# Supplementary material for: SILAC-based phosphoproteomics reveals new PP2A-Cdc55-regulated processes in budding yeast
Source: Gigascience. 2018 May 24;7(5):giy047. doi: 10.1093/gigascience/giy047 (PMC5967524; doi:10.1093/gigascience/giy047)
Supplement: Additional Files [file giy047_supp.zip]

Archive with 14 entries (14 files):
- Additional file 1.pdf
- Additional file 10.xlsx
- Additional file 11.xlsx
- Additional file 12.xlsx
- Additional file 13.xlsx
- Additional file 14.xlsx
- Additional file 2.xlsx
- Additional file 3.xlsx
- Additional file 4.xlsx
- Additional file 5.xlsx
- Additional file 6.xlsx
- Additional file 7.xlsx
- Additional file 8.xlsx
- Additional file 9.pdf
