# Supplementary material for: SILAC-based phosphoproteomics reveals new PP2A-Cdc55-regulated processes in budding yeast
Source: Gigascience. 2018 May 24;7(5):giy047. doi: 10.1093/gigascience/giy047 (PMC5967524; doi:10.1093/gigascience/giy047)
Supplement: Additional Files [file giy047_supp.zip › Additional file 10.xlsx]

## Sheet: Cdc28
X.node1	node2	combined_score
SWI5	CDC28	0.973
WHI5	CDC28	0.972
PBS2	CDC28	0.957
CDC37	CDC28	0.941
HHO1	CDC28	0.884
ACE2	CDC28	0.873
PXL1	CDC28	0.868
STB1	CDC28	0.868
CDC28	SLI15	0.868
HSL1	CDC28	0.805
STE20	CDC28	0.76
SUI3	CDC28	0.745
PTK2	CDC28	0.723

## Sheet: Cyr1
X.node1	node2	combined_score
CYR1	GPR1	0.959
CYR1	BCY1	0.948
CYR1	PSK1	0.936
NNK1	CYR1	0.936
PTK2	CYR1	0.936
CYR1	PKC1	0.934
CYR1	RIM15	0.933
PBS2	CYR1	0.852
SSK1	CYR1	0.82
CYR1	FOL2	0.808
CYR1	GIS1	0.791
MSN4	CYR1	0.765
POP2	CYR1	0.747

## Sheet: Inp52
X.node1	node2	combined_score
INP53	INP52	0.96
PIK1	INP52	0.95
INP52	FAB1	0.943
INP52	MSS4	0.909
INP52	ARG82	0.9
INP52	CRN1	0.868
INP52	PTK2	0.708
INP52	NNK1	0.708
INP52	PSK1	0.708

## Sheet: Inp53
X.node1	node2	combined_score
INP53	INP52	0.96
INP53	PIK1	0.95
INP53	FAB1	0.949
INP53	MSS4	0.909
INP53	ARG82	0.9
INP53	PTK2	0.734
INP53	PSK1	0.708
INP53	NNK1	0.708

## Sheet: Pkc1
X.node1	node2	combined_score
BCK1	PKC1	0.971
CYR1	PKC1	0.934
GIS1	PKC1	0.924
RPH1	PKC1	0.92
TSC11	PKC1	0.893
RHO5	PKC1	0.889
PBS2	PKC1	0.839
PFK26	PKC1	0.71

## Sheet: Ptk2
X.node1	node2	combined_score
PTK2	CYR1	0.936
PTK2	SNF1	0.736
INP53	PTK2	0.734
PTK2	CDC28	0.723
PTK2	PBS2	0.71
INP52	PTK2	0.708
PTK2	KIN1	0.706
KIN2	PTK2	0.706

## Sheet: Pbs2
X.node1	node2	combined_score
PBS2	BCK1	0.982
SSK2	PBS2	0.964
PBS2	CDC28	0.957
PBS2	CYR1	0.852
PBS2	PKC1	0.839
SSK1	PBS2	0.838
PTK2	PBS2	0.71

## Sheet: Snf1
X.node1	node2	combined_score
HXT1	SNF1	0.926
HXT2	SNF1	0.926
CLA4	SNF1	0.904
SNF1	REG1	0.868
SNF1	PSK1	0.811
PTK2	SNF1	0.736
NNK1	SNF1	0.706
