# Supplementary material for: SILAC-based phosphoproteomics reveals new PP2A-Cdc55-regulated processes in budding yeast
Source: Gigascience. 2018 May 24;7(5):giy047. doi: 10.1093/gigascience/giy047 (PMC5967524; doi:10.1093/gigascience/giy047)
Supplement: Additional Files [file giy047_supp.zip › Additional file 11.xlsx]

## Sheet: Hoja1
Additional file 11. Proteins identified in two TAP-Cdc55 purification assays.
TAP-Cdc55(1)	TAP-Cdc55(2)
SAH1	OLA1
RPL32	TDH2
RPS25A	MAE1
ZDS1	SAM1
TEF4	SAM2
RPL21A	APA1
GAL1	CCT4
RPL30	SAR1
RPL6A	VMA2
ALD6	ILV1
RPL9B	TUB2
RPL9A	KAP123
RPL33A	GFA1
VDAC1	SAH1
CYS4	DNM1
PMA1	TBA1
SAM2	TBA3
ERG20	AHP1
GND1	NOP56
AHP1	URA7
RPS20	URA2
CYS3	RPL9A
ZEO1	HSP60
RPS21B	GND1
PAB1	ALD6
TSA1	NSR1
GAL10	RPL23A
	MEU1
	ARO2
	YPT7
	RPL30
	ARF1
	RPL6A
	TSA1
	CCT7
	RPL36A
	RPL17B
	CYS4
	RPS31
	CCT8
	NUG1
	CCT2
	ILV2
	PMA1
	CDK1
	LYS12
	LSB6
	BNA3
	TCP1
	SET1
	NPA3
	RPL21A
