# Supplementary material for: SILAC-based phosphoproteomics reveals new PP2A-Cdc55-regulated processes in budding yeast
Source: Gigascience. 2018 May 24;7(5):giy047. doi: 10.1093/gigascience/giy047 (PMC5967524; doi:10.1093/gigascience/giy047)
Supplement: Additional Files [file giy047_supp.zip › Additional file 12.xlsx]

## Sheet: Hoja1
Additional file 12. Proteins identified in the HA-Cdc55 purifications.
prot_hit_num	prot_accesion	prot_description	pep_seq	pep_calc_mr	prot_score	prot_mass	prot_coverage	18_1 phos-site pos in protein	18_2 phos-site pos in protein
1	YEL013W	VAC8 SGDID:S000000739, Chr V from 128825-130561, Genome Release 64-1-1, Verified ORF, ~~Phosphorylated and palmitoylated vacuolar membrane protein that interacts with Atg13p, required for the cytoplasm-to-vacuole targeting (Cvt) pathway; interacts wi	DSSDEAS(ph)VSPIADNER	1770.69	107	63910	2.8	S16	S16
1	YEL013W	VAC8 SGDID:S000000739, Chr V from 128825-130561, Genome Release 64-1-1, Verified ORF, ~~Phosphorylated and palmitoylated vacuolar membrane protein that interacts with Atg13p, required for the cytoplasm-to-vacuole targeting (Cvt) pathway; interacts wi	DSSDEAS(ph)VSPIADNER	1770.69	107	63910	2.8	S16	S16
1	YEL013W	VAC8 SGDID:S000000739, Chr V from 128825-130561, Genome Release 64-1-1, Verified ORF, ~~Phosphorylated and palmitoylated vacuolar membrane protein that interacts with Atg13p, required for the cytoplasm-to-vacuole targeting (Cvt) pathway; interacts wi	DSSDEAS(ph)VSPIADNER	1770.69	107	63910	2.8	-	S12
2	YAL016W	TPD3 SGDID:S000000014, Chr I from 124879-126786, Genome Release 64-1-1, Verified ORF, ~~Regulatory subunit A of the heterotrimeric protein phosphatase 2A (PP2A), which also contains regulatory subunit Cdc55p and either catalytic subunit Pph21p or Pph	FLNDPSIILNK	1272.71	56	71262	1.7
3	YOL054W	PSH1 SGDID:S000005415, Chr XV from 228614-229834, Genome Release 64-1-1, Verified ORF, ~~E3 ubiquitin ligase that mediates poyubiquitination and degradation of centromere-binding protein Cse4p and prevents Cse4p from mislocalizing to euchromatin; ubi	NSALAVADDS(ph)DDGITR	1698.71	55	47667	3.9	S143
4	YML109W	ZDS2 SGDID:S000004577, Chr XIII from 51640-54468, Genome Release 64-1-1, Verified ORF, ~~Protein with a role in regulating Swe1p-dependent polarized growth; interacts with Cdc55p; interacts with silencing proteins at the telomere; implicated in the m	EDNTS(ph)PTAPQISTLPPR	1902.87	50	105546	1.8	S808
4	YML109W	ZDS2 SGDID:S000004577, Chr XIII from 51640-54468, Genome Release 64-1-1, Verified ORF, ~~Protein with a role in regulating Swe1p-dependent polarized growth; interacts with Cdc55p; interacts with silencing proteins at the telomere; implicated in the m	EDNTS(ph)PTAPQISTLPPR	1902.87	50	105546	1.8	S808
4	YML109W	ZDS2 SGDID:S000004577, Chr XIII from 51640-54468, Genome Release 64-1-1, Verified ORF, ~~Protein with a role in regulating Swe1p-dependent polarized growth; interacts with Cdc55p; interacts with silencing proteins at the telomere; implicated in the m	EDNTS(ph)PTAPQISTLPPR	1902.87	50	105546	1.8	S808
5	YOL041C	NOP12 SGDID:S000005401, Chr XV from 252646-251267, Genome Release 64-1-1, reverse complement, Verified ORF, ~~Nucleolar protein involved in pre-25S rRNA processing and biogenesis of large 60S ribosomal subunit; contains an RNA recognition motif (RRM)	LFGTNPIAETEES(ph)GNEK	1914.82	43	52138	3.7	S184	S184
6	YNR053C	NOG2 SGDID:S000005336, Chr XIV from 721770-721120,723112-722303, Genome Release 64-1-1, reverse complement, Verified ORF, ~~Putative GTPase that associates with pre-60S ribosomal subunits in the nucleolus and is required for their nuclear export and	AAS(ph)FQDSTIPDAR	1457.62	38	55739	2.7
7	YMR014W	BUD22 SGDID:S000004616, Chr XIII from 298868-300427, Genome Release 64-1-1, Verified ORF, ~~Protein required for 18S rRNA maturation and small ribosomal subunit biogenesis; cosediments with pre-ribosomal particles; mutation decreases efficiency of +1	ET(ph)TSDNEDLLIK	1456.63	37	60245	2.3	T283
7	YMR014W	BUD22 SGDID:S000004616, Chr XIII from 298868-300427, Genome Release 64-1-1, Verified ORF, ~~Protein required for 18S rRNA maturation and small ribosomal subunit biogenesis; cosediments with pre-ribosomal particles; mutation decreases efficiency of +1	ETTS(ph)DNEDLLIK	1456.63	37	60245	2.3	S285
8	YAL038W	CDC19 SGDID:S000000036, Chr I from 71786-73288, Genome Release 64-1-1, Verified ORF, ~~Pyruvate kinase, functions as a homotetramer in glycolysis to convert phosphoenolpyruvate to pyruvate, the input for aerobic (TCA cycle) or anaerobic (glucose ferm	LTSLNVVAGSDLR	1343.74	36	54909	2.6
9	YKL140W	TGL1 SGDID:S000001623, Chr XI from 180779-182425, Genome Release 64-1-1, Verified ORF, ~~Steryl ester hydrolase, one of three gene products (Yeh1p, Yeh2p, Tgl1p) responsible for steryl ester hydrolase activity and involved in sterol homeostasis; loca	QLDANSSTT(ph)ALDALNKE	1869.84	34	63281	3.1	T540
10	YOL144W	NOP8 SGDID:S000005504, Chr XV from 53098-54552, Genome Release 64-1-1, Verified ORF, ~~Nucleolar protein required for 60S ribosomal subunit biogenesis~~	ELNDLVYK	992.518	24	57158	1.7
11	YOR185C	GSP2 SGDID:S000005711, Chr XV from 682106-681444, Genome Release 64-1-1, reverse complement, Verified ORF, ~~GTP binding protein (mammalian Ranp homolog) involved in the maintenance of nuclear organization, RNA processing and transport; interacts wit	SAPAQNNAEVPTFK	1472.73	24	25146	6.4
12	YPL116W	HOS3 SGDID:S000006037, Chr XVI from 329606-331699, Genome Release 64-1-1, Verified ORF, ~~Trichostatin A-insensitive homodimeric histone deacetylase (HDAC) with specificity in vitro for histones H3, H4, H2A, and H2B; similar to Hda1p, Rpd3p, Hos1p, a	IWAEEVIR	1014.55	23	79607	1.1
13	YMR312W	ELP6 SGDID:S000004929, Chr XIII from 898405-899226, Genome Release 64-1-1, Verified ORF, ~~Subunit of Elongator complex, which is required for modification of wobble nucleosides in tRNA; required for Elongator structural integrity~~	FITPLLRQCK	1274.72	22	30783	3.7
14	YKL042W	SPC42 SGDID:S000001525, Chr XI from 358475-359566, Genome Release 64-1-1, Verified ORF, ~~Central plaque component of spindle pole body (SPB); involved in SPB duplication, may facilitate attachment of the SPB to the nuclear membrane~~	ISDLEKK	831.47	22	42359	1.9
15	YPR080W	TEF1 SGDID:S000006284, Chr XVI from 700594-701970, Genome Release 64-1-1, Verified ORF, ~~Translational elongation factor EF-1 alpha; also encoded by TEF2; functions in the binding reaction of aminoacyl-tRNA (AA-tRNA) to ribosomes; may also have a ro	IGGIGTVPVGR	1024.6	22	50400	2.4
16	YCL037C	SRO9 SGDID:S000000542, Chr III from 58678-57374, Genome Release 64-1-1, reverse complement, Verified ORF, ~~Cytoplasmic RNA-binding protein that associates with translating ribosomes; involved in heme regulation of Hap1p as a component of the HMC com	EDS(ph)APVAAGESESSL	1527.6	25	48031	3.5		S422
