# Supplementary material for: SILAC-based phosphoproteomics reveals new PP2A-Cdc55-regulated processes in budding yeast
Source: Gigascience. 2018 May 24;7(5):giy047. doi: 10.1093/gigascience/giy047 (PMC5967524; doi:10.1093/gigascience/giy047)
Supplement: Additional Files [file giy047_supp.zip › Additional file 13.xlsx]

## Sheet: Sheet1
Additional file 13. Proteins and peptides identified containing a Cdc5 consensus site
Gene Symbol	17-mer Peptide
BCY1	EQQHTREKTSTPPLPMH
CDC3	SASPNVNHSPVPTKKKG
CDC37	DKIELSDDSDVEVHPNV
GFD1	FSQKATEISPPPVSPSK
KEL1	PANQIKNNSPILETLPS
MTC1	EELEKSNLSLTDKKGVE
SCY_3392	KDSSNSEDSEDEEMDGP
SEC2	IGPLVEDDSDEDQNDAI
SSD1	HRRATSNLSPPSFKFPP
TCB3	RSPSNLNSTSVTPRASL
TMA17	DDRLEADDSDDLENIDS
TPS3	SLMKNPNLSFDSHPPRV
YGR054W	ANKKSSETSPDSTPAPS
YIL055C	TFAQSGNVSDSEGDSKA
YLR413W	KAVQESDSTTSRIIEEH
ZEO1	IDNLKNEATPEAEQVKK
