# Supplementary material for: SILAC-based phosphoproteomics reveals new PP2A-Cdc55-regulated processes in budding yeast
Source: Gigascience. 2018 May 24;7(5):giy047. doi: 10.1093/gigascience/giy047 (PMC5967524; doi:10.1093/gigascience/giy047)
Supplement: Additional Files [file giy047_supp.zip › Additional file 14.xlsx]

## Sheet: Common
Additional file 14. Common proteins identified in Godfrey et al and our phosphoproteomic study
ABP1
BCY1
DCP2
GCS1
HOM3
RPH1
RSC2
SCP160
SEC31
SHP1
SPA2
SSD1
SUI3
TMA17
UBX7
VRP1
WHI3
ZEO1
ZRC1

## Sheet: G1_Cdc55
Gene Symbol
ZRC1

## Sheet: S_Cdc55
Gene Symbol
SCP160

## Sheet: G2_Cdc55
Gene Symbol
VRP1

## Sheet: G1_S_Cdc55
Gene Symbol
SSD1

## Sheet: S_G2_Cdc55
Gene Symbol
DCP2
RSC2
SEC31
SUI3
WHI3
ZEO1

## Sheet: G1_G2_Cdc55
Gene Symbol
BCY1

## Sheet: G1_S_G2_Cdc55
Gene Symbol
ABP1
GCS1
HOM3
RPH1
SHP1
SPA2
TMA17
UBX7
