# Supplementary material for: SILAC-based phosphoproteomics reveals new PP2A-Cdc55-regulated processes in budding yeast
Source: Gigascience. 2018 May 24;7(5):giy047. doi: 10.1093/gigascience/giy047 (PMC5967524; doi:10.1093/gigascience/giy047)
Supplement: Additional Files [file giy047_supp.zip › Additional file 2.xlsx]

## Sheet: Method1_Peptides identify
A2	Sequence	# PSMs	# Proteins	# Protein Groups	Protein Group Accessions	Modifications	_Cn	Search Engine Rank	phosphoRS Isoform Probability	phosphoRS Site Probabilities	Area	Heavy/Light	Heavy/Light Count	Heavy/Light Variability [%]	q-Value	phosphoRS Binomial Peptide Score	PEP	XCorr	Charge	MH+ [Da]	_M [ppm]	RT [min]	# Missed Cleavages
High	kStPVStPSk	11	1	1	P38779	K1(Label:13C(6)); T3(Phospho); T7(Phospho); K10(Label:13C(6))	0	1	0.9	S(2): 0.7; T(3): 92.5; S(6): 13.6; T(7): 93.1; S(9): 0.1	1771000	0.776	2	4.2	0	90	0.004648	3.95	2	1203.55	1.18	20.1	1
High	APAsDDEDR	3	1	1	P30605	S4(Phospho)	0	1	1	S(4): 100.0	61050				0.001	68	0.02366	2.1	2	1055.37	1.79	20.5	0
High	KStPVStPSK	11	1	1	P38779	T3(Phospho); T7(Phospho)	0	1	0.1	S(2): 0.7; T(3): 98.7; S(6): 92.8; T(7): 7.7; S(9): 0.1	2238000	0.898	2	4.1	0	75	0.004304	3.35	2	1191.51	1.27	20.07	1
High	NEAsPNTDAk	2	1	1	P16861	S4(Phospho); K10(Label:13C(6))	0	1	0	S(4): 2.5; T(7): 97.5	24240	1.751	1		0.002	29	0.04872	1.68	2	1132.46	0.17	19.13	0
High	LLtPENAsK	3	1	1	P32798	T3(Phospho); S8(Phospho)	0	1	1	T(3): 100.0; S(8): 100.0	345500				0.001	39	0.02805	2.41	2	1132.47	0.69	64.36	0
High	DAmmSAPGsr	3	2	1	A6ZP47	M3(Oxidation); M4(Oxidation); S9(Phospho); R10(Label:13C(6))	0	1	1	S(5): 0.9; S(9): 99.1	90790	6.972	2	81.9	0.003	68	0.07829	1.75	2	1140.41	-0.68	19.58	0
High	GVHQtNSPPSK	2	1	1	Q07800	T5(Phospho)	0	1	0.2	T(5): 15.4; S(7): 84.3; S(10): 0.3	183400	0.113	1		0.009	28	0.1378	1.63	2	1231.55	1.74	21.07	0
High	ASSPtVKPASSK	1	1	1	P38630	T5(Phospho)	0	1	0	S(2): 0.7; S(3): 2.8; T(5): 2.8; S(10): 13.8; S(11): 79.9	300200				0	19	0.01125	1.35	2	1239.6	1.34	22.11	0
High	LAPTNSGGsGGk	6	1	1	A7A261	S9(Phospho); K12(Label:13C(6))	0	1	0.5	T(4): 1.2; S(6): 49.4; S(9): 49.4	493400	0.607	1		0.001	55	0.02933	1.77	2	1131.52	1.35	21.14	0
High	LAPTNsGGSGGK	7	1	1	A7A261	S6(Phospho)	0	1	0.1	T(4): 86.8; S(6): 12.8; S(9): 0.4	802300	0.699	3	4.4	0	50	0.01244	1.88	2	1125.5	1.45	20.97	0
High	KGsmADVPK	29	2	1	P04806	S3(Phospho); M4(Oxidation)	0	1	1	S(3): 100.0	9770000	0.633	6	22.2	0	108	0.005883	3.38	2	1028.45	0.95	23.52	1
High	QTHAPTtPNR	9	1	1	Q03497	T7(Phospho)	0	1	0.5	T(2): 0.0; T(6): 50.0; T(7): 50.0	1610000	0.32	3	13.1	0	70	0.008489	2.26	2	1202.53	1.63	22.5	0
High	QTHAPTtPNr	2	1	1	Q03497	T7(Phospho); R10(Label:13C(6))	0	1	0.5	T(2): 0.0; T(6): 50.0; T(7): 50.0	29130				0.001	40	0.03975	2.04	2	1208.55	-0.08	24.15	0
High	KNsAEENVR	1	1	1	P53191	S3(Phospho)	0	1	1	S(3): 100.0	0				0.001	68	0.02068	2.03	2	1126.49	0.58	20.69	1
High	RGsNLQSHEQK	3	1	1	P16965	S3(Phospho)	0	1	1	S(3): 100.0; S(7): 0.0	364400	0.419	1		0	54	0.00702	2.83	3	1363.61	0.08	19.87	1
High	kGsmADVPk	6	2	1	P04806	K1(Label:13C(6)); S3(Phospho); M4(Oxidation); K9(Label:13C(6))	0	1	1	S(3): 100.0	4543000	0.525	2	2.6	0	88	0.006141	3.02	2	1040.49	0.61	23.93	1
High	SNsPSPPEK	8	1	1	Q04279	S3(Phospho)	0	1	1	S(1): 0.5; S(3): 99.5; S(5): 0.0	201600				0	85	0.006539	2.32	2	1022.42	0.28	24.78	0
High	LRsPQNPNR	2	1	1	P32873	S3(Phospho)	0	1	1	S(3): 100.0	700700				0.002	64	0.05054	2.81	2	1161.55	1.41	24.34	1
High	QNVATSTsPK	4	1	1	Q12344	S8(Phospho)	0	1	0.4	T(5): 5.7; S(6): 5.7; T(7): 44.3; S(8): 44.3	177200	0.388	2	9.8	0.001	41	0.0191	2.2	2	1112.5	1.83	24.43	0
High	QNVATSTsPk	2	1	1	Q12344	S8(Phospho); K10(Label:13C(6))	0	1	0.3	T(5): 25.0; S(6): 25.0; T(7): 25.0; S(8): 25.0	39590	0.548	1		0.001	32	0.03397	1.84	2	1118.52	3.36	23.96	0
High	SNsETNIK	2	1	1	Q07655	S3(Phospho)	0	1	0.9	S(1): 0.0; S(3): 91.7; T(5): 8.3	50820	0.571	2	11.7	0.002	61	0.05879	1.57	2	972.406	2.4	23.97	0
High	KNsAVTTAPAQK	4	1	1	Q02100	S3(Phospho)	0	1	1	S(3): 100.0; T(6): 0.0; T(7): 0.0	159900	0.346	1		0	87	0.005894	3.26	2	1295.63	-3.69	24.12	1
High	NsEDDSNRPISK	2	1	1	Q07897	S2(Phospho)	0	1	1	S(2): 100.0; S(6): 0.0; S(11): 0.0	804900	1.094	1		0.001	70	0.02441	3.02	2	1441.6	0.39	24.57	0
High	NsEDDSNrPISk	10	1	1	Q07897	S2(Phospho); R8(Label:13C(6)); K12(Label:13C(6))	0	1	1	S(2): 100.0; S(6): 0.0; S(11): 0.0	1352000	1.105	4	20.4	0	114	0.005879	2.49	2	1453.64	0.91	24.97	0
High	DSAHNsPVAPNr	9	1	1	P14180	S6(Phospho); R12(Label:13C(6))	0	1	1	S(2): 0.1; S(6): 99.9	742200	1.305	2	1.9	0	91	0.002672	3.19	3	1350.59	0.94	24.72	0
High	DSAHNsPVAPNR	4	1	1	P14180	S6(Phospho)	0	1	1	S(2): 0.0; S(6): 100.0	554200	1.503	3	1	0	114	0.005322	3.21	2	1344.57	0.9	25.32	0
High	sPPPVSR	3	1	1	Q05518	S1(Phospho)	0	1	1	S(1): 100.0; S(6): 0.0	415200	1.101	2	17.3	0.002	58	0.05303	1.95	2	819.375	-1.93	25.59	0
High	KPsVGANNTAK	7	1	1	P25339	S3(Phospho)	0	1	1	S(3): 100.0; T(9): 0.0	73590	0.41	2	3	0	53	0.0121	2.33	2	1166.56	0.09	21.5	0
High	SSISNTsDHDGANR	4	1	1	Q03559	S7(Phospho)	0	1	0.5	S(1): 0.2; S(2): 0.2; S(4): 6.5; T(6): 46.6; S(7): 46.6	467100	1.383	1		0	66	0.002455	3.27	2	1540.6	0.82	27.49	0
High	SSISNTsDHDGANr	3	1	1	Q03559	S7(Phospho); R14(Label:13C(6))	0	1	1	S(1): 0.0; S(2): 0.0; S(4): 0.0; T(6): 1.8; S(7): 98.2	432000	0.977	2	6.5	0	74	0.001095	3.2	2	1546.62	-0.2	25.6	0
High	DDGSQsPIR	6	1	1	Q02969	S6(Phospho)	0	1	1	S(4): 0.0; S(6): 100.0	175000	0.683	2	36.4	0	123	0.005376	2.29	2	1054.42	4.47	26.28	0
High	DDGSQsPIr	5	1	1	Q02969	S6(Phospho); R9(Label:13C(6))	0	1	1	S(4): 0.1; S(6): 99.9	135800	1.171	2	23.4	0	82	0.003544	2.49	2	1060.44	1.81	27.5	0
High	STVsPQPESK	6	1	1	P39935	S4(Phospho)	0	1	0.5	S(1): 5.0; T(2): 47.5; S(4): 47.5; S(9): 0.0	48010				0	62	0.003946	2.5	2	1139.5	0.47	26	0
High	EKsPEISKPK	1	1	1	P53741	S3(Phospho)	0	1	1	S(3): 100.0; S(7): 0.0	2343000				0	97	0.005567	2.76	3	1222.61	0.27	25.83	1
High	QGPSESPsPTk	3	1	1	Q05040	S8(Phospho); K11(Label:13C(6))	0	1	0	S(4): 11.8; S(6): 87.8; S(8): 0.3; T(10): 0.1	104700	1.224	1		0.001	25	0.03847	1.66	2	1200.52	-0.53	26.56	0
High	ANsSANLAAk	9	1	1	P32386	S3(Phospho); K10(Label:13C(6))	0	1	0.9	S(3): 93.0; S(4): 7.0	501800	1.174	2	5.2	0	98	0.0004341	2.11	2	1032.48	2.01	27.89	0
High	DsAHNsPVAPNR	11	1	1	P14180	S2(Phospho); S6(Phospho)	0	1	1	S(2): 100.0; S(6): 100.0	588900	1.504	3	7.4	0	88	0.002633	2.46	2	1424.54	0.06	30.17	0
High	ANsSANLAAK	11	1	1	P32386	S3(Phospho)	0	1	1	S(3): 99.3; S(4): 0.7	625500	1.014	2	20.3	0	91	0.0005028	3.08	2	1026.46	1.65	27.76	0
High	SPsPTHVDr	3	1	1	P43638	S3(Phospho); R9(Label:13C(6))	0	1	1	S(1): 0.1; S(3): 99.8; T(5): 0.1	200600	6.128	2	10	0.001	72	0.02078	2.25	2	1081.48	2.48	27.71	0
High	HQQPVASSTVNsNK	7	1	1	Q03497	S12(Phospho)	0	1	0.3	S(7): 31.7; S(8): 31.7; T(9): 5.0; S(12): 31.7	408400	0.962	3	2	0	59	0.0001025	4.29	2	1576.71	0.94	27.98	0
High	DsAHNsPVAPNr	5	1	1	P14180	S2(Phospho); S6(Phospho); R12(Label:13C(6))	0	1	1	S(2): 100.0; S(6): 100.0	718100	1.273	2	58.4	0	107	0.009336	2.43	2	1430.56	0.5	29.64	0
High	TcVADESHAGcEK	1	1	1	P02769	C2(Carbamidomethyl); C11(Carbamidomethyl)	0	1			278300				0.006		0.1137	1.38	3	1463.59	0.67	28.97	0
High	AHsPQTDLk	8	1	1	Q02629	S3(Phospho); K9(Label:13C(6))	0	1	1	S(3): 99.9; T(6): 0.1	670500	1.072	2	7.2	0	85	0.0008957	2.9	2	1082.5	0.88	29.13	0
High	LDmNPPDMk	1	1	1	P53135	M3(Oxidation); K9(Label:13C(6))	0	1			90010				0.005		0.09675	1.15	2	1082.5	2.81	28.49	0
High	AHsPQTDLK	7	1	1	Q02629	S3(Phospho)	0	1	1	S(3): 100.0; T(6): 0.0	724700	0.391	1		0.001	88	0.03302	2.45	2	1076.48	1.44	29.28	0
High	AQNDsEEEQVK	9	1	1	P25293	S5(Phospho)	0	1	1	S(5): 100.0	708500	0.81	4	4.7	0	113	9.87e-05	3.59	2	1356.53	1.34	29.74	0
High	NEsSDNIGANTGHk	14	2	1	A6ZTG5	S3(Phospho); K14(Label:13C(6))	0	1	1	S(3): 100.0; S(4): 0.0; T(11): 0.0	938400	2.745	3	64.8	0	145	9.037e-05	3.38	2	1529.63	0.47	30.36	0
High	AQNDsEEEQVk	7	1	1	P25293	S5(Phospho); K11(Label:13C(6))	0	1	1	S(5): 100.0	505000				0	103	0.0002701	3.34	2	1362.55	0.18	29.49	0
High	NEsSDNIGANTGHK	6	2	1	A6ZTG5	S3(Phospho)	0	1	1	S(3): 99.9; S(4): 0.1; T(11): 0.0	476000	2.67	4	47.2	0	116	0.0007878	3.49	2	1523.61	0.94	30.09	0
High	RQtPLQSNA	1	1	1	P25655	T3(Phospho)	0	1	1	T(3): 100.0; S(7): 0.0	1127000	0.952	1		0.003	101	0.0692	2.66	2	1094.5	1.24	30.95	1
High	QLHHQAVDsPAR	5	1	1	P23291	S9(Phospho)	0	1	1	S(9): 100.0	558700	0.102	2	98.1	0	53	0.004013	2.87	3	1438.66	0.36	28.78	0
High	NSsPIVDk	4	1	1	P39969	S3(Phospho); K8(Label:13C(6))	0	1	1	S(2): 1.2; S(3): 98.8	37210				0	42	0.01533	2.46	2	945.436	-3.11	30.47	0
High	NSsPIVDK	5	1	1	P39969	S3(Phospho)	0	1	0.9	S(2): 6.7; S(3): 93.3	126800	0.521	2	24.3	0	80	0.006491	2.65	2	939.42	1.73	30.4	0
High	rQtPLQSNA	2	1	1	P25655	R1(Label:13C(6)); T3(Phospho)	0	1	1	T(3): 100.0; S(7): 0.0	972000				0.005	113	0.09735	2.57	2	1100.52	0.92	30.61	1
High	ANkPPEsPPQSk	11	1	1	Q03281	K3(Label:13C(6)); S7(Phospho); K12(Label:13C(6))	0	1	0.1	S(7): 9.0; S(11): 91.0	966700	2.184	3	3.6	0	76	0.0161	2.16	2	1371.67	-0.21	30.35	0
High	sLQQVSk	1	1	1	Q03780	S1(Phospho); K7(Label:13C(6))	0	1	1	S(1): 99.5; S(6): 0.5	18690				0.003	25	0.08487	1.68	2	875.429	-4.06	30.37	0
High	NSELEsQEk	3	1	1	P38085	S6(Phospho); K9(Label:13C(6))	0	1	1	S(2): 0.0; S(6): 100.0	183900	1.138	2	30.3	0	87	0.01467	2.64	2	1149.48	1.29	31.18	0
High	HDGIATsPEk	2	1	1	Q12123	S7(Phospho); K10(Label:13C(6))	0	1	0.5	T(6): 50.0; S(7): 50.0	170800	0.958	1		0	64	0.007594	2.58	2	1140.5	-0.98	30.61	0
High	ANKPPEsPPQSK	4	1	1	Q03281	S7(Phospho)	0	1	0.1	S(7): 7.4; S(11): 92.6	745300	1.388	1		0	86	0.00181	2.72	2	1359.63	0.4	30.63	0
High	NSELEsQEK	3	1	1	P38085	S6(Phospho)	0	1	1	S(2): 0.0; S(6): 100.0	216000				0.002	73	0.04841	2.51	2	1143.46	2.89	32.56	0
High	LGPQsmSR	5	1	1	P09032	S5(Phospho); M6(Oxidation)	0	1	0.1	S(5): 9.7; S(7): 90.3	412700	1.976	2	49.6	0.001	40	0.02491	1.33	2	971.398	-3.58	32.12	0
High	LGPQSmsr	4	1	1	P09032	M6(Oxidation); S7(Phospho); R8(Label:13C(6))	0	1	0.5	S(5): 50.0; S(7): 50.0	651300	1.742	3	12.9	0.002	66	0.05908	2.25	2	977.42	-1.36	31.29	0
High	sASPVVGEHQEK	5	1	1	P13186	S1(Phospho)	0	1	0.9	S(1): 87.9; S(3): 12.1	754500	0.137	1		0	48	0.01491	2.46	2	1347.59	-1.22	30.42	0
High	TSsPsPSPPAAk	3	1	1	Q01477	S3(Phospho); S5(Phospho); K12(Label:13C(6))	0	1	0.8	T(1): 3.7; S(2): 3.7; S(3): 94.5; S(5): 86.7; S(7): 11.5	41930				0	55	0.0009073	2.12	2	1292.53	0.9	31.32	0
High	IsQNLSk	1	1	1	P39927	S2(Phospho); K7(Label:13C(6))	0	1	1	S(2): 97.8; S(6): 2.2	28190	3.728	1		0.001	30	0.03511	1.75	2	875.434	1.73	31.05	0
High	NNsITSATSk	13	5	1	B5VPF9	S3(Phospho); K10(Label:13C(6))	0	1	1	S(3): 99.9; T(5): 0.1; S(6): 0.0; T(8): 0.0; S(9): 0.0	1484000	1.072	5	2.2	0	80	0.001068	2.68	2	1108.5	0.95	32.1	0
High	TSsPSPSPPAAK	8	1	1	Q01477	S3(Phospho)	0	1	0.8	T(1): 9.5; S(2): 9.5; S(3): 81.1; S(5): 0.0; S(7): 0.0	262800	1.619	4	20.6	0	73	0.004723	2.1	2	1206.54	1.37	32.34	0
High	NNsITSATSK	13	5	1	B5VPF9	S3(Phospho)	0	1	1	S(3): 99.4; T(5): 0.6; S(6): 0.0; T(8): 0.0; S(9): 0.0	1527000	0.451	2	203.7	0	101	0.004649	2.25	2	1102.48	0.39	31.62	0
High	mLNHPSQGsDDAQDEK	5	1	1	P32901	M1(Oxidation); S9(Phospho)	0	1	0.5	S(6): 50.0; S(9): 50.0	340000	0.75	2	36.5	0	100	0.001054	2.95	2	1867.71	-1.71	31.91	0
High	mLNHPSQGsDDAQDEk	2	1	1	P32901	M1(Oxidation); S9(Phospho); K16(Label:13C(6))	0	1	1	S(6): 0.0; S(9): 100.0	251900	0.764	2	25.8	0	121	0.000226	4.64	2	1873.74	-0.52	32.24	0
High	DKsPIGTDVHK	2	1	1	P53865	S3(Phospho)	0	1	1	S(3): 100.0; T(7): 0.0	377600	1.108	2	9.6	0.005	113	0.09944	2.39	3	1276.59	-0.86	31.73	1
High	SSsIDVNHR	1	1	1	Q12753	S3(Phospho)	0	1	0.8	S(1): 10.0; S(2): 10.0; S(3): 80.0	42330	0.503	1		0.005	37	0.09924	1.34	2	1094.46	0.59	32.53	0
High	SAsTTNLDr	6	1	1	Q03758	S3(Phospho); R9(Label:13C(6))	0	1	0.9	S(1): 0.1; S(3): 90.0; T(4): 8.8; T(5): 1.0	155100	1.296	3	34.4	0	59	0.0126	2.24	2	1050.46	1.34	32.87	0
High	QATVsPNTr	1	1	1	P33749	S5(Phospho); R9(Label:13C(6))	0	1	1	T(3): 1.0; S(5): 98.0; T(8): 1.0	24750				0.001	55	0.04489	1.85	2	1059.5	2.62	32.39	0
High	TNsQPLSR	5	1	1	P39104	S3(Phospho)	0	1	0	T(1): 0.2; S(3): 2.9; S(7): 96.9	203000	1.402	1		0.002	16	0.0539	1.96	2	982.436	0.46	33.61	0
High	FANENPNsQK	6	1	1	P22336	S8(Phospho)	0	1	1	S(8): 100.0	174400	0.139	2	31.8	0	75	0.003178	2.45	2	1228.5	1.08	32.48	0
High	sPGrPSSSQGEIk	2	1	1	P43583	S1(Phospho); R4(Label:13C(6)); K13(Label:13C(6))	0	1	1	S(1): 99.9; S(6): 0.0; S(7): 0.0; S(8): 0.0	79050	1.472	1		0.002	52	0.05239	2.5	2	1421.68	-0.57	33.74	0
High	TNsQPLSr	6	1	1	P39104	S3(Phospho); R8(Label:13C(6))	0	1	0.5	T(1): 0.3; S(3): 49.9; S(7): 49.9	63060	0.639	2	5.1	0	37	0.01429	2.16	2	988.456	0.78	35.29	0
High	LNsPNSNINK	14	1	1	P14922	S3(Phospho)	0	1	1	S(3): 100.0; S(6): 0.0	7703000	1.089	3	1	0	128	0.0003325	3.86	2	1180.54	0.81	34.23	0
High	TPEQHPNDDNSSLAAsHk	14	1	1	P23291	S16(Phospho); K18(Label:13C(6))	0	1	0.1	T(1): 0.0; S(11): 1.1; S(12): 89.4; S(16): 9.5	3895000	4.241	4	24.9	0	100	2.809e-06	4.96	3	2033.87	1.31	33.87	0
High	STQHLsTPsPK	6	1	1	P17119	S6(Phospho); S9(Phospho)	0	1	0.1	S(1): 0.9; T(2): 0.9; S(6): 15.3; T(7): 83.4; S(9): 99.6	321600				0	28	0.00789	2.64	2	1342.54	-0.57	33.75	0
High	IENVsPSK	3	1	1	P17121	S5(Phospho)	0	1	0.9	S(5): 92.9; S(7): 7.1	193700	0.268	1		0.001	61	0.01825	2.27	2	953.434	0.27	33.63	0
High	THPNsPTPGIk	1	1	1	P35724	S5(Phospho); K11(Label:13C(6))	0	1	0	T(1): 0.1; S(5): 2.8; T(7): 97.2	241100	0.748	1		0.009	21	0.1362	2.02	2	1234.59	1.17	35.73	0
High	LNsPNSNINk	7	1	1	P14922	S3(Phospho); K10(Label:13C(6))	0	1	1	S(3): 100.0; S(6): 0.0	7547000	1.08	1		0	105	0.00202	3.25	2	1186.56	0.72	34.51	0
High	THPNsPTPGIK	3	1	1	P35724	S5(Phospho)	0	1	0.5	T(1): 2.4; S(5): 48.8; T(7): 48.8	393300	1.541	2	43.8	0.003	26	0.06323	1.52	2	1228.57	1.37	33.71	0
High	sEQmELEK	1	1	1	P39744	S1(Phospho); M4(Oxidation)	0	1	1	S(1): 100.0	66370				0.001	52	0.01883	2.62	2	1089.42	-0.33	34.71	0
High	TPTTAAATTTSsNANSR	10	1	1	P06102	S12(Phospho)	0	1	0.5	T(1): 0.0; T(3): 0.0; T(4): 0.0; T(8): 0.0; T(9): 0.0; T(10): 0.2; S(11): 49.9; S(12): 49.9; S(16): 0.0	3640000	0.848	1		0	191	8.122e-09	5.63	2	1731.76	0.49	35.92	0
High	TPTTAAATTTSsNANSr	7	1	1	P06102	S12(Phospho); R17(Label:13C(6))	0	1	0.5	T(1): 0.0; T(3): 0.0; T(4): 0.0; T(8): 0.0; T(9): 0.3; T(10): 3.7; S(11): 48.0; S(12): 48.0; S(16): 0.0	2725000	0.859	3	5.7	0	156	7.845e-08	5.7	2	1737.78	0.28	35.71	0
High	KDGsSDIPR	1	1	1	P53009	S4(Phospho)	0	1	0.9	S(4): 86.5; S(5): 13.5	11510				0.001	31	0.02171	1.83	2	1054.46	0.75	35.55	1
High	VEVTsEDEk	12	1	1	P07264	S5(Phospho); K9(Label:13C(6))	0	1	1	T(4): 0.2; S(5): 99.8	1543000	1.899	5	7.3	0	153	0.0015	3.07	2	1121.47	0.81	36.01	0
High	DTsFEHEk	3	1	1	P40157	S3(Phospho); K8(Label:13C(6))	0	1	1	T(2): 1.6; S(3): 98.4	186400	0.674	1		0.002	43	0.05699	1.93	2	1078.42	1.4	35.67	0
High	SSsSVSLK	14	1	1	Q00055	S3(Phospho)	0	1	0.9	S(1): 0.0; S(2): 0.8; S(3): 90.7; S(4): 7.7; S(6): 0.8	455500	0.559	6	73.7	0	63	0.008305	1.82	2	874.391	-0.71	35.12	0
High	QGSGSGQsPSr	1	1	1	Q86YZ3	S8(Phospho); R11(Label:13C(6))	0	1	0	S(3): 78.9; S(5): 14.7; S(8): 3.2; S(10): 3.2	26550				0.002	21	0.05446	1.73	2	1133.47	3.93	40.54	0
High	VEVTsEDEK	10	1	1	P07264	S5(Phospho)	0	1	1	T(4): 4.9; S(5): 95.1	894400				0	111	0.0004141	3.08	2	1115.45	0.7	35.71	0
High	SSsSVSLk	4	1	1	Q00055	S3(Phospho); K8(Label:13C(6))	0	1	1	S(1): 0.0; S(2): 0.1; S(3): 98.9; S(4): 0.8; S(6): 0.1	242500				0	58	0.01069	1.5	2	880.412	-0.34	35.22	0
High	KPENAEtPSQTSQEATQ	8	1	1	P25087	T7(Phospho)	0	1	0.9	T(7): 90.2; S(9): 9.8; T(11): 0.0; S(12): 0.0; T(16): 0.0	479000	0.554	1		0	99	0.002183	3.81	2	1925.81	-0.73	36.29	0
High	DTQLtPR	4	1	1	P13259	T5(Phospho)	0	1	1	T(2): 0.0; T(5): 100.0	193600	1.573	3	31.4	0.003	50	0.08206	1.55	2	910.404	1.32	37.78	0
High	ksSPDAVDSVGk	5	1	1	P53629	K1(Label:13C(6)); S2(Phospho); K12(Label:13C(6))	0	1	0.5	S(2): 50.0; S(3): 50.0; S(9): 0.0	356500	0.889	3	200.3	0	69	0.007322	3.06	2	1281.61	-0.73	36.97	1
High	VSEsTSIGK	6	1	1	P53278	S4(Phospho)	0	1	0	S(2): 0.0; S(4): 3.5; T(5): 48.3; S(6): 48.3	158300	0.428	3	14.3	0.001	77	0.03708	2.04	2	987.44	0.4	36.17	0
High	KsSPDAVDSVGK	6	1	1	P53629	S2(Phospho)	0	1	0.5	S(2): 50.0; S(3): 50.0; S(9): 0.0	440100	0.452	1		0	103	0.001177	3.23	2	1269.58	5.3	36.37	1
High	TPEQHPNDDNSsLAAsHk	9	1	1	P23291	S12(Phospho); S16(Phospho); K18(Label:13C(6))	0	1	1	T(1): 0.0; S(11): 2.2; S(12): 97.9; S(16): 99.9	242000	1.624	5	2.2	0	83	0.0009067	3.87	2	2113.83	-0.76	41.47	0
High	kPENAETPsQTSQEATQ	7	1	1	P25087	K1(Label:13C(6)); S9(Phospho)	0	1	0.9	T(7): 1.1; S(9): 89.4; T(11): 9.4; S(12): 0.1; T(16): 0.0	422300	0.987	2	2.6	0	106	1.665e-05	4.45	2	1931.83	-0.72	36.06	0
High	VSESTsIGk	2	1	1	P53278	S6(Phospho); K9(Label:13C(6))	0	1	0.5	S(2): 0.0; S(4): 5.6; T(5): 47.2; S(6): 47.2	78910				0.006	48	0.1167	1.8	2	993.458	-1.74	36.02	0
High	TTIDNTSQSGAsPQR	7	1	1	Q07834	S12(Phospho)	0	1	1	T(1): 0.0; T(2): 0.0; T(6): 0.0; S(7): 0.0; S(9): 0.0; S(12): 100.0	1230000	0.949	2	2.1	0	144	1.365e-05	4.73	2	1642.71	0.04	37.37	0
High	sTSPAANSADTPNETGK	2	1	1	P80428	S1(Phospho)	0	1	0.3	S(1): 33.3; T(2): 33.3; S(3): 33.3; S(8): 0.0; T(11): 0.0; T(15): 0.0	91510	1.323	1		0	86	0.0004172	2.78	2	1727.71	-0.55	36.27	0
High	NSFsSGHSTPR	1	1	1	Q12502	S4(Phospho)	0	1	0.1	S(2): 0.1; S(4): 12.2; S(5): 12.2; S(8): 73.1; T(9): 2.3	24730				0.001	34	0.03364	1.42	2	1256.51	1.22	36.33	0
High	sDENDDDLQR	2	1	1	Q12518	S1(Phospho)	0	1	1	S(1): 100.0	141700	0.835	1		0.004	57	0.0887	1.9	2	1286.46	1.8	37.09	0
High	ENtPEQDDVATK	3	1	1	P06786	T3(Phospho)	0	1	1	T(3): 100.0; T(11): 0.0	83650	0.454	2	100.5	0	117	0.0001829	2.52	2	1426.57	-0.86	36.43	0
High	mANsPVLK	10	2	1	A6ZUC0	M1(Oxidation); S4(Phospho)	0	1	1	S(4): 100.0	468500	0.428	6	38.3	0	102	0.001988	2.91	2	955.432	-0.03	37.47	0
High	STsPAANSADTPNETGk	2	1	1	P80428	S3(Phospho); K17(Label:13C(6))	0	1	1	S(1): 1.7; T(2): 1.7; S(3): 96.5; S(8): 0.0; T(11): 0.0; T(15): 0.0	134300				0	88	6.681e-05	3.17	2	1733.73	0.45	36.55	0
High	HEQPQIEsPK	9	1	1	P40558	S8(Phospho)	0	1	1	S(8): 100.0	432400	0.724	2	36.9	0	85	0.002885	3.08	2	1272.56	0.77	37.22	0
High	TTIDNTSQSGAsPQr	6	1	1	Q07834	S12(Phospho); R15(Label:13C(6))	0	1	1	T(1): 0.0; T(2): 0.0; T(6): 0.0; S(7): 0.0; S(9): 0.0; S(12): 100.0	874400	1.222	4	18.8	0	142	1.614e-05	4.07	2	1648.73	0.49	37.46	0
High	DQPEsPVPEK	1	1	1	Q03264	S5(Phospho)	0	1	1	S(5): 100.0	19490	1.239	1		0.003	26	0.08376	1.71	2	1205.51	-0.74	36.62	0
High	NVPtPSPsPKPQHR	34	1	1	P25358	T4(Phospho); S8(Phospho)	0	1	1	T(4): 100.0; S(6): 0.0; S(8): 100.0	16420000	0.063	8	77.9	0	173	0.0001412	3.46	2	1701.75	0.5	46.44	0
High	APPAVQtSk	4	1	1	Q12386	T7(Phospho); K9(Label:13C(6))	0	1	1	T(7): 99.5; S(8): 0.5	960800	0.75	3	8.5	0	98	0.01309	2.35	2	984.486	0.31	37.51	0
High	EGtPLENR	5	1	1	P35197	T3(Phospho)	0	1	1	T(3): 100.0	263300	0.156	1		0	36	0.01448	2.16	2	995.418	-0.97	38.7	0
High	sDENDDDLQr	1	1	1	Q12518	S1(Phospho); R10(Label:13C(6))	0	1	1	S(1): 100.0	33180				0.002	76	0.05732	1.87	2	1292.47	-0.85	36.55	0
High	mANsPVLk	4	2	1	A6ZUC0	M1(Oxidation); S4(Phospho); K8(Label:13C(6))	0	1	1	S(4): 100.0	210600	0.581	1		0	52	0.01451	2.45	2	961.453	0.75	37.32	0
High	KEPVKtPsPAPAAK	51	1	1	P15891	T6(Phospho); S8(Phospho)	0	1	1	T(6): 100.0; S(8): 100.0	16080000	0.186	10	20.1	0	133	0.005731	4.8	2	1580.75	0.23	38.3	2
High	NEAtPEAEQVK	24	1	1	Q08245	T4(Phospho)	0	1	1	T(4): 100.0	47380000	0.46	1		0	159	0.0005524	3.33	2	1295.55	0.85	37.98	0
High	APPAVQtSK	2	1	1	Q12386	T7(Phospho)	0	1	0.9	T(7): 89.4; S(8): 10.6	335300				0.003	48	0.0838	1.83	2	978.466	0.86	36.95	0
High	NEAtPEAEQVk	22	1	1	Q08245	T4(Phospho); K11(Label:13C(6))	0	1	1	T(4): 100.0	22510000	0.488	5	4.6	0	166	0.0001307	3.94	2	1301.57	0.38	37.51	0
High	QEILsNLAtIGQk	1	1	1	Q03897	S5(Phospho); T9(Phospho); K13(Label:13C(6))	0	1	1	S(5): 100.0; T(9): 100.0	0				0.009	16	0.1445	2.01	3	1580.75	1.63	40.4	0
High	KQQAAPGGNTsEAsK	1	1	1	P01120	S11(Phospho); S14(Phospho)	0	1	0.5	T(10): 51.1; S(11): 51.1; S(14): 97.7	276000				0.003	39	0.08125	2.4	3	1633.66	-0.96	36.68	1
High	AHNVsTSNNSPSTDNDSISK	36	21	1	Q07793	S5(Phospho)	0	1	0.9	S(5): 93.5; T(6): 6.1; S(7): 0.4; S(10): 0.0; S(12): 0.0; T(13): 0.0; S(17): 0.0; S(19): 0.0	9696000	0.838	12	41.2	0	199	5.068e-07	4.27	3	2154.9	0.73	40.57	0
High	AHNVSTSNNSPsTDNDSISk	18	21	1	Q07793	S12(Phospho); K20(Label:13C(6))	0	1	0.9	S(5): 0.0; T(6): 0.0; S(7): 0.0; S(10): 0.0; S(12): 92.9; T(13): 7.1; S(17): 0.0; S(19): 0.0	8572000	1.047	2	9.6	0	198	1.839e-07	5.34	3	2160.92	0.82	39.12	0
High	NVPtPSPsPkPQHr	1	1	1	P25358	T4(Phospho); S8(Phospho); K10(Label:13C(6)); R14(Label:13C(6))	0	1	0.3	T(4): 66.7; S(6): 66.7; S(8): 66.7	54790				0.001	60	0.02411	1.68	2	1713.79	0.02	47.86	0
High	EAsPAPTGSHSLTk	14	1	1	P21524	S3(Phospho); K14(Label:13C(6))	0	1	1	S(3): 100.0; T(7): 0.0; S(9): 0.0; S(11): 0.0; T(13): 0.0	11190000	1.279	5	13.8	0	87	0.01157	2.25	2	1468.68	0.16	38.78	0
High	LEETKEsLQNK	7	1	1	Q08245	S7(Phospho)	0	1	1	T(4): 0.0; S(7): 100.0	5305000	1.049	2	18.1	0	107	0.005449	3.88	2	1398.65	-1.47	38.34	1
High	EAsPAPTGSHSLTK	15	1	1	P21524	S3(Phospho)	0	1	1	S(3): 100.0; T(7): 0.0; S(9): 0.0; S(11): 0.0; T(13): 0.0	9819000	1.282	3	2.2	0	103	0.0005578	2.74	2	1462.66	0.57	39.74	0
High	LEETkEsLQNk	6	1	1	Q08245	K5(Label:13C(6)); S7(Phospho); K11(Label:13C(6))	0	1	1	T(4): 0.1; S(7): 99.9	4740000	0.987	1		0	113	0.0008949	3.9	2	1410.69	0.64	38.54	1
High	ALGGEDVR	2	1	1	P12763		0	1			222200				0.001		0.03977	1.43	2	816.42	-1.41	38.83	0
High	NsIPAPK	8	1	1	P15891	S2(Phospho)	0	1	1	S(2): 100.0	103700	0.873	3	10.8	0	66	0.008577	1.98	2	806.379	-2.1	39.77	0
High	ISSDLsSNK	1	1	1	P25558	S6(Phospho)	0	1	0	S(2): 10.0; S(3): 88.5; S(6): 1.4; S(7): 0.2	32680				0	26	0.0134	2.12	2	1030.45	6	38.74	0
High	SSStTNIPSR	10	1	1	P20134	T4(Phospho)	0	1	0.8	S(1): 0.1; S(2): 0.1; S(3): 7.8; T(4): 84.3; T(5): 7.8; S(9): 0.0	672900	0.505	1		0	82	0.01	1.7	2	1129.49	-0.08	38.7	0
High	EPEESVEENtSK	6	1	1	Q01477	T10(Phospho)	0	1	0.5	S(5): 0.0; T(10): 50.0; S(11): 50.0	219800	0.689	3	35.7	0	51	0.006953	1.83	2	1457.57	-0.64	38.95	0
High	NENAStDALR	2	1	1	P53121	T6(Phospho)	0	1	0.1	S(5): 91.0; T(6): 9.0	147400	0.35	2	71.4	0	49	0.004505	2.26	2	1170.48	0.7	38.44	0
High	NENAStDALr	2	1	1	P53121	T6(Phospho); R10(Label:13C(6))	0	1	0.9	S(5): 11.4; T(6): 88.6	144000				0.001	58	0.04532	2.2	2	1176.5	1.43	38.93	0
High	NsIPAPk	3	1	1	P15891	S2(Phospho); K7(Label:13C(6))	0	1	1	S(2): 100.0	162200				0.002	27	0.06024	1.79	2	812.403	2.81	39.8	0
High	NTsPDPALkPk	9	1	1	P32833	S3(Phospho); K9(Label:13C(6)); K11(Label:13C(6))	0	1	0.9	T(2): 7.4; S(3): 92.6	875200	1.496	5	4.3	0	106	0.01189	2.07	2	1259.64	-0.37	39.98	0
High	ITQQEVsPDR	11	1	1	Q08967	S7(Phospho)	0	1	1	T(2): 0.0; S(7): 100.0	950600	0.274	5	46.9	0	93	7.065e-05	3.71	2	1252.56	1.62	39.87	0
High	ISVDSSSPsK	1	1	1	P38283	S9(Phospho)	0	1	0.7	S(2): 6.4; S(5): 6.4; S(6): 6.4; S(7): 6.4; S(9): 74.6	48350	0.14	1		0.009	16	0.1462	1.48	2	1086.47	-1.82	66.27	0
High	SSSsVsLk	1	1	1	Q00055	S4(Phospho); S6(Phospho); K8(Label:13C(6))	0	1	0.4	S(1): 3.0; S(2): 5.2; S(3): 52.2; S(4): 52.2; S(6): 87.4	7789				0.005	19	0.1041	1.88	2	960.379	1.25	39.13	0
High	LAmPEQAHTSPtSR	4	1	1	P13185	M3(Oxidation); T12(Phospho)	0	1	0	T(9): 10.4; S(10): 10.4; T(12): 1.6; S(13): 77.6	388400	0.112	3	28	0	50	0.01422	2.84	2	1621.7	-2.89	39.08	0
High	KAsETSDQNIVK	5	1	1	P53254	S3(Phospho)	0	1	1	S(3): 99.2; T(5): 0.8; S(6): 0.1	287300	0.392	3	6.8	0	106	0.006908	2.87	2	1399.65	-0.78	39.7	1
High	NTsPDPALKPK	5	1	1	P32833	S3(Phospho)	0	1	1	T(2): 1.2; S(3): 98.8	642500				0	81	0.01225	1.96	2	1247.6	0.58	40.63	0
High	INsLTQR	2	1	1	Q04279	S3(Phospho)	0	1	0.9	S(3): 87.4; T(5): 12.6	15290				0	28	0.01064	2.36	2	911.432	-2.52	40.09	0
High	mFTSTsPR	6	1	1	P53388	M1(Oxidation); S6(Phospho)	0	1	0.5	T(3): 0.0; S(4): 48.3; T(5): 3.4; S(6): 48.3	449200	0.236	3	51.6	0	69	0.008762	2.26	2	1022.4	-0.8	41.24	0
High	AEGEDEGDNTsNHDTLR	7	1	1	P25639	S11(Phospho)	0	1	0.9	T(10): 9.6; S(11): 90.4; T(15): 0.0	416400	0.942	1		0	114	3.015e-05	3.72	2	1939.73	-1.36	40.1	0
High	VVEATPEDGTASsQk	7	1	1	Q06505	S13(Phospho); K15(Label:13C(6))	0	1	0	T(5): 0.0; T(10): 47.8; S(12): 47.8; S(13): 4.4	593800	0.982	3	35.2	0	108	0.0002363	2.78	2	1604.71	-0.82	40.09	0
High	SNsTSLPAANK	9	1	1	P39998	S3(Phospho)	0	1	1	S(1): 0.8; S(3): 98.3; T(4): 0.8; S(5): 0.1	3571000	0.356	4	31.8	0	97	7.136e-05	3.63	2	1169.52	1.75	40.09	0
High	TVsNNAANSLSR	8	1	1	P40463	S3(Phospho)	0	1	1	T(1): 1.3; S(3): 98.7; S(9): 0.0; S(11): 0.0	844000	0.74	4	24.2	0	72	0.001798	3.67	2	1313.58	-0.51	51.45	0
High	SNsTSLPAANk	6	1	1	P39998	S3(Phospho); K11(Label:13C(6))	0	1	0.9	S(1): 6.8; S(3): 92.6; T(4): 0.6; S(5): 0.0	660600	0.417	1		0	101	0.0007576	3.22	2	1175.54	-0.12	40.14	0
High	VVEATPEDGTASsQK	6	1	1	Q06505	S13(Phospho)	0	1	0.9	T(5): 0.0; T(10): 0.0; S(12): 5.3; S(13): 94.7	640400	1.023	1		0	186	7.885e-06	3.62	2	1598.69	-0.52	40.16	0
High	AEGEDEGDNTsNHDTLr	2	1	1	P25639	S11(Phospho); R17(Label:13C(6))	0	1	0.5	T(10): 49.9; S(11): 49.9; T(15): 0.3	513900				0	34	0.01573	2.23	2	1945.75	1.16	39.99	0
High	YPAPGtSPSHNEGNSK	16	1	1	P34216	T6(Phospho)	0	1	0.9	Y(1): 0.0; T(6): 90.3; S(7): 8.1; S(9): 0.8; S(15): 0.8	1757000	0.812	5	10.2	0	110	0.002851	2.93	2	1722.71	-0.22	41.98	0
High	mFTsTSPr	2	1	1	P53388	M1(Oxidation); S4(Phospho); R8(Label:13C(6))	0	1	0.3	T(3): 2.5; S(4): 32.5; T(5): 32.5; S(6): 32.5	133300				0	72	0.01144	2.4	2	1028.42	3.43	40.62	0
High	YPAPGTsPSHNEGNSk	6	1	1	P34216	S7(Phospho); K16(Label:13C(6))	0	1	0.8	Y(1): 0.0; T(6): 7.6; S(7): 84.7; S(9): 7.6; S(15): 0.0	1250000	0.904	1		0	135	7.988e-05	4.16	2	1728.73	-0.35	40.71	0
High	QGsISSGPPPR	8	1	1	Q9P305	S3(Phospho)	0	1	0.9	S(3): 85.3; S(5): 12.6; S(6): 2.1	81200				0	53	0.01071	1.54	2	1162.53	3.91	40.13	0
High	ISLNHsPK	1	1	1	P32328	S6(Phospho)	0	1	1	S(2): 0.0; S(6): 100.0	25230				0.005	53	0.106	1.56	2	975.463	-3.28	39.95	0
High	sGGSTPLDSQTK	8	1	1	P53890	S1(Phospho)	0	1	1	S(1): 100.0; S(4): 0.0; T(5): 0.0; S(9): 0.0; T(11): 0.0	305100	0.67	1		0	90	0.004681	2.83	2	1257.54	0.12	41.67	0
High	sGGSTPLDSQTk	10	1	1	P53890	S1(Phospho); K12(Label:13C(6))	0	1	1	S(1): 100.0; S(4): 0.0; T(5): 0.0; S(9): 0.0; T(11): 0.0	388300	1.279	5	54.5	0	115	0.0001839	3.1	2	1263.56	1.97	41.76	0
High	TPEQHPNDDNSsLAAsHK	2	1	1	P23291	S12(Phospho); S16(Phospho)	0	1	0.8	T(1): 0.0; S(11): 22.6; S(12): 88.7; S(16): 88.7	90510				0	65	0.002068	2.62	2	2107.81	0.33	41.55	0
High	VISVSSNSNsR	2	1	1	P53890	S10(Phospho)	0	1	0.1	S(3): 0.2; S(5): 8.4; S(6): 8.4; S(8): 74.5; S(10): 8.4	194700	0.598	1		0	55	0.0113	2.55	2	1229.55	1.85	41.41	0
High	AVsPTDSTPPSTHTEDSK	13	23	2	Q07793;Q04214	S3(Phospho)	0	1	1	S(3): 100.0; T(5): 0.0; S(7): 0.0; T(8): 0.0; S(11): 0.0; T(12): 0.0; T(14): 0.0; S(17): 0.0	2738000				0	114	2.866e-06	4.68	2	1936.82	0.03	42.67	0
High	AVsPTDSTPPSTHTEDSk	13	23	2	Q07793;Q04214	S3(Phospho); K18(Label:13C(6))	0	1	1	S(3): 99.9; T(5): 0.1; S(7): 0.0; T(8): 0.0; S(11): 0.0; T(12): 0.0; T(14): 0.0; S(17): 0.0	1999000				0	132	2.283e-06	4.47	2	1942.84	-0.9	41.39	0
High	SsLSNDVR	16	1	1	P11075	S2(Phospho)	0	1	0.5	S(1): 48.4; S(2): 48.4; S(4): 3.3	1555000	1.213	1		0	71	0.007647	2.78	2	957.404	0.62	42.71	0
High	EPVKtPsPAPAAK	1	1	1	P15891	T5(Phospho); S7(Phospho)	0	1	1	T(5): 100.0; S(7): 100.0	497300	0.056	1		0.002	55	0.05752	2.05	2	1452.65	0.67	43.66	1
High	FPSQsItQtLINk	1	1	1	Q06639	S5(Phospho); T7(Phospho); T9(Phospho); K13(Label:13C(6))	0	1	1	S(3): 0.6; S(5): 99.4; T(7): 100.0; T(9): 100.0	67740				0.005	51	0.09752	2.49	3	1722.72	-1.14	41.77	0
High	SDtTPIkPsPk	1	1	1	P38213	T3(Phospho); K7(Label:13C(6)); S9(Phospho); K11(Label:13C(6))	0	1	0.1	S(1): 46.9; T(3): 10.6; T(4): 45.2; S(9): 97.4	196100	1.141	1		0.008	24	0.1308	2.06	2	1342.61	-0.57	41.02	0
High	sSLSNDVr	14	1	1	P11075	S1(Phospho); R8(Label:13C(6))	0	1	0.1	S(1): 5.9; S(2): 88.2; S(4): 5.9	1696000				0	78	0.004866	2.29	2	963.425	1.07	42.39	0
High	KGsMADVPK	72	2	1	P04806	S3(Phospho)	0	1	1	S(3): 100.0	15750000	0.493	9	76.2	0	100	0.002957	3.78	2	1012.45	0.77	40.19	1
High	NsPVNSVQSPSr	2	1	1	P27636	S2(Phospho); R12(Label:13C(6))	0	1	1	S(2): 100.0; S(6): 0.0; S(9): 0.0; S(11): 0.0	87470	2.501	1		0.001	84	0.02295	2.27	2	1357.62	-0.59	41.89	0
High	EAsPAPTGsHSLTk	3	1	1	P21524	S3(Phospho); S9(Phospho); K14(Label:13C(6))	0	1	0.9	S(3): 100.0; T(7): 1.6; S(9): 87.2; S(11): 11.0; T(13): 0.2	127700	2.019	2	99.6	0.001	66	0.02871	2.29	2	1548.64	-0.89	41.91	0
High	AQDVDVsmQD	1	1	1	O13563	S7(Phospho); M8(Oxidation)	0	1	1	S(7): 100.0	132500				0.001	74	0.04531	1.9	2	1203.42	0.95	43.64	0
High	VEsPGmTGQIK	2	1	1	P23201	S3(Phospho); M6(Oxidation)	0	1	1	S(3): 100.0; T(7): 0.0	166100				0.002	80	0.06092	1.31	2	1242.54	-0.02	43.22	0
High	SLGsPSVSSSK	6	1	1	P47116	S4(Phospho)	0	1	0.4	S(1): 0.1; S(4): 45.0; S(6): 45.0; S(8): 1.4; S(9): 7.2; S(10): 1.4	452600	3.306	1		0	39	0.006901	2.9	2	1115.5	-0.84	42.03	0
High	sINVTTSNNk	1	1	1	P25558	S1(Phospho); K10(Label:13C(6))	0	1	1	S(1): 98.9; T(5): 0.2; T(6): 0.4; S(7): 0.4	177000				0.005	28	0.09699	2.51	2	1163.54	1.25	42.67	0
High	sATPTLQDQk	1	1	1	P43583	S1(Phospho); K10(Label:13C(6))	0	1	0.8	S(1): 82.4; T(3): 16.3; T(5): 1.3	66040				0.008	23	0.1259	1.94	2	1174.54	-2.4	42.11	0
High	sINVTTSNNK	6	1	1	P25558	S1(Phospho)	0	1	1	S(1): 99.9; T(5): 0.0; T(6): 0.0; S(7): 0.0	754900	0.47	3	6.7	0	47	0.01315	2.72	2	1157.52	2.51	42.71	0
High	sATPANSSNGANFQK	1	1	1	P35197	S1(Phospho)	0	1	0.5	S(1): 50.0; T(3): 50.0; S(7): 0.0; S(8): 0.0	129400	0.812	1		0	79	0.008932	2.4	2	1573.66	-0.12	42.19	0
High	msDIEEGTPTNNGQQk	3	1	1	P11746	M1(Oxidation); S2(Phospho); K16(Label:13C(6))	0	1	1	S(2): 100.0; T(8): 0.0; T(10): 0.0	110800				0	101	3.108e-07	3.73	2	1850.76	-0.74	42.23	0
High	VsAAAASTSk	2	1	1	P38344	S2(Phospho); K10(Label:13C(6))	0	1	1	S(2): 100.0; S(7): 0.0; T(8): 0.0; S(9): 0.0	84920				0.004	49	0.09149	1.9	2	978.463	3.56	41	0
High	QIEDAQNEsDEEETNGk	1	1	1	P32521	S9(Phospho); K17(Label:13C(6))	0	1	1	S(9): 100.0; T(14): 0.0	134300	1.119	1		0	76	3.212e-05	3.6	2	2021.79	0.06	42.27	0
High	GNNsAQNLTTSSSTASr	8	1	1	P48361	S4(Phospho); R17(Label:13C(6))	0	1	1	S(4): 100.0; T(9): 0.0; T(10): 0.0; S(11): 0.0; S(12): 0.0; S(13): 0.0; T(14): 0.0; S(16): 0.0	1576000	1.189	1		0	142	2.054e-06	4.89	2	1781.78	0.44	43.05	0
High	GNNsAQNLTTSSSTASR	12	1	1	P48361	S4(Phospho)	0	1	1	S(4): 100.0; T(9): 0.0; T(10): 0.0; S(11): 0.0; S(12): 0.0; S(13): 0.0; T(14): 0.0; S(16): 0.0	1270000	1.409	3	30.7	0	126	1.111e-06	4.67	2	1775.76	1.46	43.25	0
High	QNNNNNNANSGTsPHAEFK	7	1	1	P17121	S13(Phospho)	0	1	1	S(10): 0.0; T(12): 0.6; S(13): 99.4	1628000	0.116	1		0	165	3.928e-07	4.63	3	2137.87	1.11	42.39	0
High	kGsMADVPk	51	2	1	P04806	K1(Label:13C(6)); S3(Phospho); K9(Label:13C(6))	0	1	1	S(3): 100.0	6999000	1.068	1		0	115	0.0005929	3.7	2	1024.5	1.86	47.48	1
High	SSAVPQTsPGQPR	2	1	1	Q00684	S8(Phospho)	0	1	0.5	S(1): 0.0; S(2): 0.0; T(7): 50.0; S(8): 50.0	355700	0.375	1		0.002	56	0.0494	1.88	2	1391.63	1.3	42.85	0
High	AAEAGETGAATsATEGDNNNNAAAGDk	2	1	1	A6ZXP4	S12(Phospho); K27(Label:13C(6))	0	1	1	T(7): 0.0; T(11): 1.1; S(12): 98.7; T(14): 0.1	1288000	1.745	1		0	175	3.461e-08	5.21	3	2564.05	-0.03	43.47	0
High	sSVmFK	1	1	1	P07278	S1(Phospho); M4(Oxidation)	0	1	0.5	S(1): 50.0; S(2): 50.0	143700				0.003	49	0.07067	1.85	2	794.314	-2.28	43.57	0
High	NTVsSNNLER	12	1	1	P53898	S4(Phospho)	0	1	0.9	T(2): 0.0; S(4): 92.8; S(5): 7.2	2339000	0.447	5	18.5	0	86	0.003378	3.09	2	1213.52	0.81	43.71	0
High	EEtPLAEPTNVsK	4	5	1	B3LSR0	T3(Phospho); S12(Phospho)	0	1	1	T(3): 100.0; T(9): 0.1; S(12): 99.9	256500	0.365	3	26.9	0	86	0.0003247	3.53	2	1574.64	-0.09	61.23	0
High	SSsTGTGSAmSGGLATR	6	1	1	P40013	S3(Phospho); M10(Oxidation)	0	1	0.7	S(1): 9.1; S(2): 9.1; S(3): 72.5; T(4): 9.1; T(6): 0.0; S(8): 0.0; S(11): 0.0; T(16): 0.0	423900	0.562	1		0	89	2.264e-05	3.04	2	1623.67	-0.87	43.58	0
High	sLNAQEQAPK	2	1	1	P50942	S1(Phospho)	0	1	1	S(1): 100.0	40390	3.911	1		0	83	0.005181	2.96	2	1165.53	2.83	43.11	0
High	TsGSMTQNPHEVAr	2	1	1	Q08649	S2(Phospho); R14(Label:13C(6))	0	1	0.3	T(1): 31.4; S(2): 31.4; S(4): 5.9; T(6): 31.4	2174000	0.247	1		0.005	32	0.1004	2.17	2	1600.69	-0.37	42.35	0
High	SsSTGTGSAmSGGLATr	5	1	1	P40013	S2(Phospho); M10(Oxidation); R17(Label:13C(6))	0	1	0.4	S(1): 8.6; S(2): 40.1; S(3): 40.1; T(4): 8.6; T(6): 2.0; S(8): 0.5; S(11): 0.0; T(16): 0.0	199900	0.285	1		0	44	0.01088	2.48	2	1629.69	2.51	43.68	0
High	sLNAQEQAPk	1	1	1	P50942	S1(Phospho); K10(Label:13C(6))	0	1	1	S(1): 100.0	179500	2.134	1		0	94	0.001286	2.17	2	1171.54	-0.19	43.35	0
High	AAEAGETGAATSATEGDNNNNAAAGDK	16	1	1	A6ZXP4		0	1			58680000	1.063	3	1.9	0		2.317e-12	8.61	3	2478.06	1.35	44.93	0
High	SNGQSLsPVR	6	1	1	Q03790	S7(Phospho)	0	1	0.5	S(1): 0.0; S(5): 50.0; S(7): 50.0	282900	0.894	2	28.3	0	52	0.002691	2.35	2	1124.51	0.39	44.38	0
High	SNsIDYAK	1	1	1	P14164	S3(Phospho)	0	1	0	S(1): 0.0; S(3): 1.0; Y(6): 99.0	9353				0	35	0.004608	1.34	2	977.396	-1.4	44.08	0
High	SNGQSLsPVr	9	1	1	Q03790	S7(Phospho); R10(Label:13C(6))	0	1	1	S(1): 0.0; S(5): 0.7; S(7): 99.3	249700	0.914	3	34.8	0	91	0.004093	2.84	2	1130.53	0.4	44.63	0
High	AAEAGETGAATSATEGDNNNNAAAGDk	11	1	1	A6ZXP4	K27(Label:13C(6))	0	1			58130000	1.084	3	1.1	0		1.47757e-13	8.55	3	2484.08	0.69	44.59	0
High	EsTPPIsPK	1	1	1	P53857	S2(Phospho); S7(Phospho)	0	1	0.1	S(2): 16.5; T(3): 86.4; S(7): 97.0	14100				0.002	14	0.04867	1.37	2	1115.44	1.31	45.03	0
High	EGNISINsGSGNSSk	14	1	1	P07560	S8(Phospho); K15(Label:13C(6))	0	1	1	S(5): 0.0; S(8): 98.7; S(10): 1.3; S(13): 0.0; S(14): 0.0	1338000	1.29	6	14.9	0	102	2.388e-05	3.93	2	1536.66	-0.23	45.07	0
High	EGNISINsGSGNSSK	13	1	1	P07560	S8(Phospho)	0	1	1	S(5): 0.0; S(8): 98.9; S(10): 1.1; S(13): 0.0; S(14): 0.0	1446000	1.267	1		0	102	3.915e-06	4.02	2	1530.64	-0.08	45.34	0
High	NEEQSSFSsPSAK	2	1	1	P32521	S9(Phospho)	0	1	0.5	S(5): 0.0; S(6): 0.0; S(8): 49.8; S(9): 49.8; S(11): 0.4	366300	0.096	2	19.8	0	112	0.000166	3.41	2	1477.59	0.97	45.4	0
High	sLGSPSVSSSk	12	1	1	P47116	S1(Phospho); K11(Label:13C(6))	0	1	1	S(1): 100.0; S(4): 0.0; S(6): 0.0; S(8): 0.0; S(9): 0.0; S(10): 0.0	1349000	3.499	5	23.7	0	106	0.006115	2.74	2	1121.52	1.03	45.13	0
High	SSAEsSNATNNNTLGTESK	7	1	1	P38250	S5(Phospho)	0	1	0.8	S(1): 1.2; S(2): 9.4; S(5): 80.1; S(6): 9.4; T(9): 0.0; T(13): 0.0; T(16): 0.0; S(18): 0.0	1474000				0	121	1.299e-07	5.28	2	1991.82	-1.05	45	0
High	DASSLsPTSAGSR	9	1	1	P35817	S6(Phospho)	0	1	0	S(3): 0.0; S(4): 0.5; S(6): 4.4; T(8): 47.5; S(9): 47.5; S(12): 0.0	1058000	0.952	1		0	84	5.736e-05	3.36	2	1315.55	-0.62	45.02	0
High	EEQVsIK	4	1	1	P32457	S5(Phospho)	0	1	1	S(5): 100.0	351900	0.589	2	61.5	0	116	0.01359	2.06	2	912.407	-0.32	44.55	0
High	SSAEsSNATNNNTLGTESk	7	1	1	P38250	S5(Phospho); K19(Label:13C(6))	0	1	0.3	S(1): 33.2; S(2): 33.2; S(5): 33.2; S(6): 0.4; T(9): 0.0; T(13): 0.0; T(16): 0.0; S(18): 0.0	1831000	1.274	4	29.4	0	143	5.233e-08	5.58	2	1997.84	-0.43	44.57	0
High	GsPAGPSAVTAR	1	2	1	A6ZZ25	S2(Phospho)	0	1	0.9	S(2): 88.5; S(7): 5.8; T(10): 5.8	18720				0	26	0.01096	1.97	2	1150.53	1.51	44.61	0
High	ALTAAEEsDEER	13	1	1	P48234	S8(Phospho)	0	1	1	T(3): 0.0; S(8): 100.0	798800	1.142	6	10.8	0	128	0.0003068	2.83	2	1400.56	1.05	45.38	0
High	DASSLsPTSAGSr	9	1	1	P35817	S6(Phospho); R13(Label:13C(6))	0	1	1	S(3): 0.0; S(4): 1.0; S(6): 97.9; T(8): 1.0; S(9): 0.1; S(12): 0.0	1104000	1.032	3	6.8	0	93	0.0002352	3.32	2	1321.57	-0.79	45.47	0
High	RAQELAEAtr	1	1	1	P38249	T9(Phospho); R10(Label:13C(6))	0	1	1	T(9): 100.0	304800				0.003	65	0.08243	2.14	2	1230.59	-0.2	45.43	1
High	ALTAAEEsDEEr	4	1	1	P48234	S8(Phospho); R12(Label:13C(6))	0	1	1	T(3): 0.0; S(8): 100.0	1573000				0	143	0.0001528	3.75	2	1406.58	1.14	46.2	0
High	EDVNVtSPTk	2	1	1	P38959	T6(Phospho); K10(Label:13C(6))	0	1	0.5	T(6): 45.3; S(7): 45.3; T(9): 9.4	42040				0.002	22	0.05689	2.16	2	1175.53	1.23	45.76	0
High	ADDmPVVQADNQTSsSK	8	1	1	Q04602	M4(Oxidation); S15(Phospho)	0	1	0.5	T(13): 0.4; S(14): 4.2; S(15): 47.7; S(16): 47.7	926700	0.687	2	35.9	0	143	1.815e-05	3.81	2	1888.76	-0.52	46.35	0
High	EDVNVTSPtK	2	1	1	P38959	T9(Phospho)	0	1	0.5	T(6): 5.7; S(7): 47.1; T(9): 47.1	91850				0.002	57	0.06035	2.61	2	1169.51	-2.95	45.32	0
High	ADDmPVVQADNQTSsSk	6	1	1	Q04602	M4(Oxidation); S15(Phospho); K17(Label:13C(6))	0	1	1	T(13): 0.0; S(14): 0.5; S(15): 98.9; S(16): 0.5	1292000	0.874	3	4.4	0	184	1.637e-05	4.4	2	1894.78	-0.9	45.82	0
High	DVSQITSsPK	19	1	1	P38623	S8(Phospho)	0	1	1	S(3): 0.0; T(6): 0.0; S(7): 4.2; S(8): 95.8	6796000	0.63	3	18.3	0	142	0.008164	3.16	2	1141.51	0.76	46.43	0
High	sMENVTPK	5	1	1	P50944	S1(Phospho)	0	1	1	S(1): 100.0; T(6): 0.0	213700	0.875	1		0.002	56	0.05032	1.86	2	985.406	0.41	45.8	0
High	DVSQITSsPk	15	1	1	P38623	S8(Phospho); K10(Label:13C(6))	0	1	1	S(3): 0.0; T(6): 0.0; S(7): 0.2; S(8): 99.8	3369000	0.542	4	3.3	0	151	0.001141	3.03	2	1147.53	0.88	45.55	0
High	QSSDPTISEQsPR	6	1	1	P38080	S11(Phospho)	0	1	0.9	S(2): 0.0; S(3): 0.0; T(6): 0.0; S(8): 8.7; S(11): 91.3	574600	0.121	1		0	99	0.0002332	3.48	2	1511.64	0.14	46.39	0
High	DSITSSSTTtPPSSQQk	4	1	1	P46963	T10(Phospho); K17(Label:13C(6))	0	1	0.9	S(2): 0.0; T(4): 0.0; S(5): 0.0; S(6): 0.0; S(7): 0.0; T(8): 1.4; T(9): 10.6; T(10): 87.7; S(13): 0.0; S(14): 0.2	825000				0	100	5.619e-05	4.48	2	1837.81	-1.22	45.61	0
High	IsIGNk	4	6	1	B5VPF9	S2(Phospho); K6(Label:13C(6))	0	1	1	S(2): 100.0	718600	1.803	2	35.3	0.003	42	0.07729	1.57	2	717.363	-1.4	45.99	0
High	SGsNAAASLPSK	10	2	1	A6ZX64	S3(Phospho)	0	1	0.5	S(1): 50.0; S(3): 50.0; S(8): 0.0; S(11): 0.0	1060000	0.894	5	8.1	0	83	5.29e-05	3.15	2	1169.52	0.59	46.62	0
High	NsPAFTNSNPSSK	2	1	1	P40463	S2(Phospho)	0	1	0.6	S(2): 59.2; T(6): 1.1; S(8): 13.3; S(11): 13.3; S(12): 13.3	61840				0.001	30	0.02247	2.49	2	1430.6	1.51	46.16	0
High	VSSASAAAsESDVAk	4	1	1	P26785	S9(Phospho); K15(Label:13C(6))	0	1	0.9	S(2): 0.0; S(3): 0.0; S(5): 0.1; S(9): 91.8; S(11): 8.1	450400	1.948	3	74.9	0	116	3.497e-05	4.21	2	1465.65	0.5	46.53	0
High	SGsNAAASLPSk	14	2	1	A6ZX64	S3(Phospho); K12(Label:13C(6))	0	1	0.9	S(1): 10.5; S(3): 89.5; S(8): 0.0; S(11): 0.0	873100	0.772	1		0	63	0.0009713	3.09	2	1175.54	2.37	47.39	0
High	ENSTIQSSsSSNLR	8	1	1	P32644	S9(Phospho)	0	1	0.9	S(3): 0.0; T(4): 0.0; S(7): 0.2; S(8): 9.9; S(9): 88.6; S(10): 1.2; S(11): 0.2	729100	0.546	4	27.9	0	95	0.0001052	3.85	2	1589.68	-0.84	47.01	0
High	VSSASAAAsESDVAK	5	1	1	P26785	S9(Phospho)	0	1	0.5	S(2): 0.0; S(3): 0.0; S(5): 0.0; S(9): 50.0; S(11): 50.0	183300	2.874	2	27.8	0	72	0.00207	3.14	2	1459.64	4.01	44.96	0
High	EEEDmIQGGSSAEsPr	1	1	1	Q06328	M5(Oxidation); S14(Phospho); R16(Label:13C(6))	0	1	1	S(10): 0.0; S(11): 0.0; S(14): 100.0	46350	0.647	1		0	85	3.135e-05	3.18	2	1823.71	-1.4	46.86	0
High	GISNEGQNAsIK	4	1	1	P14540	S10(Phospho)	0	1	1	S(3): 0.0; S(10): 100.0	164800	1.265	2	38	0	70	0.000924	3.13	2	1297.58	1.2	46.55	0
High	EEEDmIQGGSSAEsPR	1	1	1	Q06328	M5(Oxidation); S14(Phospho)	0	1	1	S(10): 0.1; S(11): 2.1; S(14): 97.8	71700				0	58	0.0009088	2.95	2	1817.7	3.42	46.97	0
High	VEDNLsEDDSTmk	3	1	1	P47116	S6(Phospho); M12(Oxidation); K13(Label:13C(6))	0	1	1	S(6): 100.0; S(10): 0.0; T(11): 0.0	175600	0.978	2	22	0	112	0.0007452	3.7	2	1584.61	-0.89	47.69	0
High	YGGHsmSDPGTTYr	18	1	1	P16387	S5(Phospho); M6(Oxidation); R14(Label:13C(6))	0	1	0.5	Y(1): 0.5; S(5): 49.7; S(7): 49.7; T(11): 0.0; T(12): 0.0; Y(13): 0.0	2998000	0.795	7	7.6	0	96	0.0003458	2.67	3	1630.63	1.93	47.87	0
High	FsDSEENEPr	2	1	1	Q04347	S2(Phospho); R10(Label:13C(6))	0	1	1	S(2): 99.0; S(4): 1.0	264100	2.281	2	82.1	0	56	0.01447	2.42	2	1295.49	2.43	47.9	0
High	YGGHsmSDPGTTYR	17	1	1	P16387	S5(Phospho); M6(Oxidation)	0	1	1	Y(1): 1.0; S(5): 98.9; S(7): 0.0; T(11): 0.0; T(12): 0.0; Y(13): 0.0	4315000	0.92	3	28.8	0	93	0.002675	3.35	2	1624.61	-1.21	48.25	0
High	SVDAsPNDVTR	1	1	1	P53859	S5(Phospho)	0	1	1	S(1): 0.0; S(5): 98.0; T(10): 2.0	24790	0.327	1		0.001	49	0.03669	1.65	2	1240.52	0.86	47.27	0
High	NVNSSTtVVNAR	8	1	1	P01120	T7(Phospho)	0	1	0	S(4): 0.4; S(5): 93.6; T(6): 6.0; T(7): 0.0	1027000	1.328	1		0	115	0.0006517	3.57	2	1341.61	-0.72	48.27	0
High	SQHSsIGDLk	10	1	1	P22211	S5(Phospho); K10(Label:13C(6))	0	1	0.5	S(1): 0.0; S(4): 50.0; S(5): 50.0	480400	1.631	3	63.8	0	82	0.005935	2.89	2	1157.53	1.95	46.69	0
High	VEDNLsEDDSTmK	1	1	1	P47116	S6(Phospho); M12(Oxidation)	0	1	1	S(6): 99.4; S(10): 0.3; T(11): 0.3	112000				0	57	0.01094	2.54	2	1578.59	0.34	47.49	0
High	SsIDNISr	1	1	1	Q06147	S2(Phospho); R8(Label:13C(6))	0	1	0.5	S(1): 49.2; S(2): 49.2; S(7): 1.6	130900				0.005	30	0.1049	1.56	2	977.44	0.41	48.65	0
High	NVNSsTTVVNAr	3	1	1	P01120	S5(Phospho); R12(Label:13C(6))	0	1	0.9	S(4): 0.5; S(5): 87.5; T(6): 6.0; T(7): 6.0	1360000	1.536	2	9.3	0	128	0.0001182	3.97	2	1347.64	0.65	47.25	0
High	TANANQTHSNIDYDtDDGNEK	3	1	1	Q04347	T15(Phospho)	0	1	1	T(1): 0.0; T(7): 0.0; S(9): 0.0; Y(13): 0.1; T(15): 99.9	1994000	0.974	2	4.7	0	146	2.366e-08	5.32	3	2402.94	-0.05	47.19	0
High	sPQENTLPr	8	1	1	P14922	S1(Phospho); R9(Label:13C(6))	0	1	1	S(1): 100.0; T(6): 0.0	651600	1.171	1		0	72	0.001368	2.79	2	1127.52	0.32	47.83	0
High	sPQENTLPR	10	1	1	P14922	S1(Phospho)	0	1	1	S(1): 100.0; T(6): 0.0	745400	0.722	3	47.9	0	84	0.001662	2.43	2	1121.5	0.75	48.01	0
High	SQHSsIGDLK	1	1	1	P22211	S5(Phospho)	0	1	0.5	S(1): 0.7; S(4): 49.6; S(5): 49.6	49520	0.998	1		0.004	29	0.08653	2.27	2	1151.51	0.89	46.98	0
High	NNTLNVtPSK	7	1	1	P11978	T7(Phospho)	0	1	1	T(3): 0.0; T(7): 99.4; S(9): 0.6	908100	0.197	2	15.3	0	93	0.005509	3.07	2	1167.54	2.71	47.84	0
High	SsIDNISR	2	1	1	Q06147	S2(Phospho)	0	1	0.1	S(1): 0.2; S(2): 10.4; S(7): 89.4	275200	0.531	2	3.8	0.001	43	0.03471	1.59	2	971.42	0.77	48.5	0
High	EDsNKDEDDAIPQR	4	1	1	P06786	S3(Phospho)	0	1	1	S(3): 100.0	299800	2.328	1		0.001	61	0.02145	2.02	2	1711.68	-0.03	47.81	1
High	EDsNkDEDDAIPQr	7	1	1	P06786	S3(Phospho); K5(Label:13C(6)); R14(Label:13C(6))	0	1	1	S(3): 100.0	476200	2.275	2	23.1	0	104	0.003342	2.51	2	1723.72	-0.3	48.06	1
High	sNSDLQAQTASQSQSPEk	1	1	1	Q12495	S1(Phospho); K18(Label:13C(6))	0	1	0.5	S(1): 50.0; S(3): 50.0; T(9): 0.0; S(11): 0.0; S(13): 0.0; S(15): 0.0	113400				0	86	4.743e-06	4.27	2	1991.87	0.76	48.68	0
High	REsTEGVLDGSK	10	5	1	B3LSR0	S3(Phospho)	0	1	1	S(3): 99.0; T(4): 1.0; S(11): 0.0	917800	0.576	4	145.6	0	77	0.007056	3.52	2	1357.6	0.77	49.25	1
High	SDVEQtPPNQVAR	3	1	1	Q08438	T6(Phospho)	0	1	1	S(1): 2.0; T(6): 98.0	417200				0	58	0.001589	3.26	2	1520.67	-0.34	48.79	0
High	SQNAPSDGTGsSTPQHHDEDEDELSR	41	1	1	P38431	S11(Phospho)	0	1	0.9	S(1): 0.0; S(6): 0.0; T(9): 0.2; S(11): 88.4; S(12): 1.2; T(13): 10.2; S(25): 0.0	19620000	0.6	14	20.9	0	150	1.051e-05	4.37	3	2876.12	-1.27	48.87	0
High	sNSDLQAQTASQSQSPEK	3	1	1	Q12495	S1(Phospho)	0	1	0.5	S(1): 50.0; S(3): 50.0; T(9): 0.0; S(11): 0.0; S(13): 0.0; S(15): 0.0	116600	1.073	1		0	90	3.312e-07	4.73	2	1985.85	0.58	48.9	0
High	rEsTEGVLDGSk	3	5	1	B3LSR0	R1(Label:13C(6)); S3(Phospho); K12(Label:13C(6))	0	1	0.9	S(3): 91.5; T(4): 8.5; S(11): 0.0	632500	0.294	1		0.003	73	0.07555	3.1	2	1369.64	-0.46	48.93	1
High	DNsILEK	2	1	1	P34078	S3(Phospho)	0	1	1	S(3): 100.0	270600				0.001	67	0.03169	2.28	2	898.393	1.47	48.73	0
High	tSDGNFEAmAK	1	1	1	Q08484	T1(Phospho); M9(Oxidation)	0	1	0.8	T(1): 77.7; S(2): 22.3	3313				0.009	16	0.1459	1.68	2	1266.47	2.6	49.12	0
High	SHErPDDVsV	39	1	1	P54003	R4(Label:13C(6)); S9(Phospho)	0	1	1	S(1): 0.0; S(9): 100.0	10880000	1.76	7	30.7	0	129	0.003144	3.45	2	1226.52	0.56	51.53	0
High	QSsDPTISEQSPr	2	1	1	P38080	S3(Phospho); R13(Label:13C(6))	0	1	0.9	S(2): 9.5; S(3): 90.5; T(6): 0.0; S(8): 0.0; S(11): 0.0	105800	2.571	1		0	88	0.0008856	2.61	2	1517.66	1.35	49.36	0
High	EEESIEQANAGsPGR	10	1	1	P40454	S12(Phospho)	0	1	1	S(4): 0.0; S(12): 100.0	1378000	0.803	3	18	0	139	1.126e-05	4.27	2	1653.68	0.7	49.97	0
High	ENDNDLsPNSSSSPAER	1	1	1	Q12139	S7(Phospho)	0	1	1	S(7): 99.6; S(10): 0.3; S(11): 0.0; S(12): 0.0; S(13): 0.0	19480				0	80	0.0006135	2.33	2	1898.74	0.31	49.51	0
High	LDSSSPNsHPHPsGLNSPK	2	1	1	P53901	S8(Phospho); S13(Phospho)	0	1	0.1	S(3): 7.1; S(4): 42.9; S(5): 42.9; S(8): 7.2; S(13): 85.8; S(17): 14.1	918300	0.021	1		0	63	0.007118	3.48	3	2117.87	-0.74	49.06	0
High	DDsIGPPDr	2	1	1	P39969	S3(Phospho); R9(Label:13C(6))	0	1	1	S(3): 100.0	8372				0.001	44	0.04297	1.85	2	1057.43	-0.7	50.04	0
High	SHERPDDVsV	29	1	1	P54003	S9(Phospho)	0	1	1	S(1): 0.0; S(9): 100.0	8393000	1.723	4	49.9	0	110	0.002044	3.31	2	1220.5	1.15	49.92	0
High	EEESIEQANAGsPGr	5	1	1	P40454	S12(Phospho); R15(Label:13C(6))	0	1	1	S(4): 0.0; S(12): 100.0	818500	0.648	1		0	130	1.516e-05	4.02	2	1659.69	-1.94	49.4	0
High	VVLVDHNSSs	9	2	1	A6ZZY3	S10(Phospho)	0	1	0.5	S(8): 0.3; S(9): 49.8; S(10): 49.8	535100				0	81	0.009077	2.46	2	1136.5	3.08	50.48	0
High	AASEEsDVEEDEDk	6	2	1	A6ZMA9	S6(Phospho); K14(Label:13C(6))	0	1	1	S(3): 0.0; S(6): 100.0	410500	1.226	1		0	173	1.813e-06	4.99	2	1638.6	1	50.81	0
High	YDsSTDLQAGr	3	2	1	A6ZRL6	S3(Phospho); R11(Label:13C(6))	0	1	0.9	Y(1): 0.1; S(3): 90.7; S(4): 8.3; T(5): 0.9	57540	2.974	2	446.4	0	79	0.0001735	3.13	2	1298.54	0.62	51.09	0
High	YDSsTDLQAGR	5	2	1	A6ZRL6	S4(Phospho)	0	1	0	Y(1): 0.7; S(3): 98.4; S(4): 0.7; T(5): 0.1	139400	1.613	2	22	0	68	0.0007692	3.15	2	1292.52	2.78	50.43	0
High	AASEEsDVEEDEDK	4	2	1	A6ZMA9	S6(Phospho)	0	1	1	S(3): 0.0; S(6): 100.0	290800	1.64	1		0	161	4.011e-07	5.31	2	1632.58	1	50.49	0
High	LsQDDNFk	1	1	1	P40527	S2(Phospho); K8(Label:13C(6))	0	1	1	S(2): 100.0	109200				0	35	0.01476	1.95	2	1052.44	2.37	50.09	0
High	IGDSLQGsPQr	6	1	1	P48415	S8(Phospho); R11(Label:13C(6))	0	1	1	S(4): 0.0; S(8): 100.0	1329000	2.023	3	35.9	0	106	2.407e-05	3.75	2	1243.58	0.69	50.72	0
High	IGDSLQGsPQR	7	1	1	P48415	S8(Phospho)	0	1	1	S(4): 0.0; S(8): 100.0	338300	1.582	2	5	0	104	2.507e-05	3.85	2	1237.56	-0.21	50.79	0
High	GTSQVGELSQSsTk	5	1	1	P32604	S12(Phospho); K14(Label:13C(6))	0	1	0.5	T(2): 0.0; S(3): 0.0; S(9): 0.2; S(11): 6.8; S(12): 46.5; T(13): 46.5	569700	2.054	1		0	63	0.00251	3.31	2	1494.68	1.04	51.01	0
High	AGLDNVDAEsK	33	1	1	P09064	S10(Phospho)	0	1	1	S(10): 100.0	28310000	0.446	5	19	0	169	2.441e-05	4.77	2	1198.5	0.73	52.62	0
High	ccTESLVNR	2	1	1	P02769	C1(Carbamidomethyl); C2(Carbamidomethyl)	0	1			98370				0		0.009438	1.94	2	1138.5	2.23	50.61	0
High	TVsNNAANSLSr	7	1	1	P40463	S3(Phospho); R12(Label:13C(6))	0	1	1	T(1): 1.5; S(3): 98.5; S(9): 0.0; S(11): 0.0	572900	0.793	1		0	64	0.004025	2.99	2	1319.61	0.24	51.77	0
High	SISSLNAGNSsr	4	1	1	P38692	S11(Phospho); R12(Label:13C(6))	0	1	0.5	S(1): 0.0; S(3): 0.0; S(4): 0.0; S(10): 50.0; S(11): 50.0	74560	1.384	2	47.5	0	50	0.01427	2.41	2	1278.58	-2.28	50.56	0
High	AGLDNVDAEsk	21	1	1	P09064	S10(Phospho); K11(Label:13C(6))	0	1	1	S(10): 100.0	12980000	0.505	1		0	144	2.06e-05	4.05	2	1204.52	0.23	53.76	0
High	ESGNNAStPSSsPEPVANPPK	10	1	1	P53741	T8(Phospho); S12(Phospho)	0	1	0.8	S(2): 0.1; S(7): 8.7; T(8): 90.2; S(10): 1.8; S(11): 8.8; S(12): 90.4	1501000	0.64	3	18.8	0	125	4.463e-06	4.92	2	2226.89	-0.53	51.25	0
High	NsAEETTQTFk	2	1	1	Q04934	S2(Phospho); K11(Label:13C(6))	0	1	1	S(2): 100.0; T(6): 0.0; T(7): 0.0; T(9): 0.0	36870	0.513	1		0	56	0.004968	3.1	2	1341.56	-1.38	50.92	0
High	IIEHsDVENENVK	16	1	1	P25037	S5(Phospho)	0	1	1	S(5): 100.0	3314000	1.07	3	109.6	0	203	6.244e-06	4.32	2	1605.72	0.5	51.22	0
High	KAEAsGEAAEEAEDEE	12	1	1	P05755	S5(Phospho)	0	1	1	S(5): 100.0	1428000	0.656	5	12.7	0	166	0.0002261	4.7	2	1744.64	-2.75	53.38	1
High	msPVLtTPK	15	1	1	P40484	M1(Oxidation); S2(Phospho); T6(Phospho)	0	1	0	S(2): 100.0; T(6): 0.6; T(7): 99.4	3466000	0.677	3	4.4	0	66	0.01243	2.62	2	1149.47	1.1	52.73	0
High	IIEHsDVENENVk	16	1	1	P25037	S5(Phospho); K13(Label:13C(6))	0	1	1	S(5): 100.0	3250000	1.192	4	10.1	0	194	3.111e-06	5.22	2	1611.74	0.74	51.36	0
High	msPVLtTPk	12	1	1	P40484	M1(Oxidation); S2(Phospho); T6(Phospho); K9(Label:13C(6))	0	1	0.1	S(2): 99.7; T(6): 11.2; T(7): 89.1	1414000				0	42	0.009664	2.59	2	1155.49	0.79	52.65	0
High	EDDDEKPQsGDETSATKPLSSR	9	1	1	P39996	S9(Phospho)	0	1	1	S(9): 100.0; T(13): 0.0; S(14): 0.0; T(16): 0.0; S(20): 0.0; S(21): 0.0	4386000	0.581	6	19.6	0	144	0.0001085	3.33	3	2472.04	1.07	51.86	0
High	DSSsPIISQR	10	1	1	P32784	S4(Phospho)	0	1	0.9	S(2): 0.0; S(3): 5.8; S(4): 94.2; S(8): 0.0	776000	0.234	2	10.7	0	126	0.006364	2.83	2	1169.52	3.31	52.11	0
High	sSVALATAQr	6	1	1	P53883	S1(Phospho); R10(Label:13C(6))	0	1	0.1	S(1): 9.4; S(2): 90.6; T(7): 0.0	256600	1.274	2	15	0	66	0.00184	2.68	2	1089.54	2.7	51.62	0
High	sSVALATAQR	6	1	1	P53883	S1(Phospho)	0	1	0.9	S(1): 88.8; S(2): 11.2; T(7): 0.0	243500	1.163	3	22.6	0	51	0.0006728	2.34	2	1083.52	1.01	51.74	0
High	DYGsEDEAVSr	9	1	1	Q12136	S4(Phospho); R11(Label:13C(6))	0	1	1	Y(2): 0.1; S(4): 99.9; S(10): 0.0	546600	1.026	4	15.6	0	91	0.000179	3.08	2	1313.5	0.68	52.98	0
High	kAEAsGEAAEEAEDEE	8	1	1	P05755	K1(Label:13C(6)); S5(Phospho)	0	1	1	S(5): 100.0	779400				0	158	2.996e-06	4.59	2	1750.66	-1.34	52.45	1
High	DYGsEDEAVSR	11	1	1	Q12136	S4(Phospho)	0	1	0.9	Y(2): 9.3; S(4): 90.7; S(10): 0.0	546700	0.402	1		0	74	0.002614	2.78	2	1307.48	0.3	52.8	0
High	TQsPILASr	3	1	1	P40480	S3(Phospho); R9(Label:13C(6))	0	1	1	T(1): 2.0; S(3): 98.0; S(8): 0.1	227600	3.272	3	32.1	0.001	45	0.01947	2.08	2	1058.54	2.97	52	0
High	ELQEDsPIr	2	1	1	P40340	S6(Phospho); R9(Label:13C(6))	0	1	1	S(6): 100.0	209200	3.721	1		0	74	0.01624	2.07	2	1172.53	0.22	52.53	0
High	mEAEENPsETETNDSHLDR	2	1	1	Q03921	M1(Oxidation); S8(Phospho)	0	1	1	S(8): 98.6; T(10): 1.3; T(12): 0.2; S(15): 0.0	783600	0.755	2	25.5	0	109	0.0005829	3.53	3	2299.87	0.74	51.82	0
High	GPEQLKsPEVQR	15	1	1	P23201	S7(Phospho)	0	1	1	S(7): 100.0	1866000	0.557	9	31.1	0	109	0.0009685	3.58	3	1447.69	0.51	52.58	1
High	GPEQLksPEVQr	7	1	1	P23201	K6(Label:13C(6)); S7(Phospho); R12(Label:13C(6))	0	1	1	S(7): 100.0	453300				0	92	0.003175	3.11	3	1459.73	-1.74	52.36	1
High	LLTPENAsK	1	1	1	P32798	S8(Phospho)	0	1	1	T(3): 0.0; S(8): 100.0	345200				0.002	59	0.04813	1.78	2	1052.5	0.77	52.19	0
High	SNNEVTEHsDSEDLTEK	12	3	1	B3LTK6	S9(Phospho)	0	1	1	S(1): 0.0; T(6): 0.1; S(9): 99.8; S(11): 0.1; T(15): 0.0	4228000	0.886	2	11.5	0	144	3.083e-06	5.28	2	2013.79	0.85	52.65	0
High	sISSSLNR	2	1	1	P33749	S1(Phospho)	0	1	1	S(1): 99.9; S(3): 0.1; S(4): 0.0; S(5): 0.0	373100	0.82	1		0.007	46	0.118	1.76	2	943.423	-1.55	52.83	0
High	SPSNLNSTSVtPR	9	1	1	Q03640	T11(Phospho)	0	1	1	S(1): 0.0; S(3): 0.0; S(7): 0.0; T(8): 0.0; S(9): 0.0; T(11): 100.0	2655000	0.504	4	8.2	0	129	3.768e-05	4.1	2	1439.65	-0.19	52.41	0
High	sISSSLNr	2	1	1	P33749	S1(Phospho); R8(Label:13C(6))	0	1	0.8	S(1): 80.3; S(3): 14.8; S(4): 3.7; S(5): 1.3	263800	1.107	1		0.001	20	0.03325	2.16	2	949.445	0.21	52.96	0
High	ELQEDsPIR	2	1	1	P40340	S6(Phospho)	0	1	1	S(6): 100.0	61560	1.588	1		0.001	55	0.031	1.86	2	1166.51	2.19	52.45	0
High	SNNEVTEHsDSEDLTEk	9	3	1	B3LTK6	S9(Phospho); K17(Label:13C(6))	0	1	1	S(1): 0.0; T(6): 0.0; S(9): 100.0; S(11): 0.0; T(15): 0.0	3591000	0.925	4	2.1	0	184	2.002e-07	6.04	2	2019.81	-0.35	52.52	0
High	NEIQDEVsQK	1	1	1	Q03703	S8(Phospho)	0	1	1	S(8): 100.0	38490				0.005	79	0.09615	1.86	2	1269.54	0.12	53.16	0
High	AADVENLsDDDEHR	12	1	1	P25558	S8(Phospho)	0	1	1	S(8): 100.0	2009000	0.708	6	21.5	0	179	2.815e-05	4.4	2	1665.64	-1.57	52.35	0
High	DsETEPEEEEQPSTPk	1	1	1	P06102	S2(Phospho); K16(Label:13C(6))	0	1	1	S(2): 98.8; T(4): 1.2; S(13): 0.0; T(14): 0.0	145700	1.371	1		0	96	0.0001735	3.03	2	1917.76	-0.14	52.89	0
High	AADVENLsDDDEHr	6	1	1	P25558	S8(Phospho); R14(Label:13C(6))	0	1	1	S(8): 100.0	1270000				0	171	8.885e-06	4.3	2	1671.66	0.56	52.73	0
High	sSILSr	1	1	1	P32386	S1(Phospho); R6(Label:13C(6))	0	1	0.5	S(1): 49.9; S(2): 49.9; S(5): 0.3	66920				0.001	30	0.03299	1.51	2	748.372	2.56	52.43	0
High	YAANLQEsPk	1	1	1	P14180	S8(Phospho); K10(Label:13C(6))	0	1	1	Y(1): 0.0; S(8): 100.0	434300	2.581	1		0.001	64	0.0184	2.18	2	1206.55	1.25	53.37	0
High	NNDEEDDEDPVsPKPVSK	8	1	1	P53094	S12(Phospho)	0	1	1	S(12): 100.0; S(17): 0.0	1335000	0.378	4	8.5	0	149	0.0004866	3.14	2	2093.86	3.03	53.03	0
High	KLEELEQTQDNsK	3	1	1	P53550	S12(Phospho)	0	1	1	T(8): 0.0; S(12): 100.0	155900	0.576	2	18.1	0.001	97	0.02984	3.29	2	1641.74	1.67	53.64	1
High	YIcDNQDTISSK	4	1	1	P02769	C3(Carbamidomethyl)	0	1			743400				0		1.66e-05	3.16	2	1443.64	0.89	53.75	0
High	LEtDEsPIQTK	5	1	1	P23585	T3(Phospho); S6(Phospho)	0	1	1	T(3): 100.0; S(6): 100.0; T(10): 0.0	594300	0.217	2	103.9	0	131	5.179e-05	4.38	2	1420.57	1.29	54.05	0
High	QSsNENLIR	9	3	1	A7A060	S3(Phospho)	0	1	0.9	S(2): 9.9; S(3): 90.1	686400	1.164	2	32	0	68	0.001697	1.93	2	1140.51	1.74	54.39	0
High	QFANSNNNNNDSGNNNQGDYVTK	13	1	1	P18899		0	1			30790000	0.269	3	11.6	0		2.327e-12	7.62	3	2529.06	-0.28	54.1	0
High	DttGAFVVr	1	1	1	P47077	T2(Phospho); T3(Phospho); R9(Label:13C(6))	0	1	1	T(2): 100.0; T(3): 100.0	569000	0.71	1		0.007	67	0.1219	2.32	2	1131.47	8.33	53.9	0
High	QSsNENLIr	3	3	1	A7A060	S3(Phospho); R9(Label:13C(6))	0	1	0.5	S(2): 50.0; S(3): 50.0	459100	2.109	1		0	30	0.01037	1.99	2	1146.53	1.85	53.47	0
High	TSLsPINSK	1	1	1	P38041	S4(Phospho)	0	1	1	T(1): 0.0; S(2): 0.0; S(4): 99.7; S(8): 0.2	101900				0.005	62	0.09868	2.36	2	1026.49	2.37	53.24	0
High	SAtPPSSITAAK	2	1	1	Q06440	T3(Phospho)	0	1	0.9	S(1): 11.9; T(3): 88.1; S(6): 0.0; S(7): 0.0; T(9): 0.0	580300	0.644	1		0	58	0.009072	2.67	2	1210.57	0.52	53.47	0
High	TTsLGNSGSTIr	3	1	1	P34250	S3(Phospho); R12(Label:13C(6))	0	1	1	T(1): 0.1; T(2): 1.0; S(3): 97.9; S(7): 1.0; S(9): 0.0; T(10): 0.0	300400	0.716	1		0	77	0.01536	1.56	2	1279.6	0.09	54.29	0
High	SStPVNDVPTTAGK	6	1	1	Q06698	T3(Phospho)	0	1	1	S(1): 0.1; S(2): 1.0; T(3): 98.9; T(10): 0.0; T(11): 0.0	876100	0.232	3	22.1	0	108	0.0009769	2.49	2	1453.66	0.21	53.95	0
High	LSsPLTDSGNr	13	1	1	P33753	S3(Phospho); R11(Label:13C(6))	0	1	1	S(2): 0.7; S(3): 99.3; T(6): 0.0; S(8): 0.0	4928000	0.529	3	14.4	0	101	7.075e-05	3.5	2	1232.56	0.69	54.55	0
High	SSTINNDSDSLSsPTK	7	1	1	P24276	S13(Phospho)	0	1	0.5	S(1): 0.0; S(2): 0.0; T(3): 0.0; S(8): 0.0; S(10): 0.3; S(12): 49.7; S(13): 49.7; T(15): 0.3	4581000				0	152	6.565e-06	3.57	2	1732.73	0.06	54.24	0
High	SNTQVNSPsSSGIPK	11	1	1	P46995	S9(Phospho)	0	1	0.3	S(1): 0.0; T(3): 0.0; S(7): 0.3; S(9): 33.2; S(10): 33.2; S(11): 33.2	1570000	0.13	4	88.5	0	114	0.0002307	4.08	2	1582.71	0.74	54.25	0
High	ASsEPsSPPPISR	3	1	1	Q03306	S3(Phospho); S6(Phospho)	0	1	0	S(2): 49.2; S(3): 49.2; S(6): 1.9; S(7): 3.0; S(12): 96.7	24360	1.224	1		0	26	0.01104	2.67	2	1471.59	-0.36	53.01	0
High	TTsLGNSGSTIR	4	1	1	P34250	S3(Phospho)	0	1	0.8	T(1): 11.8; T(2): 1.9; S(3): 83.9; S(7): 1.9; S(9): 0.4; T(10): 0.1	514600				0	44	0.01784	1.92	2	1273.58	-0.4	54.17	0
High	SSTINNDSDSLSsPTk	12	1	1	P24276	S13(Phospho); K16(Label:13C(6))	0	1	0.5	S(1): 0.0; S(2): 0.0; T(3): 0.0; S(8): 0.6; S(10): 0.6; S(12): 49.1; S(13): 49.1; T(15): 0.6	3635000	0.969	4	12.1	0	104	1.732e-06	4.53	2	1738.75	0.35	54.24	0
High	NVsPmGDVPTDTK	3	1	1	P38853	S3(Phospho); M5(Oxidation)	0	1	1	S(3): 100.0; T(10): 0.0; T(12): 0.0	628300	0.44	2	8.6	0	78	0.0148	2.53	2	1456.6	-0.28	53.76	0
High	IsEELDTQr	1	2	1	A6ZUT6	S2(Phospho); R9(Label:13C(6))	0	1	1	S(2): 100.0; T(7): 0.0	22370	1.378	1		0.009	41	0.1423	1.31	2	1176.53	2.67	55.4	0
High	IEAPSPsVNk	12	1	1	P47035	S7(Phospho); K10(Label:13C(6))	0	1	1	S(5): 0.5; S(7): 99.5	5771000	1.393	1		0	104	0.0172	2.61	2	1127.55	2.37	53.59	0
High	LEtDESPIQTK	15	1	1	P23585	T3(Phospho)	0	1	1	T(3): 100.0; S(6): 0.0; T(10): 0.0	1373000	0.162	5	189.3	0	116	0.001759	3.33	2	1340.6	0.65	62.6	0
High	LSsPLTDSGNR	13	1	1	P33753	S3(Phospho)	0	1	1	S(2): 0.5; S(3): 99.5; T(6): 0.0; S(8): 0.0	10280000	0.511	2	4.6	0	131	0.0001745	3.29	2	1226.54	0.58	54.16	0
High	SVAVDsSESNLK	1	1	1	P54115	S6(Phospho)	0	1	0.1	S(1): 0.4; S(6): 14.6; S(7): 70.5; S(9): 14.6	8347				0.005	22	0.1031	2.21	2	1315.58	1.23	54.48	0
High	VEPVEGsLQSK	2	5	1	B3LSR0	S7(Phospho)	0	1	0.5	S(7): 50.0; S(10): 50.0	204000	0.888	1		0.001	68	0.02061	2.36	2	1252.58	1.42	55.01	0
High	AsSDASDLLr	20	1	1	P16861	S2(Phospho); R10(Label:13C(6))	0	1	0.9	S(2): 93.1; S(3): 6.9; S(6): 0.0	1663000	0.995	4	11	0	99	0.01204	3	2	1120.5	1.47	75.78	0
High	rsEPNADSNNmTGGEPIDPr	3	1	1	Q12256	R1(Label:13C(6)); S2(Phospho); M11(Oxidation); R20(Label:13C(6))	0	1	1	S(2): 100.0; S(8): 0.0; T(12): 0.0	1132000	5.679	2	18.1	0	99	0.001679	3.79	3	2264.97	0.45	54.31	1
High	LsVDQEPR	3	1	1	P38167	S2(Phospho)	0	1	1	S(2): 100.0	294700	0.559	1		0	49	0.002997	2.71	2	1023.45	-1.41	54.28	0
High	sLEPSSESVr	1	1	1	P38041	S1(Phospho); R10(Label:13C(6))	0	1	1	S(1): 99.4; S(5): 0.2; S(6): 0.2; S(8): 0.1	622000	1.418	1		0.008	31	0.1265	1.74	2	1176.52	-0.85	54.77	0
High	SQELTIsk	5	1	1	P38853	S7(Phospho); K8(Label:13C(6))	0	1	0.5	S(1): 0.2; T(5): 49.9; S(7): 49.9	435400	1.014	1		0	31	0.01249	1.97	2	991.481	1.11	55.25	0
High	SFTPsKsPAPVSK	19	1	1	P15891	S5(Phospho); S7(Phospho)	0	1	0	S(1): 0.3; T(3): 99.7; S(5): 0.0; S(7): 100.0; S(12): 0.0	10450000	0.072	7	29.6	0	156	0.002135	3.47	2	1492.65	0.47	57.15	1
High	NVsPTTNLr	4	2	1	A6ZM67	S3(Phospho); R9(Label:13C(6))	0	1	1	S(3): 100.0; T(5): 0.0; T(6): 0.0	1037000	2.025	3	2.7	0	90	0.01028	2.14	2	1087.53	2.17	54.75	0
High	SQELtISK	3	1	1	P38853	T5(Phospho)	0	1	0.1	S(1): 0.0; T(5): 7.6; S(7): 92.4	252000	0.741	2	127.8	0.001	53	0.04412	2.66	2	985.46	-0.26	56.6	0
High	SSETsPDSTPAPSAPASTNAPTNNK	27	1	1	P53235	S5(Phospho)	0	1	1	S(1): 1.1; S(2): 1.1; T(4): 1.1; S(5): 96.4; S(8): 0.1; T(9): 0.1; S(13): 0.0; S(17): 0.0; T(18): 0.0; T(22): 0.0	30290000	0.735	8	3.2	0	169	1.41e-09	6.12	3	2509.08	1.05	55.33	0
High	DENTsDKDTVDSGNVTTTESTER	3	1	1	P27692	S5(Phospho)	0	1	0.8	T(4): 8.6; S(5): 82.8; T(9): 8.6; S(12): 0.0; T(16): 0.0; T(17): 0.0; T(18): 0.0; S(20): 0.0; T(21): 0.0	1512000	1.44	2	6.9	0	149	1.833e-05	5.28	3	2581.04	-0.71	54.38	1
High	NPISSTVSSNQQsPK	12	1	1	P53550	S13(Phospho)	0	1	1	S(4): 0.0; S(5): 0.0; T(6): 0.0; S(8): 0.0; S(9): 0.0; S(13): 100.0	12970000	0.746	4	6.6	0	151	8.67e-05	3.72	3	1653.75	2.84	54.96	0
High	LsVDQEPr	1	1	1	P38167	S2(Phospho); R8(Label:13C(6))	0	1	1	S(2): 100.0	146100				0.007	3	0.1205	1.72	2	1029.47	1.81	55.04	0
High	ASsPSSLTYK	5	1	1	P53551	S3(Phospho)	0	1	0.5	S(2): 48.9; S(3): 48.9; S(5): 0.6; S(6): 0.6; T(8): 0.2; Y(9): 0.6	772600	0.278	1		0	27	0.01313	2.1	2	1120.49	-0.1	55.23	0
High	tSVSEAQNTQPQVANADAK	3	1	1	P53094	T1(Phospho)	0	1	0.3	T(1): 33.3; S(2): 33.3; S(4): 33.3; T(9): 0.1	213600	0.12	1		0	87	4.321e-05	3.54	2	2038.9	-1.46	54.49	0
High	FEAAEsDVk	1	1	1	P32457	S6(Phospho); K9(Label:13C(6))	0	1	1	S(6): 100.0	34640	0.766	1		0.001	25	0.02317	2	2	1081.45	0.32	55.11	0
High	DDSINsLGNNK	2	1	1	P53121	S6(Phospho)	0	1	1	S(3): 1.1; S(6): 98.9	191900	0.649	1		0	79	0.002768	3	2	1256.52	2.18	55.18	0
High	SPSNLNStSVtPR	11	1	1	Q03640	T8(Phospho); T11(Phospho)	0	1	0.4	S(1): 0.0; S(3): 0.0; S(7): 48.0; T(8): 48.0; S(9): 13.7; T(11): 90.3	690000	0.322	2	151	0	87	0.0003983	3.72	2	1519.62	0.45	56.25	0
High	HDVPQDSNDNNNEELEAQGQQAQEK	7	2	1	C7GP20		0	1			6884000	1.193	3	20.9	0		4.966e-09	6.96	3	2837.22	0.29	55.04	0
High	DDSINsLGNNk	1	1	1	P53121	S6(Phospho); K11(Label:13C(6))	0	1	0	S(3): 98.3; S(6): 1.7	51590				0.001	34	0.02997	1.96	2	1262.53	-1.21	55.24	0
High	sNPTSASSSQSELSEQPK	6	1	1	P40433	S1(Phospho)	0	1	0.9	S(1): 89.3; T(4): 9.6; S(5): 1.1; S(7): 0.0; S(8): 0.0; S(9): 0.0; S(11): 0.0; S(14): 0.0	1223000	0.211	2	20.3	0	119	9.911e-07	4.09	2	1943.83	1.88	55.29	0
High	HDVPQDSNDNNNEELEAQGQQAQEk	22	2	1	C7GP20	K25(Label:13C(6))	0	1			79170000	1.192	5	3.8	0		6.168e-12	7.37	3	2843.24	0.23	56.26	0
High	NGSINSLtK	5	1	1	P47068	T8(Phospho)	0	1	0	S(3): 49.6; S(6): 49.6; T(8): 0.7	292500	1.045	1		0.001	41	0.01968	2.62	2	1013.47	1.39	55.59	0
High	NAsTGSLQASVK	9	1	1	P36166	S3(Phospho)	0	1	1	S(3): 99.2; T(4): 0.8; S(6): 0.0; S(10): 0.0	762100	0.176	3	50.6	0	88	0.0005788	3.26	2	1242.57	0.64	55.78	0
High	TLsDNETITSR	8	1	1	P47029	S3(Phospho)	0	1	1	T(1): 1.1; S(3): 98.9; T(7): 0.0; T(9): 0.0; S(10): 0.0	538600	1.938	3	3.8	0	65	0.006669	2.74	2	1316.58	1.97	60.77	0
High	mPSPAsFk	10	1	1	P38079	M1(Oxidation); S6(Phospho); K8(Label:13C(6))	0	1	1	S(3): 1.0; S(6): 99.0	432500	2.291	5	25.8	0	54	0.01325	2.46	2	966.409	-0.49	55.66	0
High	YAPVsPTVQQK	6	1	1	P48415	S5(Phospho)	0	1	0.9	Y(1): 0.0; S(5): 93.7; T(7): 6.3	1013000	0.449	2	70.7	0	106	0.01061	2.7	2	1297.62	1.22	56.81	0
High	YAPVsPTVQQk	6	1	1	P48415	S5(Phospho); K11(Label:13C(6))	0	1	0.1	Y(1): 0.0; S(5): 8.0; T(7): 92.0	686200	0.829	1		0	76	0.004434	2.56	2	1303.64	-1.31	55.8	0
High	SSEtSPDSTPAPSAPASTNAPTNNk	7	1	1	P53235	T4(Phospho); K25(Label:13C(6))	0	1	0.3	S(1): 30.8; S(2): 30.8; T(4): 30.8; S(5): 3.5; S(8): 0.4; T(9): 3.5; S(13): 0.0; S(17): 0.0; T(18): 0.0; T(22): 0.0	6453000	0.76	1		0	145	4.468e-08	5.33	3	2515.09	0.04	55.77	0
High	mPSPAsFK	3	1	1	P38079	M1(Oxidation); S6(Phospho)	0	1	0.9	S(3): 7.3; S(6): 92.7	98630	3.022	1		0.002	65	0.06083	2.13	2	960.39	0.06	57.87	0
High	SFTPsksPAPVSk	3	1	1	P15891	S5(Phospho); K6(Label:13C(6)); S7(Phospho); K13(Label:13C(6))	0	1	0	S(1): 8.7; T(3): 91.3; S(5): 1.0; S(7): 99.0; S(12): 0.0	661300				0.004	51	0.09529	3.01	2	1504.69	-1.06	54.84	1
High	DNNDDNtEELDDPQPK	1	1	1	Q12161	T7(Phospho)	0	1	1	T(7): 100.0	182300	0.669	1		0	114	7.987e-07	4.76	2	1938.73	0.91	55.99	0
High	SQNVVLsPk	1	1	1	P53049	S7(Phospho); K9(Label:13C(6))	0	1	1	S(1): 0.0; S(7): 100.0	119200	0.957	1		0.001	58	0.02435	2.5	2	1057.54	2.87	56.03	0
High	EDDDEKPQsGDETsATKPLSSR	2	1	1	P39996	S9(Phospho); S14(Phospho)	0	1	0.4	S(9): 96.5; T(13): 11.2; S(14): 46.0; T(16): 46.0; S(20): 0.1; S(21): 0.1	1039000	1	1		0	78	0.001071	3.87	3	2552.01	-0.31	54.27	0
High	ANLDQNLNsPDNNR	14	1	1	Q00816	S9(Phospho)	0	1	1	S(9): 100.0	3208000	0.399	2	9.2	0	185	6.822e-06	3.77	2	1664.7	0.34	56.91	0
High	ANSNEDGESVSSIQEsPK	8	1	1	P34216	S16(Phospho)	0	1	1	S(3): 0.0; S(9): 0.0; S(11): 0.0; S(12): 0.0; S(16): 100.0	1507000	1.112	3	6.5	0	115	2.707e-06	5.08	2	1957.8	-1.83	57.23	0
High	ANSNEDGESVSSIQEsPk	6	1	1	P34216	S16(Phospho); K18(Label:13C(6))	0	1	1	S(3): 0.0; S(9): 0.0; S(11): 0.0; S(12): 0.0; S(16): 100.0	618200				0	157	2.879e-06	4.67	2	1963.82	-0.26	57.03	0
High	sFNVGSR	1	1	1	P15442	S1(Phospho)	0	1	1	S(1): 100.0; S(6): 0.0	152800	0.837	1		0.007	41	0.1212	1.75	2	846.35	-0.6	57.24	0
High	RHsLGLNEAK	3	1	1	P24276	S3(Phospho)	0	1	1	S(3): 100.0	42480				0	126	0.006731	2.66	3	1204.58	-3.57	53.79	1
High	GEDSGSADVQsVQDHESVk	5	1	1	P32566	S11(Phospho); K19(Label:13C(6))	0	1	1	S(4): 0.0; S(6): 0.0; S(11): 100.0; S(17): 0.0	1913000	1.357	1		0	126	4.443e-06	4.42	2	2059.85	-0.26	58.06	0
High	GEDSGSADVQsVQDHEsVK	7	1	1	P32566	S11(Phospho); S17(Phospho)	0	1	1	S(4): 0.0; S(6): 0.0; S(11): 100.0; S(17): 100.0	1177000	0.909	2	163.5	0	104	0.002531	3.18	3	2133.8	-0.93	56.21	0
High	SNLsLTDK	7	1	1	P47018	S4(Phospho)	0	1	0	S(1): 0.0; S(4): 0.9; T(6): 99.1	516300	0.477	3	6.2	0.001	47	0.03283	2.52	2	957.426	-3.02	58.44	0
High	ANLDQNLNsPDNNr	3	1	1	Q00816	S9(Phospho); R14(Label:13C(6))	0	1	1	S(9): 100.0	1091000	0.404	1		0	171	3.276e-05	4.12	2	1670.72	0.06	56.66	0
High	FTAPTsPSTSSPK	11	1	1	A7A261	S6(Phospho)	0	1	0.8	T(2): 0.0; T(5): 5.1; S(6): 84.6; S(8): 5.1; T(9): 5.1; S(10): 0.0; S(11): 0.0	12920000	0.489	3	6.4	0	140	0.0004852	2.75	2	1387.61	0.29	57.65	0
High	EAAEsPEEADVEmS	1	1	1	P32379	S5(Phospho); M13(Oxidation)	0	1	1	S(5): 100.0; S(14): 0.0	70840				0	59	0.002241	3.15	2	1589.55	-0.89	56.92	0
High	GEDSGSADVQsVQDHEsVk	5	1	1	P32566	S11(Phospho); S17(Phospho); K19(Label:13C(6))	0	1	1	S(4): 0.0; S(6): 0.0; S(11): 100.0; S(17): 100.0	1045000	1.175	3	27	0	125	2.599e-06	5.26	2	2139.82	-0.49	58.26	0
High	NPsPsIVKPGSR	1	1	1	P43574	S3(Phospho); S5(Phospho)	0	1	1	S(3): 100.0; S(5): 99.2; S(11): 0.8	114500	0.25	1		0.004	89	0.09141	2.23	2	1398.62	-1.34	56.35	0
High	FTAPTsPSTSSPk	9	1	1	A7A261	S6(Phospho); K13(Label:13C(6))	0	1	0.5	T(2): 0.0; T(5): 3.5; S(6): 46.3; S(8): 3.5; T(9): 46.3; S(10): 0.3; S(11): 0.0	5485000	0.458	1		0	134	0.001699	2.87	2	1393.63	0.47	57.69	0
High	GEDSGSADVQsVQDHESVK	14	1	1	P32566	S11(Phospho)	0	1	1	S(4): 0.0; S(6): 0.0; S(11): 100.0; S(17): 0.0	3715000	0.671	8	14.2	0	133	3.304e-05	4.54	2	2053.83	-1.28	57.86	0
High	GsEAEDDINNVSk	15	1	1	Q12114	S2(Phospho); K13(Label:13C(6))	0	1	1	S(2): 100.0; S(12): 0.0	2326000	1.866	2	14	0	101	2.181e-06	4.5	2	1463.6	-0.14	57.96	0
High	LSSPATLNsR	9	1	1	P00761 SWISS-PROT:P00761	S9(Phospho)	0	1	1	S(2): 0.0; S(3): 0.0; T(6): 0.8; S(9): 99.2	789300				0	90	0.01116	2.02	2	1125.53	0.16	58.13	0
High	NSAQDLENSPmsVGk	1	1	1	P47818	M11(Oxidation); S12(Phospho); K15(Label:13C(6))	0	1	1	S(2): 0.0; S(9): 0.1; S(12): 99.9	69120	1.564	1		0	92	2.15e-05	3.83	2	1678.71	0.83	57.57	0
High	QNsIPEVK	3	1	1	Q03124	S3(Phospho)	0	1	1	S(3): 100.0	60210	0.416	1		0	38	0.01528	1.94	2	994.461	0.45	57.58	0
High	GsEAEDDINNVSK	17	1	1	Q12114	S2(Phospho)	0	1	1	S(2): 100.0; S(12): 0.0	2057000	1.188	2	7	0	89	0.0001072	4.03	2	1457.58	-0.65	58	0
High	NDNSDITsNIK	2	1	1	Q12361	S8(Phospho)	0	1	1	S(4): 0.0; T(7): 1.0; S(8): 99.0	233500	0.093	1		0	72	0.01553	2.61	2	1300.54	1.38	57.65	0
High	VGDEGNAAESEsDNVAASR	10	1	1	P23615	S12(Phospho)	0	1	0.5	S(10): 50.0; S(12): 50.0; S(18): 0.0	5335000	0.818	5	2.4	0	157	5.899e-08	6.01	2	1957.78	-0.03	58.18	0
High	sPSNLNSTSVTPr	2	1	1	Q03640	S1(Phospho); R13(Label:13C(6))	0	1	1	S(1): 99.9; S(3): 0.1; S(7): 0.0; T(8): 0.0; S(9): 0.0; T(11): 0.0	188800	1.827	2	7	0	119	0.004011	2.5	2	1445.67	-1.19	57.48	0
High	VGDEGNAAEsESDNVAASr	9	1	1	P23615	S10(Phospho); R19(Label:13C(6))	0	1	1	S(10): 99.5; S(12): 0.5; S(18): 0.0	3963000	1.306	1		0	170	7.69e-08	6.07	2	1963.8	-0.27	58.11	0
High	DVsDDDEPLTK	2	1	1	P31244	S3(Phospho)	0	1	1	S(3): 100.0; T(10): 0.0	167000				0.001	63	0.02042	2.82	2	1313.52	2.18	58.29	0
High	IsVPDGk	1	1	1	Q02725	S2(Phospho); K7(Label:13C(6))	0	1	1	S(2): 100.0	231100	3.672	1		0.007	29	0.1204	1.45	2	801.383	-2.19	57.24	0
High	sQNVVLSPK	3	1	1	P53049	S1(Phospho)	0	1	1	S(1): 99.6; S(7): 0.4	284000	0.448	1		0.005	40	0.1066	2.13	2	1051.52	3.1	56.94	0
High	NNsFEHDNLEK	10	1	1	Q12532	S3(Phospho)	0	1	1	S(3): 100.0	1956000	0.328	2	2.3	0	100	0.0008303	3.07	2	1426.56	0.35	56.32	0
High	LIEDsDNDIDHAK	23	1	1	Q08287	S5(Phospho)	0	1	1	S(5): 100.0	5027000	1.305	5	20.9	0	206	2.534e-06	4.2	2	1564.65	0.32	58.99	0
High	LIEDsDNDIDHAk	26	1	1	Q08287	S5(Phospho); K13(Label:13C(6))	0	1	1	S(5): 100.0	5511000	1.141	7	11.5	0	185	3.731e-05	4.19	2	1570.67	0.56	58.54	0
High	HSsPDPYGINDK	5	1	1	P47083	S3(Phospho)	0	1	1	S(2): 0.5; S(3): 99.5; Y(7): 0.0	298300	1.877	2	26.9	0	136	4.076e-05	3.8	2	1409.57	0.48	57.4	0
High	GGAGNIIsPK	13	1	1	Q12515	S8(Phospho)	0	1	1	S(8): 100.0	674100	0.073	2	6.4	0	102	0.0002	3.22	2	993.475	-1.65	59.51	0
High	DVsDDDEPLTk	1	1	1	P31244	S3(Phospho); K11(Label:13C(6))	0	1	1	S(3): 100.0; T(10): 0.0	243400	1.654	1		0	57	0.007406	3.25	2	1319.54	2.83	58.68	0
High	QQTIDEQSQIsPEk	7	1	1	P38764	S11(Phospho); K14(Label:13C(6))	0	1	1	T(3): 0.0; S(8): 0.0; S(11): 100.0	3853000	2.014	2	5.4	0	129	1.462e-05	3.73	2	1716.78	0.41	58.98	0
High	NLLSSSDsR	5	1	1	Q08280	S8(Phospho)	0	1	0.3	S(4): 0.3; S(5): 33.2; S(6): 33.2; S(8): 33.2	1512000	0.982	1		0.001	67	0.04496	1.73	2	1058.45	0.49	59.18	0
High	YtSVVVTr	7	1	1	P23293	T2(Phospho); R8(Label:13C(6))	0	1	0.9	Y(1): 11.6; T(2): 86.4; S(3): 1.9; T(7): 0.1	244300	1.216	3	8	0	39	0.01572	2.11	2	1010.5	-0.6	58.85	0
High	QQTIDEQSQIsPEK	8	1	1	P38764	S11(Phospho)	0	1	1	T(3): 0.0; S(8): 0.0; S(11): 100.0	2190000	2.426	3	2.6	0	73	0.002532	3.11	2	1710.76	-0.81	58.26	0
High	DsPVHSTVNVSEGPk	7	1	1	Q02792	S2(Phospho); K15(Label:13C(6))	0	1	1	S(2): 100.0; S(6): 0.0; T(7): 0.0; S(11): 0.0	944700	0.764	2	9.3	0	80	0.0007762	2.44	2	1638.75	0.25	58	0
High	DsPVHSTVNVSEGPK	12	1	1	Q02792	S2(Phospho)	0	1	1	S(2): 100.0; S(6): 0.0; T(7): 0.0; S(11): 0.0	1277000	0.874	7	10.1	0	141	0.0004169	3.01	2	1632.72	-1.25	58.4	0
High	NLLSSSDsr	5	1	1	Q08280	S8(Phospho); R9(Label:13C(6))	0	1	0.1	S(4): 0.1; S(5): 6.8; S(6): 86.4; S(8): 6.8	1339000	0.983	1		0	56	0.01081	1.78	2	1064.47	0.84	59.37	0
High	EkPsFSEDVk	4	1	1	Q04213	K2(Label:13C(6)); S4(Phospho); K10(Label:13C(6))	0	1	1	S(4): 98.2; S(6): 1.8	304000	1.39	1		0	51	0.006655	2.82	2	1257.58	-0.25	59.72	0
High	IETPVtPTETk	3	1	1	Q06440	T6(Phospho); K11(Label:13C(6))	0	1	0.1	T(3): 0.1; T(6): 8.8; T(8): 90.1; T(10): 1.0	233600	0.899	2	16.4	0.001	55	0.0191	2.61	2	1301.64	3.47	58.9	0
High	HSsPDPYGINDk	4	1	1	P47083	S3(Phospho); K12(Label:13C(6))	0	1	1	S(2): 1.2; S(3): 98.8; Y(7): 0.0	583200	1.894	1		0	83	0.001099	3.05	2	1415.59	-1.75	56.98	0
High	EsTEGVLDGSK	2	5	1	B3LSR0	S2(Phospho)	0	1	0.5	S(2): 50.0; T(3): 50.0; S(10): 0.0	134300	0.632	2	63.3	0.001	33	0.0215	1.92	2	1201.5	0.2	60	0
High	IVVPEGsPSr	8	1	1	Q12071	S7(Phospho); R10(Label:13C(6))	0	1	1	S(7): 99.4; S(9): 0.6	975700	0.541	2	18.3	0	99	0.01561	2.29	2	1126.56	1.07	59.45	0
High	TDSsLDLK	3	1	1	P53952	S4(Phospho)	0	1	0.5	T(1): 0.0; S(3): 50.0; S(4): 50.0	69360	0.63	2	9.6	0.004	50	0.08998	1.92	2	958.417	4.49	59.34	0
High	NNsFEHDNLEk	1	1	1	Q12532	S3(Phospho); K11(Label:13C(6))	0	1	1	S(3): 100.0	48630				0.004	73	0.09472	1.78	2	1432.58	0.02	59.36	0
High	EKPsFSEDVK	2	1	1	Q04213	S4(Phospho)	0	1	0.1	S(4): 13.8; S(6): 86.2	108400				0.007	27	0.1224	1.82	2	1245.54	-0.46	58.58	0
High	RDsGSTmINTELK	2	1	1	Q12494	S3(Phospho); M7(Oxidation)	0	1	1	S(3): 97.5; S(5): 2.1; T(6): 0.4; T(10): 0.0	211900	0.756	1		0.001	65	0.02153	2.88	2	1547.68	0.46	60.12	1
High	IETPVtPTETK	3	1	1	Q06440	T6(Phospho)	0	1	1	T(3): 0.1; T(6): 98.7; T(8): 1.1; T(10): 0.0	610100	0.84	1		0	75	0.01413	2.23	2	1295.62	2.26	59.44	0
High	HSDSYsDNETNHTNVPISSTGGTNNk	12	3	1	Q04214	S6(Phospho); K26(Label:13C(6))	0	1	0.3	S(2): 0.5; S(4): 33.2; Y(5): 33.2; S(6): 33.2; T(10): 0.1; T(13): 0.0; S(18): 0.0; S(19): 0.0; T(20): 0.0; T(23): 0.0	7182000	1.988	4	11.1	0	152	1.573e-06	4.61	3	2862.19	-0.98	58.79	0
High	VLTENsNELk	2	1	1	P25558	S6(Phospho); K10(Label:13C(6))	0	1	0.5	T(3): 50.0; S(6): 50.0	244700	1.401	1		0.005	31	0.1015	1.62	2	1232.58	-1.79	59.47	0
High	IVVPEGsPSR	9	1	1	Q12071	S7(Phospho)	0	1	1	S(7): 99.9; S(9): 0.1	1775000	0.644	1		0	82	0.01025	2.49	2	1120.54	1.06	59.75	0
High	TVPQIsDQETEK	2	20	1	Q07793	S6(Phospho)	0	1	1	T(1): 0.0; S(6): 99.9; T(10): 0.1	2415000	1.529	1		0.001	83	0.01866	1.73	2	1454.64	-0.04	59.89	0
High	QSISSVSVsPSk	5	1	1	Q12263	S9(Phospho); K12(Label:13C(6))	0	1	0.5	S(2): 0.0; S(4): 0.1; S(5): 0.6; S(7): 4.9; S(9): 47.2; S(11): 47.2	1050000	1.669	2	4.1	0	78	0.0001924	3.57	2	1291.62	0.66	60.6	0
High	GAcLLPK	3	1	1	P02769	C3(Carbamidomethyl)	0	1			110900				0.001		0.03728	1.82	2	758.421	-2.9	59.8	0
High	TVPQIsDQETEk	7	20	1	Q07793	S6(Phospho); K12(Label:13C(6))	0	1	1	T(1): 0.0; S(6): 100.0; T(10): 0.0	3390000	1.573	1		0	110	0.01217	1.42	2	1460.66	0.13	59.9	0
High	HSDSySENETNHTNVPISSTGGTNNK	27	20	1	Q07793	Y5(Phospho)	0	1	0	S(2): 0.0; S(4): 0.4; Y(5): 2.2; S(6): 97.1; T(10): 0.4; T(13): 0.0; S(18): 0.0; S(19): 0.0; T(20): 0.0; T(23): 0.0	10170000	0.978	5	3.7	0	102	0.0003819	3.88	3	2870.19	0.42	65.25	0
High	NsDYDDDGIDAESK	3	1	1	P54861	S2(Phospho)	0	1	1	S(2): 99.9; Y(4): 0.1; S(13): 0.0	360900				0	120	1.628e-06	4.09	2	1623.57	0.48	61.36	0
High	NsDYDDDGIDAESk	3	1	1	P54861	S2(Phospho); K14(Label:13C(6))	0	1	0.9	S(2): 91.9; Y(4): 8.1; S(13): 0.0	208900	0.639	1		0	88	3.934e-05	3.41	2	1629.59	2.13	61.37	0
High	HSDSYsENETNHTNVPISSTGGTNNk	8	20	1	Q07793	S6(Phospho); K26(Label:13C(6))	0	1	0.9	S(2): 0.0; S(4): 0.5; Y(5): 2.7; S(6): 93.6; T(10): 2.7; T(13): 0.5; S(18): 0.0; S(19): 0.0; T(20): 0.0; T(23): 0.0	9077000	0.936	3	12.3	0	104	0.0003306	4.03	3	2876.21	0.55	60.39	0
High	QSISSVSVsPSK	2	1	1	Q12263	S9(Phospho)	0	1	0.9	S(2): 0.0; S(4): 0.0; S(5): 0.3; S(7): 10.9; S(9): 87.3; S(11): 1.5	90040	2.207	2	37.4	0	56	0.0002369	3.59	2	1285.6	0.46	60.32	0
High	IVSNNsDDEDEDIGER	9	1	1	P47035	S6(Phospho)	0	1	1	S(3): 0.0; S(6): 100.0	5161000	1.038	3	11.6	0	206	2.278e-08	5.76	2	1886.73	0.05	60.95	0
High	sEPNADSNNmTGGEPIDPr	11	1	1	Q12256	S1(Phospho); M10(Oxidation); R19(Label:13C(6))	0	1	1	S(1): 100.0; S(7): 0.0; T(11): 0.0	1397000	5.638	4	22	0	157	6.461e-07	4.98	2	2102.84	-0.85	60.47	0
High	IVSNNsDDEDEDIGEr	5	1	1	P47035	S6(Phospho); R16(Label:13C(6))	0	1	1	S(3): 0.0; S(6): 100.0	1150000	0.953	4	17.3	0	210	7.17e-08	6	2	1892.75	1.21	60.56	0
High	GVmNTSEDLPsPSk	5	1	1	P41832	M3(Oxidation); S11(Phospho); K14(Label:13C(6))	0	1	1	T(5): 0.0; S(6): 0.0; S(11): 98.8; S(13): 1.2	219600	0.196	1		0	89	0.004033	3.12	2	1563.67	-2.17	60.51	0
High	IIEEHEsPIDAEK	12	1	1	Q06689	S7(Phospho)	0	1	1	S(7): 100.0	2430000	0.301	5	25.9	0	194	3.581e-05	3.35	2	1589.71	-0.39	59.99	0
High	SFVDENsPTDr	6	1	1	P35724	S7(Phospho); R11(Label:13C(6))	0	1	1	S(1): 0.0; S(7): 99.8; T(9): 0.2	1940000	1.199	2	7.5	0	148	0.001738	3.5	2	1352.55	0.26	60.88	0
High	NEDLGsLk	1	1	1	Q06315	S6(Phospho); K8(Label:13C(6))	0	1	1	S(6): 100.0	351100				0.004	41	0.09231	1.9	2	961.436	2.42	60.53	0
High	IIEEHEsPIDAEk	6	1	1	Q06689	S7(Phospho); K13(Label:13C(6))	0	1	1	S(7): 100.0	760700	0.521	1		0	129	0.0004257	4.04	2	1595.73	-0.54	59.47	0
High	SFVDENsPTDR	11	1	1	P35724	S7(Phospho)	0	1	1	S(1): 0.0; S(7): 95.1; T(9): 4.9	2136000	0.992	3	26.1	0	147	0.002802	3.15	2	1346.53	1.61	60.89	0
High	VALNNNsPDImTK	7	1	1	P13186	S7(Phospho); M11(Oxidation)	0	1	1	S(7): 100.0; T(12): 0.0	1499000	0.077	1		0	141	0.0003387	3.35	2	1512.68	-0.33	61.91	0
High	DLESEGSsPIR	1	1	1	P38213	S8(Phospho)	0	1	0.5	S(4): 0.9; S(7): 49.6; S(8): 49.6	43910	1.053	1		0.001	52	0.03928	1.93	2	1269.54	0.69	61.41	0
High	ATSsAGAVFK	2	1	1	P20676	S4(Phospho)	0	1	0.9	T(2): 2.2; S(3): 12.4; S(4): 85.4	166700				0	38	0.01206	2.15	2	1018.46	0.31	60.92	0
High	TLsDNETITSr	8	1	1	P47029	S3(Phospho); R11(Label:13C(6))	0	1	1	T(1): 0.1; S(3): 99.9; T(7): 0.0; T(9): 0.0; S(10): 0.0	961300				0	106	0.0004008	2.99	2	1322.6	1.97	60.83	0
High	NEDLGsLK	1	1	1	Q06315	S6(Phospho)	0	1	1	S(6): 100.0	288900	1.327	1		0.003	34	0.08286	1.84	2	955.415	1.4	61.22	0
High	FtAPtSPSTSSPK	16	1	1	A7A261	T2(Phospho); T5(Phospho)	0	1	0	T(2): 100.0; T(5): 0.5; S(6): 6.2; S(8): 86.6; T(9): 6.2; S(10): 0.5; S(11): 0.0	2464000	0.274	6	11.3	0	100	0.001688	3.29	2	1467.58	0.5	61.2	0
High	EPVQSsAHAsPmLTPSGTR	1	1	1	P38349	S6(Phospho); S10(Phospho); M12(Oxidation)	0	1	0.7	S(5): 25.2; S(6): 87.4; S(10): 87.4; T(14): 0.0; S(16): 0.0; T(18): 0.0	62530				0	65	0.008245	2.97	3	2128.88	1.06	60.65	0
High	NNsSSFDISNNK	6	1	1	P53883	S3(Phospho)	0	1	0.5	S(3): 45.7; S(4): 45.7; S(5): 4.3; S(9): 4.3	562600	1.127	1		0	88	0.0002689	3.67	2	1406.56	1.8	61.39	0
High	EEtPLAEPTNVSK	13	5	1	B3LSR0	T3(Phospho)	0	1	1	T(3): 100.0; T(9): 0.0; S(12): 0.0	2732000	0.305	4	5.5	0	122	0.0004062	3.25	2	1494.67	1.55	62.08	0
High	NNsSSFDISNNk	4	1	1	P53883	S3(Phospho); K12(Label:13C(6))	0	1	0.5	S(3): 47.7; S(4): 47.7; S(5): 4.7; S(9): 0.0	518500	0.943	2	21.9	0	81	0.002194	3.44	2	1412.58	-0.87	61.08	0
High	FtAPtSPSTSSPk	7	1	1	A7A261	T2(Phospho); T5(Phospho); K13(Label:13C(6))	0	1	0.1	T(2): 100.0; T(5): 8.5; S(6): 90.5; S(8): 0.9; T(9): 0.1; S(10): 0.0; S(11): 0.0	583500				0	94	0.00744	2.44	2	1473.6	-0.07	62.31	0
High	EEtPLAEPTNVSk	9	5	1	B3LSR0	T3(Phospho); K13(Label:13C(6))	0	1	1	T(3): 100.0; T(9): 0.0; S(12): 0.0	590300	2.673	2	71.7	0	105	0.002563	2.51	2	1500.69	0.66	61.93	0
High	DNAEGQGEsLADQAR	5	1	1	P22943	S9(Phospho)	0	1	1	S(9): 100.0	334800	0.603	2	12.8	0	131	2.438e-05	4.11	2	1640.65	-0.77	61.6	0
High	HIQEEEEQDVDmtGDEEQEEEPDR	1	1	1	P28000	M12(Oxidation); T13(Phospho)	0	1	1	T(13): 100.0	974100	1.328	1		0	226	4.301e-08	6.07	3	3012.12	0.68	62.06	0
High	TELEGsFNK	4	1	1	Q06156	S6(Phospho)	0	1	1	T(1): 0.0; S(6): 100.0	594300	1.331	1		0.001	67	0.02733	1.8	2	1104.46	-0.07	61.34	0
High	YGGHsMSDPGTTYR	14	1	1	P16387	S5(Phospho)	0	1	1	Y(1): 0.9; S(5): 98.2; S(7): 0.9; T(11): 0.0; T(12): 0.0; Y(13): 0.0	1810000	0.774	4	15.2	0	92	0.001802	2.64	2	1608.61	-0.06	68.04	0
High	DSGyGVSVGr	3	1	1	P13663	Y4(Phospho); R10(Label:13C(6))	0	1	0.5	S(2): 45.4; Y(4): 45.4; S(7): 9.3	79250	1.557	1		0.003	26	0.06588	1.79	2	1082.46	1.56	61.24	0
High	ELImEEEGTGsDSNr	4	1	1	Q03730	M4(Oxidation); S11(Phospho); R15(Label:13C(6))	0	1	0.8	T(9): 15.4; S(11): 84.4; S(13): 0.2	600400	1.403	1		0	47	0.01056	2.42	2	1768.7	0.53	62.09	0
High	IGsALNtPK	11	1	1	P06102	S3(Phospho); T7(Phospho)	0	1	1	S(3): 100.0; T(7): 100.0	1050000	0.517	4	20.5	0	82	0.002075	3.01	2	1060.45	1.33	59.72	0
High	TELEGsFNk	2	1	1	Q06156	S6(Phospho); K9(Label:13C(6))	0	1	1	T(1): 0.0; S(6): 100.0	716500				0.001	56	0.04327	2.05	2	1110.48	1.48	62.47	0
High	DSYVSDDVANsTER	17	1	1	P32901	S11(Phospho)	0	1	1	S(2): 0.0; Y(3): 0.0; S(5): 0.0; S(11): 95.2; T(12): 4.8	3267000	1.278	1		0	182	2.024e-05	4.85	2	1637.63	0.01	63.15	0
High	sLEDNETEIK	1	23	2	Q07793;Q04214	S1(Phospho)	0	1	1	S(1): 99.9; T(7): 0.1	88780				0	52	0.004363	2.91	2	1257.53	1.29	63.2	0
High	NsEVDLNEEPr	12	1	1	P40357	S2(Phospho); R11(Label:13C(6))	0	1	1	S(2): 100.0	1925000				0	134	0.001033	2.67	2	1387.58	0.51	61.92	0
High	NsEVDLNEEPR	15	1	1	P40357	S2(Phospho)	0	1	1	S(2): 100.0	2603000	0.705	6	19.1	0	152	4.085e-05	4.18	2	1381.56	0.59	63.45	0
High	DSYVSDDVANsTEr	6	1	1	P32901	S11(Phospho); R14(Label:13C(6))	0	1	0.5	S(2): 0.0; Y(3): 0.0; S(5): 0.0; S(11): 50.0; T(12): 50.0	3381000	1.285	3	5.3	0	189	1.179e-06	5.21	2	1643.65	0.69	63.09	0
High	SNPHDsSPSYQDDLEk	5	1	1	Q05785	S6(Phospho); K16(Label:13C(6))	0	1	0.8	S(1): 8.2; S(6): 83.6; S(7): 8.2; S(9): 0.0; Y(10): 0.0	1128000	1.059	3	34.8	0	105	0.004652	3	3	1904.77	2.18	63.7	0
High	sVSQISVNPGk	7	1	1	Q12500	S1(Phospho); K11(Label:13C(6))	0	1	0.9	S(1): 91.8; S(3): 8.2; S(6): 0.0	559400	0.803	2	0.7	0	85	0.001067	2.91	2	1201.59	0.77	63.89	0
High	QQTQHAVEGDcDIHVLK	4	1	1	P12763	C11(Carbamidomethyl)	0	1			285000				0		0.005807	2.59	4	1977.95	2.38	63.93	0
High	EmALNSNtSLENDR	10	1	1	P53076	M2(Oxidation); T8(Phospho)	0	1	0.1	S(6): 0.0; T(8): 7.7; S(9): 92.3	1060000	0.743	3	10.7	0	102	0.0001982	3.75	2	1689.68	0.57	63.01	0
High	EQAEAsIDNLk	26	1	1	Q08245	S6(Phospho); K11(Label:13C(6))	0	1	1	S(6): 100.0	106000000	1.355	3	0	0	108	0.0001993	3.39	2	1303.59	0.93	64.52	0
High	LDEsDENEEALAK	14	1	1	Q08492	S4(Phospho)	0	1	1	S(4): 100.0	5142000	0.913	6	14.2	0	150	1.194e-05	4.05	2	1542.62	0	64.04	0
High	SLGSTSsLPNDR	4	1	1	P20134	S7(Phospho)	0	1	0.9	S(1): 0.0; S(4): 0.0; T(5): 0.1; S(6): 9.2; S(7): 90.7	500100	1.06	1		0	75	0.009988	1.9	2	1313.57	0.6	63.96	0
High	ENISsPLGK	2	1	1	P38193	S5(Phospho)	0	1	0.9	S(4): 10.9; S(5): 89.1	22280				0.002	42	0.05689	1.86	2	1024.47	-0.71	63.55	0
High	SLGSTsSLPNDr	8	1	1	P20134	S6(Phospho); R12(Label:13C(6))	0	1	0	S(1): 0.0; S(4): 0.0; T(5): 0.1; S(6): 0.8; S(7): 99.1	562900	1.415	3	34.4	0	73	0.002069	2.86	2	1319.59	0.24	63.87	0
High	LDEsDENEEALAk	13	1	1	Q08492	S4(Phospho); K13(Label:13C(6))	0	1	1	S(4): 100.0	4660000	1.113	2	15.9	0	148	5.64e-07	5.75	2	1548.64	0.08	64.06	0
High	DSsPVPSDLDEk	1	5	1	B3LN45	S3(Phospho); K12(Label:13C(6))	0	1	0.9	S(2): 12.1; S(3): 87.9; S(7): 0.0	61000	0.71	1		0.001	57	0.02677	2.21	2	1374.57	-1.87	63.47	0
High	sNPHDSSPSYQDDLEK	7	1	1	Q05785	S1(Phospho)	0	1	1	S(1): 98.0; S(6): 1.7; S(7): 0.3; S(9): 0.0; Y(10): 0.0	1164000	1.152	1		0	80	0.01681	3.19	3	1898.75	2.86	62.89	0
High	DSsPVPSDLDEK	3	5	1	B3LN45	S3(Phospho)	0	1	0.9	S(2): 11.0; S(3): 87.4; S(7): 1.6	384000	0.679	1		0	52	0.007761	2.08	2	1368.56	0.34	62.71	0
High	ENISsPLGk	2	1	1	P38193	S5(Phospho); K9(Label:13C(6))	0	1	0.8	S(4): 16.6; S(5): 83.4	17280				0.002	19	0.04907	1.83	2	1030.49	0.37	63.63	0
High	LTGINDGDSNsISGk	4	1	1	P46682	S11(Phospho); K15(Label:13C(6))	0	1	0	T(2): 0.0; S(9): 96.4; S(11): 1.8; S(13): 1.8	917400	0.988	1		0	64	0.0004589	3.85	2	1563.7	0.37	64.18	0
High	TQLENsDNFEEQK	4	1	1	P39083	S6(Phospho)	0	1	1	T(1): 0.0; S(6): 100.0	826500				0	118	0.0001914	4.01	2	1661.67	-1.03	64.1	0
High	LTGINDGDSNsISGK	6	1	1	P46682	S11(Phospho)	0	1	0.1	T(2): 0.0; S(9): 90.0; S(11): 10.0; S(13): 0.0	988300	1.101	3	10.7	0	72	0.0003856	3.55	2	1557.68	1.85	64.32	0
High	sSATNLAGmAEGAR	4	1	1	P38990	S1(Phospho); M9(Oxidation)	0	1	0.4	S(1): 44.6; S(2): 44.6; T(4): 10.8	123700	1.108	1		0	25	0.01073	2.11	2	1431.59	-2.07	63.27	0
High	SsATNLAGmAEGAr	3	1	1	P38990	S2(Phospho); M9(Oxidation); R14(Label:13C(6))	0	1	0.3	S(1): 33.3; S(2): 33.3; T(4): 33.3	108600	0.784	2	39	0	59	0.003797	2.47	2	1437.61	-0.36	64.22	0
High	ILTGsVNEPDR	1	1	1	Q07824	S5(Phospho)	0	1	0.8	T(3): 15.6; S(5): 84.4	13800				0.007	35	0.1198	1.45	2	1280.59	0.49	63.89	0
High	SNtPLLGGR	4	1	1	P32909	T3(Phospho)	0	1	1	S(1): 0.2; T(3): 99.8	391400	0.059	1		0	62	0.01313	1.99	2	994.472	0.68	64.65	0
High	DANEDLHSLSsr	2	1	1	Q03653	S11(Phospho); R12(Label:13C(6))	0	1	0.3	S(8): 33.3; S(10): 33.3; S(11): 33.3	67340	1.499	2	50.8	0.003	37	0.06892	2.19	3	1429.61	1	64.35	0
High	sPELQDNLK	6	1	1	Q05812	S1(Phospho)	0	1	1	S(1): 100.0	453200	0.666	3	5.8	0	73	0.01774	1.99	2	1123.51	1.92	64.45	0
High	SEGETsEDEDEFDEK	3	1	1	P36148	S6(Phospho)	0	1	0.9	S(1): 0.0; T(5): 8.6; S(6): 91.4	112200	0.519	2	42	0	111	0.004635	3.03	2	1825.61	-1.87	65.83	0
High	EQAEAsIDNLK	27	1	1	Q08245	S6(Phospho)	0	1	1	S(6): 100.0	87770000	1.352	4	3.5	0	108	0.0001435	3.65	2	1297.57	1.2	66.82	0
High	LEDFETSSsPNK	13	1	1	P36150	S9(Phospho)	0	1	1	T(6): 0.0; S(7): 0.0; S(8): 0.0; S(9): 100.0	3185000	0.459	3	20.3	0	177	0.0002634	3.41	2	1433.58	0.88	64.92	0
High	DANEDLHsLSSR	2	1	1	Q03653	S8(Phospho)	0	1	0.9	S(8): 85.4; S(10): 12.5; S(11): 2.1	451000	2.33	2	21.9	0.001	42	0.0418	2.64	2	1423.59	2.25	64.71	0
High	SsTGLSLr	2	1	1	P43633	S2(Phospho); R8(Label:13C(6))	0	1	0.3	S(1): 31.1; S(2): 31.1; T(3): 6.8; S(6): 31.1	31170	1.5	1		0.007	18	0.1211	1.38	2	906.442	3.73	64.7	0
High	TIHsGLDIDK	6	1	1	P39929	S4(Phospho)	0	1	1	T(1): 0.0; S(4): 100.0	132800	0.729	2	2.6	0	93	0.003277	2.72	2	1178.54	-1.14	64.56	0
High	IPsIDK	10	2	1	Q99271	S3(Phospho)	0	1	1	S(3): 100.0	167500	0.192	2	75.8	0.001	35	0.04029	2.05	2	752.359	-0.37	64.81	0
High	LEDFETSSsPNk	3	1	1	P36150	S9(Phospho); K12(Label:13C(6))	0	1	0.5	T(6): 0.4; S(7): 0.4; S(8): 49.6; S(9): 49.6	534100				0	99	0.0003409	3.54	2	1439.6	0.13	64.82	0
High	ESsSEDLLk	1	1	1	P47048	S3(Phospho); K9(Label:13C(6))	0	1	0.5	S(2): 3.5; S(3): 48.3; S(4): 48.3	15800				0.004	19	0.08958	1.77	2	1093.48	3.11	65.07	0
High	sPELQDNLk	1	1	1	Q05812	S1(Phospho); K9(Label:13C(6))	0	1	1	S(1): 100.0	51790	0.227	1		0.002	61	0.05062	2.38	2	1129.53	2.13	65.11	0
High	ATEIsPPPVsPSK	10	1	1	Q04839	S5(Phospho); S10(Phospho)	0	1	1	T(2): 0.0; S(5): 100.0; S(10): 99.9; S(12): 0.2	438300	0.366	3	5	0	90	0.000271	3.23	2	1469.63	0.14	66.28	0
High	DSSDEAsVSPIADNER	21	1	1	P39968	S7(Phospho)	0	1	1	S(2): 0.0; S(3): 0.0; S(7): 100.0; S(9): 0.0	24640000	0.941	3	1.5	0	160	8.739e-07	5.3	2	1771.7	-0.1	65.9	0
High	STtHDVGEISNNVK	12	1	1	P47068	T3(Phospho)	0	1	0.3	S(1): 33.3; T(2): 33.3; T(3): 33.3; S(10): 0.0	1414000	1.186	1		0	98	0.0001059	3.36	2	1580.69	-0.63	65.21	0
High	DSSDEAsVSPIADNEr	23	1	1	P39968	S7(Phospho); R16(Label:13C(6))	0	1	1	S(2): 0.0; S(3): 0.0; S(7): 100.0; S(9): 0.0	21200000	0.97	1		0	179	6.371e-06	5.03	2	1777.72	-0.58	66.39	0
High	QIDGASSPSSNEDALEsDNNEk	5	1	1	Q06451	S17(Phospho); K22(Label:13C(6))	0	1	1	S(6): 0.0; S(7): 0.0; S(9): 0.0; S(10): 0.0; S(17): 100.0	4623000	1.52	3	5.3	0	175	6.331e-10	7.36	3	2392.97	0.98	65.25	0
High	STtHDVGEISNNVk	15	1	1	P47068	T3(Phospho); K14(Label:13C(6))	0	1	0.9	S(1): 0.9; T(2): 8.8; T(3): 90.3; S(10): 0.0	815300	1.078	5	23.6	0	108	0.005392	2.42	3	1586.72	3.72	65.3	0
High	GEENGEVINtEEEEEEEHQQk	6	1	1	P38996	T10(Phospho); K21(Label:13C(6))	0	1	1	T(10): 100.0	3043000	1.507	2	58	0	112	3.051e-05	4.51	3	2572.03	-1.99	65.55	0
High	GEENGEVINtEEEEEEEHQQK	5	1	1	P38996	T10(Phospho)	0	1	1	T(10): 100.0	3263000	0.959	1		0	117	6.879e-05	4.08	3	2566.01	-0.79	65.76	0
High	SmsSENITVPR	9	1	1	P17121	M2(Oxidation); S3(Phospho)	0	1	1	S(1): 0.4; S(3): 99.6; S(4): 0.0; T(8): 0.0	994300	0.082	4	32	0	128	0.0002392	3.55	2	1316.56	0.24	66.33	0
High	DsGSTmINTELK	2	1	1	Q12494	S2(Phospho); M6(Oxidation)	0	1	0.7	S(2): 71.0; S(4): 13.1; T(5): 2.8; T(9): 13.1	141600	0.827	1		0	39	0.01717	1.87	2	1391.58	0.02	65.85	0
High	LGNNSVEsLR	10	1	1	Q12697	S8(Phospho)	0	1	1	S(5): 0.0; S(8): 100.0	1210000	1.203	2	27.3	0	110	0.0007602	3.91	2	1168.54	0.81	67.17	0
High	sDSPDVPSmDQIR	4	1	1	P38781	S1(Phospho); M9(Oxidation)	0	1	0.5	S(1): 50.0; S(3): 50.0; S(8): 0.0	775000	1.039	2	12.1	0.001	93	0.03514	2.45	2	1542.61	-0.84	66.56	0
High	sDSPDVPSmDQIr	3	1	1	P38781	S1(Phospho); M9(Oxidation); R13(Label:13C(6))	0	1	0.5	S(1): 50.0; S(3): 50.0; S(8): 0.0	685400	0.986	1		0	79	0.01505	2.65	2	1548.63	0.35	66.67	0
High	LGNNSVEsLr	8	1	1	Q12697	S8(Phospho); R10(Label:13C(6))	0	1	1	S(5): 0.5; S(8): 99.5	1144000	1.104	1		0	106	0.0002287	4.19	2	1174.56	1.03	66.91	0
High	DsGSTmINTELk	2	1	1	Q12494	S2(Phospho); M6(Oxidation); K12(Label:13C(6))	0	1	1	S(2): 97.8; S(4): 1.8; T(5): 0.3; T(9): 0.0	73420	1.509	1		0.002	55	0.0597	1.57	2	1397.59	-1.8	66.72	0
High	LVQIAEEEsDK	6	1	1	Q06810	S9(Phospho)	0	1	1	S(9): 100.0	1339000	0.719	4	16.4	0	138	9.982e-05	3.11	2	1340.6	0.74	67.1	0
High	sAINIETESR	13	1	1	P53076	S1(Phospho)	0	1	1	S(1): 100.0; T(7): 0.0; S(9): 0.0	779200	0.339	4	8.4	0	93	0.002546	2.48	2	1199.53	-0.49	66.25	0
High	sAINIETESr	4	1	1	P53076	S1(Phospho); R10(Label:13C(6))	0	1	1	S(1): 100.0; T(7): 0.0; S(9): 0.0	283400				0	54	0.0006734	2.33	2	1205.55	-0.38	67.44	0
High	FGLsPSK	7	1	1	P25694	S4(Phospho)	0	1	1	S(4): 99.9; S(6): 0.1	205100	2.719	5	41.2	0	64	0.01776	2.07	2	815.37	-0.09	67.83	0
High	SStPQISNIESTGSGGmHK	10	21	1	Q07793	T3(Phospho); M17(Oxidation)	0	1	0.8	S(1): 9.3; S(2): 9.3; T(3): 81.4; S(7): 0.0; S(11): 0.0; T(12): 0.0; S(14): 0.0	3286000	0.179	3	51.2	0	123	0.0005817	2.57	3	2013.86	1.53	68.01	0
High	StNLDLDQR	1	1	1	P40052	T2(Phospho)	0	1	0.5	S(1): 50.0; T(2): 50.0	17600				0.002	38	0.05059	1.5	2	1141.49	1.19	67.2	0
High	YGNLNDSAsNIGK	2	1	1	P38041	S9(Phospho)	0	1	0.1	Y(1): 0.0; S(7): 94.0; S(9): 6.0	874300	1.25	2	0.4	0	130	2.285e-06	4.38	2	1432.61	1.06	66.7	0
High	VGEGTyGVVYK	6	1	1	P00546	Y6(Phospho)	0	1	0.9	T(5): 10.7; Y(6): 89.1; Y(10): 0.2	426700	0.437	4	37.7	0	66	0.002921	2.95	2	1251.57	0.67	66.88	0
High	sSESIGDLPHR	6	1	1	P46675	S1(Phospho)	0	1	0.5	S(1): 46.5; S(2): 46.5; S(4): 7.0	912000	0.099	3	9.4	0.001	49	0.03661	2.31	2	1277.55	1.68	67.46	0
High	YGNLNDsASNIGk	3	1	1	P38041	S7(Phospho); K13(Label:13C(6))	0	1	0.9	Y(1): 0.0; S(7): 93.3; S(9): 6.7	1000000	1.632	1		0	122	6.073e-05	3.74	2	1438.63	-0.71	66.69	0
High	TAsGNIIPSSTGAAk	13	1	1	P00359	S3(Phospho); K15(Label:13C(6))	0	1	0.5	T(1): 50.0; S(3): 50.0; S(9): 0.0; S(10): 0.0; T(11): 0.0	8444000	1.3	2	1.7	0	83	3.246e-05	4.44	2	1460.71	0.45	68.74	0
High	TAsGNIIPSSTGAAK	10	1	1	P00359	S3(Phospho)	0	1	0.9	T(1): 11.1; S(3): 88.9; S(9): 0.0; S(10): 0.0; T(11): 0.0	7069000	1.329	1		0	84	9.656e-05	3.16	2	1454.69	1.28	67.87	0
High	ESQVEDmQDDEPLANEQNTsr	4	1	1	P38333	M7(Oxidation); S20(Phospho); R21(Label:13C(6))	0	1	0.9	S(2): 0.0; T(19): 8.3; S(20): 91.7	405500	1.044	1		0	170	1.102e-05	3.97	3	2537	-2.05	67.62	0
High	SNDsFINDDr	2	1	1	P10961	S4(Phospho); R10(Label:13C(6))	0	1	1	S(1): 1.7; S(4): 98.3	92300	2.771	2	115.3	0	47	0.01612	2.21	2	1268.49	-2.49	66.4	0
High	SNsYDGFR	2	1	1	Q02866	S3(Phospho)	0	1	1	S(1): 0.1; S(3): 98.9; Y(4): 1.0	37350	1.161	1		0.001	45	0.03946	2.25	2	1025.37	1.35	68.35	0
High	SSsSLLQDQTPQR	9	1	1	Q05812	S3(Phospho)	0	1	0.8	S(1): 7.5; S(2): 7.5; S(3): 77.4; S(4): 7.5; T(10): 0.0	1573000	0.926	4	32.6	0	82	0.01027	3.03	2	1526.69	0.75	67.62	0
High	SsVANIYEGK	2	1	1	Q03735	S2(Phospho)	0	1	0.5	S(1): 50.0; S(2): 50.0; Y(7): 0.0	91540				0	50	0.005675	2.4	2	1147.51	2.74	68.5	0
High	SNsYDGFr	1	1	1	Q02866	S3(Phospho); R8(Label:13C(6))	0	1	1	S(1): 0.0; S(3): 99.1; Y(4): 0.9	13120	0.319	1		0.003	68	0.08061	1.83	2	1031.39	-2.2	68.04	0
High	GIDsDNDNVIr	6	1	1	P47134	S4(Phospho); R11(Label:13C(6))	0	1	1	S(4): 100.0	545100				0	88	0.007587	2.59	2	1303.57	2.33	67.7	0
High	GIDsDNDNVIR	2	1	1	P47134	S4(Phospho)	0	1	1	S(4): 100.0	200300				0	42	0.0134	1.88	2	1297.54	1.96	67.83	0
High	sIDDTIDSTR	1	4	1	A6ZYV5	S1(Phospho)	0	1	1	S(1): 99.0; T(5): 0.3; S(8): 0.3; T(9): 0.3	16940				0	32	0.0123	2.1	2	1202.49	-0.2	67.73	0
High	KLsEDGVTDGDGKPIPESER	7	1	1	Q06639	S3(Phospho)	0	1	1	S(3): 100.0; T(8): 0.0; S(18): 0.0	2498000	0.792	2	0.1	0	144	0.0007076	2.83	3	2209.01	1.81	67.37	1
High	sVVVSAVGEAr	9	1	1	P39705	S1(Phospho); R11(Label:13C(6))	0	1	1	S(1): 100.0; S(5): 0.0	612300	5.396	4	33.4	0	103	4.532e-05	3.01	2	1159.58	1.37	68.85	0
High	sNAQDETPIAYk	1	1	1	P39960	S1(Phospho); K12(Label:13C(6))	0	1	0.9	S(1): 94.2; T(7): 4.5; Y(11): 1.3	74760				0	30	0.01326	1.97	2	1422.63	1.03	67.33	0
High	NLIEDEDDGEsEK	4	1	1	P25441	S11(Phospho)	0	1	1	S(11): 100.0	1447000	0.911	1		0	122	0.0006069	3.67	2	1572.6	0.11	68	0
High	NLIEDEDDGEsEk	6	1	1	P25441	S11(Phospho); K13(Label:13C(6))	0	1	1	S(11): 100.0	1612000	1.783	3	2.7	0	142	0.0003489	2.97	2	1578.61	-0.42	69.51	0
High	DSIINsPVSGR	6	1	1	P36024	S6(Phospho)	0	1	1	S(2): 0.0; S(6): 99.4; S(9): 0.6	1012000	0.069	1		0	99	0.0007336	3.05	2	1224.56	-0.4	68.63	0
High	YPsETNLTTSR	5	1	1	P38349	S3(Phospho)	0	1	0.9	Y(1): 9.0; S(3): 90.9; T(5): 0.1; T(8): 0.0; T(9): 0.0; S(10): 0.0	656500	0.996	2	39.9	0	75	0.009521	2.2	2	1348.58	2.15	67.98	0
High	GNNIGsPLGAPK	13	1	1	O14467	S6(Phospho)	0	1	1	S(6): 100.0	18130000	0.141	4	8.6	0	117	0.0002404	3.09	2	1204.57	0.77	68.47	0
High	YPsETNLTTSr	2	1	1	P38349	S3(Phospho); R11(Label:13C(6))	0	1	0.9	Y(1): 0.0; S(3): 91.1; T(5): 8.8; T(8): 0.0; T(9): 0.0; S(10): 0.0	365700	0.665	2	9.1	0	76	0.003709	2.8	2	1354.6	0.26	68.6	0
High	sVVVSAVGEAR	5	1	1	P39705	S1(Phospho)	0	1	1	S(1): 100.0; S(5): 0.0	386600				0	84	0.0002626	3.17	2	1153.56	0.83	68.32	0
High	SSLEsPTmLk	1	1	1	Q12044	S5(Phospho); M8(Oxidation); K10(Label:13C(6))	0	1	0.9	S(1): 0.0; S(2): 0.0; S(5): 87.9; T(7): 12.0	75750				0.002	39	0.06145	2.28	2	1194.54	0.57	68.14	0
High	sPSPDPASLSSESEr	8	1	1	Q07878	S1(Phospho); R15(Label:13C(6))	0	1	1	S(1): 99.1; S(3): 0.9; S(8): 0.0; S(10): 0.0; S(11): 0.0; S(13): 0.0	464800	0.705	1		0	113	0.003412	3.06	2	1631.7	3.82	68.63	0
High	sFYESmTVDQSK	2	1	1	P39996	S1(Phospho); M6(Oxidation)	0	1	0.9	S(1): 91.0; Y(3): 9.0; S(5): 0.0; T(7): 0.0; S(11): 0.0	260800	0.408	1		0	95	0.0006001	2.91	2	1517.59	2.08	67.93	0
High	VATVSLPR	35	1	1	P00761 SWISS-PROT:P00761		0	1			8482000				0		0.005595	2.04	2	842.509	-0.54	77.5	0
High	GNNIGsPLGAPk	10	1	1	O14467	S6(Phospho); K12(Label:13C(6))	0	1	1	S(6): 100.0	2168000				0	125	0.0006672	3.38	2	1210.59	0.17	69.25	0
High	NFsSEELSQk	3	1	1	P39109	S3(Phospho); K10(Label:13C(6))	0	1	0.9	S(3): 93.9; S(4): 3.0; S(8): 3.0	129700	0.537	3	64.9	0	38	0.0141	2.99	2	1254.54	1.29	68.89	0
High	sPSPDPASLSSESER	8	1	1	Q07878	S1(Phospho)	0	1	0.9	S(1): 90.3; S(3): 9.7; S(8): 0.0; S(10): 0.0; S(11): 0.0; S(13): 0.0	968900	0.831	1		0	78	0.003668	2.87	2	1625.67	3.22	68.99	0
High	NDLsFEK	9	1	1	P33332	S4(Phospho)	0	1	1	S(4): 100.0	568000				0	61	0.01581	2.31	2	932.378	1.84	68.65	0
High	NDLsFEk	4	1	1	P33332	S4(Phospho); K7(Label:13C(6))	0	1	1	S(4): 100.0	441100	0.866	3	3.5	0.001	66	0.01912	2.45	2	938.395	-1.02	69.5	0
High	mKDDLEAIQsNNEEDDEK	2	1	1	P25037	M1(Oxidation); S10(Phospho)	0	1	1	S(10): 100.0	166900	1.252	1		0	136	0.00688	2.91	3	2218.87	2.24	68.97	1
High	NFsSEELSQK	3	1	1	P39109	S3(Phospho)	0	1	1	S(3): 98.2; S(4): 1.8; S(8): 0.1	502200	0.737	1		0.001	42	0.0252	2.05	2	1248.52	1.09	69.01	0
High	TLsFSR	6	1	1	Q12265	S3(Phospho)	0	1	0.9	T(1): 0.1; S(3): 90.9; S(5): 9.0	854200	0.687	4	25	0.003	35	0.06326	1.58	2	790.349	-1.14	69.54	0
High	RPsQPLNTLsPK	6	1	1	Q06833	S3(Phospho); S10(Phospho)	0	1	0.9	S(3): 99.7; T(8): 11.8; S(10): 88.5	802700				0.002	59	0.06061	2.9	2	1497.68	-1.44	67.81	0
High	sFSAGNNFQSSSSEk	14	1	1	P38084	S1(Phospho); K15(Label:13C(6))	0	1	1	S(1): 100.0; S(3): 0.0; S(10): 0.0; S(11): 0.0; S(12): 0.0; S(13): 0.0	3965000	1.311	2	0	0	187	2.855e-06	4.06	2	1662.67	0.12	69.77	0
High	sFSAGNNFQSSSSEK	14	1	1	P38084	S1(Phospho)	0	1	1	S(1): 100.0; S(3): 0.0; S(10): 0.0; S(11): 0.0; S(12): 0.0; S(13): 0.0	3240000	1.553	2	23.4	0	160	3.237e-06	4.43	2	1656.65	-0.55	69.64	0
High	ETtPLNDEGITR	3	1	1	P38827	T3(Phospho)	0	1	0.5	T(2): 50.0; T(3): 50.0; T(11): 0.0	378300	0.136	1		0.001	49	0.02554	2.08	2	1425.62	-0.78	68.79	0
High	IAsALDTAK	2	1	1	P46682	S3(Phospho)	0	1	0.8	S(3): 85.0; T(7): 15.0	108600				0	32	0.01308	2.09	2	969.468	2.79	68.4	0
High	TLsFSr	4	1	1	Q12265	S3(Phospho); R6(Label:13C(6))	0	1	0	T(1): 0.0; S(3): 0.6; S(5): 99.4	853800	0.768	1		0.003	33	0.07566	1.7	2	796.37	0.57	69.17	0
High	StTEPIQLNNK	8	21	1	Q07793	T2(Phospho)	0	1	0.5	S(1): 50.0; T(2): 50.0; T(3): 0.0	601700	0.181	3	2	0	99	0.005572	2.33	2	1324.61	0.05	69.12	0
High	EVHTNQDPLDVsASK	19	21	1	Q07793	S12(Phospho)	0	1	0.5	T(4): 0.0; S(12): 50.0; S(14): 50.0	3984000	0.275	6	12.5	0	106	0.0007822	3.74	2	1719.76	1.63	70.64	0
High	EVHTNQDPLDVsASk	2	21	1	Q07793	S12(Phospho); K15(Label:13C(6))	0	1	1	T(4): 0.0; S(12): 98.4; S(14): 1.6	491300				0	77	0.0002177	3.9	2	1725.78	0.07	70.74	0
High	ENEIDVVGsR	9	1	1	Q08217	S9(Phospho)	0	1	1	S(9): 100.0	312200	0.949	1		0	106	0.004506	2.67	2	1197.51	-0.79	70.22	0
High	DNGLLDEsPNR	13	1	1	P32500	S8(Phospho)	0	1	1	S(8): 100.0	1064000				0	118	0.007666	2.66	2	1309.54	2.22	69.89	0
High	YSTsPFGK	1	1	1	Q06315	S4(Phospho)	0	1	0.5	Y(1): 0.2; S(2): 1.0; T(3): 49.4; S(4): 49.4	38860				0	36	0.01168	2.14	2	966.397	0.35	69.37	0
High	sTPSSGNNHIDSLSVDR	2	1	1	P19524	S1(Phospho)	0	1	0.5	S(1): 45.1; T(2): 45.1; S(4): 9.3; S(5): 0.5; S(12): 0.0; S(14): 0.0	221700	0.351	1		0	42	0.01371	2.07	3	1865.8	-0.3	69.57	0
High	sLADLPGK	4	1	1	Q06251	S1(Phospho)	0	1	1	S(1): 100.0	163300	0.736	2	31.9	0.001	63	0.0384	1.83	2	880.418	0.86	69.8	0
High	DNGLLDEsPNr	10	1	1	P32500	S8(Phospho); R11(Label:13C(6))	0	1	1	S(8): 100.0	2287000	2.356	4	8.9	0	123	0.0002587	3.4	2	1315.56	0.64	69.43	0
High	NIVNNTDsPTLk	4	1	1	P07866	S8(Phospho); K12(Label:13C(6))	0	1	0.1	T(6): 93.5; S(8): 6.5; T(10): 0.0	1070000				0	106	0.003257	2.99	2	1401.67	0.83	69.56	0
High	NIVNNTDSPtLK	7	1	1	P07866	T10(Phospho)	0	1	1	T(6): 0.0; S(8): 0.0; T(10): 100.0	1536000	0.723	4	14.2	0	164	0.0001083	3.35	2	1395.65	0.57	70.53	0
High	VEEEIkPLDDmDsk	15	1	1	P19807	K6(Label:13C(6)); M11(Oxidation); S13(Phospho); K14(Label:13C(6))	0	1	1	S(13): 100.0	3965000	3.162	5	36.7	0	141	0.0001519	3.87	2	1755.78	-0.53	71.87	0
High	VEVDsFSGAk	1	1	1	P24000	S5(Phospho); K10(Label:13C(6))	0	1	0.1	S(5): 7.5; S(7): 92.5	69960				0.002	67	0.06056	2.02	2	1124.49	-2.15	70.08	0
High	FTNNDmDsIVVK	5	1	1	P47082	M6(Oxidation); S8(Phospho)	0	1	1	T(2): 0.0; S(8): 100.0	1753000	0.169	4	13	0	126	0.0001761	3.23	2	1478.62	-0.26	70.95	0
High	VEEEIKPLDDmDsK	10	1	1	P19807	M11(Oxidation); S13(Phospho)	0	1	1	S(13): 100.0	1897000	2.455	2	15.1	0	140	4.174e-06	3.95	2	1743.74	-0.76	70.76	0
High	VEVDsFSGAK	2	1	1	P24000	S5(Phospho)	0	1	0.5	S(5): 50.0; S(7): 50.0	40570				0.001	50	0.02783	2.25	2	1118.48	4.59	70.51	0
High	SGsLEALQNAK	7	1	1	Q12516	S3(Phospho)	0	1	1	S(1): 0.8; S(3): 99.2	812800	0.125	3	79.6	0	100	0.001829	3.6	2	1197.55	-0.69	71.02	0
High	SSEsASNIPDAVNTR	10	2	1	A6ZUT6	S4(Phospho)	0	1	1	S(1): 0.9; S(2): 0.9; S(4): 97.2; S(6): 0.9; T(14): 0.0	4416000	0.632	2	1.7	0	116	9.952e-07	4.58	2	1627.7	0.36	71.43	0
High	SSEsASNIPDAVNTr	5	2	1	A6ZUT6	S4(Phospho); R15(Label:13C(6))	0	1	0.3	S(1): 32.3; S(2): 32.3; S(4): 32.3; S(6): 3.1; T(14): 0.0	609900				0	101	3.774e-05	4.08	2	1633.72	0.66	71.42	0
High	DmNsETFQIEQDHASK	1	1	1	P24583	M2(Oxidation); S4(Phospho)	0	1	0.8	S(4): 82.6; T(6): 17.4; S(15): 0.0	79520	0.442	1		0.002	38	0.06162	2	3	1975.77	-0.05	71.18	0
High	GNVTFPsPK	1	1	1	Q08926	S7(Phospho)	0	1	0.1	T(4): 90.8; S(7): 9.2	29290				0.005	48	0.09604	1.75	2	1026.47	0.59	71.22	0
High	IGsSADVIR	2	1	1	Q03280	S3(Phospho)	0	1	1	S(3): 99.4; S(4): 0.6	49450	1.325	1		0	81	0.001801	2.07	2	997.472	0.34	70.61	0
High	DYImsPVGNPEGPEKPNK	16	1	1	P14540	M4(Oxidation); S5(Phospho)	0	1	1	Y(2): 0.0; S(5): 100.0	4134000	0.348	5	22.3	0	129	0.0002314	3.82	2	2067.91	-0.2	73.21	0
High	RQsEAFAGQNEDEADLK	13	1	1	P38825	S3(Phospho)	0	1	1	S(3): 100.0	963100	0.643	7	68.5	0	170	1.759e-05	4.81	3	1987.85	5.55	72.51	1
High	SQVDGAGDVsNEEIAADDTK	10	1	1	P53438	S10(Phospho)	0	1	1	S(1): 0.0; S(10): 100.0; T(19): 0.0	2082000	1.121	2	26.4	0	208	1.39e-10	6.27	2	2100.86	-0.45	72.22	0
High	DsSSQLDNELNr	23	1	1	P48813	S2(Phospho); R12(Label:13C(6))	0	1	0.9	S(2): 93.9; S(3): 5.7; S(4): 0.4	3566000	0.983	4	105.8	0	137	0.0001063	3.29	2	1463.61	-0.72	73.42	0
High	FEQEFEDsEEEK	8	1	1	P25037	S8(Phospho)	0	1	1	S(8): 100.0	4341000	1.06	2	18	0	166	4.459e-05	3.58	2	1625.59	0.61	72.09	0
High	FEQEFEDsEEEk	7	1	1	P25037	S8(Phospho); K12(Label:13C(6))	0	1	1	S(8): 100.0	4226000	1.105	3	3	0	156	0.0007077	3.67	2	1631.61	-0.13	71.99	0
High	DYImsPVGNPEGPEkPNk	7	1	1	P14540	M4(Oxidation); S5(Phospho); K15(Label:13C(6)); K18(Label:13C(6))	0	1	1	Y(2): 0.0; S(5): 100.0	1233000	0.293	3	0.6	0	143	2.004e-05	3.61	3	2079.95	0.75	73.05	0
High	MsPVLtTPK	5	1	1	P40484	S2(Phospho); T6(Phospho)	0	1	0.1	S(2): 100.0; T(6): 7.3; T(7): 92.7	2963000	0.668	1		0	61	0.01244	2.58	2	1133.47	1.05	71.86	0
High	SFsPSNLGNK	3	1	1	Q06681	S3(Phospho)	0	1	0.9	S(1): 0.4; S(3): 87.8; S(5): 11.8	543300	0.023	1		0.001	40	0.04115	1.89	2	1130.49	0.02	72.16	0
High	DsSSQLDNELNR	27	1	1	P48813	S2(Phospho)	0	1	0.9	S(2): 90.4; S(3): 4.8; S(4): 4.8	2175000	0.851	2	117.5	0	159	2.102e-05	4.38	2	1457.59	0.61	72.84	0
High	ccAADDKEAcFAVEGPK	2	1	1	P02769	C1(Carbamidomethyl); C2(Carbamidomethyl); C10(Carbamidomethyl)	0	1			207200				0		0.001913	3.67	3	1927.8	1.44	72.34	1
High	NGSHsDLVNLQr	4	1	1	P32831	S5(Phospho); R12(Label:13C(6))	0	1	0	S(3): 99.9; S(5): 0.1	276800				0	77	0.003953	2.52	2	1425.66	0.48	70.27	0
High	NGsHSDLVNLQR	11	1	1	P32831	S3(Phospho)	0	1	1	S(3): 99.9; S(5): 0.1	1173000	0.873	4	10.2	0	91	0.0014	2.3	2	1419.64	0.21	70.57	0
High	SQVIEEDYDDEQNTSAQHVEsDK	7	1	1	P40541	S21(Phospho)	0	1	0.1	S(1): 0.0; Y(8): 0.0; T(14): 0.3; S(15): 87.8; S(21): 11.9	4955000	1.052	3	19.9	0	111	0.0001145	4.7	3	2746.1	1.41	73.36	0
High	TAGDDGALDQTENTSIsPk	3	1	1	P46676	S17(Phospho); K19(Label:13C(6))	0	1	1	T(1): 0.0; T(11): 0.0; T(14): 0.1; S(15): 0.7; S(17): 99.2	612200				0	162	1.328e-06	5.31	2	2005.87	0.37	72.94	0
High	SQVIEEDYDDEQNTSAQHVEsDk	4	1	1	P40541	S21(Phospho); K23(Label:13C(6))	0	1	0.9	S(1): 0.0; Y(8): 0.0; T(14): 0.9; S(15): 8.7; S(21): 90.4	1341000	1.147	1		0	126	0.002246	4.15	3	2752.12	1.08	72.45	0
High	rQsEAFAGQNEDEADLk	5	1	1	P38825	R1(Label:13C(6)); S3(Phospho); K17(Label:13C(6))	0	1	1	S(3): 100.0	367300				0	142	0.0001534	3.47	3	1999.88	0.59	72.64	1
High	IAAQTLEEDE	6	2	1	P07280		0	1			488800				0		0.001058	3.54	2	1118.52	1.69	74.53	0
High	SEsTEVDVDGNAIr	40	1	1	P37303	S3(Phospho); R14(Label:13C(6))	0	1	0.9	S(1): 5.3; S(3): 94.6; T(4): 0.0	62840000	1.743	7	24.9	0	183	2.836e-06	5.45	2	1577.68	0.12	78.37	0
High	rGsEDDSFLSSQGNr	1	1	1	P35172	R1(Label:13C(6)); S3(Phospho); R15(Label:13C(6))	0	1	1	S(3): 100.0; S(7): 0.0; S(10): 0.0; S(11): 0.0	100300	0.879	1		0.002	54	0.05328	3.51	2	1746.76	4.67	70.98	1
High	SEsTEVDVDGNAIR	34	1	1	P37303	S3(Phospho)	0	1	0.9	S(1): 5.7; S(3): 93.9; T(4): 0.4	46290000	1.512	3	2	0	176	9.876e-07	5.72	2	1571.66	0.66	78.57	0
High	YQLQPDDsHYDEER	1	1	1	P23292	S8(Phospho)	0	1	0.9	Y(1): 0.0; S(8): 90.8; Y(10): 9.2	270200	0.263	1		0.008	81	0.1254	2.62	3	1874.73	3.91	72.83	0
High	LIQGLsDDDDAK	13	1	1	Q12176	S6(Phospho)	0	1	1	S(6): 100.0	5260000				0	146	0.0004071	3.12	2	1369.59	0.68	74.03	0
High	LIQGLsDDDDAk	14	1	1	Q12176	S6(Phospho); K12(Label:13C(6))	0	1	1	S(6): 100.0	10600000	1.562	6	6.3	0	149	0.000221	3.1	2	1375.61	0.51	74.44	0
High	TDDsVLLNr	8	1	1	P32500	S4(Phospho); R9(Label:13C(6))	0	1	1	T(1): 0.0; S(4): 100.0	325700	2.678	3	31.7	0	65	0.007103	3.13	2	1118.52	-1.89	74.08	0
High	mIGVLNNSSEsDEEESNDEK	17	1	1	O13563	M1(Oxidation); S11(Phospho)	0	1	1	S(8): 0.0; S(9): 0.6; S(11): 99.4; S(16): 0.0	19950000	1.125	1		0	197	8.571e-08	5.86	3	2321.9	1.31	74.67	0
High	mIGVLNNSSEsDEEESNDEk	18	1	1	O13563	M1(Oxidation); S11(Phospho); K20(Label:13C(6))	0	1	1	S(8): 0.0; S(9): 0.0; S(11): 100.0; S(16): 0.0	20230000	1.075	6	6.5	0	203	3.437e-08	7.24	2	2327.92	-0.09	74.7	0
High	TDDsVLLNR	4	1	1	P32500	S4(Phospho)	0	1	1	T(1): 0.0; S(4): 100.0	70140	4.664	2	4.5	0	68	0.001786	2.72	2	1112.5	0.17	73.53	0
High	IDDSPQDEVNsIK	16	1	1	Q04602	S11(Phospho)	0	1	1	S(4): 0.0; S(11): 100.0	6184000	0.978	3	8.6	0	254	1.502e-05	4.69	2	1539.66	0.57	75.45	0
High	VAAEQPSTLNAEsIK	5	1	1	P32566	S13(Phospho)	0	1	1	S(7): 0.0; T(8): 0.0; S(13): 100.0	729300	1.05	3	22.4	0	147	0.0001318	2.75	2	1637.78	0.72	74.72	0
High	VAAEQPSTLNAEsIk	3	1	1	P32566	S13(Phospho); K15(Label:13C(6))	0	1	1	S(7): 0.0; T(8): 0.0; S(13): 100.0	658500	1.204	1		0	104	0.0008459	2.75	2	1643.8	1.47	74.52	0
High	ITLEsHEIQr	2	1	1	P30605	S5(Phospho); R10(Label:13C(6))	0	1	1	T(2): 0.0; S(5): 100.0	736600	2.655	1		0	96	0.001954	2.78	2	1311.64	0.3	75.17	0
High	LSsETPALESEGPQTk	2	1	1	P38205	S3(Phospho); K16(Label:13C(6))	0	1	0.1	S(2): 86.3; S(3): 13.2; T(5): 0.4; S(10): 0.0; T(15): 0.0	102500				0	54	0.002226	2.61	2	1759.81	-0.48	74.53	0
High	LsSETPALESEGPQTK	3	1	1	P38205	S2(Phospho)	0	1	0.5	S(2): 47.6; S(3): 47.6; T(5): 4.9; S(10): 0.0; T(15): 0.0	365100				0	92	0.002831	3.02	2	1753.79	-2.23	74.68	0
High	IDDSPQDEVNsIk	14	1	1	Q04602	S11(Phospho); K13(Label:13C(6))	0	1	1	S(4): 0.0; S(11): 100.0	5260000	0.947	2	1.4	0	200	4.248e-05	4.1	2	1545.68	0.26	75.29	0
High	ITLEsHEIQR	2	1	1	P30605	S5(Phospho)	0	1	1	T(2): 0.0; S(5): 100.0	287200	2.512	1		0	68	0.01228	3.26	2	1305.62	1.6	74.83	0
High	ASsDASDLLR	23	1	1	P16861	S3(Phospho)	0	1	0.9	S(2): 6.7; S(3): 93.3; S(6): 0.0	1572000	1.022	3	23.1	0	89	0.0004793	3.11	2	1114.48	3.98	75.01	0
High	ISsFQEQPLNK	9	1	1	P39956	S3(Phospho)	0	1	0.9	S(2): 6.8; S(3): 93.2	1866000	0.233	3	9.7	0	112	0.0006076	3.45	2	1370.64	0.41	75.79	0
High	NLENDTTSsPTQDLDEK	13	1	1	Q04279	S9(Phospho)	0	1	0	T(6): 0.0; T(7): 0.0; S(8): 0.0; S(9): 0.3; T(11): 99.7	4412000	0.836	4	2.8	0	192	6.621e-08	5.51	2	1986.82	-0.29	74.93	0
High	ATLEEAEGEsGVEDDAATGSSNK	22	1	1	P21304	S10(Phospho)	0	1	1	T(2): 0.0; S(10): 100.0; T(18): 0.0; S(20): 0.0; S(21): 0.0	29170000	0.917	6	3.3	0	219	6.805e-10	6.87	3	2346.95	0.27	75.73	0
High	ATLEEAEGEsGVEDDAATGSSNk	15	1	1	P21304	S10(Phospho); K23(Label:13C(6))	0	1	1	T(2): 0.0; S(10): 100.0; T(18): 0.0; S(20): 0.0; S(21): 0.0	24630000	0.913	2	2.2	0	215	1.802e-09	7.49	2	2352.97	0.6	75.34	0
High	NLENDTTSsPTQDLDEk	8	1	1	Q04279	S9(Phospho); K17(Label:13C(6))	0	1	0.9	T(6): 0.0; T(7): 0.0; S(8): 5.0; S(9): 90.1; T(11): 5.0	2451000				0	199	8.562e-07	5.64	2	1992.84	-1.08	75.67	0
High	VDNVNVsPLR	10	1	1	P36167	S7(Phospho)	0	1	1	S(7): 100.0	1136000				0	149	1.324e-05	4.03	2	1192.57	0.37	75.61	0
High	DDsFAVPDGK	19	1	1	P53388	S3(Phospho)	0	1	1	S(3): 100.0	4342000	0.304	5	18.6	0	114	0.0006636	3.3	2	1130.44	1.95	76.39	0
High	EDsAEILDAR	3	1	1	P53094	S3(Phospho)	0	1	1	S(3): 100.0	64410	0.481	1		0	60	0.01403	2.17	2	1198.5	-3.04	76.17	0
High	ESDDLDDVsLNHDER	4	1	1	Q04410	S9(Phospho)	0	1	0.5	S(2): 50.0; S(9): 50.0	778700				0	71	0.0174	2.72	2	1838.71	-1.07	75.8	0
High	ESDDLDDVsLNHDEr	10	1	1	Q04410	S9(Phospho); R15(Label:13C(6))	0	1	1	S(2): 0.0; S(9): 100.0	503700	0.842	3	1.8	0	105	0.01725	2.54	2	1844.73	-0.4	76.05	0
High	DDsFAVPDGk	14	1	1	P53388	S3(Phospho); K10(Label:13C(6))	0	1	1	S(3): 100.0	1036000				0	94	0.01049	2.89	2	1136.46	2.92	75.49	0
High	DEDEIEGLAAsDDEQSGTHk	21	1	1	P53927	S11(Phospho); K20(Label:13C(6))	0	1	1	S(11): 100.0; S(16): 0.0; T(18): 0.0	44410000	0.997	3	1.4	0	204	4.667e-07	5.03	2	2231.89	0.16	77.76	0
High	sLENLHLQSK	1	1	1	P36119	S1(Phospho)	0	1	1	S(1): 99.8; S(9): 0.2	320300	0.881	1		0.003	43	0.07469	2.06	2	1248.6	0	75.47	0
High	VPSLVATSEsPR	19	1	1	P38968	S10(Phospho)	0	1	1	S(3): 0.0; T(7): 0.4; S(8): 0.4; S(10): 99.1	11430000	0.318	5	11.6	0	141	0.0004218	3.63	2	1322.64	0.7	77.21	0
High	VPSLVATSEsPr	13	1	1	P38968	S10(Phospho); R12(Label:13C(6))	0	1	0.9	S(3): 0.0; T(7): 5.8; S(8): 5.8; S(10): 88.4	3456000				0	143	0.0004244	3.88	2	1328.66	0.61	76.75	0
High	ItDSNLENmEDVEAK	2	1	1	Q06315	T2(Phospho); M9(Oxidation)	0	1	0.5	T(2): 50.0; S(4): 50.0	131700	0.562	2	9.1	0	115	4.642e-05	4.12	2	1803.74	1.09	76.1	0
High	DEDEIEGLAAsDDEQSGTHK	26	1	1	P53927	S11(Phospho)	0	1	1	S(11): 100.0; S(16): 0.0; T(18): 0.0	48510000	1.009	6	1.4	0	227	5.623e-08	5.48	2	2225.87	-0.12	77.83	0
High	ESTGIEVGNsPITR	4	1	1	P43597	S10(Phospho)	0	1	1	S(2): 0.0; T(3): 0.0; S(10): 99.1; T(13): 0.9	920100	0.316	2	34.3	0	92	0.007355	2.81	2	1539.7	-1.26	76.29	0
High	sPHLEDLTSR	1	1	1	Q03373	S1(Phospho)	0	1	1	S(1): 99.9; T(8): 0.0; S(9): 0.1	12320	0.272	1		0.007	35	0.119	1.8	2	1234.54	-1.26	77.14	0
High	VHSyTDLAYR	56	1	1	P16862	Y4(Phospho)	0	1	0	S(3): 0.3; Y(4): 4.6; T(5): 95.1; Y(9): 0.0	21300000	0.626	15	19.7	0	122	0.01384	3.05	3	1304.57	0.07	76.6	0
High	VHsYTDLAYr	39	1	1	P16862	S3(Phospho); R10(Label:13C(6))	0	1	1	S(3): 100.0; Y(4): 0.0; T(5): 0.0; Y(9): 0.0	12500000	0.716	3	15.2	0	108	0.002747	3.38	2	1310.59	0.53	76.59	0
High	SsSQLSmELSNr	5	1	1	Q02866	S2(Phospho); M7(Oxidation); R12(Label:13C(6))	0	1	0.3	S(1): 33.3; S(2): 33.3; S(3): 33.3; S(6): 0.0; S(10): 0.0	200700	0.712	1		0	96	0.007718	2.15	2	1440.62	2.27	76.59	0
High	SsSQLSmELSNR	4	1	1	Q02866	S2(Phospho); M7(Oxidation)	0	1	0.1	S(1): 7.0; S(2): 7.0; S(3): 85.9; S(6): 0.0; S(10): 0.0	629200	0.583	1		0	90	0.003934	1.91	2	1434.59	-0.28	76.42	0
High	DENDGYAsDEVGGTLSr	41	1	1	P08456	S8(Phospho); R17(Label:13C(6))	0	1	1	Y(6): 0.0; S(8): 100.0; T(14): 0.0; S(16): 0.0	63750000	1.893	8	9.5	0	195	2.955e-09	6.26	2	1870.74	0.44	80.3	0
High	YSVAsPLSK	2	1	1	Q08444	S5(Phospho)	0	1	1	Y(1): 0.0; S(2): 0.1; S(5): 99.3; S(8): 0.6	155800				0	75	0.004529	2.67	2	1031.48	3.03	76.96	0
High	rPSNtFNLDADr	26	1	1	P27514	R1(Label:13C(6)); T5(Phospho); R12(Label:13C(6))	0	1	0.5	S(3): 50.0; T(5): 50.0	5368000	1.636	6	12.1	0	161	0.0008388	3.35	3	1497.69	2.46	78.58	0
High	RPSNtFNLDADR	19	1	1	P27514	T5(Phospho)	0	1	0.9	S(3): 5.4; T(5): 94.6	3134000	1.421	3	16	0	141	0.002279	3.67	3	1485.65	1.6	77.61	0
High	DGDVDNFEESsTQPINk	7	1	1	P29465	S11(Phospho); K17(Label:13C(6))	0	1	0.5	S(10): 49.8; S(11): 49.8; T(12): 0.3	1798000	0.992	1		0	167	8.377e-06	3.97	2	1980.82	-0.47	78.45	0
High	DGDVDNFEESStQPINK	7	1	1	P29465	T12(Phospho)	0	1	0.9	S(10): 7.2; S(11): 7.2; T(12): 85.7	1876000	1.04	2	1.5	0	148	2.823e-06	4.61	2	1974.8	0.2	77.97	0
High	SSQTsLPSQLENk	5	1	1	Q12044	S5(Phospho); K13(Label:13C(6))	0	1	1	S(1): 0.0; S(2): 0.0; T(4): 0.2; S(5): 98.1; S(8): 1.6	823300				0	68	0.005923	3.3	2	1504.7	0.31	78.93	0
High	STTTDEDLSsSQSr	2	1	1	Q03834	S10(Phospho); R14(Label:13C(6))	0	1	0.5	S(1): 0.0; T(2): 0.0; T(3): 0.0; T(4): 0.0; S(9): 49.0; S(10): 49.0; S(11): 1.6; S(13): 0.3	339200				0.001	52	0.02978	2.54	3	1599.65	1.74	78.49	0
High	TVYTyIQSR	9	1	1	P14680	Y5(Phospho)	0	1	0.9	T(1): 0.0; Y(3): 0.0; T(4): 5.8; Y(5): 94.2; S(8): 0.0	991900	1.202	1		0	107	0.001784	2.63	2	1210.55	1.67	79.32	0
High	NTLsDEEDLEQr	4	1	1	Q03125	S4(Phospho); R12(Label:13C(6))	0	1	1	T(2): 0.1; S(4): 99.9	615900	1.246	3	0.6	0	106	0.0002378	3.55	2	1534.64	0.03	77.92	0
High	NPNLsFDSHPPR	4	1	1	P38426	S5(Phospho)	0	1	0.5	S(5): 50.0; S(8): 50.0	622600	0.701	1		0.001	39	0.03106	1.98	2	1460.63	-0.16	78.46	0
High	VPsLVATsESPR	31	1	1	P38968	S3(Phospho); S8(Phospho)	0	1	0.1	S(3): 100.0; T(7): 7.8; S(8): 7.8; S(10): 84.3	3152000	0.174	7	62	0	79	0.0006956	3.8	2	1402.6	0.29	78.73	0
High	sLEELNVSk	1	1	1	P43609	S1(Phospho); K9(Label:13C(6))	0	1	1	S(1): 99.9; S(8): 0.1	80480				0.001	38	0.02064	1.55	2	1104.53	-0.9	78.3	0
High	LsVPSVTAGNNNDSNNNGNNNK	2	1	1	Q03735	S2(Phospho)	0	1	0.9	S(2): 87.1; S(5): 12.6; T(7): 0.3; S(14): 0.0	50280	1.624	1		0	70	0.0005206	3.37	3	2323.99	-1.42	79.05	0
High	SsTNLAALPK	9	1	1	Q02805	S2(Phospho)	0	1	0.5	S(1): 49.8; S(2): 49.8; T(3): 0.4	2530000	0.388	2	32	0	85	0.005997	2.38	2	1081.53	0.13	79.01	0
High	ALEEVsLk	1	1	1	P14126	S6(Phospho); K8(Label:13C(6))	0	1	1	S(6): 100.0	27210	10.754	1		0.003	36	0.076	1.52	2	974.489	-1.53	78.81	0
High	FYDEQGNELsPR	4	1	1	P36027	S10(Phospho)	0	1	1	Y(2): 0.0; S(10): 100.0	264100				0	116	0.001202	3.63	2	1534.62	-0.33	79.14	0
High	SStNLAALPk	6	1	1	Q02805	T3(Phospho); K10(Label:13C(6))	0	1	0.5	S(1): 4.7; S(2): 47.6; T(3): 47.6	932900				0	69	0.01177	1.81	2	1087.55	1.26	78.99	0
High	DENDGYAsDEVGGTLSR	33	1	1	P08456	S8(Phospho)	0	1	1	Y(6): 0.0; S(8): 100.0; T(14): 0.0; S(16): 0.0	52450000	1.779	6	43.3	0	195	1.863e-08	6.09	2	1864.72	0.24	80.99	0
High	GDStPVQPDLSVtPQK	5	1	1	P39705	T4(Phospho); T13(Phospho)	0	1	0.5	S(3): 50.0; T(4): 50.0; S(11): 0.2; T(13): 99.8	513000				0	90	4.373e-05	4.05	2	1828.77	-1.99	79.28	0
High	sPNGSTSIPmIENEk	6	1	1	Q02629	S1(Phospho); M10(Oxidation); K15(Label:13C(6))	0	1	1	S(1): 99.3; S(5): 0.6; T(6): 0.1; S(7): 0.0	689200	1.006	1		0	55	0.001277	2.94	2	1705.74	-1.14	79.62	0
High	sPNGSTSIPmIENEK	6	1	1	Q02629	S1(Phospho); M10(Oxidation)	0	1	1	S(1): 100.0; S(5): 0.0; T(6): 0.0; S(7): 0.0	256500	0.922	2	44.7	0	74	0.001017	2.93	2	1699.73	0.79	80.07	0
High	sDPFLHPGr	1	1	1	P28743	S1(Phospho); R9(Label:13C(6))	0	1	1	S(1): 100.0	399600	1.988	1		0.002	51	0.04633	1.23	2	1111.5	1.25	78.7	0
High	NQLFGtPTK	1	1	1	P38826	T6(Phospho)	0	1	0.9	T(6): 91.7; T(8): 8.3	336500				0.003	50	0.08136	2.16	2	1085.51	2.58	79.76	0
High	sAAQSQLPNTFDK	4	3	1	A7A060	S1(Phospho)	0	1	1	S(1): 100.0; S(5): 0.0; T(10): 0.0	468700	0.422	4	13.9	0	103	0.01496	2.72	2	1486.66	-1.08	80.4	0
High	tGFGNNEIYTK	12	1	1	P32521	T1(Phospho)	0	1	1	T(1): 100.0; Y(9): 0.0; T(10): 0.0	3604000	1.27	4	12.2	0	88	0.01605	3.16	2	1323.56	0.63	80.98	0
High	AAsFQDSTIPDAR	6	1	1	P53742	S3(Phospho)	0	1	1	S(3): 100.0; S(7): 0.0; T(8): 0.0	1696000	0.781	1		0	96	0.000758	2.65	2	1458.63	0.18	80.86	0
High	sYTSVAELNR	21	1	1	Q06146	S1(Phospho)	0	1	0.5	S(1): 49.9; Y(2): 49.9; T(3): 0.3; S(4): 0.0	5434000	0.467	5	11.7	0	97	0.001159	2.75	2	1219.54	0.16	80.85	0
High	tGFGNNEIYTk	10	1	1	P32521	T1(Phospho); K11(Label:13C(6))	0	1	1	T(1): 100.0; Y(9): 0.0; T(10): 0.0	3637000	1.162	2	6.9	0	100	0.009154	2.42	2	1329.58	1	80.33	0
High	AAsFQDSTIPDAr	6	1	1	P53742	S3(Phospho); R13(Label:13C(6))	0	1	1	S(3): 100.0; S(7): 0.0; T(8): 0.0	1200000	0.419	3	10.4	0	76	0.0095	2.61	2	1464.64	-1.23	80.81	0
High	AKNsPEPNEFLR	2	1	1	Q08951	S4(Phospho)	0	1	1	S(4): 100.0	148000	0.693	2	5.1	0.003	42	0.07493	2.17	2	1481.68	2.07	80.72	1
High	DNsQVFGVAr	16	2	1	P06367	S3(Phospho); R10(Label:13C(6))	0	1	1	S(3): 100.0	3155000	1.934	3	5.8	0	126	6.447e-05	4.06	2	1178.53	0.58	80.57	0
High	DNsQVFGVAR	16	2	1	P06367	S3(Phospho)	0	1	1	S(3): 100.0	1800000	2.061	2	0.9	0	135	0.0001883	3.54	2	1172.51	0.26	80.69	0
High	FQsEEQQQTEDELQDK	3	1	1	P02666	S3(Phospho)	0	1	1	S(3): 100.0; T(9): 0.0	490100				0	113	5.313e-07	5.3	2	2061.83	-0.42	80.03	0
High	SDSAsFLEEk	14	3	1	A6ZKR5	S5(Phospho); K10(Label:13C(6))	0	1	1	S(1): 0.0; S(3): 0.6; S(5): 99.4	804800	1.013	7	52.5	0	97	0.001943	3.14	2	1198.5	0.61	81.08	0
High	SDSAsFLEEK	15	3	1	A6ZKR5	S5(Phospho)	0	1	1	S(1): 0.0; S(3): 0.1; S(5): 99.9	1128000	0.597	2	39.6	0	86	0.0005805	3.27	2	1192.48	-0.32	80.55	0
High	IEtPQLPTEK	2	1	1	Q03707	T3(Phospho)	0	1	1	T(3): 100.0; T(8): 0.0	180400				0	55	0.01721	2.31	2	1235.59	-2.47	80.91	0
High	AkNsPEPNEFLr	1	1	1	Q08951	K2(Label:13C(6)); S4(Phospho); R12(Label:13C(6))	0	1	1	S(4): 100.0	26660				0.004	64	0.08663	2.83	3	1493.72	2.86	80.86	1
High	TEQDDILETEAsPAK	11	1	1	P17891	S12(Phospho)	0	1	1	T(1): 0.0; T(9): 0.0; S(12): 100.0	6038000	0.756	3	0.5	0	217	1.53e-06	5.96	2	1726.74	-1.19	81.46	0
High	SyTSVAELNr	11	1	1	Q06146	Y2(Phospho); R10(Label:13C(6))	0	1	0.1	S(1): 94.7; Y(2): 5.3; T(3): 0.0; S(4): 0.0	2333000	0.625	1		0	108	0.007148	2.43	2	1225.56	0.97	80.86	0
High	TEQDDILETEAsPAk	11	1	1	P17891	S12(Phospho); K15(Label:13C(6))	0	1	1	T(1): 0.0; T(9): 0.0; S(12): 100.0	4137000	0.822	2	0.9	0	207	1.908e-06	5.28	2	1732.76	0.66	81.63	0
High	sQEVEYVDPTVNr	2	1	1	Q06103	S1(Phospho); R13(Label:13C(6))	0	1	1	S(1): 100.0; Y(6): 0.0; T(10): 0.0	634800	1.628	2	9.9	0	134	0.0002588	3.64	2	1621.72	-1.36	81.18	0
High	AAFDEDGNIsNVK	2	1	1	P08539	S10(Phospho)	0	1	1	S(10): 100.0	147400				0	60	0.007599	3.72	2	1459.6	-5.02	81.16	0
High	HLVDEPQNLIK	9	1	1	P02769		0	1			396000				0		0.01667	2.75	2	1305.72	-0.61	92.22	0
High	sIAITVLNTGTRPIAImNSHmHAPYAk	1	1	1	P40015	S1(Phospho); M17(Oxidation); M21(Oxidation); K27(Label:13C(6))	0	1	0	S(1): 4.3; T(5): 4.3; T(9): 4.3; T(11): 19.4; S(19): 19.4; Y(25): 48.4	0				0.001	8	0.03713	3.11	5	3025.51	0.57	128.08	0
High	DLPEPIsPETk	5	1	1	P47068	S7(Phospho); K11(Label:13C(6))	0	1	1	S(7): 100.0; T(10): 0.0	2197000	1.314	2	9.4	0.001	124	0.02695	2.08	2	1311.62	0.02	82.66	0
High	tGSIDLISNNNK	9	1	1	P32618	T1(Phospho)	0	1	0.9	T(1): 91.9; S(3): 8.1; S(8): 0.0	1040000	0.479	4	42.5	0	86	8.262e-05	4.24	2	1355.62	1.52	82.48	0
High	EDsAPVAAGESESSL	5	1	1	P25567	S3(Phospho)	0	1	1	S(3): 100.0; S(11): 0.0; S(13): 0.0; S(14): 0.0	1005000				0	96	1.022e-05	4.42	2	1528.61	0.97	82.4	0
High	sQELEEAIDSK	3	1	1	P31385	S1(Phospho)	0	1	1	S(1): 100.0; S(10): 0.0	89770	3.756	1		0	79	0.001936	2.94	2	1328.57	3.42	82.13	0
High	DDEYDDLNtIDk	7	1	1	P08004	T9(Phospho); K12(Label:13C(6))	0	1	1	Y(4): 0.0; T(9): 100.0	881900	1.746	1		0	139	7.07e-05	4.11	2	1541.6	0.07	83.06	0
High	DDEYDDLNtIDK	8	1	1	P08004	T9(Phospho)	0	1	1	Y(4): 0.0; T(9): 100.0	1430000	0.681	3	5.2	0	174	9.735e-06	3.98	2	1535.58	0.22	82.56	0
High	GSEFIADDVTsNK	6	1	1	P21965	S11(Phospho)	0	1	1	S(2): 0.0; T(10): 0.1; S(11): 99.9	841200	0.805	3	13.4	0	108	0.00148	3.32	2	1462.61	-0.18	82.66	0
High	DTDIGLVNDDANsDEK	4	1	1	Q06106	S13(Phospho)	0	1	1	T(2): 0.0; S(13): 100.0	356200	1.354	1		0	139	4.831e-08	5.43	2	1800.72	0.07	79.36	0
High	TSDFDESVINsNr	2	1	1	Q06169	S11(Phospho); R13(Label:13C(6))	0	1	0.4	T(1): 10.7; S(2): 39.3; S(7): 10.7; S(11): 39.3	22200	0.558	1		0	22	0.01487	2.55	2	1569.65	-2.07	82.79	0
High	GSEFIADDVTsNk	3	1	1	P21965	S11(Phospho); K13(Label:13C(6))	0	1	1	S(2): 0.0; T(10): 0.7; S(11): 99.3	287700	0.844	1		0	111	0.0001872	3.64	2	1468.63	0.24	82.37	0
High	NSALAVADDsDDGITR	12	1	1	Q12161	S10(Phospho)	0	1	1	S(2): 0.0; S(10): 100.0; T(15): 0.0	9548000	0.952	4	6.9	0	173	1.184e-06	4.93	2	1699.72	0.11	84.2	0
High	VDsPDDPFmTK	2	1	1	P19659	S3(Phospho); M9(Oxidation)	0	1	1	S(3): 100.0; T(10): 0.0	111300	2.408	1		0	56	0.001012	2.31	2	1347.52	1.45	82.65	0
High	NAsDADIVNIK	7	1	1	P25587	S3(Phospho)	0	1	1	S(3): 100.0	973400	0.596	3	33.2	0	118	0.0006578	2.6	2	1239.56	0.17	84	0
High	NsPGGNSVGQESELEHVPEEDDSGDk	5	1	1	Q03063	S2(Phospho); K26(Label:13C(6))	0	1	1	S(2): 100.0; S(7): 0.0; S(12): 0.0; S(23): 0.0	8187000	1.476	3	1	0	170	1.11e-07	4.62	3	2798.14	0.42	84.41	0
High	NAsDADIVNIk	6	1	1	P25587	S3(Phospho); K11(Label:13C(6))	0	1	1	S(3): 100.0	758900	1.131	2	28.9	0	106	8.347e-05	3.68	2	1245.58	-0.9	83.52	0
High	SDsEIAQFr	14	2	1	A6ZRX0	S3(Phospho); R9(Label:13C(6))	0	1	1	S(1): 0.3; S(3): 99.7	610200	1.33	2	6.6	0	111	0.0009277	2.92	2	1138.49	1.4	83.83	0
High	DGDEIIIDADNNk	10	1	1	P39522	K13(Label:13C(6))	0	1			8856000	3.142	2	88.1	0		4.604e-05	4.5	2	1437.68	0.16	84.25	0
High	sPENADIAESEINTr	3	1	1	P39521	S1(Phospho); R15(Label:13C(6))	0	1	1	S(1): 100.0; S(10): 0.0; T(14): 0.0	427300	0.972	2	5.6	0	168	9.757e-06	4.23	2	1731.75	-1.03	83.29	0
High	SDsEIAQFR	13	2	1	A6ZRX0	S3(Phospho)	0	1	1	S(1): 0.5; S(3): 99.5	504700	2.066	2	51.1	0	104	0.0008587	2.66	2	1132.47	1.51	83.65	0
High	sPENADIAESEINTR	1	1	1	P39521	S1(Phospho)	0	1	1	S(1): 100.0; S(10): 0.0; T(14): 0.0	285700				0	73	0.0001413	3.58	2	1725.73	-0.4	83.62	0
High	sQAESLPIVSNK	14	1	1	P46669	S1(Phospho)	0	1	1	S(1): 100.0; S(5): 0.0; S(10): 0.0	2291000	1.971	3	58.4	0	144	0.005588	2.51	2	1352.65	0.1	84.16	0
High	sQAESLPIVSNk	10	1	1	P46669	S1(Phospho); K12(Label:13C(6))	0	1	1	S(1): 100.0; S(5): 0.0; S(10): 0.0	2717000	1.237	5	20.5	0	119	0.0006494	3.7	2	1358.67	0.55	84.83	0
High	NsPGGNSVGQESELEHVPEEDDSGDK	3	1	1	Q03063	S2(Phospho)	0	1	1	S(2): 100.0; S(7): 0.0; S(12): 0.0; S(23): 0.0	6055000	1.262	1		0	140	4.826e-06	3.4	3	2792.12	-0.57	84.68	0
High	sSSQEGNPQLVQLK	7	1	1	P38306	S1(Phospho)	0	1	0.3	S(1): 33.3; S(2): 33.3; S(3): 33.3	189800	0.353	3	6.5	0	96	0.004389	3.02	2	1594.74	-3.18	84.42	0
High	SsAQEDAPIVIr	19	1	1	P35817	S2(Phospho); R12(Label:13C(6))	0	1	0.1	S(1): 94.7; S(2): 5.3	3764000	0.768	1		0	136	0.0004882	3.66	2	1371.66	0.53	84.57	0
High	LYDVGDsTIk	1	1	1	Q12263	S7(Phospho); K10(Label:13C(6))	0	1	0.1	Y(2): 0.0; S(7): 10.0; T(8): 90.0	24650				0.001	46	0.02077	2.27	2	1196.55	-0.5	84.06	0
High	sSAQEDAPIVIR	22	1	1	P35817	S1(Phospho)	0	1	0.9	S(1): 92.8; S(2): 7.2	5605000	0.624	4	14	0	115	0.0006926	3.41	2	1365.64	0.44	85.62	0
High	EEEPILAPsVK	14	1	1	P05750	S9(Phospho)	0	1	1	S(9): 100.0	4714000	1.16	3	4.9	0	145	9.619e-05	3.63	2	1291.62	1.91	85.2	0
High	EEEPILAPsVk	17	1	1	P05750	S9(Phospho); K11(Label:13C(6))	0	1	1	S(9): 100.0	5566000	1.12	2	5.4	0	153	0.0001412	3.52	2	1297.64	0.87	86.08	0
High	TsQSNVGDAVGNADSVEFNSEHDSPSk	17	1	1	P30605	S2(Phospho); K27(Label:13C(6))	0	1	0.5	T(1): 6.7; S(2): 46.7; S(4): 46.7; S(15): 0.0; S(20): 0.0; S(24): 0.0; S(26): 0.0	8261000	1.885	8	20	0	135	5.771e-06	3.85	3	2864.19	-0.08	88.66	0
High	YIYEIAR	4	2	1	P02769		0	1			1159000				0		0.01292	1.58	2	927.494	0.06	85.69	0
High	sLSGLDLQNQNK	25	1	1	P34217	S1(Phospho)	0	1	1	S(1): 100.0; S(3): 0.0	6773000	0.478	11	20.8	0	190	5.459e-06	4.79	2	1396.65	-0.58	87.35	0
High	DGYVsGSEISVr	14	1	1	P40477	S5(Phospho); R12(Label:13C(6))	0	1	1	Y(3): 0.0; S(5): 99.5; S(7): 0.5; S(10): 0.0	5149000	1.224	4	17.9	0	128	0.001173	3.35	2	1354.6	0.69	86.6	0
High	DGYVsGSEISVR	14	1	1	P40477	S5(Phospho)	0	1	1	Y(3): 0.0; S(5): 99.6; S(7): 0.4; S(10): 0.0	4578000	1.242	1		0	136	0.0007716	3.31	2	1348.58	1.41	86.64	0
High	sLSGLDLQNQNk	14	1	1	P34217	S1(Phospho); K12(Label:13C(6))	0	1	1	S(1): 100.0; S(3): 0.0	3756000				0	139	4.044e-05	4.76	2	1402.66	-1.87	86.18	0
High	DSsTNILIR	6	1	1	P47134	S3(Phospho)	0	1	0.9	S(2): 1.3; S(3): 88.6; T(4): 10.1	197400	0.608	2	15.7	0	62	0.002825	1.53	2	1098.52	-0.36	86.2	0
High	SsIALQIGK	7	1	1	P34164	S2(Phospho)	0	1	1	S(1): 0.5; S(2): 99.5	432000	0.105	1		0	104	0.01785	2.21	2	996.513	0.34	87.14	0
High	LGsPIPGESSPAEVPK	12	1	1	P34223	S3(Phospho)	0	1	1	S(3): 100.0; S(9): 0.0; S(10): 0.0	4769000	0.778	3	2.7	0	112	0.000305	3.58	2	1644.79	0.15	87.78	0
High	LGsPIPGESSPAEVPk	8	1	1	P34223	S3(Phospho); K16(Label:13C(6))	0	1	1	S(3): 100.0; S(9): 0.0; S(10): 0.0	3249000	0.643	1		0	120	0.0004347	3.45	2	1650.81	0.08	87.67	0
High	sEQEFDAVADEDADDK	11	1	1	Q12176	S1(Phospho)	0	1	1	S(1): 100.0	2363000	1.832	2	82.2	0	176	1.354e-07	6.08	2	1863.68	0.51	87.41	0
High	sEQEFDAVADEDADDk	13	1	1	Q12176	S1(Phospho); K16(Label:13C(6))	0	1	1	S(1): 100.0	3457000	1.812	1		0	186	6.638e-08	6.09	2	1869.7	-0.93	86.77	0
High	SDsAVSIVHLk	22	1	1	P41911	S3(Phospho); K11(Label:13C(6))	0	1	1	S(1): 0.0; S(3): 100.0; S(6): 0.0	11300000	0.545	2	36.9	0	112	0.003206	2.97	2	1241.62	0.8	88.59	0
High	EEDALsFr	14	1	1	Q06631	S6(Phospho); R8(Label:13C(6))	0	1	1	S(6): 100.0	581500	2.085	3	47.5	0	80	0.002821	2.18	2	1052.44	0.62	89.25	0
High	SDsAVSIVHLK	51	1	1	P41911	S3(Phospho)	0	1	1	S(1): 0.6; S(3): 99.4; S(6): 0.0	29150000	0.389	11	39.6	0	102	0.002125	2.85	2	1235.6	1.19	89.37	0
High	EEDALsFR	8	1	1	Q06631	S6(Phospho)	0	1	1	S(6): 100.0	556900	1.084	3	59.7	0	66	0.005929	2.13	2	1046.42	0.5	87.88	0
High	TSLLsGETQT	2	1	1	Q06328	S5(Phospho)	0	1	1	T(1): 0.0; S(2): 0.1; S(5): 98.1; T(8): 1.8; T(10): 0.1	1453000				0.004	51	0.09493	2.22	2	1116.48	-1.38	88.62	0
High	SVsLEDLK	5	1	1	P53917	S3(Phospho)	0	1	1	S(1): 0.0; S(3): 100.0	206800	0.919	2	36.6	0	72	0.01427	2.29	2	970.453	3.41	88.18	0
High	SVsLEDLk	4	1	1	P53917	S3(Phospho); K8(Label:13C(6))	0	1	1	S(1): 1.4; S(3): 98.6	91880	0.687	1		0.001	40	0.0292	1.83	2	976.47	0.28	87.59	0
High	SmsLLGYR	7	3	1	Q04439	M2(Oxidation); S3(Phospho)	0	1	1	S(1): 0.0; S(3): 100.0; Y(7): 0.0	777800	2.721	2	78.3	0	89	0.01173	2.54	2	1022.44	2.36	89.38	0
High	SmsLLGYr	10	3	1	Q04439	M2(Oxidation); S3(Phospho); R8(Label:13C(6))	0	1	1	S(1): 0.1; S(3): 99.9; Y(7): 0.0	741500	1.052	3	10.7	0	74	0.003306	2.69	2	1028.46	2.48	87.93	0
High	SINSESFSsPSLR	12	1	1	Q06146	S9(Phospho)	0	1	1	S(1): 0.0; S(4): 0.0; S(6): 0.8; S(8): 0.8; S(9): 97.5; S(11): 0.8	5459000	0.025	2	49.2	0	108	0.0002198	4.05	2	1490.65	0.45	89.61	0
High	sITTIDPNNYDK	8	1	1	P33749	S1(Phospho)	0	1	1	S(1): 99.9; T(3): 0.1; T(4): 0.0; Y(10): 0.0	3531000	0.36	2	31.6	0	96	0.0008538	3.16	2	1460.63	-0.57	89.06	0
High	sITTIDPNNYDk	6	1	1	P33749	S1(Phospho); K12(Label:13C(6))	0	1	1	S(1): 99.9; T(3): 0.1; T(4): 0.0; Y(10): 0.0	1386000	0.561	2	20.2	0	92	0.005388	3.05	2	1466.65	1.27	89.69	0
High	GNAGGsNDDFTAPISATAK	7	3	1	A6ZZ19	S6(Phospho)	0	1	1	S(6): 100.0; T(11): 0.0; S(15): 0.0; T(17): 0.0	3800000	0.795	3	10.9	0	147	8.453e-08	5.19	2	1873.8	-0.48	90.3	0
High	ILtPESQLK	7	1	1	P05737	T3(Phospho)	0	1	1	T(3): 99.9; S(6): 0.1	945700	1.152	3	0.1	0	64	0.007489	2.38	2	1108.57	0.42	89.53	0
High	ILtPESQLk	6	1	1	P05737	T3(Phospho); K9(Label:13C(6))	0	1	0.9	T(3): 91.2; S(6): 8.8	986500	1.869	1		0	64	0.01049	2.39	2	1114.59	0.87	90.2	0
High	SPsIDASPPENNSSHNIVPIK	40	20	1	Q07793	S3(Phospho)	0	1	0.9	S(1): 10.3; S(3): 89.7; S(7): 0.0; S(13): 0.0; S(14): 0.0	16170000	0.454	1		0	124	1.083e-06	4.23	3	2283.07	0.55	92.6	0
High	sTSPNANANDNTEFFK	9	1	1	Q02979	S1(Phospho)	0	1	0.1	S(1): 6.4; T(2): 6.4; S(3): 87.3; T(12): 0.0	2977000	0.903	3	13.5	0	131	1.791e-05	4.17	2	1836.74	-0.32	90.5	0
High	LVVSTQTALA	7	1	1	P02769		0	1			804900				0		0.0005375	2.94	2	1002.58	0.82	90.54	0
High	AGSHsVGLLPm	1	1	1	P36137	S5(Phospho); M11(Oxidation)	0	1	0.5	S(3): 50.0; S(5): 50.0	0				0	43	0.01322	2.22	2	1164.51	-1.83	89.41	0
High	sTSPNANANDNTEFFk	6	1	1	Q02979	S1(Phospho); K16(Label:13C(6))	0	1	0.3	S(1): 33.3; T(2): 33.3; S(3): 33.3; T(12): 0.0	1837000	0.742	1		0	91	0.0001702	3.3	2	1842.76	-0.12	89.61	0
High	QsLIAIER	1	1	1	Q04991	S2(Phospho)	0	1	1	S(2): 100.0	139700				0.009	41	0.1398	1.41	2	1009.51	-1.18	90.32	0
High	KVPQVSTPTLVEVSR	19	1	1	P02769		0	1			2425000				0		1.698e-06	4.5	3	1639.94	1.87	92.06	1
High	ETTsDNEDLLIK	15	1	1	Q04347	S4(Phospho)	0	1	1	T(2): 0.0; T(3): 4.9; S(4): 95.1	21800000	1.16	3	9.2	0	149	0.0003141	3.08	2	1457.64	0.35	91.01	0
High	ETTsDNEDLLIk	16	1	1	Q04347	S4(Phospho); K12(Label:13C(6))	0	1	0.9	T(2): 0.0; T(3): 7.1; S(4): 92.9	22810000	1.18	3	2.6	0	116	0.003695	2.4	2	1463.66	0.44	92.55	0
High	SAsISGISDHQQEGYQPLEQEK	4	1	1	P46676	S3(Phospho)	0	1	0.8	S(1): 9.6; S(3): 80.9; S(5): 9.6; S(8): 0.0; Y(15): 0.0	2189000	0.504	3	26.7	0	123	4.052e-06	4.63	3	2511.1	-2.18	92.62	0
High	AEDDsFTAEISR	2	1	1	P06779	S5(Phospho)	0	1	1	S(5): 98.8; T(7): 1.2; S(11): 0.0	443700	0.883	2	0.4	0	69	0.0001999	3.19	2	1420.56	1.33	91.78	0
High	SStPNAESQLLSASDK	11	1	1	P36041	T3(Phospho)	0	1	0.3	S(1): 33.3; S(2): 33.3; T(3): 33.3; S(8): 0.0; S(12): 0.0; S(14): 0.0	4487000	0.134	4	14.7	0	139	4.59e-05	3.46	2	1714.75	-0.33	93.32	0
High	NESFHDNLsESQVQPAVAPPNTGk	15	1	1	P32465	S9(Phospho); K24(Label:13C(6))	0	1	0.9	S(3): 0.1; S(9): 91.3; S(11): 8.6; T(22): 0.0	8429000	1.151	3	99.9	0	160	1.496e-05	4.16	3	2652.2	0.07	91.52	0
High	NsPEPNEFLR	11	1	1	Q08951	S2(Phospho)	0	1	1	S(2): 100.0	3802000	1.341	1		0	127	0.002574	2.49	2	1282.55	1.35	92.56	0
High	GsITDNDNDLFQK	3	1	1	Q03833	S2(Phospho)	0	1	0.9	S(2): 88.8; T(4): 11.2	730200	0.179	2	40.3	0	57	0.0004603	4.1	2	1546.64	-1.05	91.6	0
High	NsPEPNEFLr	10	1	1	Q08951	S2(Phospho); R10(Label:13C(6))	0	1	1	S(2): 100.0	2437000	1.002	4	43.3	0	106	0.005095	2.79	2	1288.57	1.45	92.19	0
High	sVLETYVEDK	4	1	1	Q04991	S1(Phospho)	0	1	1	S(1): 100.0; T(5): 0.0; Y(6): 0.0	437600	0.208	2	14.5	0	69	0.001541	2.9	2	1262.56	3.09	92.07	0
High	TPIVGQPSIPGGPVR	5	1	1	P12763		0	1			293600				0		0.00016	2.91	2	1474.84	-0.35	92.86	0
High	KGEsTPPHPPENLSSSFYEK	7	1	1	P10869	S4(Phospho)	0	1	0.9	S(4): 90.1; T(5): 9.9; S(14): 0.0; S(15): 0.0; S(16): 0.0; Y(18): 0.0	1602000	0.413	5	54.1	0	123	0.005238	4.06	3	2311.03	0.32	96.8	1
High	HTFSGVASVESSSGEAFHVGK	25	1	1	P12763		0	1			755400				0		2.501e-09	5.74	3	2120.01	0.44	96.3	0
High	NsQDEDSLPNNTNLIK	8	1	1	Q08280	S2(Phospho)	0	1	1	S(2): 100.0; S(7): 0.0; T(12): 0.0	2057000	1.1	1		0	122	0.0001116	3.57	2	1881.82	0.2	93.37	0
High	LKPDPNTLcDEFK	1	1	1	P02769	C9(Carbamidomethyl)	0	1			20040				0.001		0.0279	2.22	3	1576.77	1.06	93.69	0
High	NDLNLtPLK	8	1	1	P43579	T6(Phospho)	0	1	1	T(6): 100.0	550200	0.967	5	23.9	0	84	0.01295	2.7	2	1107.55	1.42	93.96	0
High	sLDEIIGSNK	33	1	1	Q12159	S1(Phospho)	0	1	1	S(1): 100.0; S(8): 0.0	17680000	1.278	3	6.7	0	114	0.000271	3.6	2	1155.53	1.25	96.48	0
High	sLDEIIGSNk	33	1	1	Q12159	S1(Phospho); K10(Label:13C(6))	0	1	1	S(1): 100.0; S(8): 0.0	20450000	1.386	7	4.8	0	118	0.0001009	3.86	2	1161.55	1.05	93.77	0
High	NDLNLtPLk	3	1	1	P43579	T6(Phospho); K9(Label:13C(6))	0	1	1	T(6): 100.0	223500				0.002	109	0.05759	2.04	2	1113.56	-2.08	93.85	0
High	FLNsPDLPER	8	1	1	Q07657	S4(Phospho)	0	1	1	S(4): 100.0	2126000	0.066	3	27.4	0	106	0.009307	2.58	2	1267.57	-2.56	95.14	0
High	NNsNSNLLFEK	9	1	1	Q04007	S3(Phospho)	0	1	1	S(3): 99.6; S(5): 0.4	861200	0.081	2	208.3	0	119	0.000569	3.27	2	1359.59	-0.21	95.68	0
High	QLDANSsTTALDALNK	6	1	1	P34163	S7(Phospho)	0	1	0.8	S(6): 6.6; S(7): 80.1; T(8): 6.6; T(9): 6.6	5505000	0.756	3	6.2	0	137	5.087e-07	5.1	2	1741.8	0.56	96.42	0
High	SsVFENISR	5	1	1	P40528	S2(Phospho)	0	1	0.5	S(1): 50.0; S(2): 50.0; S(8): 0.0	124000	0.352	1		0	41	0.007623	2.5	2	1118.49	3.18	96.52	0
High	sPALPQADDPIVETK	9	5	1	B3LSR0	S1(Phospho)	0	1	1	S(1): 100.0; T(14): 0.0	1778000	0.239	4	43.1	0	178	5.193e-05	3.37	2	1660.78	-1.2	96.5	0
High	sPALPQADDPIVETk	3	5	1	B3LSR0	S1(Phospho); K15(Label:13C(6))	0	1	1	S(1): 100.0; T(14): 0.0	211700				0	57	0.003413	2.52	2	1666.8	-1.92	95.94	0
High	sNSLITSTDPVEDHISk	3	1	1	Q06146	S1(Phospho); K17(Label:13C(6))	0	1	1	S(1): 98.0; S(3): 2.0; T(6): 0.0; S(7): 0.0; T(8): 0.0; S(16): 0.0	767200	2.234	1		0	63	0.009054	1.36	3	1928.9	0.86	96.62	0
High	SEsEVDEPLQLK	6	1	1	P14772	S3(Phospho)	0	1	0.9	S(1): 6.8; S(3): 93.2	799600	1.194	4	44.7	0	96	6.331e-05	3.41	2	1453.65	0.96	96.31	0
High	GFVFNsVQk	1	1	1	P39705	S6(Phospho); K9(Label:13C(6))	0	1	1	S(6): 100.0	49180	1.554	1		0.002	49	0.047	1.94	2	1111.53	0.7	96.73	0
High	GFVFNsVQK	1	1	1	P39705	S6(Phospho)	0	1	1	S(6): 100.0	34920				0.007	53	0.1175	1.94	2	1105.51	-0.53	96.52	0
High	sNSLITSTDPVEDHISK	4	1	1	Q06146	S1(Phospho)	0	1	0.5	S(1): 50.0; S(3): 50.0; T(6): 0.0; S(7): 0.0; T(8): 0.0; S(16): 0.0	770000	1.838	3	96.8	0	88	0.00124	3.26	2	1922.88	1.44	97.9	0
High	LSISETYDLK	3	1	1	P34955		0	1			39940				0		0.01227	2.09	2	1168.61	1.7	99.19	0
High	KQTALVELLK	3	1	1	P02769		0	1			43160				0.001		0.04439	2.84	3	1142.71	0.19	100.95	1
High	FEQASESEPTTVSYEIAGNsPNAEr	8	1	1	P00445	S20(Phospho); R25(Label:13C(6))	0	1	1	S(5): 0.0; S(7): 0.0; T(10): 0.0; T(11): 0.0; S(13): 0.0; Y(14): 0.0; S(20): 100.0	6755000	2.607	5	8.6	0	206	1.72e-08	7.39	3	2799.21	0.31	99.35	0
High	sAEGNNIDQSLILk	7	1	1	P39705	S1(Phospho); K14(Label:13C(6))	0	1	1	S(1): 100.0; S(10): 0.0	4236000	2.155	4	41.1	0	122	0.0004053	3.69	2	1587.77	-0.57	110.01	0
High	GEStPPHPPENLSSSFYEK	2	1	1	P10869	T4(Phospho)	0	1	1	S(3): 2.2; T(4): 97.8; S(13): 0.0; S(14): 0.0; S(15): 0.0; Y(17): 0.0	2377000				0.001	73	0.02822	2.07	3	2182.93	0.12	102.85	0
High	SAEGNNIDQsLILK	4	1	1	P39705	S10(Phospho)	0	1	1	S(1): 0.0; S(10): 100.0	2630000	2.134	2	30	0	111	4.83e-05	4.06	2	1581.75	-0.66	101.5	0
High	SLsHSGLDDGLEQGLNR	12	1	1	P34217	S3(Phospho)	0	1	0.9	S(1): 8.8; S(3): 91.1; S(5): 0.1	134000	0.091	1		0	111	0.0001408	3.95	2	1877.84	0.67	103.59	0
High	sIPLLSNK	1	1	1	P38966	S1(Phospho)	0	1	1	S(1): 97.1; S(6): 2.9	201400	1.229	1		0.005	31	0.09956	1.26	2	951.491	-0.36	100.87	0
High	AIsSDQLFGR	6	1	1	P38682	S3(Phospho)	0	1	0.9	S(3): 92.6; S(4): 7.4	1186000	0.439	3	102.7	0	94	0.000995	3.01	2	1173.53	2.33	102.66	0
High	RPcFSALTPDETYVPK	13	1	1	P02769	C3(Carbamidomethyl)	0	1			1252000				0		0.004979	3.42	3	1880.92	-1.04	104.14	0
High	EVDPNIsESNILPSK	15	23	2	Q07793;Q04214	S7(Phospho)	0	1	1	S(7): 99.9; S(9): 0.1; S(14): 0.0	11900000				0	125	5.641e-05	3.26	2	1721.8	-0.24	103.34	0
High	EVDPNIsESNILPSk	10	23	2	Q07793;Q04214	S7(Phospho); K15(Label:13C(6))	0	1	0.9	S(7): 91.5; S(9): 8.5; S(14): 0.0	3819000				0	113	0.000255	3.09	2	1727.82	-0.23	103.44	0
High	LIEGDTGsGIIPDEQER	9	1	1	Q04991	S8(Phospho)	0	1	1	T(6): 0.1; S(8): 99.9	2641000	1.263	4	7.2	0	146	3.648e-06	4.23	2	1908.86	-0.03	103.53	0
High	SsPVQLQSNVDDSVLR	10	1	1	Q05080	S2(Phospho)	0	1	0.5	S(1): 50.0; S(2): 50.0; S(8): 0.0; S(13): 0.0	2115000	1.627	1		0	122	0.0003446	3.78	2	1823.85	0.13	104.01	0
High	SsPVQLQSNVDDSVLr	7	1	1	Q05080	S2(Phospho); R16(Label:13C(6))	0	1	1	S(1): 1.0; S(2): 99.0; S(8): 0.0; S(13): 0.0	2893000	1.388	3	12.5	0	114	1.128e-05	4.18	2	1829.87	-0.2	104.15	0
High	NDsFNINTDTLK	10	1	1	Q08581	S3(Phospho)	0	1	1	S(3): 100.0; T(8): 0.0; T(10): 0.0	2217000	0.517	3	5.2	0	130	1.035e-05	3.39	2	1461.63	-0.42	103.65	0
High	NDsFNINTDTLk	7	1	1	Q08581	S3(Phospho); K12(Label:13C(6))	0	1	1	S(3): 100.0; T(8): 0.0; T(10): 0.0	914200	1.329	3	3.8	0	102	2.419e-05	3.73	2	1467.65	2.09	103.35	0
High	LFGTNPIAETEEsGNEk	25	1	1	Q08208	S13(Phospho); K17(Label:13C(6))	0	1	1	T(4): 0.0; T(10): 0.0; S(13): 100.0	47070000	1.04	5	3.8	0	186	3.39e-07	5.55	2	1921.85	0.21	105.11	0
High	LFGTNPIAETEEsGNEK	29	1	1	Q08208	S13(Phospho)	0	1	1	T(4): 0.0; T(10): 0.0; S(13): 100.0	49950000				0	168	2.563e-06	5.16	2	1915.83	-0.18	106.22	0
High	EVsPESFGLTAR	11	1	1	P42846	S3(Phospho)	0	1	1	S(3): 100.0; S(6): 0.0; T(10): 0.0	3077000	0.938	3	23	0	111	0.001606	2.58	2	1372.62	0.48	107.33	0
High	DFHAELStPLLkPVNk	3	1	1	Q12122	T8(Phospho); K12(Label:13C(6)); K16(Label:13C(6))	0	1	1	S(7): 1.3; T(8): 98.7	740800	1.743	1		0	98	0.0004821	3.11	3	1901	1.5	124.12	0
High	EVsPESFGLTAr	10	1	1	P42846	S3(Phospho); R12(Label:13C(6))	0	1	1	S(3): 100.0; S(6): 0.0; T(10): 0.0	2936000	1.425	3	33.4	0	77	0.01205	1.79	2	1378.63	-0.13	107.35	0
High	LVNELTEFAK	25	1	1	P02769		0	1			2094000				0		0.0001502	3.16	2	1163.63	1.21	109.36	0
High	SLHTLFGDELcK	21	1	1	P02769	C11(Carbamidomethyl)	0	1			571100				0		3.479e-07	4.99	3	1419.69	0.73	111.52	0
High	GDNIVVLAAcYNNDGTPNk	8	1	1	P32288	C10(Carbamidomethyl); K19(Label:13C(6))	0	1			2563000	1.461	4	23.2	0		2.059e-08	5.26	2	2040.98	0.18	110.07	0
High	SNSNNsNPSFIFEr	9	1	1	P32047	S6(Phospho); R14(Label:13C(6))	0	1	1	S(1): 0.0; S(3): 0.0; S(6): 99.4; S(9): 0.6	3022000	3.184	5	37.5	0	119	2.599e-05	4.21	2	1698.72	-0.11	113.73	0
High	NVsFVLPDEK	8	1	1	Q06680	S3(Phospho)	0	1	1	S(3): 100.0	475700	0.607	4	5.6	0	71	0.003897	3.05	2	1227.57	0.57	114.51	0
High	NVsFVLPDEk	4	1	1	Q06680	S3(Phospho); K10(Label:13C(6))	0	1	1	S(3): 100.0	190600				0	72	0.003248	2.78	2	1233.59	-0.41	114.39	0
High	NNsPILETLPSNEIK	10	1	1	P38853	S3(Phospho)	0	1	1	S(3): 100.0; T(8): 0.0; S(11): 0.0	9385000	0.651	2	12.9	0	141	2.273e-05	4.07	2	1748.85	-0.61	115.46	0
High	LIGDEAWr	1	1	1	P31383	R8(Label:13C(6))	0	1			100500				0.003		0.07389	1.26	2	965.514	-0.94	114.19	0
High	NNsPILETLPSNEIk	8	1	1	P38853	S3(Phospho); K15(Label:13C(6))	0	1	1	S(3): 100.0; T(8): 0.0; S(11): 0.0	3582000	0.421	1		0	175	0.0001261	4.26	2	1754.86	-2.55	114.33	0
High	SSsPDSNTVIPVEELR	7	1	1	Q12034	S3(Phospho)	0	1	0.9	S(1): 6.9; S(2): 6.9; S(3): 86.1; S(6): 0.1; T(8): 0.1	975600	0.192	3	0.9	0	140	0.000592	2.38	2	1809.83	0.75	116.06	0
High	QTALVELLK	6	1	1	P02769		0	1			358400				0		0.001979	1.92	2	1014.62	1.76	119.19	0
High	QDGQFSVLFTK	11	1	1	P12763		0	1			145700				0		0.0002261	3.18	2	1269.65	-0.04	120.52	0
High	LGEHNIDVLEGNEQFINAAK	45	1	1	P00761 SWISS-PROT:P00761		0	1			5362000				0		6.795e-10	6.71	3	2211.1	-0.32	122.39	0
High	NSNLsPTQIEL	10	1	1	Q07084	S5(Phospho)	0	1	0.9	S(2): 0.0; S(5): 93.6; T(7): 6.4	3546000				0	111	0.0157	2.6	2	1295.59	2.08	122.15	0
High	sSENVQVDLANFEk	13	1	1	P22147	S1(Phospho); K14(Label:13C(6))	0	1	0.5	S(1): 50.0; S(2): 50.0	3427000	1.466	4	8.4	0	160	1.192e-06	4.63	2	1665.75	-0.58	121.82	0
High	sSENVQVDLANFEK	11	1	1	P22147	S1(Phospho)	0	1	0.5	S(1): 50.0; S(2): 50.0	2481000	1.002	2	29.6	0	131	1.124e-07	4.85	2	1659.73	0.37	121.84	0
High	DDVDTLALTsAQNQANsLr	1	1	1	P46676	S10(Phospho); S17(Phospho); R19(Label:13C(6))	0	1	0.8	T(5): 1.3; T(9): 18.1; S(10): 80.6; S(17): 99.9	16360				0.005	37	0.1067	1.93	2	2197.95	0.13	123.66	0
High	NDsELFELR	17	1	1	P39719	S3(Phospho)	0	1	1	S(3): 100.0	4878000	0.538	6	30	0	140	7.001e-05	3.61	2	1202.51	1.42	123.66	0
High	LFTFHADIcTLPDTEK	2	1	1	P02769	C9(Carbamidomethyl)	0	1			22800				0.001		0.02145	2.5	3	1907.92	-0.28	124.5	0
High	NQsVEDLSFLEQGYQHr	4	1	1	P37296	S3(Phospho); R17(Label:13C(6))	0	1	1	S(3): 100.0; S(8): 0.0; Y(14): 0.0	402300	0.956	2	72.7	0	84	0.001958	2.41	3	2135.95	1.76	133.03	0
High	AVsVSDLSYVANSQSSPLR	8	1	1	Q00955	S3(Phospho)	0	1	1	S(3): 99.9; S(5): 0.1; S(8): 0.0; Y(9): 0.0; S(13): 0.0; S(15): 0.0; S(16): 0.0	10910000	2.394	2	115.7	0	155	4.834e-09	6.77	2	2059.97	0.05	128.89	0
High	AVsVSDLSYVANSQSSPLr	6	1	1	Q00955	S3(Phospho); R19(Label:13C(6))	0	1	1	S(3): 99.5; S(5): 0.5; S(8): 0.0; Y(9): 0.0; S(13): 0.0; S(15): 0.0; S(16): 0.0	12720000	1.237	2	35.3	0	193	1.968e-08	5.87	3	2065.99	1.5	128.59	0
High	EAsPATEFANEFTGENSTAk	6	1	1	P13259	S3(Phospho); K20(Label:13C(6))	0	1	1	S(3): 100.0; T(6): 0.0; T(13): 0.0; S(17): 0.0; T(18): 0.0	2912000	0.875	2	8.5	0	112	5.334e-05	4.58	2	2186.92	-0.01	128.7	0
High	LGEYGFQNALIVR	7	1	1	P02769		0	1			264800				0		5.496e-06	3.92	2	1479.8	-0.28	130.5	0
High	ESsIPVEGELEQLQK	13	1	1	P39109	S3(Phospho)	0	1	0.5	S(2): 50.0; S(3): 50.0	3995000	0.754	6	34.3	0	90	0.0168	2.02	2	1765.83	1.37	131.06	0
High	EsSIPVEGELEQLQk	11	1	1	P39109	S2(Phospho); K15(Label:13C(6))	0	1	0.5	S(2): 50.0; S(3): 50.0	2874000	0.794	3	6	0	105	0.003878	3.09	2	1771.85	-0.21	131.09	0
High	NPsPSIVKPGSR	3	1	1	P43574	S3(Phospho)	0	1	1	S(3): 100.0; S(5): 0.0; S(11): 0.0	590700				0	69	0.01229	2.62	2	1318.65	-1.31	52.21	0
High	NQsEETLVELEFr	13	1	1	P53133	S3(Phospho); R13(Label:13C(6))	0	1	1	S(3): 100.0; T(6): 0.0	248000	3.427	6	57.2	0	168	3.11e-06	4.69	2	1679.76	-1.17	138.04	0
High	NQsEETLVELEFR	3	1	1	P53133	S3(Phospho)	0	1	1	S(3): 100.0; T(6): 0.0	81340				0	135	4.876e-05	3.88	2	1673.74	-0.96	137.67	0
High	ELDEIANsLENL	9	1	1	P40414	S8(Phospho)	0	1	1	S(8): 100.0	3087000				0	200	2.017e-05	4.19	2	1439.63	1.42	139.17	0
High	GVIGVIAGGGr	3	1	1	P0CX46	R11(Label:13C(6))	0	1			29520	2.439	1		0		0.000141	2.47	2	961.591	2.23	103.58	0
High	ALPDAVTIIEPK	2	1	1	P05750		0	1			29160	2.448	1		0		0.0003969	2.55	2	1266.73	3.04	123.82	0
High	TVMENFVAFVDK	5	1	1	P02769		0	1			276000				0		0.000101	3.28	2	1399.69	-0.54	155.38	0
High	AVAIQEIFPTLNk	1	1	1	Q04149	K13(Label:13C(6))	0	1			244300				0.001		0.02644	1.32	2	1449.84	0.47	155.07	0
High	DAFLGSFLYEYSR	10	1	1	P02769		0	1			1182000				0		6.98e-07	4.96	2	1567.74	0.04	167.74	0
High	LVALNVPmFVALYIIVLSGkPk	1	1	1	Q99382	M8(Oxidation); K20(Label:13C(6)); K22(Label:13C(6))	0	1			153400				0		0.002563	1.49	5	2413.47	1.4	184	0
High	LVGAITSR	1	1	1	P39567		0	1			828000				0.004		0.09413	1.1	2	816.494	0.08	184.85	0
High	APAsDDEDr	2	1	1	P30605	S4(Phospho); R9(Label:13C(6))	0	1	1	S(4): 100.0	135700	2.396	1		0	76	0.001116	3.02	2	1061.39	0.19	20.48	0
High	DAmmSAPGsR	1	2	1	A6ZP47	M3(Oxidation); M4(Oxidation); S9(Phospho)	0	1	0.5	S(5): 50.0; S(9): 50.0	23880				0.003	45	0.06416	1.65	2	1134.4	4.25	20.54	0
High	ASsPTVkPASSk	3	1	1	P38630	S3(Phospho); K7(Label:13C(6)); K12(Label:13C(6))	0	1	0.5	S(2): 49.9; S(3): 49.9; T(5): 0.0; S(10): 0.2; S(11): 0.0	626800	1.537	2	1.3	0	53	0.01788	2.06	2	1251.64	0.67	21.99	0
High	KStPVSTPSK	1	1	1	P38779	T3(Phospho)	0	1	0.9	S(2): 10.8; T(3): 85.8; S(6): 1.6; T(7): 1.6; S(9): 0.3	233900	1.813	1		0.002	51	0.05705	2.6	2	1111.54	1.61	21.54	1
High	kNsAEENVr	1	1	1	P53191	K1(Label:13C(6)); S3(Phospho); R9(Label:13C(6))	0	1	1	S(3): 100.0	0				0.003	56	0.07635	1.58	2	1138.53	1.46	20.96	1
High	TSNsVSDVSK	2	1	1	Q03640	S4(Phospho)	0	1	0.1	T(1): 0.7; S(2): 2.9; S(4): 14.1; S(6): 81.6; S(9): 0.7	35550				0.003	29	0.07346	1.5	2	1103.46	0.27	26.45	0
High	IVGNtDAEk	1	1	1	P41948	T5(Phospho); K9(Label:13C(6))	0	1	1	T(5): 100.0	163900	1.311	1		0	64	0.001773	2.18	2	1032.47	0.47	26.61	0
High	TPTTAAATTTSsNANsR	5	1	1	P06102	S12(Phospho); S16(Phospho)	0	1	0.9	T(1): 0.0; T(3): 0.0; T(4): 0.0; T(8): 0.0; T(9): 0.6; T(10): 6.9; S(11): 6.9; S(12): 85.5; S(16): 100.0	789100	0.58	3	30.5	0	151	2.229e-07	5.61	2	1811.72	0.32	35.62	0
High	LLStPsPVNR	12	1	1	P38167	T4(Phospho); S6(Phospho)	0	1	1	S(3): 0.5; T(4): 99.5; S(6): 100.0	1542000				0	118	0.001575	2.5	2	1243.55	0.58	64.46	0
High	HEQPQIEsPk	5	1	1	P40558	S8(Phospho); K10(Label:13C(6))	0	1	1	S(8): 100.0	469800				0	80	0.004355	3.13	2	1278.58	0.21	37.26	0
High	DTQLtPr	1	1	1	P13259	T5(Phospho); R7(Label:13C(6))	0	1	1	T(2): 0.0; T(5): 100.0	129700	0.739	1		0.003	84	0.06874	1.78	2	916.423	-0.21	36.06	0
High	LHHNsVSDPVK	1	1	1	Q92317	S5(Phospho)	0	1	0.5	S(5): 50.0; S(7): 50.0	49080	0.211	1		0.001	42	0.02154	2.48	3	1312.6	-1.79	43.96	0
High	SSssVSLK	1	1	1	Q00055	S3(Phospho); S4(Phospho)	0	1	0.1	S(1): 0.2; S(2): 1.4; S(3): 97.2; S(4): 10.8; S(6): 90.4	23320				0.001	45	0.0426	2.47	2	954.357	-0.8	39.77	0
High	ESNsSVSLK	1	1	1	Q00816	S4(Phospho)	0	1	0	S(2): 0.5; S(4): 2.2; S(5): 84.8; S(7): 12.4	32680				0.003	17	0.07074	1.54	2	1030.45	1.26	39.26	0
High	ISLNHsPk	3	1	1	P32328	S6(Phospho); K8(Label:13C(6))	0	1	1	S(2): 0.0; S(6): 100.0	91320	2.317	1		0.004	47	0.09095	2.12	2	981.489	2.6	39.5	0
High	sLKPEVR	1	1	1	P24000	S1(Phospho)	0	1	1	S(1): 100.0	46950	1.531	1		0.005	41	0.1055	1.95	2	908.458	-1.97	39.98	0
High	TAPVSSTAGPQTAStSK	8	1	1	Q04947	T15(Phospho)	0	1	0.5	T(1): 0.0; S(5): 0.0; S(6): 0.0; T(7): 0.0; T(12): 0.0; S(14): 4.0; T(15): 48.0; S(16): 48.0	647900				0	149	3.639e-06	4.58	2	1670.76	-1.53	39.19	0
High	EAsPAPTGsHSLTK	1	1	1	P21524	S3(Phospho); S9(Phospho)	0	1	0.5	S(3): 100.0; T(7): 46.3; S(9): 46.3; S(11): 7.1; T(13): 0.2	43190				0.002	53	0.04722	1.67	2	1542.62	-0.19	41.02	0
High	AQTQSsVQLK	4	1	1	P27705	S6(Phospho)	0	1	0.5	T(3): 0.5; S(5): 49.7; S(6): 49.7	495600				0	65	0.0143	3.11	2	1169.56	-0.65	43.21	0
High	IAsPIQHEHDSGSR	2	1	1	P38427	S3(Phospho)	0	1	1	S(3): 100.0; S(11): 0.0; S(13): 0.0	334700				0.001	73	0.02904	1.73	3	1613.71	1.13	39.31	0
High	ESHsNPSFTPK	1	1	1	P40535	S4(Phospho)	0	1	0.8	S(2): 13.0; S(4): 84.1; S(7): 2.4; T(9): 0.5	11330				0	40	0.004682	2.29	2	1310.54	-0.84	45.13	0
High	EINELsK	1	1	1	P53736	S6(Phospho)	0	1	1	S(6): 100.0	351900				0.006	14	0.1119	1.92	2	912.408	1.09	45.43	0
High	DETPVDVTsDEHHNNNQk	4	1	1	P40340	S9(Phospho); K18(Label:13C(6))	0	1	0.9	T(3): 0.0; T(8): 12.2; S(9): 87.8	1333000	2.394	2	2	0	83	0.01177	2.36	3	2164.89	1.82	47.29	0
High	tSSSSVNVTAmr	1	1	1	P48361	T1(Phospho); M11(Oxidation); R12(Label:13C(6))	0	1	0.2	T(1): 15.9; S(2): 59.6; S(3): 15.9; S(4): 1.9; S(5): 1.9; T(9): 5.0	12360				0.001	17	0.041	1.58	2	1341.58	1.56	45.88	0
High	KNsATTNLPSEER	1	1	1	P40917	S3(Phospho)	0	1	0.9	S(3): 86.7; T(5): 11.6; T(6): 1.7; S(10): 0.0	47730				0	59	0.01068	2.53	2	1526.68	-3.65	46.63	1
High	SPPPPPSPStmDTGTSNSPsk	1	1	1	P37370	T10(Phospho); M11(Oxidation); S20(Phospho); K21(Label:13C(6))	0	1	0	S(1): 0.0; S(7): 1.1; S(9): 45.8; T(10): 45.8; T(13): 6.9; T(15): 0.6; S(16): 0.6; S(18): 96.8; S(20): 2.4	339200	3.282	1		0.002	64	0.05052	2.97	3	2250.89	-2.02	46.83	0
High	VsPHASTAITENK	1	1	1	P38080	S2(Phospho)	0	1	1	S(2): 99.5; S(6): 0.2; T(7): 0.2; T(10): 0.1	219800				0.006	41	0.1085	1.89	2	1434.67	1.89	48.05	0
High	TNTSmVPGsPPNR	1	1	1	P32567	M5(Oxidation); S9(Phospho)	0	1	1	T(1): 0.0; T(3): 0.0; S(4): 0.0; S(9): 100.0	124400				0	60	0.01401	2.55	2	1453.62	1.42	47.69	0
High	FLsPSGHk	3	1	1	P38061	S3(Phospho); K8(Label:13C(6))	0	1	0.5	S(3): 50.0; S(5): 50.0	498900	3.821	1		0.003	43	0.08188	2	2	958.45	1.33	47.98	0
High	NGHsPTNGQFPR	3	1	1	P48562	S4(Phospho)	0	1	0.9	S(4): 91.1; T(6): 8.9	42910	0.974	2	52.8	0.001	81	0.02543	2.01	2	1391.59	2.02	47.81	0
High	IIDLyK	1	1	1	P53952	Y5(Phospho)	0	1	1	Y(5): 100.0	10450				0.007	43	0.1187	1.46	2	844.426	4.98	47.91	0
High	sPPPPPsPSTmDTGTSNSPSK	1	1	1	P37370	S1(Phospho); S7(Phospho); M11(Oxidation)	0	1	0.8	S(1): 98.9; S(7): 82.9; S(9): 15.1; T(10): 3.2; T(13): 0.0; T(15): 0.0; S(16): 0.0; S(18): 0.0; S(20): 0.0	99380				0.001	79	0.01984	3.02	3	2244.89	4	47.93	0
High	SNVPsPVSR	2	1	1	P43560	S5(Phospho)	0	1	1	S(1): 0.0; S(5): 99.8; S(8): 0.2	156100	0.176	2	2.7	0	56	0.01115	2.22	2	1022.47	0.69	45.85	0
High	LSTALNSPsk	2	3	1	A6ZTX2	S9(Phospho); K10(Label:13C(6))	0	1	0	S(2): 0.1; T(3): 0.1; S(7): 97.6; S(9): 2.2	109300	3.245	2	32.9	0.003	35	0.07058	2.12	2	1103.55	1.76	49.98	0
High	EEDHSGkPPTITTsPAEk	2	1	1	Q03373	K7(Label:13C(6)); S14(Phospho); K18(Label:13C(6))	0	1	0.6	S(5): 13.4; T(10): 0.3; T(12): 13.4; T(13): 13.4; S(14): 59.5	511500				0	39	0.009504	2.55	3	2015.93	-0.56	49.22	0
High	GYPVAtPQk	1	1	1	P36421	T6(Phospho); K9(Label:13C(6))	0	1	1	Y(2): 0.0; T(6): 100.0	0				0.001	52	0.03704	2.05	2	1046.51	5.59	49.38	0
High	EDDDEkPQsGDETSATkPLSSr	1	1	1	P39996	K6(Label:13C(6)); S9(Phospho); K17(Label:13C(6)); R22(Label:13C(6))	0	1	1	S(9): 100.0; T(13): 0.0; S(14): 0.0; T(16): 0.0; S(20): 0.0; S(21): 0.0	575200				0	92	0.0002064	2.14	3	2490.1	0.78	50.68	0
High	ESGNNAStPSSsPEPVANPPk	3	1	1	P53741	T8(Phospho); S12(Phospho); K21(Label:13C(6))	0	1	0.1	S(2): 0.2; S(7): 10.8; T(8): 87.8; S(10): 10.9; S(11): 80.5; S(12): 9.8	870800				0	94	2.045e-05	3.37	2	2232.91	-1.13	51.79	0
High	SAtPPAIGr	1	1	1	P32900	T3(Phospho); R9(Label:13C(6))	0	1	1	S(1): 1.6; T(3): 98.4	31880				0.005	48	0.101	2.06	2	955.475	4.91	51.7	0
High	LPASSSPSPSPtSSASPsR	1	1	1	P39732	T12(Phospho); S18(Phospho)	0	1	0	S(4): 15.3; S(5): 15.3; S(6): 64.1; S(8): 4.2; S(10): 1.4; T(12): 1.4; S(13): 1.4; S(14): 3.3; S(16): 46.9; S(18): 46.9	52640	0.303	1		0.001	16	0.04302	2.43	2	1959.81	-0.93	51.86	0
High	SsAELSSIHAK	2	1	1	P53685	S2(Phospho)	0	1	0.5	S(1): 50.0; S(2): 50.0; S(6): 0.0; S(7): 0.0	249600	1.108	1		0	59	0.007321	1.9	2	1209.55	1.35	52.61	0
High	SAsPTLPTr	2	1	1	Q12510	S3(Phospho); R9(Label:13C(6))	0	1	1	S(1): 1.2; S(3): 98.6; T(5): 0.2; T(8): 0.0	187200	2.098	1		0.001	58	0.0372	2.04	2	1015.49	1.56	52.76	0
High	KPIsFNK	6	1	1	Q12263	S4(Phospho)	0	1	1	S(4): 100.0	228300	0.663	1		0.001	85	0.04321	2.25	2	913.458	4.01	52.44	0
High	NENAVSTDtSTPAAAGAPEGKPPQK	5	1	1	P53297	T9(Phospho)	0	1	0.8	S(6): 0.0; T(7): 0.2; T(9): 80.4; S(10): 9.7; T(11): 9.7	2271000	0.086	2	8.2	0	132	8.738e-05	3.85	3	2518.15	1.53	53.49	0
High	KSsETsPDSTPAPSAPASTNAPTNNK	3	1	1	P53235	S3(Phospho); S6(Phospho)	0	1	0	S(2): 62.5; S(3): 62.5; T(5): 62.5; S(6): 12.4; S(9): 0.0; T(10): 0.0; S(14): 0.0; S(18): 0.0; T(19): 0.0; T(23): 0.0	630800	0.431	2	14.9	0	113	6.764e-05	4.27	3	2717.13	-0.32	54.11	1
High	IEAPSPsVNK	8	1	1	P47035	S7(Phospho)	0	1	0.5	S(5): 50.0; S(7): 50.0	4748000	1.341	3	0.3	0	92	0.01447	2.82	2	1121.52	0.41	53.37	0
High	kSsETsPDSTPAPSAPASTNAPTNNk	2	1	1	P53235	K1(Label:13C(6)); S3(Phospho); S6(Phospho); K26(Label:13C(6))	0	1	0.1	S(2): 67.7; S(3): 67.7; T(5): 28.7; S(6): 28.7; S(9): 3.6; T(10): 3.6; S(14): 0.0; S(18): 0.0; T(19): 0.0; T(23): 0.0	165500				0	72	0.00623	2.76	3	2729.18	3.32	53.18	1
High	SNVVVAETsPEk	4	1	1	P39705	S9(Phospho); K12(Label:13C(6))	0	1	1	S(1): 0.0; T(8): 0.0; S(9): 100.0	869300				0	141	8.886e-05	3.04	2	1345.63	-0.97	53.51	0
High	NSSHSLsETDLNQSK	5	1	1	P38167	S7(Phospho)	0	1	1	S(2): 0.0; S(3): 0.0; S(5): 0.9; S(7): 98.3; T(9): 0.9; S(14): 0.0	906100				0	104	0.01217	3.3	3	1726.73	0.81	53.85	0
High	DGSQtPTVDSVTK	3	1	1	P41895	T5(Phospho)	0	1	0.1	S(3): 10.1; T(5): 10.1; T(7): 79.8; S(10): 0.0; T(12): 0.0	738800	0.53	2	13.7	0	60	0.0001975	3.2	2	1414.61	-0.01	54.17	0
High	sQHsSIGDLk	5	1	1	P22211	S1(Phospho); S4(Phospho); K10(Label:13C(6))	0	1	0.5	S(1): 100.0; S(4): 50.0; S(5): 50.0	643900				0	74	0.001828	2.53	2	1237.5	1.21	57.19	0
High	RsEPNADSNNmTGGEPIDPR	1	1	1	Q12256	S2(Phospho); M11(Oxidation)	0	1	0.9	S(2): 86.2; S(8): 13.8; T(12): 0.0	248300				0.003	79	0.06415	3.35	3	2252.93	2.96	54.37	1
High	NPISSTVSSNQQsPk	8	1	1	P53550	S13(Phospho); K15(Label:13C(6))	0	1	1	S(4): 0.0; S(5): 0.0; T(6): 0.0; S(8): 0.0; S(9): 0.0; S(13): 100.0	8540000	0.703	1		0	183	1.981e-06	4.4	2	1659.77	0.57	55.33	0
High	TVsPTTQISAGK	4	1	1	P53297	S3(Phospho)	0	1	1	T(1): 0.1; S(3): 98.8; T(5): 1.0; T(6): 0.1; S(9): 0.0	629600	0.999	3	32	0	84	0.0006908	2.96	2	1269.61	0.3	55.68	0
High	LSSVVtTSPDK	6	1	1	P41697	T6(Phospho)	0	1	0.7	S(2): 0.2; S(3): 8.5; T(6): 74.3; T(7): 8.5; S(8): 8.5	265700	1.593	3	32.3	0	54	0.01648	2.89	2	1213.57	-0.11	56.37	0
High	sQHsSIGDLK	7	1	1	P22211	S1(Phospho); S4(Phospho)	0	1	0	S(1): 100.0; S(4): 0.0; S(5): 100.0	290800	2.424	2	14	0	61	0.00691	3.11	2	1231.48	0.81	57.03	0
High	RtSGTQPTTAPVAAEEPR	1	2	1	B3LR49	T2(Phospho)	0	1	0.1	T(2): 9.1; S(3): 9.1; T(5): 79.6; T(8): 1.1; T(9): 1.1	84990	0.446	1		0	67	0.01065	2.47	3	1948.91	-0.84	56.33	1
High	sTTEELNNVmNNTSK	1	3	1	B3LTK6	S1(Phospho); M10(Oxidation)	0	1	0.2	S(1): 17.5; T(2): 17.5; T(3): 60.5; T(13): 2.3; S(14): 2.3	25310	3.29	1		0.006	18	0.1105	2.55	2	1777.74	6.28	57	0
High	SsETsPDSTPAPSAPASTNAPTNNK	5	1	1	P53235	S2(Phospho); S5(Phospho)	0	1	0.2	S(1): 49.8; S(2): 49.8; T(4): 0.9; S(5): 49.7; S(8): 49.7; T(9): 0.0; S(13): 0.0; S(17): 0.0; T(18): 0.0; T(22): 0.0	1406000	0.695	3	13	0	176	4.098e-06	4.56	3	2589.04	-0.03	57.69	0
High	sTTEELNNVmNNTSk	5	3	1	B3LTK6	S1(Phospho); M10(Oxidation); K15(Label:13C(6))	0	1	0.9	S(1): 89.2; T(2): 9.6; T(3): 1.1; T(13): 0.0; S(14): 0.0	109600	2.646	2	40	0	88	0.001127	2.69	2	1783.75	-0.03	57.28	0
High	SsETsPDSTPAPSAPASTNAPTNNk	2	1	1	P53235	S2(Phospho); S5(Phospho); K25(Label:13C(6))	0	1	0.4	S(1): 47.4; S(2): 47.4; T(4): 17.9; S(5): 85.1; S(8): 2.1; T(9): 0.1; S(13): 0.0; S(17): 0.0; T(18): 0.0; T(22): 0.0	813200				0	97	0.0002079	4.52	3	2595.07	2.73	56.99	0
High	KsVsQISVNPGK	1	1	1	Q12500	S2(Phospho); S4(Phospho)	0	1	0.5	S(2): 93.7; S(4): 53.2; S(7): 53.2	168300				0.009	49	0.1357	3.04	2	1403.63	-0.5	57.8	1
High	kEDIVSNINEsk	5	1	1	P54000	K1(Label:13C(6)); S11(Phospho); K12(Label:13C(6))	0	1	1	S(6): 0.0; S(11): 100.0	1119000	2.975	1		0	140	0.00239	3.39	2	1467.71	0.04	59.62	1
High	TRsPELQDNLK	2	1	1	Q05812	S3(Phospho)	0	1	0.9	T(1): 12.6; S(3): 87.4	137900				0.002	47	0.05692	2.6	2	1380.66	2.27	57.77	1
High	RPVASSAGsENNDHLDDmNHLR	1	1	1	Q04934	S9(Phospho); M18(Oxidation)	0	1	1	S(5): 0.1; S(6): 0.1; S(9): 99.8	54220				0	81	0.0002523	3	4	2531.07	0.15	58.82	0
High	EsTEGVLDGSk	2	5	1	B3LSR0	S2(Phospho); K11(Label:13C(6))	0	1	0.9	S(2): 87.8; T(3): 12.2; S(10): 0.0	50460				0	52	0.005323	1.68	2	1207.52	-0.29	59.49	0
High	LINDsVPDtIDTr	1	1	1	P32599	S5(Phospho); T9(Phospho); R13(Label:13C(6))	0	1	0	S(5): 0.5; T(9): 99.6; T(12): 99.9	489300				0.004	18	0.09034	2.17	3	1624.7	2.67	58.72	0
High	sQNVVLsPK	4	1	1	P53049	S1(Phospho); S7(Phospho)	0	1	1	S(1): 100.0; S(7): 100.0	400600	0.172	2	2.4	0	91	0.01774	2.61	2	1131.49	0.6	60.44	0
High	EEVLtPTTSAsTPHR	1	1	1	P42839	T5(Phospho); S11(Phospho)	0	1	0.8	T(5): 96.6; T(7): 2.9; T(8): 1.8; S(9): 1.6; S(11): 86.5; T(12): 10.5	228600				0	77	0.0001281	3.81	2	1785.74	-0.69	59.13	0
High	SDSGVHSPItDNSSVASSTTSR	2	1	1	Q00816	T10(Phospho)	0	1	0.1	S(1): 0.6; S(3): 2.9; S(7): 81.7; T(10): 14.8; S(13): 0.0; S(14): 0.0; S(17): 0.0; S(18): 0.0; T(19): 0.0; T(20): 0.0; S(21): 0.0	137000	0.476	1		0	68	0.004598	2.75	3	2271.97	-1.99	59.28	0
High	GVmNTSEDLPsPSK	5	1	1	P41832	M3(Oxidation); S11(Phospho)	0	1	0.9	T(5): 0.0; S(6): 0.0; S(11): 92.3; S(13): 7.7	710500	0.396	2	9.8	0	108	0.001133	3.04	2	1557.65	2.44	60.28	0
High	ENHLLPSDSsr	1	1	1	Q07824	S10(Phospho); R11(Label:13C(6))	0	1	0.2	S(7): 69.5; S(9): 15.2; S(10): 15.2	278200				0.004	15	0.09273	1.78	2	1340.6	4.91	61.1	0
High	HIQEEEEQDVDmtGDEEQEEEPDr	6	1	1	P28000	M12(Oxidation); T13(Phospho); R24(Label:13C(6))	0	1	1	T(13): 100.0	7834000	1.39	3	5	0	178	6.379e-07	5.91	3	3018.14	0.62	61.16	0
High	DNAEGQGESLADQAR	11	1	1	P22943		0	1			16480000	0.222	1		0		1.067e-06	4.95	2	1560.69	0.92	62.64	0
High	GVFQGVHDsAEK	2	1	1	P22943	S9(Phospho)	0	1	1	S(9): 100.0	489000	0.091	1		0.002	71	0.05996	2.14	2	1353.59	1.45	62.6	0
High	tRLNFNPDSDAtEQVPGEVNr	1	1	1	P40856	T1(Phospho); T12(Phospho); R21(Label:13C(6))	0	1	0	T(1): 100.0; S(9): 99.8; T(12): 0.2	140600				0.002	21	0.05814	2.48	4	2525.08	0.49	61.88	1
High	TAGGSsPATPATPATPATPTPsSGPK	5	1	1	P38249	S6(Phospho); S22(Phospho)	0	1	0	T(1): 8.4; S(5): 45.0; S(6): 45.0; T(9): 1.7; T(12): 0.0; T(15): 0.6; T(18): 14.5; T(20): 79.1; S(22): 2.9; S(23): 2.9	385800				0	55	0.01193	2.68	2	2467.08	0.03	63.14	0
High	SsSPEENPITSmPSEk	2	1	1	P39969	S2(Phospho); M12(Oxidation); K16(Label:13C(6))	0	1	0.3	S(1): 33.3; S(2): 33.3; S(3): 33.3; T(10): 0.0; S(11): 0.0; S(14): 0.0	24020				0	70	0.008521	2.59	2	1821.75	-4.94	61.93	0
High	ANSsPTTNIDHLK	5	1	1	P40343	S4(Phospho)	0	1	0.5	S(3): 49.9; S(4): 49.9; T(6): 0.2; T(7): 0.0	424400	0.647	1		0	50	0.01008	2.94	2	1477.67	1.62	63.24	0
High	sVSQISVNPGK	4	1	1	Q12500	S1(Phospho)	0	1	0.9	S(1): 91.1; S(3): 8.9; S(6): 0.0	700300	0.89	2	1.3	0	81	0.01607	1.98	2	1195.57	-2.2	63.67	0
High	EmALNSNTsLENDr	4	1	1	P53076	M2(Oxidation); S9(Phospho); R14(Label:13C(6))	0	1	1	S(6): 0.0; T(8): 0.7; S(9): 99.3	568900				0	123	0.0001143	3.35	2	1695.7	-0.65	63.41	0
High	NGsNSLPLNEK	1	1	1	P36126	S3(Phospho)	0	1	0.5	S(3): 50.0; S(5): 50.0	126000	0.372	1		0.009	39	0.1376	2.22	2	1252.56	-0.03	64.16	0
High	GTDDDNIDIsNGHVSk	3	1	1	Q12122	S10(Phospho); K16(Label:13C(6))	0	1	1	T(2): 0.1; S(10): 99.6; S(15): 0.3	256200				0	44	0.004092	2.24	2	1772.74	-1.37	64.57	0
High	GDNNSSHsPISPLK	4	1	1	Q08446	S8(Phospho)	0	1	0.8	S(5): 0.5; S(6): 13.4; S(8): 83.6; S(11): 2.4	1885000	0.608	1		0	51	0.01493	2.71	2	1532.68	1.9	55.63	0
High	RPLETETENsFDGDK	3	1	1	P53255	S10(Phospho)	0	1	1	T(5): 0.0; T(7): 0.0; S(10): 100.0	401300	1.956	2	30.1	0	108	0.01011	3.25	2	1817.75	-2.65	64.77	0
High	rPLETETENsFDGDk	1	1	1	P53255	R1(Label:13C(6)); S10(Phospho); K15(Label:13C(6))	0	1	1	T(5): 0.0; T(7): 0.3; S(10): 99.7	85450				0.001	71	0.0316	2.44	3	1829.81	3.21	64.63	0
High	SNLssPSSASSSASPATTVTk	3	1	1	P40850	S4(Phospho); S5(Phospho); K21(Label:13C(6))	0	1	0	S(1): 99.9; S(4): 0.3; S(5): 99.6; S(7): 0.1; S(8): 0.1; S(10): 0.0; S(11): 0.0; S(12): 0.0; S(14): 0.0; T(17): 0.0; T(18): 0.0; T(20): 0.0	128200				0	108	9.913e-05	3.13	2	2132.91	-1.03	65.94	0
High	VPVSsITsHAK	1	4	1	A6ZRR2	S5(Phospho); S8(Phospho)	0	1	0	S(4): 85.5; S(5): 23.1; T(7): 76.9; S(8): 14.5	0				0.006	27	0.1155	2.2	2	1285.56	-0.05	62.31	0
High	sNLsSPSSASSSASPATTVTK	6	1	1	P40850	S1(Phospho); S4(Phospho)	0	1	0.1	S(1): 98.8; S(4): 11.1; S(5): 89.9; S(7): 0.2; S(8): 0.0; S(10): 0.0; S(11): 0.0; S(12): 0.0; S(14): 0.0; T(17): 0.0; T(18): 0.0; T(20): 0.0	919100	0.734	3	74.8	0	122	0.0001816	3.65	2	2126.89	-0.52	65.64	0
High	SPsPPPVYDAQGk	6	1	1	Q12186	S3(Phospho); K13(Label:13C(6))	0	1	0.9	S(1): 9.9; S(3): 90.1; Y(8): 0.0	1489000	1.151	4	40.7	0	81	0.001284	2.61	2	1428.65	0.12	66.19	0
High	LVQIAEEEsDk	3	1	1	Q06810	S9(Phospho); K11(Label:13C(6))	0	1	1	S(9): 100.0	825700				0	125	0.009182	2.95	2	1346.62	1.01	66.59	0
High	HVIItDDEEEEQr	3	1	1	Q12161	T5(Phospho); R13(Label:13C(6))	0	1	1	T(5): 100.0	146500	0.669	1		0	57	0.004124	2.85	2	1698.73	-0.77	66.79	0
High	QsLDLER	1	1	1	P38080	S2(Phospho)	0	1	1	S(2): 100.0	47580				0.001	49	0.036	1.64	2	940.413	-0.42	67.21	0
High	LSSSsEQDLNNsDSPSIK	1	2	1	A6ZRG7	S5(Phospho); S12(Phospho)	0	1	0	S(2): 66.3; S(3): 15.0; S(4): 15.0; S(5): 4.0; S(12): 17.7; S(14): 77.5; S(16): 4.6	117800	0.27	1		0.001	19	0.01952	2.09	2	2067.81	-0.65	66.68	0
High	EDAQDQANNVsGQINVR	1	1	1	P36024	S11(Phospho)	0	1	1	S(11): 100.0	114500				0	100	1.595e-06	5.35	2	1937.84	1.97	66.76	0
High	kLsEDGVTDGDGkPIPESEr	2	1	1	Q06639	K1(Label:13C(6)); S3(Phospho); K13(Label:13C(6)); R20(Label:13C(6))	0	1	1	S(3): 100.0; T(8): 0.0; S(18): 0.0	547300				0	127	0.001535	4.01	3	2227.06	-1.31	68.03	1
High	DKDSNSsITISTSTPSEmR	1	1	1	P38080	S7(Phospho); M18(Oxidation)	0	1	0.7	S(4): 2.3; S(6): 12.5; S(7): 72.6; T(9): 12.5; S(11): 0.0; T(12): 0.0; S(13): 0.0; T(14): 0.0; S(16): 0.0	195700				0	71	0.01369	2.71	3	2151.92	3.68	66.83	1
High	SPVmNsAANVsPLK	1	1	1	Q03497	M4(Oxidation); S6(Phospho); S11(Phospho)	0	1	0.2	S(1): 84.8; S(6): 18.5; S(11): 96.8	59120				0.006	32	0.1095	1.8	2	1590.66	-0.32	66.84	0
High	NISTSsVTTsPVESTK	3	1	1	P48563	S6(Phospho); S10(Phospho)	0	1	0.8	S(3): 0.0; T(4): 0.9; S(5): 8.9; S(6): 90.0; T(8): 1.1; T(9): 8.9; S(10): 90.1; S(14): 0.0; T(15): 0.0	236400	0.297	1		0	114	0.0001153	3.25	2	1797.76	0.13	66.94	0
High	DkDSNsSITISTSTPSEmr	1	1	1	P38080	K2(Label:13C(6)); S6(Phospho); M18(Oxidation); R19(Label:13C(6))	0	1	0.8	S(4): 10.6; S(6): 77.2; S(7): 10.6; T(9): 1.6; S(11): 0.0; T(12): 0.0; S(13): 0.0; T(14): 0.0; S(16): 0.0	303500	1.909	1		0	81	0.0005821	4.01	3	2163.95	1.3	67.08	1
High	ESQVEDmQDDEPLANEQNTsR	2	1	1	P38333	M7(Oxidation); S20(Phospho)	0	1	0.5	S(2): 0.0; T(19): 50.0; S(20): 50.0	431100	1.527	1		0	160	7.588e-07	4.84	3	2530.99	-0.76	67.16	0
High	SSsSLLQDQTPQr	4	1	1	Q05812	S3(Phospho); R13(Label:13C(6))	0	1	0.4	S(1): 6.4; S(2): 6.4; S(3): 43.6; S(4): 43.6; T(10): 0.0	751300				0	59	0.006522	3.08	2	1532.7	0.04	67.89	0
High	NLPNEDSTDADLsR	2	1	1	P10862	S13(Phospho)	0	1	1	S(7): 0.0; T(8): 0.0; S(13): 100.0	268100	0.668	2	11.5	0.001	100	0.04524	2.54	2	1626.66	-2.56	68.28	0
High	EsDNPILTSNPK	1	1	1	Q06833	S2(Phospho)	0	1	0.7	S(2): 74.5; T(8): 12.7; S(9): 12.7	133300	1.317	1		0	48	0.0006567	2.61	2	1394.62	0.66	68	0
High	HEDLFAAsGNDEk	5	1	1	P48415	S8(Phospho); K13(Label:13C(6))	0	1	1	S(8): 100.0	674800	2.755	2	12.1	0	105	0.001105	3.83	2	1518.62	-1.79	68.6	0
High	ISSNPQsFTk	3	1	1	P39962	S7(Phospho); K10(Label:13C(6))	0	1	1	S(2): 0.0; S(3): 0.0; S(7): 99.9; T(9): 0.0	297500	0.527	2	12.6	0	102	0.008778	2.49	2	1194.55	-0.07	68.1	0
High	DIsTPDLSk	2	1	1	Q12675	S3(Phospho); K9(Label:13C(6))	0	1	0.9	S(3): 88.0; T(4): 11.9; S(8): 0.1	173900	1.354	1		0	39	0.003368	2.23	2	1061.49	1.9	68.63	0
High	DIsTPDLSK	1	1	1	Q12675	S3(Phospho)	0	1	0.7	S(3): 68.9; T(4): 15.6; S(8): 15.6	81850				0.004	17	0.0893	2.19	2	1055.47	2.83	68.69	0
High	SHsVPDLNTATPsSPK	6	1	1	P42839	S3(Phospho); S13(Phospho)	0	1	0.5	S(1): 7.9; S(3): 92.1; T(9): 0.0; T(11): 0.0; S(13): 50.0; S(14): 50.0	880900	0.279	2	24.3	0	107	0.0001024	4.57	2	1797.74	-1.02	69.25	0
High	RPsDDNELVLNmSGK	1	1	1	P53769	S3(Phospho); M12(Oxidation)	0	1	1	S(3): 100.0; S(13): 0.0	68080	0.42	1		0.003	83	0.06814	2.57	3	1770.77	-0.54	69.37	0
High	GVSNENTNIsLk	2	1	1	P25558	S10(Phospho); K12(Label:13C(6))	0	1	1	S(3): 0.0; T(7): 0.0; S(10): 100.0	362500				0.001	66	0.01918	2.37	2	1361.64	-0.45	69.45	0
High	ENStEASPSTDASAAPAATAPEGSQPQEEQTATTER	5	1	1	P32628	T4(Phospho)	0	1	0.5	S(3): 49.5; T(4): 49.5; S(7): 0.9; S(9): 0.0; T(10): 0.0; S(13): 0.0; T(19): 0.0; S(24): 0.0; T(31): 0.0; T(33): 0.0; T(34): 0.0	3383000	0.915	3	2.4	0	168	5.189e-07	6.21	3	3697.57	1.08	70.48	0
High	DADSHsDNDHDSPDNVPSDVHLR	8	1	1	P38151	S6(Phospho)	0	1	0.9	S(4): 9.6; S(6): 90.4; S(12): 0.0; S(18): 0.0	2369000	1.005	1		0	142	0.0001357	2.87	4	2624.03	1.39	72.75	0
High	sVHFDQAAPVK	1	1	1	P40036	S1(Phospho)	0	1	1	S(1): 100.0	27200				0.001	38	0.03149	1.5	2	1278.59	0.81	70.25	0
High	DADSHsDNDHDSPDNVPSDVHLr	9	1	1	P38151	S6(Phospho); R23(Label:13C(6))	0	1	0.9	S(4): 11.4; S(6): 88.4; S(12): 0.2; S(18): 0.0	2175000	1.042	2	12	0	112	0.0006295	3.58	4	2630.05	1.07	77.63	0
High	RGSEDDsFLSSQGNR	2	1	1	P35172	S7(Phospho)	0	1	0.5	S(3): 50.0; S(7): 50.0; S(10): 0.0; S(11): 0.0	208800				0.001	82	0.02325	2.87	3	1734.71	-0.91	70.58	1
High	APSSVsmVsPPPLHK	3	1	1	P38968	S6(Phospho); M7(Oxidation); S9(Phospho)	0	1	0	S(3): 84.1; S(4): 24.8; S(6): 75.2; S(9): 15.9	434000	0.148	1		0.001	32	0.02368	2.91	2	1709.74	0.19	71.77	0
High	TSPIIsTAHTPQQVAQsPK	1	1	1	Q03497	S6(Phospho); S17(Phospho)	0	1	0	T(1): 0.0; S(2): 0.0; S(6): 0.0; T(7): 1.4; T(10): 98.6; S(17): 100.0	261900	0.12	1		0.001	61	0.04126	2.87	3	2150.99	0.63	70.93	0
High	rPGsPNDmIDLTSQDr	1	7	1	P0C2J3	R1(Label:13C(6)); S4(Phospho); M8(Oxidation); R16(Label:13C(6))	0	1	1	S(4): 100.0; T(12): 0.0; S(13): 0.0	46690				0.001	71	0.03164	2.27	3	1909.86	2.69	71.15	0
High	RPGsPNDmIDLTSQDR	1	7	1	P0C2J3	S4(Phospho); M8(Oxidation)	0	1	1	S(4): 100.0; T(12): 0.0; S(13): 0.0	45680				0	62	0.003865	2.44	3	1897.81	0.38	71.24	0
High	HAPPPVPNETDNDsQYVQDEk	6	1	1	Q12451	S14(Phospho); K21(Label:13C(6))	0	1	0.9	T(10): 0.0; S(14): 92.7; Y(16): 7.3	1792000				0	190	7.652e-07	4.43	3	2466.05	-1.73	72.98	0
High	kFEENVsVDDTTATPk	1	1	1	P07260	K1(Label:13C(6)); S7(Phospho); K16(Label:13C(6))	0	1	1	S(7): 100.0; T(11): 0.0; T(12): 0.0; T(14): 0.0	125700	1.606	1		0	76	0.0006079	4.51	2	1872.86	-2.02	71.42	1
High	SQVDGAGDVsNEEIAADDTk	6	1	1	P53438	S10(Phospho); K20(Label:13C(6))	0	1	1	S(1): 0.0; S(10): 100.0; T(19): 0.0	3354000	1.276	3	1.1	0	261	6.528e-11	7.61	2	2106.88	0.2	72.24	0
High	SmLNStPtTPTHNGPTPLPAK	3	1	1	P47116	M2(Oxidation); T6(Phospho); T8(Phospho)	0	1	0.1	S(1): 0.0; S(5): 88.5; T(6): 11.4; T(8): 49.6; T(9): 49.6; T(11): 0.8; T(16): 0.0	787900				0	88	0.01018	2.78	3	2338.02	1.6	72.57	0
High	FDNStLGtPTTHVSmK	2	1	1	Q12514	T5(Phospho); T8(Phospho); M15(Oxidation)	0	1	0.1	S(4): 86.1; T(5): 13.8; T(8): 84.2; T(10): 13.5; T(11): 2.3; S(14): 0.1	530300	0.113	2	41.8	0	61	0.0128	2.88	2	1911.76	-1.04	72.83	0
High	KPtPLPsLK	4	1	1	P06105	T3(Phospho); S7(Phospho)	0	1	1	T(3): 100.0; S(7): 100.0	75760	0.691	1		0	108	0.0002157	3.62	2	1140.55	0.71	74.19	0
High	FssELLLR	1	1	1	Q07979	S2(Phospho); S3(Phospho)	0	1	1	S(2): 100.0; S(3): 100.0	0				0.003	27	0.07907	2.13	2	1124.48	-1.07	73.62	0
High	SETTLDTtPEAESVPEK	1	1	1	P32074	T8(Phospho)	0	1	1	S(1): 0.0; T(3): 0.0; T(4): 0.0; T(7): 0.2; T(8): 98.4; S(13): 1.4	145500				0	99	0.0002049	3.82	2	1913.83	-0.55	73.74	0
High	DDLGLQTTPSQAsDr	4	2	1	A6ZPP2	S13(Phospho); R15(Label:13C(6))	0	1	1	T(7): 0.0; T(8): 0.0; S(10): 0.0; S(13): 100.0	3037000	1.795	1		0	161	0.0002055	3.94	2	1689.74	-0.79	73.95	0
High	RSsAQEDAPIVIR	1	1	1	P35817	S3(Phospho)	0	1	1	S(2): 2.0; S(3): 98.0	124200				0.004	58	0.08711	2.99	2	1521.74	-1.64	74.34	1
High	kPtPLPsLk	7	1	1	P06105	K1(Label:13C(6)); T3(Phospho); S7(Phospho); K9(Label:13C(6))	0	1	1	T(3): 100.0; S(7): 100.0	29460	2.154	2	5.8	0	68	0.01245	2.65	2	1152.59	3.26	76.96	0
High	VTEPPIAPESATtPGR	2	1	1	P32628	T13(Phospho)	0	1	0.1	T(2): 0.0; S(10): 7.9; T(12): 84.2; T(13): 7.9	247600	0.526	1		0	97	0.004808	2.69	2	1702.81	0.15	74.24	0
High	ADDDVsNNDEEVENGLDHGNSNDr	1	1	1	Q03280	S6(Phospho); R24(Label:13C(6))	0	1	1	S(6): 100.0; S(21): 0.0	930000				0	111	6.337e-05	3.23	3	2716.03	-0.57	75.02	0
High	LLtPQtSSNHALSK	1	1	1	Q06146	T3(Phospho); T6(Phospho)	0	1	0.1	T(3): 99.2; T(6): 11.9; S(7): 11.9; S(8): 77.0; S(13): 0.0	80830				0.003	50	0.06615	2.52	2	1656.74	-1.56	75.66	0
High	VLDNNLAQsSSNENLEK	1	5	1	A6ZXN8	S9(Phospho)	0	1	0	S(9): 2.3; S(10): 2.3; S(11): 95.4	130700				0	62	0.0001678	3.36	2	1954.88	1.43	75.56	0
High	SGGFGGsFGGR	3	1	1	P34167	S7(Phospho)	0	1	1	S(1): 0.0; S(7): 100.0	271100	1.001	2	22.2	0.001	42	0.03417	2.21	2	1065.42	2.82	75.74	0
High	SsYAFNNGNGATNLNK	1	1	1	P25644	S2(Phospho)	0	1	0.1	S(1): 10.3; S(2): 10.3; Y(3): 79.4; T(12): 0.0	72850	0.217	1		0	65	8.022e-05	3.33	2	1751.74	-0.74	75.79	0
High	ALsPIPsPTR	10	1	1	P39969	S3(Phospho); S7(Phospho)	0	1	0.5	S(3): 100.0; S(7): 50.0; T(9): 50.0	759700	0.602	1		0	72	0.009763	2.47	2	1198.53	0.48	76.89	0
High	LEDVDDDDIEEEStSSk	2	1	1	Q12176	T14(Phospho); K17(Label:13C(6))	0	1	0.3	S(13): 3.9; T(14): 32.0; S(15): 32.0; S(16): 32.0	87470				0	78	0.004642	3.16	2	2011.79	0.22	75.91	0
High	NEQHsPTVESSSFDVNNAPAR	1	1	1	Q03446	S5(Phospho)	0	1	0.1	S(5): 8.9; T(7): 8.9; S(10): 72.0; S(11): 8.9; S(12): 1.2	148600				0	83	0.008781	2.98	3	2366.01	0.49	75.96	0
High	ALsPIPsPTr	12	1	1	P39969	S3(Phospho); S7(Phospho); R10(Label:13C(6))	0	1	1	S(3): 100.0; S(7): 99.3; T(9): 0.7	565000	1.087	3	30.8	0	90	0.001657	2.7	2	1204.55	1.51	76.71	0
High	EDVmGDGsNDDDEDNVDPLHr	2	1	1	P40059	M4(Oxidation); S8(Phospho); R21(Label:13C(6))	0	1	1	S(8): 100.0	925600	3.085	1		0	82	0.005835	2.63	3	2445.91	-0.5	77.48	0
High	VADSGVSDsVDDLAk	2	1	1	P53297	S9(Phospho); K15(Label:13C(6))	0	1	1	S(4): 0.0; S(7): 0.5; S(9): 99.5	1289000	1.557	1		0	148	4.248e-07	5.12	2	1563.69	0.6	77.41	0
High	TENsVDNGSDLAGVTDGk	2	1	1	P46677	S4(Phospho); K18(Label:13C(6))	0	1	0.9	T(1): 8.5; S(4): 91.5; S(9): 0.0; T(15): 0.0	524000				0	130	4.058e-06	5.22	2	1864.79	-1.11	77.37	0
High	SVtGLSVDPR	3	1	1	Q12386	T3(Phospho)	0	1	0.3	S(1): 33.3; T(3): 33.3; S(6): 33.3	754500	0.584	2	16.9	0	63	0.003555	2.75	2	1110.52	1.61	77.84	0
High	TsPGGLsISPR	1	1	1	P21192	S2(Phospho); S7(Phospho)	0	1	0.2	T(1): 50.0; S(2): 50.0; S(7): 50.0; S(9): 50.0	235200				0	53	0.001614	3.06	2	1231.51	1.88	77.78	0
High	SLLDsPHDTsPVK	6	1	1	P21192	S5(Phospho); S10(Phospho)	0	1	0.5	S(1): 0.0; S(5): 100.0; T(9): 50.0; S(10): 50.0	437800	0.523	2	49.2	0	111	0.0004825	3.94	2	1555.64	-1.92	78.15	0
High	VPsLVATsESPr	6	1	1	P38968	S3(Phospho); S8(Phospho); R12(Label:13C(6))	0	1	0.8	S(3): 100.0; T(7): 8.3; S(8): 83.4; S(10): 8.3	278900				0	90	0.0002346	3.19	2	1408.62	0.91	77.67	0
High	SLLDsPHDTsPVk	5	1	1	P21192	S5(Phospho); S10(Phospho); K13(Label:13C(6))	0	1	0.9	S(1): 0.0; S(5): 99.1; T(9): 9.3; S(10): 91.5	304700				0	100	1.97e-05	4.27	2	1561.67	0.52	78.19	0
High	NTLsDEEDLEQR	1	1	1	Q03125	S4(Phospho)	0	1	1	T(2): 0.0; S(4): 100.0	118300				0	79	0.008745	2.74	2	1528.61	-2.3	77.76	0
High	TVYTyIQSr	5	1	1	P14680	Y5(Phospho); R9(Label:13C(6))	0	1	0.5	T(1): 0.0; Y(3): 0.2; T(4): 49.9; Y(5): 49.9; S(8): 0.0	1217000	1.299	3	5.6	0	107	0.0008528	2.72	2	1216.57	1.67	78.61	0
High	ALEDTTDTSNDHLsESDIDNk	1	1	1	P53276	S14(Phospho); K21(Label:13C(6))	0	1	0.9	T(5): 0.3; T(6): 1.8; T(8): 1.8; S(9): 1.8; S(14): 94.2; S(16): 0.3	298000	1.153	1		0	92	0.0007227	3.77	3	2406	2.82	77.94	0
High	sLEELNVSK	2	1	1	P43609	S1(Phospho)	0	1	1	S(1): 100.0; S(8): 0.0	86530	1.026	1		0	62	0.01297	2.26	2	1098.51	0.08	78.11	0
High	DSPGINQTTNDITSsDR	2	1	1	P06775	S15(Phospho)	0	1	0.1	S(2): 0.0; T(8): 0.0; T(9): 0.2; T(13): 1.3; S(14): 88.0; S(15): 10.4	176100	1.531	1		0	75	0.0005142	3.6	2	1900.79	-1.95	69.63	0
High	NSVsAAATTsTPPLPR	2	1	1	P40956	S4(Phospho); S10(Phospho)	0	1	0	S(2): 98.6; S(4): 1.4; T(8): 0.0; T(9): 1.2; S(10): 9.9; T(11): 88.9	191400				0	64	0.001919	3.79	2	1729.75	-1.66	78.39	0
High	DQYEQDHEDATmENLsLNDR	1	1	1	P06101	M12(Oxidation); S16(Phospho)	0	1	1	Y(3): 0.0; T(11): 0.0; S(16): 100.0	107000				0	145	0.001021	2.89	3	2518.96	-0.8	78.43	0
High	DQYEQDHEDATmENLsLNDr	1	1	1	P06101	M12(Oxidation); S16(Phospho); R20(Label:13C(6))	0	1	1	Y(3): 0.0; T(11): 0.0; S(16): 100.0	361900				0	183	2.006e-07	5.33	3	2524.99	0	78.51	0
High	ALEEVsLK	1	1	1	P14126	S6(Phospho)	0	1	1	S(6): 100.0	26500	4.421	1		0.003	38	0.0688	2.04	2	968.471	1.41	78.55	0
High	DTDIGLVNDDANsDEk	3	1	1	Q06106	S13(Phospho); K16(Label:13C(6))	0	1	1	T(2): 0.0; S(13): 100.0	439900	1.056	1		0	154	2.478e-05	3.59	2	1806.74	-0.8	79.33	0
High	sVSNDVENVDLNK	2	1	1	P38257	S1(Phospho)	0	1	1	S(1): 99.8; S(3): 0.2	68640	1.275	2	16.6	0	84	0.0002821	3.49	2	1512.66	0.69	78.87	0
High	EVsPPQAISVK	2	1	1	Q12427	S3(Phospho)	0	1	1	S(3): 100.0; S(9): 0.0	118800				0	57	0.00284	2.8	2	1234.61	0.4	78.88	0
High	ESVHNHsDGDDVDIPmDDSPVNEEAr	1	1	1	P38922	S7(Phospho); M16(Oxidation); R26(Label:13C(6))	0	1	0.5	S(2): 50.0; S(7): 50.0; S(19): 0.0	158000	1.016	1		0	66	0.0005722	3.49	3	2981.18	-0.88	79.01	0
High	ESVHNHsDGDDVDIPmDDSPVNEEAR	1	1	1	P38922	S7(Phospho); M16(Oxidation)	0	1	0.5	S(2): 50.0; S(7): 50.0; S(19): 0.0	439500				0	88	0.002999	3.34	3	2975.16	0.28	79.23	0
High	ADDDsVTIISAGNDk	2	1	1	P38011	S5(Phospho); K15(Label:13C(6))	0	1	0.5	S(5): 49.7; T(7): 49.7; S(10): 0.6	1099000				0	78	0.0005719	3.52	2	1606.7	1.75	79.3	0
High	DSDGVQVANEsEEDPELK	4	2	1	A6ZXR1	S11(Phospho)	0	1	1	S(2): 0.0; S(11): 100.0	1623000	0.588	2	10.1	0	152	3.213e-05	5.02	2	2040.83	-0.45	79.85	0
High	AAAHQQNYFNDsDDEDDEDNIk	8	1	1	P32657	S12(Phospho); K22(Label:13C(6))	0	1	1	Y(8): 0.0; S(12): 100.0	2305000	1.136	1		0	235	2.644e-09	6.57	3	2640.01	0.07	82.08	0
High	AAAHQQNYFNDsDDEDDEDNIK	7	1	1	P32657	S12(Phospho)	0	1	1	Y(8): 0.0; S(12): 100.0	3451000	1.196	1		0	193	2.017e-06	4.63	3	2633.99	1.31	82.15	0
High	LQDAQPESIsGNLR	3	1	1	Q12522	S10(Phospho)	0	1	1	S(8): 0.6; S(10): 99.4	1373000	1.528	2	0.7	0	127	0.002041	3.47	2	1607.74	-2.41	80.49	0
High	VVAETTYIDtPDtETK	8	1	1	Q08412	T10(Phospho); T13(Phospho)	0	1	1	T(5): 0.0; T(6): 0.0; Y(7): 0.0; T(10): 100.0; T(13): 99.5; T(15): 0.5	4974000				0	155	4.318e-06	5.04	2	1942.8	0.29	78.75	0
High	EASKPDVsDEQTEEVALPK	3	1	1	Q08208	S8(Phospho)	0	1	0.9	S(3): 12.5; S(8): 87.5; T(12): 0.0	536800	1.067	3	61.4	0	74	0.01618	3.24	3	2151.97	2.34	82.82	0
High	IAASLsDDDLK	5	1	1	P25389	S6(Phospho)	0	1	1	S(4): 0.1; S(6): 99.9	595100	1.165	3	4.6	0	90	0.003026	3.12	2	1227.55	1.56	82.45	0
High	msDSEGGLASEVEHEk	2	1	1	P32832	M1(Oxidation); S2(Phospho); K16(Label:13C(6))	0	1	0.8	S(2): 83.7; S(4): 13.8; S(10): 2.5	264000	2.101	2	1.3	0	55	0.001177	2.63	3	1806.72	0.81	81.7	0
High	DLPEPIsPETK	5	1	1	P47068	S7(Phospho)	0	1	1	S(7): 99.6; T(10): 0.4	1956000	0.902	1		0.001	138	0.03924	2.1	2	1305.6	0.47	82.8	0
High	IAASLsDDDLk	5	1	1	P25389	S6(Phospho); K11(Label:13C(6))	0	1	1	S(4): 0.0; S(6): 100.0	573000	1.155	2	12.4	0	97	0.001172	3.13	2	1233.57	-0.22	82.05	0
High	DSSNSEDsEDEEmDGPTLLHPGK	6	2	1	A6ZZY2	S8(Phospho); M13(Oxidation)	0	1	1	S(2): 0.0; S(3): 0.0; S(5): 0.0; S(8): 100.0; T(17): 0.0	10140000	0.551	1		0	178	1.093e-07	5.95	3	2584.99	0.5	82.49	0
High	DSSNSEDsEDEEmDGPTLLHPGk	7	2	1	A6ZZY2	S8(Phospho); M13(Oxidation); K23(Label:13C(6))	0	1	1	S(2): 0.0; S(3): 0.0; S(5): 0.0; S(8): 100.0; T(17): 0.0	12550000	0.884	3	15.1	0	192	3.801e-05	4.48	3	2591.01	0.79	83.66	0
High	ESLISVTsSr	3	1	1	Q12263	S8(Phospho); R10(Label:13C(6))	0	1	0.4	S(2): 0.7; S(5): 8.4; T(7): 8.4; S(8): 41.2; S(9): 41.2	132500	7.331	3	27.8	0	22	0.009891	2.72	2	1164.56	-2.86	82.74	0
High	NPtDDDFPHEAVVR	1	1	1	A6ZMD0	T3(Phospho)	0	1	1	T(3): 100.0	180000	0.312	1		0	65	0.0104	2	3	1691.71	2.11	82.81	0
High	TSQSNVGDAVGNADSVEFNsEHDsPSk	9	1	1	P30605	S20(Phospho); S24(Phospho); K27(Label:13C(6))	0	1	0.5	T(1): 0.0; S(2): 0.0; S(4): 0.0; S(15): 0.0; S(20): 99.9; S(24): 50.1; S(26): 50.1	2289000	6.147	4	70.1	0	130	1.33e-06	5.94	3	2944.17	1.92	85.44	0
High	VDsPDDPFmTk	1	1	1	P19659	S3(Phospho); M9(Oxidation); K11(Label:13C(6))	0	1	1	S(3): 100.0; T(10): 0.0	110100	1.093	1		0	71	0.01572	2.52	2	1353.53	-2.24	82.87	0
High	sEDEEEEYELPNR	5	1	1	P40856	S1(Phospho)	0	1	1	S(1): 100.0; Y(8): 0.0	141400	0.992	1		0	73	0.0002044	3.79	2	1718.64	-1.47	82.88	0
High	sIEDVQEEVQGK	2	1	1	Q04632	S1(Phospho)	0	1	1	S(1): 100.0	343100	1.093	1		0	133	6.15e-05	4.16	2	1440.63	1.66	83.48	0
High	sIEDVQEEVQGk	3	1	1	Q04632	S1(Phospho); K12(Label:13C(6))	0	1	1	S(1): 100.0	585600	0.669	1		0	139	8.052e-05	3.63	2	1446.65	-0.28	83.89	0
High	NSALAVADDsDDGITr	8	1	1	Q12161	S10(Phospho); R16(Label:13C(6))	0	1	1	S(2): 0.0; S(10): 100.0; T(15): 0.0	8247000				0	164	6.461e-07	5.04	2	1705.74	-0.17	84.72	0
High	VQTLsDVENEEK	5	1	1	Q04500	S5(Phospho)	0	1	1	T(3): 0.1; S(5): 99.9	8438000	1.28	3	10.6	0	96	0.001744	3.18	2	1470.64	0.59	86.62	0
High	NTssPPISPNAAAIQEEDSSK	1	1	1	P40091	S3(Phospho); S4(Phospho)	0	1	0	T(2): 12.6; S(3): 12.6; S(4): 79.0; S(8): 95.9; S(19): 0.0; S(20): 0.0	111700	1.344	1		0.001	81	0.02917	4.64	3	2302.94	-4.95	84.16	0
High	VQTLsDVENEEk	4	1	1	Q04500	S5(Phospho); K12(Label:13C(6))	0	1	1	T(3): 0.0; S(5): 100.0	6515000	0.972	1		0	119	0.0001516	3.1	2	1476.66	1.09	86.07	0
High	SNVPEsINEDISk	3	1	1	Q08412	S6(Phospho); K13(Label:13C(6))	0	1	1	S(1): 0.0; S(6): 100.0; S(12): 0.0	872200	1.878	2	9.8	0	109	0.0005767	2.45	2	1517.68	0.94	85.29	0
High	RLsAYLESSK	1	1	1	P34163	S3(Phospho)	0	1	1	S(3): 98.0; Y(5): 1.7; S(8): 0.3; S(9): 0.1	132700	0.143	1		0.006	52	0.1078	1.99	2	1233.59	-0.36	84.29	1
High	rNsQDEDSLPNNTNLIk	2	1	1	Q08280	R1(Label:13C(6)); S3(Phospho); K17(Label:13C(6))	0	1	1	S(3): 100.0; S(8): 0.0; T(13): 0.0	2422000	1.645	1		0	123	8.189e-06	4.58	2	2049.96	-0.42	86.66	1
High	FPsQDEIPDDR	1	1	1	P25558	S3(Phospho)	0	1	1	S(3): 100.0	0				0.001	55	0.03009	2.21	2	1398.56	-0.23	84.63	0
High	RNsQDEDSLPNNTNLIK	6	1	1	Q08280	S3(Phospho)	0	1	1	S(3): 100.0; S(8): 0.0; T(13): 0.0	1625000				0	95	0.002952	3.08	2	2037.93	0.88	86.05	1
High	mSEESLFESsPQk	4	1	1	Q00955	M1(Oxidation); S10(Phospho); K13(Label:13C(6))	0	1	1	S(2): 0.0; S(5): 0.0; S(9): 0.7; S(10): 99.3	307500	3.438	2	151	0	98	0.0002135	3.08	2	1600.66	1	85.79	0
High	VEEDGNVADEDDEIGVAQmASSPsK	2	1	1	P38853	M19(Oxidation); S24(Phospho)	0	1	0.1	S(21): 9.7; S(22): 80.5; S(24): 9.7	1129000	0.722	2	13.7	0	127	1.507e-05	4.72	3	2688.09	-0.27	85.77	0
High	smVEVNTIENVDEK	1	1	1	P33441	S1(Phospho); M2(Oxidation)	0	1	1	S(1): 100.0; T(7): 0.0	82390	1.057	1		0	86	0.0002413	3.4	2	1702.73	1.63	85.15	0
High	DsSTNILIr	5	1	1	P47134	S2(Phospho); R9(Label:13C(6))	0	1	0.8	S(2): 77.9; S(3): 11.1; T(4): 11.1	117200	1.287	1		0	42	0.002192	1.75	2	1104.54	4.07	85.21	0
High	IEDTsNVGTEQLVAEk	1	1	1	P38144	S5(Phospho); K16(Label:13C(6))	0	1	0.9	T(4): 9.5; S(5): 90.5; T(9): 0.0	247200				0	109	4.496e-05	3.41	2	1818.84	-1.28	85.36	0
High	sDEEYGDFATETNSmR	3	1	1	Q06132	S1(Phospho); M15(Oxidation)	0	1	1	S(1): 100.0; Y(5): 0.0; T(10): 0.0; T(12): 0.0; S(14): 0.0	260300	0.664	1		0	128	2.269e-06	3.84	2	1947.69	-3.31	86.74	0
High	IELSDDsDVEVHPNVDk	10	1	1	P06101	S7(Phospho); K17(Label:13C(6))	0	1	1	S(4): 0.0; S(7): 100.0	7759000	1.606	4	12.1	0	167	1.489e-06	4.83	2	1996.89	0.42	87.94	0
High	IELSDDsDVEVHPNVDK	6	1	1	P06101	S7(Phospho)	0	1	1	S(4): 0.0; S(7): 100.0	5261000	2.996	1		0	190	7.294e-07	4.76	2	1990.86	0.29	87.95	0
High	HISTDFsDDDLEK	19	1	1	Q06505	S7(Phospho)	0	1	1	S(3): 0.0; T(4): 0.0; S(7): 100.0	16080000	1.115	5	37.9	0	166	2.621e-06	4.19	2	1601.64	0.08	90.06	0
High	sPQDLENNmDEPFK	1	1	1	Q12433	S1(Phospho); M9(Oxidation)	0	1	1	S(1): 100.0	72610				0	85	0.0002409	4.3	2	1759.68	-2.22	86.42	0
High	ESITNSPTsEVPIETK	1	1	1	P39521	S9(Phospho)	0	1	1	S(2): 0.0; T(4): 0.0; S(6): 0.4; T(8): 2.2; S(9): 97.3; T(15): 0.0	115900	0.665	1		0.006	72	0.1102	1.98	2	1811.83	-2.16	86.5	0
High	HISTDFsDDDLEk	13	1	1	Q06505	S7(Phospho); K13(Label:13C(6))	0	1	1	S(3): 0.0; T(4): 0.0; S(7): 100.0	16250000	1.078	4	15.8	0	153	9.311e-06	3.8	2	1607.66	0.17	89.79	0
High	LGsPIPGEsSPAEVPK	9	1	1	P34223	S3(Phospho); S9(Phospho)	0	1	0.5	S(3): 100.0; S(9): 50.0; S(10): 50.0	2193000	0.379	3	1.5	0	131	5.755e-05	4.25	2	1724.76	0.98	87.88	0
High	SNEsLDDNEEEDGVTGTTTEDVTGTSr	2	5	1	B3LSR0	S4(Phospho); R27(Label:13C(6))	0	1	0.9	S(1): 10.8; S(4): 89.2; T(15): 0.0; T(17): 0.0; T(18): 0.0; T(19): 0.0; T(23): 0.0; T(25): 0.0; S(26): 0.0	800700	1.326	2	30.7	0	137	3.406e-06	6.18	3	2944.18	-0.57	87.67	0
High	MIGVLNNSSEsDEEESNDEK	8	1	1	O13563	S11(Phospho)	0	1	0.1	S(8): 0.7; S(9): 91.3; S(11): 7.9; S(16): 0.0	8935000				0	153	6.22e-07	6.12	2	2305.9	-0.66	87.33	0
High	sSIDADELDPmSPGPPSk	3	1	1	P08678	S1(Phospho); M11(Oxidation); K18(Label:13C(6))	0	1	0.5	S(1): 50.0; S(2): 50.0; S(12): 0.0; S(17): 0.0	221100	3.318	1		0	86	8.33e-06	4.44	2	1944.82	-1.28	87.77	0
High	LGsPIPGEsSPAEVPk	4	1	1	P34223	S3(Phospho); S9(Phospho); K16(Label:13C(6))	0	1	1	S(3): 100.0; S(9): 99.4; S(10): 0.6	544300				0	143	7.965e-05	4.2	2	1730.78	0.35	87.34	0
High	VEEEIkPLDDMDsk	8	1	1	P19807	K6(Label:13C(6)); S13(Phospho); K14(Label:13C(6))	0	1	1	S(13): 100.0	1208000	2.392	3	54	0	145	4.161e-05	4.51	2	1739.79	0.19	89.86	0
High	sVPDLAGVQQEQAEk	1	1	1	P39083	S1(Phospho); K15(Label:13C(6))	0	1	1	S(1): 100.0	93560				0.001	55	0.02196	2.4	2	1684.79	1.11	87.72	0
High	mNSSFLSSSsIGDk	1	1	1	P38355	M1(Oxidation); S10(Phospho); K14(Label:13C(6))	0	1	0.6	S(3): 0.6; S(4): 2.5; S(7): 11.7; S(8): 11.7; S(9): 11.7; S(10): 61.8	67270				0	42	0.001111	3.51	2	1561.65	-3.95	87.87	0
High	sGNEEESGNEQVNHNDEAEEDPLLTR	2	1	1	P39010	S1(Phospho)	0	1	1	S(1): 100.0; S(7): 0.0; T(25): 0.0	1125000	0.899	1		0	113	4.512e-06	4.19	3	2992.21	0.25	87.97	0
High	EFTGsQDDGEDEYDLDK	4	1	1	P53725	S5(Phospho)	0	1	1	T(3): 0.8; S(5): 99.2; Y(13): 0.0	800300	1.024	3	34.1	0	130	0.000159	4.42	2	2042.74	1.71	89.41	0
High	sLTVAELNEEK	1	1	1	P38990	S1(Phospho)	0	1	0.9	S(1): 89.5; T(3): 10.5	14370				0.001	58	0.03886	1.69	2	1312.6	0.69	88.2	0
High	sVDELITEGNEK	1	1	1	P05319	S1(Phospho)	0	1	1	S(1): 100.0; T(7): 0.0	93100	0.825	1		0	69	0.0009664	3.27	2	1413.62	4.74	88.38	0
High	TAsGLYLPEK	1	1	1	P38910	S3(Phospho)	0	1	1	T(1): 0.3; S(3): 97.9; Y(6): 1.8	17390				0	51	0.01289	2.07	2	1158.54	-0.24	88.6	0
High	YSHLSSsDDNYGSLA	5	1	1	P56508	S7(Phospho)	0	1	0.5	Y(1): 0.0; S(2): 0.0; S(5): 4.6; S(6): 47.7; S(7): 47.7; Y(11): 0.0; S(13): 0.0	6729000				0	114	0.004628	3.52	2	1695.65	0.11	90.06	0
High	EFTGsQDDGEDEYDLDk	3	1	1	P53725	S5(Phospho); K17(Label:13C(6))	0	1	0.1	T(3): 86.9; S(5): 13.1; Y(13): 0.0	173100				0	62	0.01004	2.69	2	2048.75	-2.4	90.33	0
High	sLEVISTEDTPk	1	1	1	Q01389	S1(Phospho); K12(Label:13C(6))	0	1	1	S(1): 100.0; S(6): 0.0; T(7): 0.0; T(10): 0.0	0				0.001	69	0.0356	2.39	2	1404.66	0.98	89.18	0
High	GNAGGsNDDFTAPISATAk	6	3	1	A6ZZ19	S6(Phospho); K19(Label:13C(6))	0	1	1	S(6): 100.0; T(11): 0.0; S(15): 0.0; T(17): 0.0	3322000	0.965	1		0	120	4.142e-07	4.5	2	1879.82	-0.66	89.75	0
High	SsATsITSLGVK	1	1	1	P36107	S2(Phospho); S5(Phospho)	0	1	0.1	S(1): 18.9; S(2): 18.9; T(4): 67.5; S(5): 86.2; T(7): 7.6; S(8): 0.9	41460				0.006	31	0.1136	1.68	2	1310.56	-0.16	94.72	0
High	SsATsITSLGVk	3	1	1	P36107	S2(Phospho); S5(Phospho); K12(Label:13C(6))	0	1	0.4	S(1): 49.5; S(2): 49.5; T(4): 1.3; S(5): 86.5; T(7): 11.5; S(8): 1.7	503300	3.247	1		0	54	0.009878	2.33	2	1316.58	-1.73	94.18	0
High	EsDIIVSNDNLTANR	6	1	1	P08004	S2(Phospho)	0	1	1	S(2): 100.0; S(7): 0.0; T(12): 0.0	2519000				0	135	1.104e-05	4.08	2	1740.78	-0.56	91.17	0
High	EsDIIVSNDNLTANr	6	1	1	P08004	S2(Phospho); R15(Label:13C(6))	0	1	1	S(2): 100.0; S(7): 0.0; T(12): 0.0	3403000	1.491	3	6.5	0	166	1.431e-06	4.84	2	1746.8	-0.41	91.32	0
High	IPsQNVGQELEEEK	1	1	1	P38080	S3(Phospho)	0	1	1	S(3): 100.0	45510	0.639	1		0	53	0.003832	2.65	2	1679.75	0.16	90.11	0
High	SsTsLSNLPAVK	11	1	1	P32386	S2(Phospho); S4(Phospho)	0	1	0.5	S(1): 47.8; S(2): 47.8; T(3): 5.5; S(4): 98.0; S(6): 1.0	10520000	0.793	2	15.9	0	93	0.0005613	2.97	2	1363.59	-0.11	90.47	0
High	DSVDDNENsDDGLDIPK	13	1	1	Q06631	S9(Phospho)	0	1	1	S(2): 0.0; S(9): 100.0	20200000	1.548	3	3	0	216	3.287e-07	4.92	2	1927.74	-0.11	92.32	0
High	DFVALsDDEDEDGK	3	1	1	P25558	S6(Phospho)	0	1	1	S(6): 100.0	442200	0.578	1		0	153	0.0004684	3.47	2	1634.61	1.13	91.27	0
High	AEDDsFTAEISr	1	1	1	P06779	S5(Phospho); R12(Label:13C(6))	0	1	0.9	S(5): 89.9; T(7): 10.1; S(11): 0.0	72660				0	70	0.0007388	2.94	2	1426.59	1.59	90.7	0
High	VVEDEEIDEIGTGsGTETER	3	1	1	P06779	S14(Phospho)	0	1	0.5	T(12): 0.0; S(14): 50.0; T(16): 50.0; T(18): 0.0	757900	0.534	2	4.9	0	160	1.187e-07	5.86	2	2244.94	-0.65	91.3	0
High	DSVDDNENsDDGLDIPk	13	1	1	Q06631	S9(Phospho); K17(Label:13C(6))	0	1	1	S(2): 0.0; S(9): 100.0	21000000	1.326	1		0	214	8.841e-08	5.43	2	1933.76	-0.8	91.77	0
High	VLSENDGDVsPSVLK	4	1	1	P40361	S10(Phospho)	0	1	0.9	S(3): 0.0; S(10): 93.8; S(12): 6.2	2031000	0.601	2	11.9	0	149	6.476e-05	4.18	2	1638.76	0.42	91.65	0
High	sPEDENVAPIGNLK	1	1	1	P24870	S1(Phospho)	0	1	1	S(1): 100.0	101500				0	42	0.00954	2.42	2	1562.71	-1.87	91.03	0
High	VVEDEEIDEIGTGsGTETEr	1	1	1	P06779	S14(Phospho); R20(Label:13C(6))	0	1	1	T(12): 1.0; S(14): 98.8; T(16): 0.1; T(18): 0.0	373600				0	150	4.697e-08	5.7	2	2250.96	-0.91	91.11	0
High	ESSSISVSEELSsADER	2	1	1	P31382	S13(Phospho)	0	1	1	S(2): 0.0; S(3): 0.0; S(4): 0.0; S(6): 0.0; S(8): 0.0; S(12): 1.5; S(13): 98.5	250900	2.424	2	9.5	0	101	8.365e-06	3.17	2	1891.78	-0.05	91.25	0
High	sGVEAAIDDSDIPNNEmK	1	1	1	P51862	S1(Phospho); M17(Oxidation)	0	1	1	S(1): 99.6; S(10): 0.4	272100				0	79	4.18e-05	3.98	2	2000.82	1.54	91.39	0
High	SsTsLSNLPAVk	7	1	1	P32386	S2(Phospho); S4(Phospho); K12(Label:13C(6))	0	1	0.3	S(1): 36.9; S(2): 36.9; T(3): 36.9; S(4): 89.2; S(6): 0.0	6938000	0.729	1		0	62	0.001267	2.87	2	1369.61	1.06	91.52	0
High	GsITDNDNDLFQk	1	1	1	Q03833	S2(Phospho); K13(Label:13C(6))	0	1	0.5	S(2): 50.0; T(4): 50.0	44180				0.009	40	0.132	1.71	2	1552.66	-0.88	91.49	0
High	TDsIDIPVR	7	3	1	A6ZZ19	S3(Phospho)	0	1	1	T(1): 1.0; S(3): 99.0	454800	0.096	2	41.6	0	66	0.001986	2.58	2	1095.51	0.77	92.29	0
High	ESSSISVSEELSsADEr	2	1	1	P31382	S13(Phospho); R17(Label:13C(6))	0	1	0.9	S(2): 0.0; S(3): 0.0; S(4): 0.0; S(6): 0.0; S(8): 0.0; S(12): 9.5; S(13): 90.5	634500				0	86	0.001509	2.99	2	1897.8	1.31	93.04	0
High	SStPNAESQLLSASDk	2	1	1	P36041	T3(Phospho); K16(Label:13C(6))	0	1	0.3	S(1): 33.3; S(2): 33.3; T(3): 33.3; S(8): 0.0; S(12): 0.0; S(14): 0.0	519100				0	95	0.003966	2.96	2	1720.77	0.38	93	0
High	VEDYDLPQVNDsPNR	6	1	1	Q06677	S12(Phospho)	0	1	1	Y(4): 0.0; S(12): 100.0	3440000	0.759	4	9.5	0	208	3.03e-06	4.66	2	1840.77	-0.35	93.95	0
High	NsQDEDSLPNNTNLIk	4	1	1	Q08280	S2(Phospho); K16(Label:13C(6))	0	1	1	S(2): 100.0; S(7): 0.0; T(12): 0.0	2050000	1.55	1		0	134	5.918e-06	4.85	2	1887.84	0.6	93.22	0
High	VEDYDLPQVNDsPNr	5	1	1	Q06677	S12(Phospho); R15(Label:13C(6))	0	1	1	Y(4): 0.0; S(12): 100.0	1861000				0	161	2.775e-05	3.37	2	1846.79	-0.08	93.42	0
High	EEAsDDELNAFK	6	1	1	Q03361	S4(Phospho)	0	1	1	S(4): 100.0	664500	0.431	1		0	76	0.0068	2.49	2	1447.56	0.09	94.01	0
High	EEAsDDELNAFk	2	1	1	Q03361	S4(Phospho); K12(Label:13C(6))	0	1	1	S(4): 100.0	91460	0.487	1		0.001	85	0.02498	1.89	2	1453.58	-0.82	94.93	0
High	sLDESEEQIPLK	1	1	1	Q03661	S1(Phospho)	0	1	1	S(1): 100.0; S(5): 0.0	126700	0.864	1		0	90	0.007272	2.54	2	1467.66	0.44	93.69	0
High	smLEIAESPSLK	1	1	1	P47116	S1(Phospho); M2(Oxidation)	0	1	1	S(1): 100.0; S(8): 0.0; S(10): 0.0	37020				0	71	0.001787	2.81	2	1400.64	-0.93	93.78	0
High	LLLSPAsSNVDDDr	1	1	1	P53273	S7(Phospho); R14(Label:13C(6))	0	1	0.5	S(4): 0.0; S(7): 50.0; S(8): 50.0	68620				0	126	0.002571	2.91	2	1587.74	0.43	93.79	0
High	smLEIAESPSLk	1	1	1	P47116	S1(Phospho); M2(Oxidation); K12(Label:13C(6))	0	1	1	S(1): 100.0; S(8): 0.0; S(10): 0.0	68870				0	84	0.0002027	2.95	2	1406.66	0.73	93.93	0
High	NFQEPLGNVEsPDmTQK	7	1	1	P23201	S11(Phospho); M14(Oxidation)	0	1	1	S(11): 100.0; T(15): 0.0	4967000	0.406	2	10.4	0	203	4.266e-06	4.65	2	2029.86	0.24	95.47	0
High	DDELsATEEDLK	8	1	1	P36116	S5(Phospho)	0	1	0.9	S(5): 93.8; T(7): 6.2	740900	1.84	3	30.7	0	131	8.681e-05	4.2	2	1444.57	-0.48	95.75	0
High	FLNsPDLPEr	1	1	1	Q07657	S4(Phospho); R10(Label:13C(6))	0	1	1	S(4): 100.0	19500				0.003	72	0.06322	2.23	2	1273.6	3.02	94.65	0
High	LPETPSDEDGEVVEEEAQksPIGk	1	1	1	P40477	K19(Label:13C(6)); S20(Phospho); K24(Label:13C(6))	0	1	1	T(4): 0.0; S(6): 0.1; S(20): 99.9	211200	1.352	1		0.007	62	0.1214	3.09	3	2675.24	-0.76	94.68	1
High	DDELsATEEDLk	4	1	1	P36116	S5(Phospho); K12(Label:13C(6))	0	1	1	S(5): 100.0; T(7): 0.0	967500	1.729	1		0	159	0.0001387	3.64	2	1450.59	0.29	96.27	0
High	NEsFHDNLsESQVQPAVAPPNTGK	11	1	1	P32465	S3(Phospho); S9(Phospho)	0	1	1	S(3): 100.0; S(9): 98.0; S(11): 2.0; T(22): 0.0	17080000	1.049	5	7	0	132	2.239e-07	5.46	3	2726.15	0.21	96.75	0
High	DLsIEDQIk	5	1	1	P53072	S3(Phospho); K9(Label:13C(6))	0	1	1	S(3): 100.0	202400	1.65	1		0	66	0.007965	2.17	2	1146.54	1.3	95.62	0
High	IPDEELHPLsDEGm	7	1	1	Q05521	S10(Phospho); M14(Oxidation)	0	1	1	S(10): 100.0	4366000				0	116	0.0005887	4.28	2	1677.67	-0.52	95.64	0
High	DLsIEDQIK	1	1	1	P53072	S3(Phospho)	0	1	1	S(3): 100.0	0				0.004	49	0.0921	2.28	2	1140.52	-1.91	95.29	0
High	NEsFHDNLsESQVQPAVAPPNTGk	6	1	1	P32465	S3(Phospho); S9(Phospho); K24(Label:13C(6))	0	1	0.1	S(3): 22.3; S(9): 88.9; S(11): 88.9; T(22): 0.0	10000000				0	99	0.000841	4.34	3	2732.17	-0.05	96.5	0
High	QLDANSsTTALDALNk	3	1	1	P34163	S7(Phospho); K16(Label:13C(6))	0	1	0.8	S(6): 0.7; S(7): 84.1; T(8): 7.6; T(9): 7.6	3754000				0	135	1.199e-05	4.35	2	1747.82	-0.07	96.69	0
High	FYGEDANNFsDQDETTHTFk	10	1	1	P38439	S10(Phospho); K20(Label:13C(6))	0	1	1	Y(2): 0.0; S(10): 100.0; T(15): 0.0; T(16): 0.0; T(18): 0.0	17110000	1.38	2	57.7	0	155	7.439e-07	2.79	3	2451.97	0.63	97.47	0
High	FYGEDANNFsDQDETTHTFK	10	1	1	P38439	S10(Phospho)	0	1	1	Y(2): 0.0; S(10): 100.0; T(15): 0.0; T(16): 0.0; T(18): 0.0	18210000	0.96	2	11.4	0	178	9.883e-07	3.95	3	2445.95	0.47	97.55	0
High	SINSEsFsSPSLR	1	1	1	Q06146	S6(Phospho); S8(Phospho)	0	1	0	S(1): 81.5; S(4): 17.9; S(6): 4.0; S(8): 14.5; S(9): 67.6; S(11): 14.5	203600				0.003	5	0.06887	2.13	2	1570.62	1.5	96.55	0
High	SEsEVDEPLQLk	3	1	1	P14772	S3(Phospho); K12(Label:13C(6))	0	1	0.1	S(1): 92.1; S(3): 7.9	1044000				0	83	0.0003504	3.08	2	1459.67	1.89	96.6	0
High	TSIQNSTLEDFsPSNK	4	1	1	P04821	S12(Phospho)	0	1	1	T(1): 0.0; S(2): 0.0; S(6): 0.0; T(7): 0.0; S(12): 98.8; S(14): 1.2	1733000	0.192	2	18.3	0	106	1.345e-06	5.02	2	1847.8	-0.59	97.27	0
High	TLLEAIsPAK	2	1	1	P42845	S7(Phospho)	0	1	1	T(1): 0.4; S(7): 99.6	35030				0	26	0.007656	2.26	2	1122.58	2.45	96.77	0
High	YFDsGDYALQK	2	1	1	P53897	S4(Phospho)	0	1	1	Y(1): 0.0; S(4): 100.0; Y(7): 0.0	86770	0.47	1		0	86	0.0002882	3.3	2	1386.56	-3.29	97.05	0
High	FGSDtDDDDIDLKPVEGGK	2	1	1	P40535	T5(Phospho)	0	1	1	S(3): 0.2; T(5): 99.8	314500	1.534	1		0	111	3.687e-05	3.86	3	2102.88	1.97	99.32	0
High	ADDEEDLsDENIQPELr	7	1	1	P14164	S8(Phospho); R17(Label:13C(6))	0	1	1	S(8): 100.0	12760000				0	183	1.571e-05	4.08	2	2073.86	-0.16	98.21	0
High	LPETPsDEDGEVVEEEAQksPIGk	2	1	1	P40477	S6(Phospho); K19(Label:13C(6)); S20(Phospho); K24(Label:13C(6))	0	1	1	T(4): 0.3; S(6): 99.7; S(20): 100.0	8463000	1.095	1		0	104	6.692e-06	6.21	3	2755.2	0.21	98.01	1
High	ADDEEDLsDENIQPELR	9	1	1	P14164	S8(Phospho)	0	1	1	S(8): 100.0	12590000	1.168	4	3.5	0	189	4.869e-06	4.33	2	2067.84	0.49	98.13	0
High	DSSNSEDsEDEEMDGPTLLHPGK	3	2	1	A6ZZY2	S8(Phospho)	0	1	1	S(2): 0.0; S(3): 0.0; S(5): 0.0; S(8): 100.0; T(17): 0.0	677000				0	150	0.001092	3.15	3	2568.99	0.69	98.02	0
High	DSSNSEDsEDEEMDGPTLLHPGk	2	2	1	A6ZZY2	S8(Phospho); K23(Label:13C(6))	0	1	1	S(2): 0.0; S(3): 0.0; S(5): 0.1; S(8): 99.8; T(17): 0.1	4554000	0.875	1		0	74	0.0009794	3.05	3	2575.02	2.68	97.38	0
High	LPETPsDEDGEVVEEEAQKsPIGK	4	1	1	P40477	S6(Phospho); S20(Phospho)	0	1	1	T(4): 0.4; S(6): 99.6; S(20): 100.0	8532000	1.303	1		0	107	0.01533	4.18	3	2743.16	-0.67	97.56	1
High	LENESLPNLsG	3	1	1	Q05024	S10(Phospho)	0	1	1	S(5): 0.0; S(10): 100.0	452200				0.001	85	0.02322	1.31	2	1252.54	-0.62	98.8	0
High	LSDsTDNLDSIPVK	5	1	1	P07250	S4(Phospho)	0	1	0.9	S(2): 0.0; S(4): 92.4; T(5): 7.6; S(10): 0.0	1365000	0.596	1		0	120	2.851e-05	4.29	2	1583.72	-0.28	99.11	0
High	LADDLFSNSsR	2	1	1	P38321	S10(Phospho)	0	1	0.5	S(7): 0.1; S(9): 49.9; S(10): 49.9	112600				0	68	0.01318	2.73	2	1304.55	1.34	99.29	0
High	FDIDADsEANLR	10	1	1	Q08157	S7(Phospho)	0	1	1	S(7): 100.0	4067000	0.208	3	4.2	0	201	8.246e-07	5.24	2	1445.59	0.27	100.02	0
High	HSSsLQSNPFDINDEk	1	7	1	A6ZS21	S4(Phospho); K16(Label:13C(6))	0	1	0.8	S(2): 9.4; S(3): 9.4; S(4): 80.0; S(7): 1.2	56180	1.339	1		0	88	0.0005448	3.41	3	1903.82	1.82	99.14	0
High	IGPFADAsYK	2	1	1	P0CI39	S8(Phospho)	0	1	0.9	S(8): 86.6; Y(9): 13.4	31610				0.002	40	0.05539	1.66	2	1148.5	-0.36	99.86	0
High	FDIDADsEANLr	1	1	1	Q08157	S7(Phospho); R12(Label:13C(6))	0	1	1	S(7): 100.0	160500				0	102	0.0005433	3.47	2	1451.61	-0.22	99.39	0
High	sIAGDGNIEDFR	1	1	1	P54861	S1(Phospho)	0	1	1	S(1): 100.0	32400	0.75	1		0	73	0.007586	1.64	2	1373.57	-0.42	99.48	0
High	LSLTDsTETIENNATVk	3	1	1	Q03497	S6(Phospho); K17(Label:13C(6))	0	1	0.3	S(2): 0.0; T(4): 0.0; S(6): 33.3; T(7): 33.3; T(9): 33.3; T(15): 0.0	833300	1.866	2	18.6	0	154	7.84e-06	4.3	2	1921.91	-0.62	100.29	0
High	LFEsDEEETNGENIQINK	7	1	1	Q04500	S4(Phospho)	0	1	1	S(4): 100.0; T(9): 0.0	4501000	1.401	4	37.9	0	184	2.526e-08	6.48	2	2188.92	-1.56	100.89	0
High	LFEsDEEETNGENIQINk	8	1	1	Q04500	S4(Phospho); K18(Label:13C(6))	0	1	1	S(4): 100.0; T(9): 0.0	3291000	1.201	3	20.5	0	152	1.523e-08	6.66	2	2194.95	1.06	101.44	0
High	NLsDLENYSQr	3	1	1	Q03661	S3(Phospho); R11(Label:13C(6))	0	1	1	S(3): 100.0; Y(8): 0.0; S(9): 0.0	774100				0	127	0.0001498	3.74	2	1424.61	-0.95	101.25	0
High	NLsDLENYSQR	3	1	1	Q03661	S3(Phospho)	0	1	1	S(3): 99.1; Y(8): 0.9; S(9): 0.0	378800				0	86	0.01345	3.09	2	1418.6	2.91	101.89	0
High	VNsGEADTVYDSNIGHEASTDTPNLr	1	1	1	P38742	S3(Phospho); R26(Label:13C(6))	0	1	0.5	S(3): 49.7; T(8): 19.1; Y(10): 8.3; S(12): 2.3; S(19): 4.1; T(20): 8.3; T(22): 8.3	41450				0.001	17	0.0436	2.85	3	2848.23	-2.98	100.86	0
High	IEFGVNEDDsDNDIr	11	1	1	P34237	S10(Phospho); R15(Label:13C(6))	0	1	1	S(10): 100.0	10840000	0.986	1		0	189	2.693e-07	5.66	2	1823.74	-0.02	102.51	0
High	TIEENIDEEYsDEYSr	1	1	1	P53273	S11(Phospho); R16(Label:13C(6))	0	1	0.7	T(1): 0.0; Y(10): 9.7; S(11): 71.0; Y(14): 9.7; S(15): 9.7	97410	2.822	1		0	67	0.0006361	3.75	2	2077.82	-0.8	101.09	0
High	IEFGVNEDDsDNDIR	11	1	1	P34237	S10(Phospho)	0	1	1	S(10): 100.0	12080000	0.587	3	1.1	0	172	2.816e-07	5.41	2	1817.72	0.31	102.65	0
High	ASSLDDFIsR	5	1	1	Q02875	S9(Phospho)	0	1	1	S(2): 0.0; S(3): 0.0; S(9): 100.0	451000				0	61	0.0008039	3.56	2	1190.51	0.71	101.94	0
High	AIsSDQLFGr	2	1	1	P38682	S3(Phospho); R10(Label:13C(6))	0	1	0.5	S(3): 50.0; S(4): 50.0	472100				0	68	0.0004853	2.93	2	1179.55	1.7	102.85	0
High	GIVASSNFEDDEENFsNK	5	1	1	P53599	S16(Phospho)	0	1	1	S(5): 0.0; S(6): 0.0; S(16): 100.0	2458000	0.678	3	90.7	0	187	1.146e-06	4.8	2	2081.83	0.42	102.1	0
High	ASsLDDFISr	2	1	1	Q02875	S3(Phospho); R10(Label:13C(6))	0	1	0.5	S(2): 50.0; S(3): 50.0; S(9): 0.0	70540				0.001	42	0.03059	2.63	2	1196.54	6.84	107.78	0
High	sADNQNTSLALDSLK	5	1	1	P47170	S1(Phospho)	0	1	1	S(1): 100.0; T(7): 0.0; S(8): 0.0; S(13): 0.0	1661000	0.732	1		0	109	0.00103	3.82	2	1656.75	1.78	102.71	0
High	GIVASSNFEDDEENFsNk	2	1	1	P53599	S16(Phospho); K18(Label:13C(6))	0	1	1	S(5): 0.0; S(6): 0.0; S(16): 100.0	1578000	0.714	1		0	162	2.192e-05	4.7	2	2087.86	1.77	102.89	0
High	sISETTTDSDIPIPK	2	1	1	P32333	S1(Phospho)	0	1	1	S(1): 98.7; S(3): 1.2; T(5): 0.1; T(6): 0.0; T(7): 0.0; S(9): 0.0	330500	0.359	1		0	80	0.000106	2.97	2	1683.77	0.21	101.95	0
High	sADNQNTSLALDSLk	3	1	1	P47170	S1(Phospho); K15(Label:13C(6))	0	1	1	S(1): 100.0; T(7): 0.0; S(8): 0.0; S(13): 0.0	895400	0.674	1		0	154	0.0002707	2.45	2	1662.77	-0.2	102.75	0
High	DIEsDGFIk	1	2	1	A6ZRW8	S4(Phospho); K9(Label:13C(6))	0	1	1	S(4): 100.0	30270	0.213	1		0.003	52	0.06965	1.79	2	1109.49	2.58	102.17	0
High	LIEGDTGsGIIPDEQEr	8	1	1	Q04991	S8(Phospho); R17(Label:13C(6))	0	1	0.9	T(6): 7.3; S(8): 92.7	2537000	0.957	1		0	158	9.916e-07	4.85	2	1914.88	-0.15	103.43	0
High	sKDSSVPLIIDSSGSAN	1	1	1	P38310	S1(Phospho)	0	1	0.7	S(1): 68.5; S(4): 15.5; S(5): 15.5; S(12): 0.2; S(13): 0.2; S(15): 0.2	7710				0.001	30	0.03551	3.04	2	1756.8	-0.23	102.46	1
High	NNENHsTLSIPDLDGSNK	1	1	1	P40061	S6(Phospho)	0	1	0.7	S(6): 66.2; T(7): 16.8; S(9): 16.8; S(16): 0.2	29750				0.009	27	0.137	2.75	3	2034.87	-1.62	102.83	0
High	EQsQENILQEPDLk	6	1	1	P40340	S3(Phospho); K14(Label:13C(6))	0	1	1	S(3): 100.0	3369000	2.045	1		0	135	3.729e-06	4.2	2	1756.81	0.58	103.88	0
High	DDLVDDNIsVYEHEHEk	1	1	1	P05316	S9(Phospho); K17(Label:13C(6))	0	1	0.5	S(9): 50.0; Y(11): 50.0	30610	1.105	1		0.002	74	0.05011	2.4	3	2142.9	0.66	102.88	0
High	EQsQENILQEPDLK	4	1	1	P40340	S3(Phospho)	0	1	1	S(3): 100.0	2712000	1.467	1		0	146	7.747e-05	3.09	2	1750.79	-0.47	103.72	0
High	SLGLLDEsPR	2	1	1	P14737	S8(Phospho)	0	1	1	S(1): 0.0; S(8): 100.0	12290	3.056	1		0	60	0.008581	2.4	2	1166.55	1.45	103.14	0
High	sDTDTTAAAQTSLPFAEK	7	1	1	Q03769	S1(Phospho)	0	1	0.5	S(1): 47.7; T(3): 47.7; T(5): 4.6; T(6): 0.0; T(11): 0.0; S(12): 0.0	2754000	0.522	2	0.9	0	136	1.624e-08	5.23	2	1933.84	0.8	104.63	0
High	SDtDTTAAAQTSLPFAEk	8	1	1	Q03769	T3(Phospho); K18(Label:13C(6))	0	1	0.5	S(1): 49.7; T(3): 49.7; T(5): 0.5; T(6): 0.1; T(11): 0.0; S(12): 0.0	1024000	1.655	2	35.4	0	118	2.561e-07	4.56	2	1939.86	-0.77	104.58	0
High	sPEPTINELEDQmVR	2	2	1	A6ZMK0	S1(Phospho); M13(Oxidation)	0	1	1	S(1): 99.6; T(5): 0.4	99260				0	74	0.0003386	2.08	2	1853.8	0.12	104.51	0
High	VELQNNEDYTDIIsK	4	1	1	Q00402	S14(Phospho)	0	1	1	Y(9): 0.0; T(10): 0.0; S(14): 100.0	895300	0.63	4	23	0	146	2.532e-05	3.89	2	1860.83	1.11	106.12	0
High	VELQNNEDYTDIIsk	2	1	1	Q00402	S14(Phospho); K15(Label:13C(6))	0	1	1	Y(9): 0.0; T(10): 0.0; S(14): 100.0	530600				0	128	0.0002202	4.06	2	1866.85	-0.52	105.64	0
High	VPQLEIVPNsAEER	3	1	1	P02662	S10(Phospho)	0	1	1	S(10): 100.0	548400				0	149	0.006296	3.1	2	1660.79	-1.49	106.44	0
High	KNPDEDEFLINsDDEm	3	1	1	Q08412	S12(Phospho); M16(Oxidation)	0	1	1	S(12): 100.0	2355000	0.919	1		0	139	7.717e-05	4.51	2	2006.76	0.18	107.3	1
High	FIKDTDyYNDSPLK	1	1	1	Q06216	Y7(Phospho)	0	1	0.4	T(5): 44.1; Y(7): 44.1; Y(8): 5.9; S(11): 5.9	1634000				0.007	68	0.121	3	2	1798.79	-0.17	107.24	1
High	sDGNISALTFK	3	1	1	P53917	S1(Phospho)	0	1	1	S(1): 100.0; S(6): 0.0; T(9): 0.0	176600	0.592	2	0.9	0	53	0.01794	2.02	2	1232.55	-1.05	107.27	0
High	SDsAVsIVHLK	81	1	1	P41911	S3(Phospho); S6(Phospho)	0	1	0.9	S(1): 6.7; S(3): 93.3; S(6): 100.0	1351000	0.536	7	59.1	0	108	0.0009854	3.61	2	1315.57	1.47	120.06	0
High	LDDGDsDDENLDVNHIISr	9	1	1	P38351	S6(Phospho); R19(Label:13C(6))	0	1	1	S(6): 100.0; S(18): 0.0	4542000	1.58	5	30.4	0	191	2.291e-06	5.12	2	2227.95	0.29	108.61	0
High	sDGNISALTFk	1	1	1	P53917	S1(Phospho); K11(Label:13C(6))	0	1	1	S(1): 100.0; S(6): 0.0; T(9): 0.0	66370				0	64	0.006134	1.84	2	1238.58	1.82	107.04	0
High	sINVDQIVR	1	1	1	P32783	S1(Phospho)	0	1	1	S(1): 100.0	34710	0.551	1		0	59	0.003777	2.53	2	1123.55	1.69	107.43	0
High	DEEAPsENEEDELFGEK	11	1	1	P41895	S6(Phospho)	0	1	1	S(6): 100.0	3133000	1.187	4	28.2	0	245	2.463e-07	4.7	2	2046.77	-0.11	108.47	0
High	DEEAPsENEEDELFGEk	10	1	1	P41895	S6(Phospho); K17(Label:13C(6))	0	1	1	S(6): 100.0	2612000				0	206	5.9e-07	3.68	2	2052.79	-0.4	108.21	0
High	sEDNEIYEELK	7	1	1	P53898	S1(Phospho)	0	1	1	S(1): 100.0; Y(7): 0.0	1204000	0.129	2	17.3	0	97	0.001281	2.97	2	1448.58	-0.24	108.29	0
High	NANLsDIINEK	7	2	1	P53115	S5(Phospho)	0	1	1	S(5): 100.0	855100	1.419	2	2.7	0	102	0.0001529	3.84	2	1310.6	1.83	109.1	0
High	NANLsDIINEk	6	2	1	P53115	S5(Phospho); K11(Label:13C(6))	0	1	1	S(5): 100.0	1410000	1.359	3	46.9	0	113	0.0004227	3.32	2	1316.62	2.39	108.15	0
High	sSADNLLPSLQk	1	1	1	P06102	S1(Phospho); K12(Label:13C(6))	0	1	0.9	S(1): 89.2; S(2): 10.8; S(9): 0.0	115600				0	58	0.008441	1.95	2	1358.67	0.46	108.21	0
High	sEDNEIYEELk	1	1	1	P53898	S1(Phospho); K11(Label:13C(6))	0	1	1	S(1): 99.9; Y(7): 0.1	15740				0.006	32	0.1112	2.2	2	1454.61	2.12	108.26	0
High	IVFDDEVsIENk	7	1	1	P46669	S8(Phospho); K12(Label:13C(6))	0	1	1	S(8): 100.0	626700	1.701	2	0.6	0	142	3.101e-05	4.08	2	1493.69	0.87	108.97	0
High	IVFDDEVsIENK	2	1	1	P46669	S8(Phospho)	0	1	1	S(8): 100.0	403200				0	134	8.42e-05	4.06	2	1487.67	0.38	109.02	0
High	NDTYTDLASIAsGR	5	1	1	Q07657	S12(Phospho)	0	1	1	T(3): 0.0; Y(4): 0.0; T(5): 0.0; S(9): 0.0; S(12): 100.0	891100	0.546	3	11	0	169	9.29e-07	5.42	2	1563.67	0.96	109.43	0
High	tVEDITIDDISR	1	1	1	Q02959	T1(Phospho)	0	1	1	T(1): 100.0; T(6): 0.0; S(11): 0.0	51700	0.306	1		0	71	0.002263	3.13	2	1456.66	0.02	108.95	0
High	NFDIIsENSNDVR	3	1	1	Q8J0M4	S6(Phospho)	0	1	1	S(6): 100.0; S(9): 0.0	627300	0.451	3	17.5	0	141	0.0001077	4.31	2	1602.68	-1.22	109.7	0
High	SDsAVsIVHLk	22	1	1	P41911	S3(Phospho); S6(Phospho); K11(Label:13C(6))	0	1	0.9	S(1): 7.7; S(3): 92.3; S(6): 100.0	430200				0	99	0.0002732	3.37	2	1321.59	0.18	108.28	0
High	QEsPDAAFETGFR	2	1	1	P38439	S3(Phospho)	0	1	1	S(3): 100.0; T(10): 0.0	106700	0.179	1		0	93	0.0009318	3.45	2	1534.62	0.69	110.06	0
High	TDsFIFDGTAk	4	1	1	Q12343	S3(Phospho); K11(Label:13C(6))	0	1	1	T(1): 1.8; S(3): 98.2; T(9): 0.0	62830	2.361	1		0	47	0.01546	2.29	2	1287.56	3.54	110.45	0
High	TDsFIFDGTAK	1	1	1	Q12343	S3(Phospho)	0	1	0.9	T(1): 10.2; S(3): 89.8; T(9): 0.0	15950	3.764	1		0.001	64	0.03204	2.24	2	1281.54	3.17	110.8	0
High	AADELGIDVDsDEDDISK	8	2	1	A6ZL85	S11(Phospho)	0	1	1	S(11): 100.0; S(17): 0.0	4241000	1.135	2	0.1	0	168	2.754e-06	5.58	2	1986.81	0.49	111.97	0
High	AADELGIDVDsDEDDISk	9	2	1	A6ZL85	S11(Phospho); K18(Label:13C(6))	0	1	1	S(11): 100.0; S(17): 0.0	6902000	1.371	1		0	208	7.439e-08	6.2	2	1992.83	-0.24	112.74	0
High	LYELsAEDLEK	7	4	1	A6ZRR2	S5(Phospho)	0	1	1	Y(2): 0.0; S(5): 100.0	774200	0.407	3	27.1	0	123	6.962e-05	3.35	2	1389.62	-0.17	112.77	0
High	DNQIsTSDLLSDSQVR	7	1	1	Q03653	S5(Phospho)	0	1	0.9	S(5): 88.9; T(6): 5.5; S(7): 5.5; S(11): 0.0; S(13): 0.0	4360000	1.093	3	25.3	0	190	1.379e-05	4.73	2	1857.83	1.52	112.28	0
High	DNQIsTSDLLSDSQVr	3	1	1	Q03653	S5(Phospho); R16(Label:13C(6))	0	1	0.9	S(5): 94.1; T(6): 5.6; S(7): 0.4; S(11): 0.0; S(13): 0.0	4291000	0.905	1		0	190	1.924e-05	5.11	2	1863.84	-0.18	112.19	0
High	tGQVGVPTISQV	1	1	1	Q12207	T1(Phospho)	0	1	1	T(1): 99.9; T(8): 0.0; S(10): 0.0	16050				0.008	37	0.1283	1.6	2	1265.61	0.81	112.38	0
High	SNSNNsNPSFIFER	6	1	1	P32047	S6(Phospho)	0	1	1	S(1): 0.0; S(3): 0.0; S(6): 100.0; S(9): 0.0	1454000				0	167	5.417e-05	3.91	2	1692.7	-1.48	113.65	0
High	EQEIYNIDLEENNVsSR	7	1	1	P53388	S15(Phospho)	0	1	0.1	Y(5): 0.0; S(15): 6.9; S(16): 93.1	6110000	0.717	1		0	152	1.557e-07	5.99	2	2131.92	1.14	113.96	0
High	EQEIYNIDLEENNVsSr	2	1	1	P53388	S15(Phospho); R17(Label:13C(6))	0	1	0.5	Y(5): 0.0; S(15): 50.0; S(16): 50.0	3383000	0.742	2	26.5	0	147	1.784e-08	6.38	2	2137.94	-0.62	114.11	0
High	FLNIENPENQsE	5	1	1	Q04779	S11(Phospho)	0	1	1	S(11): 100.0	1691000				0	95	0.002805	3.13	2	1513.62	0.69	114.67	0
High	TDEEsIIGSSQIALK	2	1	1	P14772	S5(Phospho)	0	1	1	T(1): 0.1; S(5): 99.9; S(9): 0.1; S(10): 0.0	250800	0.457	2	0.9	0	118	0.002066	2.86	2	1670.79	0.28	114.69	0
High	TFVsETADDIEK	2	1	1	P0CI39	S4(Phospho)	0	1	0.5	T(1): 0.0; S(4): 50.0; T(6): 50.0	142700				0	70	0.004334	1.98	2	1434.6	-1.26	115.22	0
High	DmsVETFFEK	5	1	1	P39744	M2(Oxidation); S3(Phospho)	0	1	1	S(3): 100.0; T(6): 0.0	860100	0.43	2	5.7	0	92	0.001424	2.56	2	1328.51	0.16	115.23	0
High	DNEELQEIDNVsLDEPK	11	1	1	P25037	S12(Phospho)	0	1	1	S(12): 100.0	15720000	1.269	2	14.5	0	224	7.623e-07	5.59	2	2066.88	0.08	115.59	0
High	DNEELQEIDNVsLDEPk	6	1	1	P25037	S12(Phospho); K17(Label:13C(6))	0	1	1	S(12): 100.0	16910000	1.479	3	17.8	0	235	7.946e-07	5.83	2	2072.9	0.73	115.77	0
High	DFsPNFTGIDK	1	1	1	P38931	S3(Phospho)	0	1	1	S(3): 98.9; T(7): 1.1	52810				0.001	65	0.03282	2.02	2	1320.55	2.03	115.92	0
High	DNLsDTEEVIVIK	16	1	1	Q08951	S4(Phospho)	0	1	1	S(4): 100.0; T(6): 0.0	11290000	0.775	4	10.2	0	181	9.055e-06	4.44	2	1554.73	-0.33	118.04	0
High	DNLsDTEEVIVIk	14	1	1	Q08951	S4(Phospho); K13(Label:13C(6))	0	1	1	S(4): 100.0; T(6): 0.0	8746000	0.853	1		0	185	0.0001527	3.66	2	1560.75	0.62	118.59	0
High	sLSSQNIDADDPTQFENLk	1	1	1	P11075	S1(Phospho); K19(Label:13C(6))	0	1	0.1	S(1): 8.5; S(3): 83.0; S(4): 8.5; T(13): 0.0	178800				0	113	3.639e-06	4.88	2	2207.98	0.33	117.05	0
High	EEIDsEFEDEDFEk	11	1	1	P32501	S5(Phospho); K14(Label:13C(6))	0	1	1	S(5): 100.0	6440000				0	157	2.173e-05	4.8	2	1846.69	-0.87	119.76	0
High	EEIDsEFEDEDFEK	13	1	1	P32501	S5(Phospho)	0	1	1	S(5): 100.0	7756000	1.004	4	5	0	177	2.856e-06	5.18	2	1840.67	0.05	121.23	0
High	SyISLDTLR	1	1	1	Q02875	Y2(Phospho)	0	1	0.5	S(1): 49.6; Y(2): 49.6; S(4): 0.6; T(7): 0.2	25770				0	24	0.01775	1.81	2	1147.54	1.25	119.54	0
High	DNNsVEDNNPTDFLTDr	4	1	1	P38177	S4(Phospho); R17(Label:13C(6))	0	1	1	S(4): 100.0; T(11): 0.0; T(15): 0.0	4447000	1.058	2	48	0	228	1.331e-08	5.57	2	2051.83	2.05	121.13	0
High	DAFLEATsEDEIISR	6	1	1	P16861	S8(Phospho)	0	1	0.9	T(7): 7.3; S(8): 92.7; S(14): 0.0	1265000	2.058	2	29.8	0	149	0.0003676	3.2	2	1775.77	-0.68	125.87	0
High	DNNsVEDNNPTDFLTDR	6	1	1	P38177	S4(Phospho)	0	1	1	S(4): 100.0; T(11): 0.0; T(15): 0.0	6342000				0	180	1.71e-07	5.52	2	2045.81	-0.22	121.3	0
High	DAFLEATsEDEIISr	5	1	1	P16861	S8(Phospho); R15(Label:13C(6))	0	1	1	T(7): 0.3; S(8): 99.7; S(14): 0.0	2871000	1.233	1		0	177	0.0001879	4.13	2	1781.79	-1.84	125.4	0
High	DGLLEDPDNVsFr	4	2	1	A6ZZJ6	S11(Phospho); R13(Label:13C(6))	0	1	1	S(11): 100.0	2326000	1.11	1		0	134	0.0006312	3.86	2	1562.68	0.61	122.12	0
High	DGLLEDPDNVsFR	1	2	1	A6ZZJ6	S11(Phospho)	0	1	1	S(11): 100.0	121600	1.03	1		0	129	0.000893	3.57	2	1556.66	-1.04	121.7	0
High	sEDNLFGVEYDDEK	1	1	1	Q08967	S1(Phospho)	0	1	1	S(1): 100.0; Y(10): 0.0	115400				0	78	1.149e-05	4.34	2	1739.67	-0.88	122.69	0
High	NDsELFELr	11	1	1	P39719	S3(Phospho); R9(Label:13C(6))	0	1	1	S(3): 100.0	2945000				0	145	0.0002897	2.99	2	1208.53	0.82	124.23	0
High	ENGsGDDLFAGLK	14	1	1	P09064	S4(Phospho)	0	1	1	S(4): 100.0	3534000	0.309	2	47.4	0	100	0.001853	3.06	2	1402.59	0.77	124.99	0
High	ENGsGDDLFAGLk	6	1	1	P09064	S4(Phospho); K13(Label:13C(6))	0	1	1	S(4): 100.0	1342000	0.449	1		0	112	0.0001315	3.05	2	1408.61	1.21	123.82	0
High	EAsPATEFANEFTGENSTAK	8	1	1	P13259	S3(Phospho)	0	1	1	S(3): 100.0; T(6): 0.0; T(13): 0.0; S(17): 0.0; T(18): 0.0	4304000				0	130	1.357e-05	4.43	2	2180.9	-0.07	128.24	0
High	VPTVDVSVVDLTVK	8	1	1	P00359		0	1			176800	0.795	3	71.3	0		3.723e-05	3.18	2	1470.84	-0.07	129.74	0
High	EGsINLDEPLIIQK	1	1	1	P53962	S3(Phospho)	0	1	1	S(3): 100.0	23900	2.623	1		0	92	0.000267	3.1	2	1648.82	-0.99	133.7	0
High	EGsINLDEPLIIQk	1	1	1	P53962	S3(Phospho); K14(Label:13C(6))	0	1	1	S(3): 100.0	56820				0	47	0.001697	2.87	2	1654.84	-0.31	134.02	0
High	IITHPNFNGNTLDNDIMLIK	13	1	1	P00761 SWISS-PROT:P00761		0	1			1947000				0		5.051e-08	5.12	3	2283.18	-0.22	165.49	0
High	IITHPNFNGNTLDNDImLIK	9	1	1	P00761 SWISS-PROT:P00761	M17(Oxidation)	0	1			428900				0		0.0003271	3.45	3	2299.18	0.06	153.14	0
High	SESPVPLGSPR	1	1	1	P10507		0	1			11330				0.009		0.1422	1.57	2	1125.59	0.62	140.45	0
High	EEsDDDmGFGLFD	99	1	1	P02400	S3(Phospho); M7(Oxidation)	0	1	1	S(3): 100.0	779700000				0	155	0.0002664	3.88	2	1572.51	0.39	145.86	0
High	EQLASQLVDLk	2	1	1	P0CX85	K11(Label:13C(6))	0	1			73490	2.292	1		0		0.0003944	2.91	2	1249.71	-0.32	116.26	0
High	SGETEDTFIADLVVGLR	1	2	2	P00924;P00925		0	1			67610				0		1.504e-06	4.91	2	1821.92	-2.79	184.43	0
High	GEALLVVLVSSVTEANIIK	1	1	1	P48589		0	1			20230				0		1.223e-07	4.75	3	1955.15	3.5	213.71	0
High	LAPTNsGGsGGk	1	1	1	A7A261	S6(Phospho); S9(Phospho); K12(Label:13C(6))	0	1	1	T(4): 1.8; S(6): 98.2; S(9): 100.0	87760	2.308	1		0	65	0.005132	1.2	2	1211.48	0.33	22.62	0
High	LTAATNAK	2	1	1	P06169		0	1			171400				0.001		0.03407	1.51	2	789.443	-4.11	22.74	0
High	LTAATNAk	1	1	1	P06169	K8(Label:13C(6))	0	1			188300	1.212	1		0.003		0.07223	1.79	2	795.465	-1.84	22.92	0
High	ELDTAQk	1	1	1	P00359	K7(Label:13C(6))	0	1			20630				0.003		0.06747	1	2	810.433	3.89	23.81	0
High	NKPGVYTK	3	1	1	P00761 SWISS-PROT:P00761		0	1			30510				0.003		0.07222	1.61	2	906.505	0.68	52.89	0
High	EIEIPSGr	1	5	1	A6ZY89	R8(Label:13C(6))	0	1			0				0		0.01531	1.52	2	906.505	6.4	49.23	0
High	VSPADAAk	1	1	1	P39938	K8(Label:13C(6))	0	1			16110				0.003		0.07846	1.05	2	764.425	1.22	28.98	0
High	TSsPsPSPPAAK	3	1	1	Q01477	S3(Phospho); S5(Phospho)	0	1	0.9	T(1): 1.8; S(2): 5.4; S(3): 90.7; S(5): 94.2; S(7): 7.9	34810				0	34	0.01548	2.21	2	1286.51	1.46	31.88	0
High	AETAAQDVQQk	2	1	1	Q08245	K11(Label:13C(6))	0	1			51830	0.489	1		0		0.0002203	3.17	2	1194.61	1.8	31.94	0
High	YGATSTNPAk	3	2	1	P05740	K10(Label:13C(6))	0	1			53350	1.239	1		0		0.004052	2.49	2	1015.52	1.62	32.43	0
High	YGATSTNPAK	1	2	1	P05740		0	1			30820				0		0.008143	1.8	2	1009.5	1.62	32.7	0
High	ANLDVk	4	2	2	P00925;P00924	K6(Label:13C(6))	0	1			202200				0		0.008819	1.75	2	665.392	-1.17	35.11	0
High	NQAALNPR	3	2	1	P11484		0	1			11310				0.003		0.07347	1.74	2	883.473	-1.8	34.62	0
High	TPTTAAATTTSsNANsr	2	1	1	P06102	S12(Phospho); S16(Phospho); R17(Label:13C(6))	0	1	0.1	T(1): 0.0; T(3): 0.0; T(4): 0.0; T(8): 0.2; T(9): 8.8; T(10): 8.8; S(11): 73.6; S(12): 8.8; S(16): 100.0	416900				0	88	8.26e-06	3.72	2	1817.74	-0.01	35.9	0
High	STQHLsTPsPk	4	1	1	P17119	S6(Phospho); S9(Phospho); K11(Label:13C(6))	0	1	0.1	S(1): 0.0; T(2): 0.0; S(6): 8.4; T(7): 91.6; S(9): 100.0	228600	0.792	1		0	63	0.0009582	2.83	2	1348.56	0.62	36.32	0
High	TAEQVAAEr	4	1	1	P05737	R9(Label:13C(6))	0	1			40230	1.371	1		0		0.0006719	2.42	2	980.513	2.71	36.59	0
High	TAEQVAAER	4	1	1	P05737		0	1			47000	1.749	2	27.6	0		0.0002071	2.54	2	974.493	2.84	37.17	0
High	SGDAALVk	4	1	1	P02994	K8(Label:13C(6))	0	1			84420				0		0.002424	2.47	2	766.439	-1.05	36.47	0
High	SGDAALVK	4	1	1	P02994		0	1			97060	0.943	1		0		0.001186	2.3	2	760.419	-0.83	36.68	0
High	VGEDIAK	1	1	1	P0CX54		0	1			14020				0.003		0.08427	1.14	2	731.393	-0.78	36.64	0
High	sPGRPsSSQGEIK	1	1	1	P43583	S1(Phospho); S6(Phospho)	0	1	0.1	S(1): 100.0; S(6): 9.0; S(7): 90.1; S(8): 1.0	205900				0.001	91	0.03067	2.41	2	1489.61	0.9	38.67	0
High	IATYQER	5	1	1	P00359		0	1			146100	1.395	2	89.2	0		0.007474	1.74	2	880.45	-2.09	40.38	0
High	ALNEEAEAr	1	1	1	P0CX82	R9(Label:13C(6))	0	1			34050	1.41	1		0		0.008629	1.28	2	1008.51	0.65	40.12	0
High	YVVDTSK	1	1	1	P00330		0	1			25620				0.001		0.04544	1.62	2	811.42	-0.11	40.66	0
High	SVIDNAR	1	1	1	P00549		0	1			77710	0.887	1		0.007		0.1176	1.43	2	774.41	-0.83	35.01	0
High	YVVDTSk	2	1	1	P00330	K7(Label:13C(6))	0	1			51070	1.243	1		0.003		0.07952	1.43	2	817.441	1.4	41.29	0
High	NVPtPsPsPKPQHR	34	1	1	P25358	T4(Phospho); S6(Phospho); S8(Phospho)	0	1	1	T(4): 100.0; S(6): 100.0; S(8): 100.0	5881000	0.302	4	6.7	0	148	9.152e-05	3.06	2	1781.72	0.88	46.37	0
High	SVsIDsTK	1	1	1	P53898	S3(Phospho); S6(Phospho)	0	1	0.8	S(1): 3.1; S(3): 96.9; S(6): 86.9; T(7): 13.1	0				0.009	33	0.1448	2.39	2	996.372	3.57	42.13	0
High	IATAIEk	3	2	2	P00924;P00925	K7(Label:13C(6))	0	1			77560				0.001		0.02933	1.49	2	751.465	-0.46	43.32	0
High	AVNTGMEPGk	1	1	1	P05317	K10(Label:13C(6))	0	1			89610	1.731	1		0.001		0.02848	1.97	2	1009.51	1.65	41.8	0
High	QGSIssGPPPR	4	1	1	Q9P305	S5(Phospho); S6(Phospho)	0	1	1	S(3): 1.4; S(5): 98.8; S(6): 99.8	25120				0	72	0.01155	1.8	2	1242.49	1.97	43.84	0
High	sAtPTLQDQK	5	1	1	P43583	S1(Phospho); T3(Phospho)	0	1	1	S(1): 100.0; T(3): 99.5; T(5): 0.5	160700	0.797	3	58.9	0	103	0.002332	3.37	2	1248.49	0.65	43.7	0
High	KssPDAVDSVGK	1	1	1	P53629	S2(Phospho); S3(Phospho)	0	1	1	S(2): 100.0; S(3): 100.0; S(9): 0.0	19490				0.002	73	0.04987	2.5	2	1349.54	2.71	43.78	1
High	FPTDDDDK	3	1	1	P00761 SWISS-PROT:P00761		0	1			56200				0		0.0125	1.99	2	952.391	1.44	43.57	0
High	sAtPTLQDQk	5	1	1	P43583	S1(Phospho); T3(Phospho); K10(Label:13C(6))	0	1	1	S(1): 100.0; T(3): 100.0; T(5): 0.0	108400				0	94	0.004933	2.79	2	1254.51	0.95	44.14	0
High	APVLSDSScK	8	1	1	P00761 SWISS-PROT:P00761	C9(Carbamidomethyl)	0	1			203300				0		0.0007585	2.92	2	1063.51	1.33	44.93	0
High	DDTAQTVSEAr	2	1	1	P05030	R11(Label:13C(6))	0	1			62670				0		0.00135	2.49	2	1198.57	3.49	44.05	0
High	DDTAQTVSEAR	3	1	1	P05030		0	1			60950	1.025	1		0		0.0002201	2.54	2	1192.55	1.56	44.87	0
High	VTTINStSANNtPR	1	1	1	Q12275	T7(Phospho); T12(Phospho)	0	1	0.1	T(2): 0.1; T(3): 0.0; S(6): 0.1; T(7): 11.9; S(8): 88.1; T(12): 99.9	35110	0.526	1		0	58	0.01799	1.74	2	1635.68	1.32	44.81	0
High	EAsLsTPPNEK	1	1	1	P38853	S3(Phospho); S5(Phospho)	0	1	0.1	S(3): 97.1; S(5): 17.1; T(6): 85.8	116800				0.007	26	0.1181	1.64	2	1332.51	0.5	46.4	0
High	sLGsPSVSSSK	5	1	1	P47116	S1(Phospho); S4(Phospho)	0	1	0.9	S(1): 100.0; S(4): 86.3; S(6): 11.6; S(8): 1.8; S(9): 0.3; S(10): 0.0	484400	0.233	1		0	49	0.007073	3.03	2	1195.47	0.83	46.6	0
High	sLGsPSVSSSk	2	1	1	P47116	S1(Phospho); S4(Phospho); K11(Label:13C(6))	0	1	0.4	S(1): 99.6; S(4): 42.9; S(6): 42.7; S(8): 6.8; S(9): 6.8; S(10): 1.3	101700				0.001	43	0.02388	3.02	2	1201.49	1.65	46.26	0
High	SNVPsPVsR	1	1	1	P43560	S5(Phospho); S8(Phospho)	0	1	1	S(1): 0.0; S(5): 100.0; S(8): 100.0	329600	0.033	1		0.007	47	0.1189	1.91	2	1102.44	2.11	47.22	0
High	YAQDGAGIEr	4	1	1	P14126	R10(Label:13C(6))	0	1			46980	2.393	2	65.7	0		0.0006604	2.19	2	1085.53	0.56	47.34	0
High	LSSsMPNsPK	3	1	1	Q07533	S4(Phospho); S8(Phospho)	0	1	0.9	S(2): 0.0; S(3): 7.8; S(4): 92.2; S(8): 100.0	445600	0.867	1		0	76	0.006721	2.64	2	1207.45	1.07	47.8	0
High	IEEELGDk	5	1	1	P00925	K8(Label:13C(6))	0	1			811100	1.192	3	5.4	0		0.001083	2.57	2	938.477	-0.15	47.82	0
High	IEEELGDK	3	1	1	P00925		0	1			720700				0		0.002856	2.19	2	932.456	-0.82	47.89	0
High	LSSsMPNsPk	2	1	1	Q07533	S4(Phospho); S8(Phospho); K10(Label:13C(6))	0	1	0.9	S(2): 0.3; S(3): 11.0; S(4): 89.0; S(8): 99.7	350100				0	48	0.01492	2.28	2	1213.47	0.77	48.06	0
High	DASsLsPTSAGSR	2	1	1	P35817	S4(Phospho); S6(Phospho)	0	1	0	S(3): 98.0; S(4): 2.0; S(6): 1.7; T(8): 86.5; S(9): 11.4; S(12): 0.3	149800	0.547	1		0	35	0.003787	2.64	2	1395.52	0.54	48.6	0
High	VSSASAAASESDVAk	2	1	1	P26785	K15(Label:13C(6))	0	1			26690	1.188	1		0		0.0007563	2.74	2	1385.69	1.69	48.86	0
High	EGNIsINsGSGNSSK	4	1	1	P07560	S5(Phospho); S8(Phospho)	0	1	0.9	S(5): 98.3; S(8): 88.6; S(10): 13.1; S(13): 0.0; S(14): 0.0	107400	1.743	1		0	73	0.0003804	3.39	2	1610.61	0.97	49.37	0
High	DASsLsPTSAGSr	1	1	1	P35817	S4(Phospho); S6(Phospho); R13(Label:13C(6))	0	1	0.1	S(3): 11.2; S(4): 77.5; S(6): 19.5; T(8): 78.6; S(9): 12.6; S(12): 0.6	71760				0.001	44	0.0378	1.69	2	1401.54	0.02	48.32	0
High	EGNIsINsGSGNSSk	3	1	1	P07560	S5(Phospho); S8(Phospho); K15(Label:13C(6))	0	1	0.8	S(5): 88.3; S(8): 88.3; S(10): 22.5; S(13): 0.6; S(14): 0.4	149500	1.388	1		0	56	0.0004148	3.14	2	1616.63	-1.89	49.67	0
High	TSQSsPNVTPsHMSR	1	1	1	P21657	S5(Phospho); S11(Phospho)	0	1	0	T(1): 10.0; S(2): 10.0; S(4): 9.9; S(5): 70.3; T(9): 99.9; S(11): 0.0; S(14): 0.0	54830				0.001	27	0.0446	2.06	2	1775.68	1.6	48.58	0
High	AGAEIVPk	3	1	1	P00560	K8(Label:13C(6))	0	1			36720	0.957	1		0		0.0007959	2.33	2	790.476	-0.65	49.29	0
High	SEsGTPAPK	1	1	1	P50875	S3(Phospho)	0	1	0.4	S(1): 10.8; S(3): 44.6; T(5): 44.6	1694				0.004	22	0.09482	1.66	2	953.395	-2.67	48.8	0
High	TSPsNsPEAsPSLAk	3	1	1	P19812	S4(Phospho); S6(Phospho); S10(Phospho); K15(Label:13C(6))	0	1	0	T(1): 50.0; S(2): 50.0; S(4): 1.4; S(6): 98.5; S(10): 90.1; S(12): 10.0	136000	1.022	1		0	34	0.00318	2.9	2	1718.64	-0.15	49.58	0
High	TSPsNsPEAsPSLAK	2	1	1	P19812	S4(Phospho); S6(Phospho); S10(Phospho)	0	1	0	T(1): 50.0; S(2): 50.0; S(4): 1.6; S(6): 98.5; S(10): 98.5; S(12): 1.5	146900	0.992	1		0	57	0.003573	3.23	2	1712.62	-0.16	49.28	0
High	SGGGGGGGLGSGGSIR	8	1	1	P35527		0	1			171400				0		0.005281	2.65	2	1232.61	7.18	46.66	0
High	TQDVLGENGR	1	1	1	P05750		0	1			4993	1.664	1		0.003		0.08467	1.61	2	1088.53	-0.11	51.77	0
High	DSSATPSsr	2	1	1	Q06505	S8(Phospho); R9(Label:13C(6))	0	1	1	S(2): 0.1; S(3): 0.6; T(5): 0.6; S(7): 2.4; S(8): 96.3	17570				0.009	29	0.1458	1.79	2	993.402	3.68	50.55	0
High	TLsQsSIR	1	1	1	P15442	S3(Phospho); S5(Phospho)	0	1	0	T(1): 0.1; S(3): 3.6; S(5): 98.2; S(6): 98.2	49300	0.837	1		0.002	24	0.05799	2.26	2	1051.42	2.37	52.44	0
High	IGDsLQGsPQr	2	1	1	P48415	S4(Phospho); S8(Phospho); R11(Label:13C(6))	0	1	1	S(4): 100.0; S(8): 100.0	388500				0	44	0.009035	3.19	2	1323.55	1.18	52.47	0
High	MANsPVLK	2	2	1	A6ZUC0	S4(Phospho)	0	1	1	S(4): 100.0	96500				0.002	36	0.05962	1.62	2	939.438	0.86	52.07	0
High	IGDsLQGsPQR	2	1	1	P48415	S4(Phospho); S8(Phospho)	0	1	1	S(4): 100.0; S(8): 100.0	287900	1.482	1		0	55	0.001136	3.23	2	1317.53	1.27	52.62	0
High	IEtPVtPTETk	1	1	1	Q06440	T3(Phospho); T6(Phospho); K11(Label:13C(6))	0	1	1	T(3): 100.0; T(6): 99.9; T(8): 0.1; T(10): 0.0	70100				0.001	89	0.02576	1.62	2	1381.6	-1.69	52.13	0
High	IEtPVtPTETK	2	1	1	Q06440	T3(Phospho); T6(Phospho)	0	1	0.9	T(3): 100.0; T(6): 88.8; T(8): 10.9; T(10): 0.3	188900				0	52	0.006849	3.01	2	1375.58	1.93	52.16	0
High	DIEGSVQPSR	1	1	1	P53252		0	1			0				0		0.01268	1.52	2	1087.54	4.83	52.48	0
High	AGFAGDDAPr	2	2	1	P60011	R10(Label:13C(6))	0	1			37850	2.958	2	25.1	0		0.008456	1.69	2	982.47	1.81	53.15	0
High	LEEVDEEEEEk	1	1	1	P15108	K11(Label:13C(6))	0	1			49690				0.001		0.03157	2.32	2	1383.61	1.72	53.1	0
High	LGSAPNNAGEDsDNNsIR	1	1	1	P38822	S12(Phospho); S16(Phospho)	0	1	1	S(3): 3.9; S(12): 96.4; S(16): 99.8	212900	0.789	1		0	40	0.0134	4.28	2	1990.75	-1.26	53.11	0
High	TPGPGGQAALr	4	2	1	P06367	R11(Label:13C(6))	0	1			17430	1.266	1		0		0.01317	2.02	2	1030.57	-1.38	54.87	0
High	TsPsNSPEASPSLAK	1	1	1	P19812	S2(Phospho); S4(Phospho)	0	1	0.1	T(1): 49.5; S(2): 49.5; S(4): 14.6; S(6): 83.4; S(10): 2.5; S(12): 0.5	135500				0	36	0.01096	2.22	2	1632.66	-0.08	53.23	0
High	TSPsNsPEASPSLAk	1	1	1	P19812	S4(Phospho); S6(Phospho); K15(Label:13C(6))	0	1	0	T(1): 50.0; S(2): 50.0; S(4): 1.3; S(6): 98.5; S(10): 0.2; S(12): 0.0	256500	2.089	1		0.001	42	0.03591	2.61	2	1638.68	0.37	53.25	0
High	LEEVDEEEEEK	1	1	1	P15108		0	1			39210	1.399	1		0		0.003321	2.73	2	1377.59	-0.85	53.28	0
High	SDNVYLk	2	1	1	P0CX49	K7(Label:13C(6))	0	1			87290	1.055	1		0.004		0.09296	1.22	2	844.45	-0.28	54.01	0
High	LEtDEsPIQTk	1	1	1	P23585	T3(Phospho); S6(Phospho); K11(Label:13C(6))	0	1	1	T(3): 100.0; S(6): 100.0; T(10): 0.0	64530				0	69	0.004808	2.94	2	1426.59	0.35	53.72	0
High	sLEPsSESVr	1	1	1	P38041	S1(Phospho); S5(Phospho); R10(Label:13C(6))	0	1	0.1	S(1): 99.1; S(5): 12.5; S(6): 12.9; S(8): 75.5	31650				0.002	23	0.0466	2.15	2	1256.49	0.35	53.91	0
High	DAMMSAPGsr	5	2	1	A6ZP47	S9(Phospho); R10(Label:13C(6))	0	1	1	S(5): 0.0; S(9): 100.0	436600	9.849	2	2.5	0	86	0.01218	2.39	2	1108.43	2.68	54.64	0
High	ELGTANGtGHStPLSK	1	1	1	Q03707	T8(Phospho); T12(Phospho)	0	1	0	T(4): 0.2; T(8): 8.6; S(11): 95.3; T(12): 95.3; S(15): 0.6	0				0.009	32	0.1388	1.44	2	1729.72	-0.45	54.6	0
High	DAMMSAPGsR	1	2	1	A6ZP47	S9(Phospho)	0	1	1	S(5): 0.8; S(9): 99.2	52280				0.001	83	0.02262	1.98	2	1102.41	2.13	54.82	0
High	NPISSTVSsNQQsPK	1	1	1	P53550	S9(Phospho); S13(Phospho)	0	1	1	S(4): 0.0; S(5): 0.0; T(6): 0.0; S(8): 1.6; S(9): 98.6; S(13): 99.8	205400	0.244	1		0	86	0.001938	3.2	2	1733.72	0.66	55.27	0
High	MTSSAssPQDLEK	2	1	1	Q12359	S6(Phospho); S7(Phospho)	0	1	0	T(2): 0.1; S(3): 49.6; S(4): 49.6; S(6): 11.1; S(7): 89.5	64810	0.463	1		0.001	59	0.03415	2.81	2	1540.56	0.65	55.77	0
High	MTSSAssPQDLEk	1	1	1	Q12359	S6(Phospho); S7(Phospho); K13(Label:13C(6))	0	1	0	T(2): 1.6; S(3): 11.1; S(4): 87.6; S(6): 88.7; S(7): 11.1	46820				0	37	0.002999	2.84	2	1546.58	-1.24	55.88	0
High	DAMMsAPGsr	2	2	1	A6ZP47	S5(Phospho); S9(Phospho); R10(Label:13C(6))	0	1	1	S(5): 100.0; S(9): 100.0	725700	6.798	1		0.001	76	0.02165	2.6	2	1188.39	1.04	55.44	0
High	ETTYDEIK	5	1	1	P00359		0	1			181900				0		0.01058	1.54	2	998.469	1.15	56.53	0
High	DAMmsAPGsr	1	2	1	A6ZP47	M4(Oxidation); S5(Phospho); S9(Phospho); R10(Label:13C(6))	0	1	1	S(5): 100.0; S(9): 100.0	42750	9.757	1		0.009	23	0.1423	1.8	2	1204.39	2.11	55.52	0
High	SPsNLNsTSVTPr	1	1	1	Q03640	S3(Phospho); S7(Phospho); R13(Label:13C(6))	0	1	0.1	S(1): 88.8; S(3): 11.2; S(7): 79.0; T(8): 9.8; S(9): 1.4; T(11): 9.8	182400				0.004	48	0.08811	1.64	2	1525.64	1.42	55.59	0
High	SQNAPSDGTGssTPQHHDEDEDELSR	1	1	1	P38431	S11(Phospho); S12(Phospho)	0	1	0.5	S(1): 0.1; S(6): 4.2; T(9): 27.2; S(11): 71.8; S(12): 71.8; T(13): 24.8; S(25): 0.1	176100				0.005	58	0.1067	3.6	3	2956.1	1.81	55.62	0
High	AVQDNGESAFr	4	2	1	P40212	R11(Label:13C(6))	0	1			22630	1.297	1		0		0.0005353	2.72	2	1199.58	2.97	57.29	0
High	kAEASGEAAEEAEDEE	4	1	1	P05755	K1(Label:13C(6))	0	1			408400				0		1.068e-05	3.69	2	1670.7	-0.66	48.88	1
High	AVQDNGESAFR	1	2	1	P40212		0	1			17200				0		0.001628	1.99	2	1193.56	5.02	55.8	0
High	VATTGEWDk	7	1	1	P06169	K9(Label:13C(6))	0	1			159900	0.917	1		0		0.004025	2.52	2	1012.51	1.1	57.75	0
High	sATPPsSITAAK	1	1	1	Q06440	S1(Phospho); S6(Phospho)	0	1	0	S(1): 99.9; T(3): 99.8; S(6): 0.2; S(7): 0.1; T(9): 0.0	16000				0.002	20	0.05441	1.21	2	1290.54	0.28	56.1	0
High	KAEASGEAAEEAEDEE	5	1	1	P05755		0	1			678500				0		5.563e-05	3.54	2	1664.68	-0.23	48.84	1
High	ETTYDEIk	1	1	1	P00359	K8(Label:13C(6))	0	1			234800	1.214	1		0.002		0.05939	1.76	2	1004.49	1.22	56.38	0
High	VATTGEWDK	5	1	1	P06169		0	1			175200	1.853	1		0		0.001898	2.18	2	1006.49	1.04	57.27	0
High	AEASGEAAEEAEDEE	1	1	1	P05755		0	1			63050				0		7.653e-06	4.06	2	1536.58	-0.48	57.79	0
High	sHErPDDVsV	8	1	1	P54003	S1(Phospho); R4(Label:13C(6)); S9(Phospho)	0	1	1	S(1): 100.0; S(9): 100.0	161500				0	93	0.00771	2.63	2	1306.48	0.69	59.8	0
High	sHERPDDVsV	9	1	1	P54003	S1(Phospho); S9(Phospho)	0	1	1	S(1): 100.0; S(9): 100.0	132700	1.411	1		0	101	0.009955	3.32	2	1300.46	-0.44	59.25	0
High	GSGIVASPAVk	3	1	1	P25443	K11(Label:13C(6))	0	1			29300	1.781	1		0		0.002686	1.82	2	991.589	1.25	58.8	0
High	GSGIVASPAVK	1	1	1	P25443		0	1			4767	2.81	1		0		0.007527	1.68	2	985.568	0.31	58.32	0
High	VTAVVESPEGER	2	1	1	P05030		0	1			17000	1.465	1		0		0.01687	2.45	2	1272.64	0.31	59.85	0
High	LSSPATLNSR	9	1	1	P00761 SWISS-PROT:P00761		0	1			288500				0		0.0009346	2.38	2	1045.56	1.01	60.23	0
High	IGsALNtPk	4	1	1	P06102	S3(Phospho); T7(Phospho); K9(Label:13C(6))	0	1	1	S(3): 100.0; T(7): 100.0	683900	0.719	1		0	80	0.0007661	2.93	2	1066.47	1.33	59.83	0
High	VEPVEGsLQsk	1	5	1	B3LSR0	S7(Phospho); S10(Phospho); K11(Label:13C(6))	0	1	1	S(7): 100.0; S(10): 100.0	115500				0.007	76	0.1193	2.09	2	1338.57	-0.32	59.42	0
High	VTAVVESPEGEr	1	1	1	P05030	R12(Label:13C(6))	0	1			10340				0.001		0.04224	1.69	2	1278.67	2.41	59.44	0
High	NDNASGGYMQPDQssNASMHk	2	1	1	P19807	S14(Phospho); S15(Phospho); K21(Label:13C(6))	0	1	0.8	S(5): 0.3; Y(8): 1.1; S(14): 95.8; S(15): 84.4; S(18): 18.5	256500	3.217	2	17.6	0	57	0.017	2.81	3	2404.87	0.37	59.51	0
High	VTDGVMVAr	3	1	1	P00549	R9(Label:13C(6))	0	1			90030	1.947	1		0		0.0001127	2.25	2	953.518	0.05	60.4	0
High	EIQEALsEKPtR	1	1	1	P25441	S7(Phospho); T11(Phospho)	0	1	1	S(7): 100.0; T(11): 100.0	259700	1.05	1		0	90	0.00671	2.72	2	1560.67	-1.02	60.15	0
High	VTDGVMVAR	4	1	1	P00549		0	1			51030				0		0.01243	1.8	2	947.501	2.93	59.67	0
High	KSNLssPSSASSSASPATTVTK	2	1	1	P40850	S5(Phospho); S6(Phospho)	0	1	0	S(2): 95.6; S(5): 81.4; S(6): 15.9; S(8): 3.5; S(9): 3.5; S(11): 0.0; S(12): 0.0; S(13): 0.0; S(15): 0.0; T(18): 0.0; T(19): 0.0; T(21): 0.0	419500	0.822	2	42.8	0	63	0.01333	3.41	2	2254.98	0.05	59.73	1
High	sQNVVLsPk	1	1	1	P53049	S1(Phospho); S7(Phospho); K9(Label:13C(6))	0	1	1	S(1): 100.0; S(7): 100.0	62200				0.005	27	0.09996	2.28	2	1137.51	0.61	60.46	0
High	EVsEEENTEPEVQEEK	2	1	1	P38249	S3(Phospho)	0	1	1	S(3): 99.7; T(8): 0.3	1138000	0.943	1		0	69	4.431e-05	4.24	2	1984.79	0.27	59.08	0
High	AVLVDGIVK	1	1	1	Q12084		0	1			2981				0.009		0.138	1.41	2	913.57	-1.59	60.18	0
High	IEsPEsIK	3	1	1	P23201	S3(Phospho); S6(Phospho)	0	1	1	S(3): 100.0; S(6): 100.0	40370	2.055	1		0.001	76	0.03025	1.74	2	1062.42	1.89	61.97	0
High	LcGESmIEVR	1	1	1	Q08908	C2(Carbamidomethyl); M6(Oxidation)	0	1			22930				0.009		0.1339	1.47	2	1209.56	-0.15	61.28	0
High	DRsPtPDPDIVK	1	1	1	Q07660	S3(Phospho); T5(Phospho)	0	1	1	S(3): 100.0; T(5): 100.0	92910	0.31	1		0.004	57	0.09339	2.98	2	1499.62	0.66	62.13	1
High	LSATSQTAASATPGVAQsR	7	1	1	P35197	S18(Phospho)	0	1	1	S(2): 0.0; T(4): 0.0; S(5): 0.0; T(7): 0.0; S(10): 0.0; T(12): 0.0; S(18): 100.0	5766000	0.279	4	4.5	0	120	1.973e-07	5.17	2	1883.89	-0.28	59.65	0
High	NRsPsPPPVYDAQGK	2	1	1	Q12186	S3(Phospho); S5(Phospho)	0	1	1	S(3): 100.0; S(5): 100.0; Y(10): 0.0	95990	0.459	2	10.7	0	117	0.005261	2.97	2	1772.74	-0.89	62.24	1
High	SssSTSNLSLNR	2	1	1	Q12044	S2(Phospho); S3(Phospho)	0	1	0	S(1): 9.6; S(2): 9.6; S(3): 26.5; S(4): 73.5; T(5): 73.5; S(6): 6.3; S(9): 1.1	45840	1.237	1		0.001	21	0.03395	1.78	2	1412.55	1.97	61.68	0
High	SHNssPTNGLSQANGTVR	1	1	1	P38167	S4(Phospho); S5(Phospho)	0	1	0.7	S(1): 23.2; S(4): 86.2; S(5): 86.2; T(7): 4.3; S(11): 0.0; T(16): 0.0	122000	0.144	1		0	69	3.066e-05	4.2	2	1986.81	0.42	61.72	0
High	NrsPsPPPVYDAQGk	2	1	1	Q12186	R2(Label:13C(6)); S3(Phospho); S5(Phospho); K15(Label:13C(6))	0	1	0.4	S(3): 89.6; S(5): 55.2; Y(10): 55.2	37160	0.355	1		0.002	26	0.05396	2.59	2	1784.78	-0.12	62.36	1
High	SSssTSNLSLNr	1	1	1	Q12044	S3(Phospho); S4(Phospho); R12(Label:13C(6))	0	1	0	S(1): 32.5; S(2): 32.5; S(3): 32.5; S(4): 14.2; T(5): 77.3; S(6): 10.9; S(9): 0.1	61180	1.212	1		0	40	0.01079	2.46	2	1418.57	0.25	62.14	0
High	FQEIVK	3	1	1	P02994		0	1			197800	1.031	1		0.002		0.05578	1.85	2	763.436	1.63	63.09	0
High	EEtPLAEPTNVsk	1	5	1	B3LSR0	T3(Phospho); S12(Phospho); K13(Label:13C(6))	0	1	1	T(3): 100.0; T(9): 0.0; S(12): 100.0	84810				0.001	81	0.03418	2.26	2	1580.66	-2.09	62.64	0
High	sVsPQDIQER	1	8	1	E7KDI6	S1(Phospho); S3(Phospho)	0	1	1	S(1): 100.0; S(3): 100.0	8215	0.84	1		0.005	65	0.09628	1.73	2	1318.5	-2.53	63.06	0
High	VNENtPEQWK	3	1	1	P33322	T5(Phospho)	0	1	1	T(5): 100.0	248600	0.55	1		0	64	0.008219	2.64	2	1324.55	-1.69	63.1	0
High	KDEsDsENDIEIK	1	1	1	P32499	S4(Phospho); S6(Phospho)	0	1	1	S(4): 100.0; S(6): 100.0	0				0.004	50	0.09086	2.43	2	1681.62	-0.82	65.39	1
High	EEEDMIQGGSSAEsPR	2	1	1	Q06328	S14(Phospho)	0	1	1	S(10): 0.0; S(11): 0.0; S(14): 100.0	81640				0	77	0.002484	2.36	2	1801.69	-0.72	63.4	0
High	EEEDMIQGGSSAEsPr	2	1	1	Q06328	S14(Phospho); R16(Label:13C(6))	0	1	1	S(10): 0.0; S(11): 0.0; S(14): 100.0	127200	1.482	2	2.2	0	82	0.002617	2.62	2	1807.72	2.12	63.46	0
High	VEDNLsEDDSTMK	1	1	1	P47116	S6(Phospho)	0	1	0.8	S(6): 81.7; S(10): 9.1; T(11): 9.1	72340	0.597	1		0	61	0.01479	2.07	2	1562.6	2.25	63.83	0
High	NGsINsLTK	2	1	1	P47068	S3(Phospho); S6(Phospho)	0	1	0.5	S(3): 99.8; S(6): 50.1; T(8): 50.1	121000	0.686	1		0.002	38	0.05019	2.12	2	1093.44	2.33	65.64	0
High	YGGHsMSDPGTTYr	11	1	1	P16387	S5(Phospho); R14(Label:13C(6))	0	1	1	Y(1): 0.3; S(5): 99.3; S(7): 0.3; T(11): 0.0; T(12): 0.0; Y(13): 0.0	1158000				0	63	0.001948	3.15	2	1614.63	-0.28	65.46	0
High	VESGsQQTsIHsTPIVQK	3	1	1	P23585	S5(Phospho); S9(Phospho); S12(Phospho)	0	1	0.8	S(3): 2.3; S(5): 96.3; T(8): 13.8; S(9): 87.8; S(12): 97.6; T(13): 2.1	417400	0.183	1		0	81	0.003609	3.5	2	2165.89	0.06	64.57	0
High	tSTPTTMLsR	1	1	1	P27705	T1(Phospho); S9(Phospho)	0	1	0.2	T(1): 68.6; S(2): 15.6; T(3): 15.7; T(5): 33.3; T(6): 33.4; S(9): 33.4	480100	0.344	1		0.003	24	0.06829	1.85	2	1254.48	-1.02	65.95	0
High	HssPDPYGINDk	8	1	1	P47083	S2(Phospho); S3(Phospho); K12(Label:13C(6))	0	1	0.8	S(2): 92.3; S(3): 92.3; Y(7): 15.3	447200	0.924	2	7.1	0	100	2.923e-05	4.32	2	1495.56	0.04	66.67	0
High	DSYVsDDVANsTEr	3	1	1	P32901	S5(Phospho); S11(Phospho); R14(Label:13C(6))	0	1	0.5	S(2): 0.2; Y(3): 0.2; S(5): 99.5; S(11): 50.0; T(12): 50.0	110800	0.724	1		0	77	0.003077	3.1	2	1723.62	0.85	66.38	0
High	KDtDsENNITIAQDDEK	1	1	1	P38196	T3(Phospho); S5(Phospho)	0	1	1	T(3): 100.0; S(5): 100.0; T(10): 0.0	163100	0.882	1		0	111	0.0002999	3.87	2	2095.81	0.73	65.14	1
High	HssPDPYGINDK	9	1	1	P47083	S2(Phospho); S3(Phospho)	0	1	1	S(2): 100.0; S(3): 100.0; Y(7): 0.0	348200	1.655	1		0	103	2.077e-05	3.83	2	1489.54	0.28	65.63	0
High	DSYVsDDVANsTER	3	1	1	P32901	S5(Phospho); S11(Phospho)	0	1	0.5	S(2): 0.0; Y(3): 0.0; S(5): 100.0; S(11): 50.0; T(12): 50.0	163500	1.095	1		0	126	0.0001259	4.46	2	1717.6	-0.22	65.67	0
High	TASGNIIPSSTGAAK	4	1	1	P00359		0	1			199100	0.61	2	13.8	0		0.001577	2.99	2	1374.72	0.04	66.79	0
High	TASGNIIPSSTGAAk	3	1	1	P00359	K15(Label:13C(6))	0	1			106200				0.001		0.03403	2.03	2	1380.75	2.35	66.54	0
High	TGVVYNVTK	1	2	1	Q02753		0	1			19480	2.506	1		0.001		0.02106	1.84	2	980.542	0.72	65.52	0
High	EyAKPFGR	1	1	1	P53076	Y2(Phospho)	0	1	1	Y(2): 100.0	391500				0.005	27	0.09945	1.55	2	1047.46	-1.14	66.6	0
High	APYSsNsTLNEVNK	1	1	1	P33332	S5(Phospho); S7(Phospho)	0	1	0.1	Y(3): 83.8; S(4): 83.8; S(5): 14.5; S(7): 14.5; T(8): 3.3	60140				0.001	61	0.04021	2.57	2	1683.67	2.74	66.01	0
High	sNPHDsSPSYQDDLEk	2	1	1	Q05785	S1(Phospho); S6(Phospho); K16(Label:13C(6))	0	1	0.1	S(1): 99.7; S(6): 8.8; S(7): 74.0; S(9): 8.7; Y(10): 8.7	92040				0	70	0.001001	3.14	2	1984.73	-0.06	67.41	0
High	StSPTLENMGsR	1	1	1	P34072	T2(Phospho); S11(Phospho)	0	1	0.1	S(1): 9.9; T(2): 9.9; S(3): 80.2; T(5): 0.0; S(11): 100.0	39680				0.001	57	0.02968	2.29	2	1439.53	2.27	66.34	0
High	TSDDYVLr	3	3	1	A6ZM02	R8(Label:13C(6))	0	1			47950	1.182	1		0		0.003906	2.06	2	974.49	1.44	66.99	0
High	sNPHDsSPSYQDDLEK	3	1	1	Q05785	S1(Phospho); S6(Phospho)	0	1	0	S(1): 100.0; S(6): 0.9; S(7): 82.3; S(9): 8.4; Y(10): 8.4	464400				0	78	0.002703	3.7	2	1978.71	0.79	66.51	0
High	QQAIDAsEEEEEEEEEK	2	1	1	Q04213	S7(Phospho)	0	1	1	S(7): 100.0	1668000	1.181	1		0	191	1.212e-06	5.2	2	2101.8	-0.85	65.32	0
High	ySPSHYsPMr	1	1	1	Q12280	Y1(Phospho); S7(Phospho); R10(Label:13C(6))	0	1	0.2	Y(1): 50.0; S(2): 50.0; S(4): 4.8; Y(6): 47.6; S(7): 47.6	213400	6.722	1		0	53	0.01767	2.3	2	1390.5	1.14	66.6	0
High	tTPPAsVHsATPDIK	1	1	1	B3LRK1	T1(Phospho); S6(Phospho); S9(Phospho)	0	1	0	T(1): 47.5; T(2): 47.5; S(6): 6.1; S(9): 98.9; T(11): 100.0	20290				0.001	43	0.04041	2.43	2	1761.69	0.59	66.62	0
High	WLADsDR	2	1	1	P10962	S5(Phospho)	0	1	1	S(5): 100.0	93910				0.004	39	0.08898	1.59	2	942.373	1.64	67.4	0
High	LPLSNENDssDEEENEK	3	1	1	P25635	S9(Phospho); S10(Phospho)	0	1	1	S(4): 0.0; S(9): 100.0; S(10): 100.0	541400	1.539	1		0	174	3.441e-06	5.31	2	2108.76	-0.03	67.68	0
High	TSDDYVLR	2	3	1	A6ZM02		0	1			16110	2.222	1		0		0.00913	1.87	2	968.471	3.01	68.2	0
High	WLADsDr	1	1	1	P10962	S5(Phospho); R7(Label:13C(6))	0	1	1	S(5): 100.0	114400				0.002	48	0.05498	1.3	2	948.392	0.42	67.24	0
High	LPLSNENDssDEEENEk	3	1	1	P25635	S9(Phospho); S10(Phospho); K17(Label:13C(6))	0	1	1	S(4): 0.0; S(9): 100.0; S(10): 100.0	754800				0	145	2.387e-05	4.82	2	2114.78	-0.08	67.95	0
High	YTSVsGTsLSSPr	1	1	1	P51862	S5(Phospho); S8(Phospho); R13(Label:13C(6))	0	1	0.6	Y(1): 1.9; T(2): 1.9; S(3): 11.0; S(5): 74.1; T(7): 19.5; S(8): 76.9; S(10): 12.6; S(11): 2.2	114200	1.721	1		0.001	52	0.02489	2.45	2	1507.62	-0.38	67.42	0
High	VLGIDGGEGk	1	1	1	P00330	K10(Label:13C(6))	0	1			94410	0.496	1		0.001		0.03452	1.74	2	950.525	0.08	67.59	0
High	VLGIDGGEGK	1	1	1	P00330		0	1			210200				0.001		0.03428	1.59	2	944.505	0.4	67.61	0
High	NGAsNGNsNk	1	1	1	P25567	S4(Phospho); S8(Phospho); K10(Label:13C(6))	0	1	1	S(4): 100.0; S(8): 100.0	142900	0.566	1		0.007	13	0.1187	1.99	2	1128.38	-1.02	67.67	0
High	SLGsTsSLPNDR	1	1	1	P20134	S4(Phospho); S6(Phospho)	0	1	0	S(1): 99.6; S(4): 0.4; T(5): 0.4; S(6): 11.9; S(7): 87.8	216500	0.634	1		0.002	34	0.05918	2.39	2	1393.54	0.99	67.77	0
High	IEDVTPVPSDSTR	1	2	1	P06367		0	1			106200				0		0.005731	2.34	2	1415.7	2.08	67.81	0
High	IEDVTPVPSDSTr	1	2	1	P06367	R13(Label:13C(6))	0	1			228400	2.374	1		0		0.0002339	3	2	1421.72	-2.3	67.83	0
High	IGDYAGIk	3	1	1	P00330	K8(Label:13C(6))	0	1			54540	0.77	1		0.002		0.05438	1.94	2	842.474	3.06	68.7	0
High	RLssPLTDSGNR	3	1	1	P33753	S3(Phospho); S4(Phospho)	0	1	0.9	S(3): 97.2; S(4): 93.6; T(7): 7.2; S(9): 1.9	500300	1.222	1		0.001	32	0.04555	3.42	2	1462.61	-0.81	72.92	1
High	EALASGQFr	1	1	1	P53978	R9(Label:13C(6))	0	1			11140	2.122	1		0.003		0.07941	1.56	2	984.518	-2.05	68.01	0
High	SKtSPIIsTAHTPQQVAQsPK	2	1	1	Q03497	T3(Phospho); S8(Phospho); S19(Phospho)	0	1	0	S(1): 1.7; T(3): 11.7; S(4): 85.1; S(8): 13.1; T(9): 86.6; T(12): 1.8; S(19): 100.0	343500				0	78	0.005709	3.82	3	2446.09	1.75	68.27	1
High	YPsETNLTTsR	1	1	1	P38349	S3(Phospho); S10(Phospho)	0	1	0	Y(1): 99.0; S(3): 1.0; T(5): 0.0; T(8): 0.9; T(9): 0.9; S(10): 98.1	112000	0.273	1		0.001	58	0.02473	2.3	2	1428.55	0.47	68.46	0
High	LGNNsVEsLr	1	1	1	Q12697	S5(Phospho); S8(Phospho); R10(Label:13C(6))	0	1	1	S(5): 100.0; S(8): 100.0	19200				0.004	26	0.09242	1.95	2	1254.53	2.5	69.16	0
High	DSsPVPsDLDEK	3	5	1	B3LN45	S3(Phospho); S7(Phospho)	0	1	0.9	S(2): 9.4; S(3): 90.6; S(7): 100.0	160800	0.308	1		0	84	0.002733	2.55	2	1448.52	0.14	68.61	0
High	LVEGLANDPENK	3	1	1	P48589		0	1			40380				0		0.001884	3.02	2	1298.66	2.16	69.52	0
High	TLSDYNIQk	1	3	1	P0CG63	K9(Label:13C(6))	0	1			39340	1.89	1		0.002		0.0564	1.82	2	1087.58	2.35	68.98	0
High	DAQIVVGTPGR	1	1	1	A6ZQJ1		0	1			7142				0.002		0.04702	1.27	2	1112.61	4.03	69.01	0
High	TLSDYNIQK	1	3	1	P0CG63		0	1			23260				0.006		0.1168	1.28	2	1081.56	2.91	69.14	0
High	SSssLLQDQTPQR	4	1	1	Q05812	S3(Phospho); S4(Phospho)	0	1	0.1	S(1): 79.1; S(2): 79.1; S(3): 20.9; S(4): 20.9; T(10): 0.0	373700	1.143	1		0	68	0.0004262	3.56	2	1606.65	1.08	69.87	0
High	LSIGSAPtsr	1	1	1	P53267	T8(Phospho); S9(Phospho); R10(Label:13C(6))	0	1	0.9	S(2): 0.3; S(5): 5.3; T(8): 97.2; S(9): 97.2	14380				0.001	37	0.04235	2.12	2	1154.5	1.08	69.37	0
High	SSssLLQDQTPQr	5	1	1	Q05812	S3(Phospho); S4(Phospho); R13(Label:13C(6))	0	1	0.3	S(1): 33.6; S(2): 33.6; S(3): 33.6; S(4): 99.2; T(10): 0.0	453400	1.185	2	4.9	0	96	0.001035	3.3	2	1612.67	-1.26	69.92	0
High	LSIGsAPTsR	2	1	1	P53267	S5(Phospho); S9(Phospho)	0	1	0.1	S(2): 17.2; S(5): 83.0; T(8): 82.8; S(9): 17.0	76950	0.623	1		0.005	23	0.1016	1.97	2	1148.47	-0.31	70.07	0
High	LAASVVGVGk	1	1	1	P0CX82	K10(Label:13C(6))	0	1			12000				0.006		0.1143	1.54	2	906.577	6.17	69.7	0
High	EPVQSsAHAsPMLTPsGTR	2	1	1	P38349	S6(Phospho); S10(Phospho); S16(Phospho)	0	1	0.1	S(5): 16.7; S(6): 84.1; S(10): 99.1; T(14): 81.3; S(16): 15.5; T(18): 3.3	237500				0.004	43	0.09426	2.3	2	2192.85	-0.04	70.39	0
High	TPANAAVPASTPLk	6	1	1	P06169	K14(Label:13C(6))	0	1			367600	0.988	3	8	0		1.346e-06	3.31	2	1343.76	1.24	70.91	0
High	NFDGSEVEASGNsDVEsR	1	1	1	Q02724	S13(Phospho); S17(Phospho)	0	1	0.9	S(5): 0.0; S(10): 12.5; S(13): 87.8; S(17): 99.7	59900	0.496	1		0	83	0.0001365	3.91	2	2058.73	0.52	69.94	0
High	MsPVLtTPk	3	1	1	P40484	S2(Phospho); T6(Phospho); K9(Label:13C(6))	0	1	0.1	S(2): 100.0; T(6): 7.8; T(7): 92.2	1776000				0.001	59	0.03673	2.26	2	1139.49	1.48	71.56	0
High	TPANAAVPASTPLK	5	1	1	P06169		0	1			410500				0		3.705e-05	3.79	2	1337.74	0.87	71.17	0
High	LDsPVsENGEIK	3	1	1	P53865	S3(Phospho); S6(Phospho)	0	1	1	S(3): 100.0; S(6): 100.0	43750				0	90	0.0009355	3.11	2	1447.58	2.07	71.47	0
High	LPDssDEDTGSEAVPSr	1	2	1	A6ZZR4	S4(Phospho); S5(Phospho); R17(Label:13C(6))	0	1	0.6	S(4): 79.4; S(5): 79.4; T(9): 10.1; S(11): 30.3; S(16): 0.8	48600	1.649	1		0	35	0.01189	2.15	2	1927.73	-0.92	70.34	0
High	ILTGTVVSTK	1	1	1	P0CX48		0	1			0				0.001		0.04035	1.78	2	1018.62	4.59	71.42	0
High	LDsPVsENGEIk	3	1	1	P53865	S3(Phospho); S6(Phospho); K12(Label:13C(6))	0	1	1	S(3): 100.0; S(6): 100.0	41550				0	111	0.002158	2.77	2	1453.59	-1.79	70.44	0
High	LPDssDEDTGSEAVPSR	2	2	1	A6ZZR4	S4(Phospho); S5(Phospho)	0	1	1	S(4): 100.0; S(5): 100.0; T(9): 0.0; S(11): 0.0; S(16): 0.0	435700	1.828	1		0	76	0.0001547	3.55	2	1921.71	-1.7	69.58	0
High	ILTGTVVSTk	1	1	1	P0CX48	K10(Label:13C(6))	0	1			58580				0.003		0.06361	1.36	2	1024.64	0.58	70.74	0
High	YDADVLDk	3	2	1	P0C0W9	K8(Label:13C(6))	0	1			126400	2.103	2	83.6	0		0.006995	1.73	2	944.466	-0.71	71.27	0
High	SHsVPDLNTATPsSPk	1	1	1	P42839	S3(Phospho); S13(Phospho); K16(Label:13C(6))	0	1	0.6	S(1): 14.9; S(3): 84.4; T(9): 11.9; T(11): 11.5; S(13): 65.9; S(14): 11.4	0				0	50	0.001439	3.28	2	1803.77	0.61	71.01	0
High	LNQLLR	9	2	2	P00924;P00925		0	1			175200				0.001		0.02998	1.71	2	756.474	1.16	72.62	0
High	QVIAVAr	1	1	1	P39729	R7(Label:13C(6))	0	1			34480				0.005		0.1043	1.83	2	762.491	-1.73	71.25	0
High	LNQLLr	9	2	2	P00924;P00925	R6(Label:13C(6))	0	1			156000				0		0.01438	1.98	2	762.491	-1.96	72.37	0
High	THsTAISAr	1	1	1	P15625	S3(Phospho); R9(Label:13C(6))	0	1	0.3	T(1): 28.9; S(3): 28.9; T(4): 13.4; S(7): 28.9	30480				0.009	5	0.1339	1.43	2	1029.48	-0.08	71.38	0
High	MGPEDItPVNsNk	1	1	1	Q12502	T7(Phospho); S11(Phospho); K13(Label:13C(6))	0	1	1	T(7): 100.0; S(11): 100.0	72830	1.559	1		0.001	53	0.02275	2.76	2	1567.62	-0.98	71.48	0
High	NPPAIDNNNk	1	1	1	P17121	K10(Label:13C(6))	0	1			381700	1.033	1		0		0.004801	1.96	2	1102.56	0.83	30.23	0
High	VDTsPVNQsFESR	1	1	1	P40020	S4(Phospho); S9(Phospho)	0	1	0.5	T(3): 50.0; S(4): 50.0; S(9): 96.4; S(12): 3.5	53340				0.003	44	0.08026	1.97	2	1625.63	0.8	71.58	0
High	FSVSSNDsQNsLk	3	1	1	Q06833	S8(Phospho); S11(Phospho); K13(Label:13C(6))	0	1	1	S(2): 0.0; S(4): 0.0; S(5): 0.0; S(8): 100.0; S(11): 100.0	568500	1.85	1		0	104	0.0001416	3.47	2	1578.62	0.1	72.36	0
High	EEFDDQLk	1	1	1	P10592	K8(Label:13C(6))	0	1			60080				0.006		0.1159	1.42	2	1029.48	0.92	71.87	0
High	ETSPDsIsIr	4	1	1	P38084	S6(Phospho); S8(Phospho); R10(Label:13C(6))	0	1	1	T(2): 0.0; S(3): 0.0; S(6): 100.0; S(8): 100.0	193300	14.894	1		0	106	0.008039	2.41	2	1270.5	-0.83	76.14	0
High	ANFQGAITNR	1	1	1	P54115		0	1			5704				0.005		0.09603	1.75	2	1091.57	7.35	71.92	0
High	FSVSSNDsQNsLK	2	1	1	Q06833	S8(Phospho); S11(Phospho)	0	1	1	S(2): 0.0; S(4): 0.0; S(5): 0.0; S(8): 100.0; S(11): 100.0	332500				0	70	0.0007696	3.29	2	1572.6	1.1	72.61	0
High	tSPIIsTAHTPQQVAQsPK	5	1	1	Q03497	T1(Phospho); S6(Phospho); S17(Phospho)	0	1	0.5	T(1): 50.0; S(2): 50.0; S(6): 90.1; T(7): 9.9; T(10): 0.0; S(17): 100.0	603000	0.083	1		0	118	0.001588	4.24	2	2230.95	-0.68	72.77	0
High	YSLAPVAK	2	1	1	P00560		0	1			53260	0.608	1		0.002		0.04645	1.51	2	848.49	3.3	72.14	0
High	TGLDISDDAR	3	2	1	P11484		0	1			50010	1.722	2	5.7	0		0.003375	2.5	2	1062.51	0.14	72.7	0
High	ssSTGTGSAMSGGLATR	1	1	1	P40013	S1(Phospho); S2(Phospho)	0	1	0.7	S(1): 81.5; S(2): 81.5; S(3): 26.4; T(4): 7.6; T(6): 2.2; S(8): 0.7; S(11): 0.1; T(16): 0.0	75790	0.362	1		0.003	49	0.07199	1.89	2	1687.64	3.15	72.2	0
High	QTVAVGVIK	4	1	1	P02994		0	1			104900	1.072	2	15.6	0		0.01514	1.97	2	914.565	-2.12	73.78	0
High	VLtENsNELK	1	1	1	P25558	T3(Phospho); S6(Phospho)	0	1	1	T(3): 100.0; S(6): 100.0	283100				0	91	0.01351	2.77	2	1306.53	-0.87	72.86	0
High	VLtENsNELk	3	1	1	P25558	T3(Phospho); S6(Phospho); K10(Label:13C(6))	0	1	1	T(3): 100.0; S(6): 100.0	231500	0.913	1		0	66	0.007837	2.92	2	1312.55	0.26	72.93	0
High	AGELTQEELEr	2	1	1	P0CX55	R11(Label:13C(6))	0	1			46320	1.612	2	9.1	0		2.784e-05	2.86	2	1280.64	1.54	73.4	0
High	ADTGIAVEGATDAAr	1	1	1	P05030	R15(Label:13C(6))	0	1			0				0		0.00639	1.94	2	1423.71	0.76	72.71	0
High	TssSSVNVTAMr	2	1	1	P48361	S2(Phospho); S3(Phospho); R12(Label:13C(6))	0	1	0.2	T(1): 49.7; S(2): 49.7; S(3): 47.2; S(4): 46.8; S(5): 6.5; T(9): 0.0	100400	1.106	1		0.001	53	0.02332	2.34	2	1405.55	0.29	73.29	0
High	TssSSVNVTAMR	2	1	1	P48361	S2(Phospho); S3(Phospho)	0	1	0.1	T(1): 61.0; S(2): 61.0; S(3): 25.9; S(4): 25.9; S(5): 25.9; T(9): 0.3	112500	0.493	1		0.001	32	0.02626	2.19	2	1399.53	-0.51	73.46	0
High	TETGIDLENDR	1	1	1	P0CS90		0	1			15240	1.283	1		0		0.007644	2.08	2	1262.59	0.41	73.02	0
High	sMQsGSGVASPIDK	2	1	1	Q12451	S1(Phospho); S4(Phospho)	0	1	0.5	S(1): 95.1; S(4): 52.4; S(6): 52.4; S(10): 0.0	126900				0	80	0.0001223	3.47	2	1523.58	-0.84	73.62	0
High	sMQsGSGVASPIDk	2	1	1	Q12451	S1(Phospho); S4(Phospho); K14(Label:13C(6))	0	1	1	S(1): 100.0; S(4): 99.8; S(6): 0.2; S(10): 0.0	73500	0.659	1		0	84	0.01037	2.88	2	1529.61	0.69	73.2	0
High	AGELTQEELER	1	1	1	P0CX55		0	1			0				0		0.01391	2.3	2	1274.63	7	73.21	0
High	IDDsPQDEVNsIk	1	1	1	Q04602	S4(Phospho); S11(Phospho); K13(Label:13C(6))	0	1	1	S(4): 100.0; S(11): 100.0	136000				0.001	55	0.03366	2.86	2	1625.64	-2.47	74.38	0
High	MNSSFLSSssIGDk	1	1	1	P38355	S9(Phospho); S10(Phospho); K14(Label:13C(6))	0	1	0	S(3): 0.5; S(4): 0.5; S(7): 49.7; S(8): 49.7; S(9): 49.9; S(10): 49.9	31000				0.004	36	0.08935	3.37	2	1625.63	3.35	102.49	0
High	IDDsPQDEVNsIK	1	1	1	Q04602	S4(Phospho); S11(Phospho)	0	1	1	S(4): 100.0; S(11): 100.0	53320	2.792	1		0	94	0.009278	3.21	2	1619.62	-1.81	74.49	0
High	EAAEsPEEADVEMS	1	1	1	P32379	S5(Phospho)	0	1	1	S(5): 100.0; S(14): 0.0	94940				0.001	52	0.02344	2.54	2	1573.57	3.47	74.62	0
High	EPEIESPTPK	1	1	1	P32859		0	1			0				0.005		0.1043	2.01	2	1126.56	1.92	78.38	0
High	SQsLTsSVANNAPQSVr	2	1	1	P34216	S3(Phospho); S6(Phospho); R17(Label:13C(6))	0	1	0.8	S(1): 9.4; S(3): 89.7; T(5): 10.2; S(6): 89.6; S(7): 1.1; S(15): 0.0	249400	1.913	1		0	116	1.305e-06	4.43	2	1911.83	0.94	75.65	0
High	SQsLTsSVANNAPQSVR	2	1	1	P34216	S3(Phospho); S6(Phospho)	0	1	0.1	S(1): 49.9; S(3): 49.9; T(5): 1.7; S(6): 11.4; S(7): 87.1; S(15): 0.0	143900				0	82	0.0001044	3.92	2	1905.81	-1.88	75.09	0
High	VSVEGVNVEk	4	1	1	Q02326	K10(Label:13C(6))	0	1			60480	1.376	1		0		0.0002746	3.05	2	1065.59	3.37	75.79	0
High	NFNDPEVQGDMk	1	1	1	P10592	K12(Label:13C(6))	0	1			31390				0		0.001352	2.62	2	1399.63	1.54	75.29	0
High	VSVEGVNVEK	1	1	1	Q02326		0	1			14230				0.002		0.05746	2.05	2	1059.57	2.57	75.31	0
High	AYFTAPSSEr	2	1	1	P53221	R10(Label:13C(6))	0	1			15000				0.001		0.03322	1.78	2	1134.55	-1.73	75.88	0
High	YEEMVENMk	1	2	1	P29311	K9(Label:13C(6))	0	1			5414				0.008		0.1275	1.72	2	1178.52	-0.32	75.39	0
High	EIQEALsEKPtREPTPsVK	1	1	1	P25441	S7(Phospho); T11(Phospho); S17(Phospho)	0	1	0.2	S(7): 100.0; T(11): 99.2; T(15): 83.7; S(17): 17.1	1766000	0.563	1		0.002	44	0.05705	3.94	3	2379.03	0.8	76.2	1
High	DENDGYAsDEVGGTLsR	4	1	1	P08456	S8(Phospho); S16(Phospho)	0	1	1	Y(6): 0.0; S(8): 100.0; T(14): 0.0; S(16): 100.0	3580000	0.975	1		0	168	1.104e-08	5.93	2	1944.69	0.35	77.48	0
High	DENDGYAsDEVGGTLsr	2	1	1	P08456	S8(Phospho); S16(Phospho); R17(Label:13C(6))	0	1	1	Y(6): 0.1; S(8): 99.9; T(14): 1.0; S(16): 99.0	3182000				0	121	2.709e-07	5.22	2	1950.71	-0.59	76.66	0
High	AGEIVLAAr	1	1	1	P32324	R9(Label:13C(6))	0	1			1428				0.001		0.03648	1.49	2	905.552	1.54	76.82	0
High	DDLGLQTTPsQAsDR	5	2	1	A6ZPP2	S10(Phospho); S13(Phospho)	0	1	0.9	T(7): 0.7; T(8): 7.7; S(10): 91.6; S(13): 99.9	1142000	1.492	1		0	119	0.0006716	3.61	2	1763.69	1.44	76.81	0
High	DNSQVFGVAR	6	2	1	P06367		0	1			143500	3.134	3	56.5	0		0.0007599	2.3	2	1092.54	0.19	74.18	0
High	DDLGLQTTPsQAsDr	4	2	1	A6ZPP2	S10(Phospho); S13(Phospho); R15(Label:13C(6))	0	1	0.8	T(7): 0.1; T(8): 19.0; S(10): 90.5; S(13): 90.5	1132000	0.951	1		0	96	3.666e-05	3.81	2	1769.71	-0.49	76.77	0
High	YLEELQr	1	1	1	P05748	R7(Label:13C(6))	0	1			22680				0.002		0.06145	1.65	2	956.513	-1.4	77.16	0
High	DSIINsPVsGR	5	1	1	P36024	S6(Phospho); S9(Phospho)	0	1	1	S(2): 0.0; S(6): 100.0; S(9): 100.0	199900				0	87	0.004046	2.73	2	1304.52	-2.64	77.25	0
High	EILGTAQSVGcr	2	1	1	P0CX54	C11(Carbamidomethyl); R12(Label:13C(6))	0	1			12820				0		0.0103	2.09	2	1296.67	1.91	77.45	0
High	SEPNADSNNMtGGEPIDPr	1	1	1	Q12256	T11(Phospho); R19(Label:13C(6))	0	1	0	S(1): 99.2; S(7): 0.7; T(11): 0.2	26070				0.002	41	0.04633	2.56	2	2086.85	1.97	77.9	0
High	tNSATLPSSESsPAsPDLK	1	1	1	P32047	T1(Phospho); S12(Phospho); S15(Phospho)	0	1	0	T(1): 45.9; S(3): 45.9; T(5): 11.1; S(8): 73.5; S(9): 17.4; S(11): 8.5; S(12): 8.5; S(15): 89.2	16580				0	28	0.002523	3.02	2	2128.81	0.36	78.01	0
High	DDEVLVVR	4	1	1	P53221		0	1			20550	2.152	1		0		0.008064	1.88	2	944.505	0.28	80.83	0
High	VVGASVVVVk	1	1	1	P48589	K10(Label:13C(6))	0	1			2356				0.009		0.1356	1.17	2	962.639	4.88	78.27	0
High	LLNTNVDGNIk	1	1	1	P0CX55	K11(Label:13C(6))	0	1			19270				0.001		0.02969	2.25	2	1206.68	-0.46	78.87	0
High	SQsPVsFAPTQGR	2	1	1	Q03714	S3(Phospho); S6(Phospho)	0	1	0.4	S(1): 50.1; S(3): 50.1; S(6): 87.1; T(10): 12.8	68340	0.948	2	17.1	0	51	0.008958	2.44	2	1521.61	-1.81	78.98	0
High	VADSGVSDsVDDLAK	4	1	1	P53297	S9(Phospho)	0	1	1	S(4): 0.0; S(7): 0.0; S(9): 100.0	970300	1.341	3	13.3	0	127	3.684e-07	5.36	2	1557.67	1.45	77.66	0
High	AGLNIVr	1	1	1	P00549	R7(Label:13C(6))	0	1			13360				0.001		0.02287	1.67	2	748.476	-1.73	78.67	0
High	AIAssPSLNSNLSK	3	1	1	P32486	S4(Phospho); S5(Phospho)	0	1	0.3	S(4): 58.9; S(5): 58.9; S(7): 53.5; S(10): 9.4; S(13): 19.1	664000				0	30	0.003753	3.35	2	1548.67	2.28	79.29	0
High	IYEVEGMR	7	1	1	P06169		0	1			246200	0.842	2	33.3	0		0.003562	2.39	2	996.483	1.45	80.8	0
High	IYEVEGMr	5	1	1	P06169	R8(Label:13C(6))	0	1			150900				0		0.01314	1.81	2	1002.5	1.03	81.71	0
High	VVAETTYIDtPDtETk	2	1	1	Q08412	T10(Phospho); T13(Phospho); K16(Label:13C(6))	0	1	0.9	T(5): 0.0; T(6): 0.0; Y(7): 1.2; T(10): 98.8; T(13): 90.6; T(15): 9.3	219100				0	102	3.761e-05	4.37	2	1948.82	0.61	79.85	0
High	VAVVAGYGDVGk	4	1	1	P39954	K12(Label:13C(6))	0	1			33700				0		0.001231	2.83	2	1140.64	3.22	79.8	0
High	DssSQLDNELNr	3	1	1	P48813	S2(Phospho); S3(Phospho); R12(Label:13C(6))	0	1	0.9	S(2): 99.3; S(3): 92.6; S(4): 8.0	26140				0	97	0.0009715	2.46	2	1543.58	1.05	80.39	0
High	VPAINVNDSVTK	5	1	1	P39954		0	1			10490				0		0.001096	2.68	2	1256.69	0.54	79.9	0
High	LNNNGIHINNk	1	21	1	Q07793	K11(Label:13C(6))	0	1			0				0		0.006717	2.43	2	1256.68	-0.84	48.61	0
High	VPAINVNDSVTk	5	1	1	P39954	K12(Label:13C(6))	0	1			39980				0		0.0002269	2.75	2	1262.71	2.96	79.37	0
High	DSssQLDNELNR	1	1	1	P48813	S3(Phospho); S4(Phospho)	0	1	0.1	S(2): 90.2; S(3): 19.6; S(4): 90.2	41290				0.001	44	0.03292	3.27	2	1537.56	2.39	80.33	0
High	GQNTLILR	1	1	1	P0CX49		0	1			2008				0		0.007602	1.36	2	914.542	0.23	79.59	0
High	ELAAVssDEDNEDHDIAR	3	1	1	Q04500	S6(Phospho); S7(Phospho)	0	1	1	S(6): 100.0; S(7): 100.0	3888000	1.241	2	8.1	0	92	0.001894	1.95	2	2145.8	0.01	76.31	0
High	ADDDSVTIISAGNDk	4	1	1	P38011	K15(Label:13C(6))	0	1			2804000	1.406	1		0		2.964e-07	4.5	2	1526.73	-0.22	80.15	0
High	NLLESSATAsPsPTR	3	3	1	A6ZZ19	S10(Phospho); S12(Phospho)	0	1	0.8	S(5): 7.6; S(6): 7.6; T(8): 0.0; S(10): 91.6; S(12): 84.7; T(14): 8.4	526300	0.16	1		0	114	7.199e-05	3.89	2	1690.71	-0.22	78.48	0
High	VAVVAGYGDVGK	2	1	1	P39954		0	1			31670				0		0.006788	2.07	2	1134.62	-0.33	80.69	0
High	ADDDSVTIISAGNDK	6	1	1	P38011		0	1			2603000	1.298	2	25.6	0		8.788e-06	3.59	2	1520.7	-1.92	77.24	0
High	LLsDDEYEDDNNNDSTNNDK	5	1	1	P54000	S3(Phospho)	0	1	1	S(3): 100.0; Y(7): 0.0; S(15): 0.0; T(16): 0.0	3614000	1.589	1		0	159	7.642e-08	6.25	2	2409.88	-0.12	79.27	0
High	QsIsPTLSNATTTTTK	2	1	1	P36024	S2(Phospho); S4(Phospho)	0	1	1	S(2): 99.6; S(4): 99.6; T(6): 0.4; S(8): 0.0; T(11): 0.0; T(12): 0.1; T(13): 0.0; T(14): 0.0; T(15): 0.0	139600	0.937	2	39.6	0.001	48	0.03726	1.8	2	1810.79	-0.89	80.1	0
High	LLsDDEYEDDNNNDSTNNDk	7	1	1	P54000	S3(Phospho); K20(Label:13C(6))	0	1	1	S(3): 100.0; Y(7): 0.0; S(15): 0.0; T(16): 0.0	4439000	1.342	3	4	0	165	9.192e-08	6.75	2	2415.9	0.23	79.49	0
High	KVEDIEsENEsDIEEEQK	3	1	1	P53743	S7(Phospho); S11(Phospho)	0	1	1	S(7): 100.0; S(11): 100.0	1031000	1.225	3	5.1	0	112	0.0003895	5.35	2	2309.89	-0.57	78.85	1
High	LQPDSDAVIsDAsVNDK	3	1	1	P48236	S10(Phospho); S13(Phospho)	0	1	1	S(5): 0.0; S(10): 100.0; S(13): 100.0	1802000	0.299	2	65.3	0	178	2.4e-07	6.14	2	1933.78	-0.49	79.7	0
High	ASsDAsDLLR	2	1	1	P16861	S3(Phospho); S6(Phospho)	0	1	0.5	S(2): 55.0; S(3): 55.0; S(6): 90.1	21630	5.237	1		0.005	21	0.09925	1.87	2	1194.44	0.63	81.23	0
High	LVIVTDPR	1	2	1	B3LI22		0	1			7362				0.001		0.03351	1.72	2	912.559	8.74	81.61	0
High	ASsDAsDLLr	3	1	1	P16861	S3(Phospho); S6(Phospho); R10(Label:13C(6))	0	1	1	S(2): 1.0; S(3): 99.0; S(6): 100.0	116500	3.529	1		0.001	67	0.03368	1.75	2	1200.46	-0.27	81.04	0
High	sTTPTsPVSQPSIISHR	3	1	1	P43560	S1(Phospho); S6(Phospho)	0	1	0.4	S(1): 46.9; T(2): 46.9; T(3): 6.2; T(5): 11.5; S(6): 88.1; S(9): 0.3; S(12): 0.0; S(15): 0.0	82020				0	66	0.006567	2.05	2	1954.87	0.28	82.19	0
High	VEDIEsENEsDIEEEQk	1	1	1	P53743	S6(Phospho); S10(Phospho); K17(Label:13C(6))	0	1	1	S(6): 100.0; S(10): 100.0	177500	1.128	1		0	99	0.0001902	4.33	2	2187.82	1.36	81.11	0
High	QsIsPTLSNATTTTTk	1	1	1	P36024	S2(Phospho); S4(Phospho); K16(Label:13C(6))	0	1	0.7	S(2): 90.7; S(4): 74.4; T(6): 19.7; S(8): 5.9; T(11): 2.3; T(12): 1.2; T(13): 2.3; T(14): 1.1; T(15): 2.3	7251				0.006	31	0.1076	1.82	2	1816.8	-1.28	81.31	0
High	EGLcVEEGQTQPEEEsA	1	1	1	P40096	C4(Carbamidomethyl); S16(Phospho)	0	1	1	T(10): 0.1; S(16): 99.9	2367				0	41	0.004744	2.61	2	1971.76	1.73	81.68	0
High	TSQSNVGDAVGNADsVEFNsEHDsPSk	1	1	1	P30605	S15(Phospho); S20(Phospho); S24(Phospho); K27(Label:13C(6))	0	1	0.8	T(1): 0.0; S(2): 0.0; S(4): 0.0; S(15): 99.9; S(20): 95.4; S(24): 81.8; S(26): 22.8	87650				0	57	0.0003026	5.01	3	3024.13	0.98	82.27	0
High	sTPsSGNNHIDSLSVDR	2	1	1	P19524	S1(Phospho); S4(Phospho)	0	1	0.7	S(1): 86.5; T(2): 22.0; S(4): 78.0; S(5): 13.5; S(12): 0.0; S(14): 0.0	15910				0.002	62	0.04658	1.7	2	1945.77	-1.73	82.32	0
High	AANMsDDEsSLIk	1	1	1	P19880	S5(Phospho); S9(Phospho); K13(Label:13C(6))	0	1	0.1	S(5): 97.5; S(9): 15.9; S(10): 86.6	43480				0.003	32	0.06687	2.53	2	1546.58	0.33	82.51	0
High	SVVSTETFEQPSQR	1	2	1	P0C2H6		0	1			37200	2.077	1		0		0.008624	2.07	2	1594.77	-3.37	82.69	0
High	sPVMNsAANVSPLK	1	1	1	Q03497	S1(Phospho); S6(Phospho)	0	1	0	S(1): 99.8; S(6): 0.4; S(11): 99.8	328400				0.002	39	0.05617	2.4	2	1574.67	0.09	83.33	0
High	SsQTsLPSQLENK	4	1	1	Q12044	S2(Phospho); S5(Phospho)	0	1	0.4	S(1): 49.8; S(2): 49.8; T(4): 9.9; S(5): 89.5; S(8): 1.1	733900	0.585	1		0	63	0.003533	3.51	2	1578.65	0.66	83.88	0
High	SsQTsLPSQLENk	2	1	1	Q12044	S2(Phospho); S5(Phospho); K13(Label:13C(6))	0	1	0.5	S(1): 49.8; S(2): 49.8; T(4): 1.5; S(5): 98.9; S(8): 0.1	546500	1.06	1		0	73	0.00262	3.65	2	1584.67	0.75	83.57	0
High	MPQTVEWSk	1	1	1	P38013	K9(Label:13C(6))	0	1			16200	0.518	1		0.003		0.08084	1.75	2	1111.56	2.32	83.6	0
High	LcDEIATIQSk	2	2	1	P02407	C2(Carbamidomethyl); K11(Label:13C(6))	0	1			16940	3.923	1		0		0.001587	1.73	2	1283.66	0.89	83.61	0
High	MPSPAsFK	1	1	1	P38079	S6(Phospho)	0	1	0.9	S(3): 10.0; S(6): 90.0	17060				0.001	49	0.03318	2.01	2	944.394	-0.54	83.37	0
High	sYTsVAELNR	9	1	1	Q06146	S1(Phospho); S4(Phospho)	0	1	0.5	S(1): 49.9; Y(2): 49.9; T(3): 0.6; S(4): 99.6	527300	0.202	6	26.3	0	96	0.002187	3.34	2	1299.5	1.36	85.11	0
High	SDVMSVDIDk	3	1	1	P38011	K10(Label:13C(6))	0	1			33580	1.471	2	352.6	0		0.008005	2.09	2	1114.54	2.06	84.75	0
High	TANDVLTIr	4	1	1	P00549	R9(Label:13C(6))	0	1			144200	0.828	2	1	0		0.006677	2.18	2	1008.58	0.34	86.05	0
High	SDVMSVDIDK	3	1	1	P38011		0	1			21440	1	1		0		0.004482	2.38	2	1108.52	0.07	84.47	0
High	NQEIFDANVQr	3	2	1	P40212	R11(Label:13C(6))	0	1			392800	2.121	1		0		0.0004078	2.78	2	1339.67	-0.06	81.85	0
High	EEEPILAPSVK	5	1	1	P05750		0	1			29190	1.595	3	3.8	0.001		0.03077	1.96	2	1211.65	0.14	86.18	0
High	LYNDIVPK	1	1	1	P14832		0	1			30440				0.009		0.1409	1.65	2	961.54	4.55	79.95	0
High	NFSAPNVSSSsNsLr	6	1	1	P47116	S11(Phospho); S13(Phospho); R15(Label:13C(6))	0	1	0	S(3): 0.0; S(8): 0.2; S(9): 48.5; S(10): 48.5; S(11): 9.1; S(13): 93.7	1647000	1.91	2	6	0	135	6.712e-05	3.58	2	1732.7	-0.91	85.87	0
High	TANDVLTIR	4	1	1	P00549		0	1			128700	1.167	1		0		0.001644	2.31	2	1002.56	2.83	84.78	0
High	sRPAsMVIETPK	3	1	1	P39960	S1(Phospho); S5(Phospho)	0	1	1	S(1): 100.0; S(5): 97.8; T(10): 2.2	54110	1.861	2	9.5	0	48	0.0174	2.8	2	1475.63	-1.45	85.83	0
High	NFSAPNVSssSNSLR	1	1	1	P47116	S9(Phospho); S10(Phospho)	0	1	0.4	S(3): 0.0; S(8): 11.1; S(9): 83.3; S(10): 49.3; S(11): 49.3; S(13): 6.9	239600	0.27	1		0	75	0.004624	3.22	2	1726.68	-0.07	84.83	0
High	LYDVGDstIK	4	1	1	Q12263	S7(Phospho); T8(Phospho)	0	1	1	Y(2): 0.0; S(7): 100.0; T(8): 100.0	92310	0.355	1		0	50	0.009084	2.97	2	1270.5	1.52	83.15	0
High	srPAsMVIETPk	2	1	1	P39960	S1(Phospho); R2(Label:13C(6)); S5(Phospho); K12(Label:13C(6))	0	1	0.8	S(1): 97.8; S(5): 81.2; T(10): 21.0	77510				0.002	20	0.0582	2.25	2	1487.68	1.12	85.58	0
High	IGGIGTVPVGr	10	1	1	P02994	R11(Label:13C(6))	0	1			191400	1.113	4	4.8	0		5.967e-05	3.22	2	1031.63	1.08	87.66	0
High	IGGIGTVPVGR	9	1	1	P02994		0	1			211000	1.499	1		0		0.000121	3.63	2	1025.61	1.08	86.09	0
High	TTELPATsPYVsPQQSAR	1	1	1	P32047	S8(Phospho); S12(Phospho)	0	1	0.9	T(1): 0.0; T(2): 0.0; T(7): 0.9; S(8): 90.7; Y(10): 9.3; S(12): 98.2; S(16): 0.9	81360				0	130	5.892e-05	3.85	2	2092.9	-0.54	85.74	0
High	IMYVDYk	1	1	1	P00549	K7(Label:13C(6))	0	1			20520				0.008		0.1283	1.76	2	937.479	-0.3	86.28	0
High	FDELLEk	7	1	1	P02994	K7(Label:13C(6))	0	1			309500	1.191	4	5.6	0		0.003145	2.4	2	899.48	-1.4	85.8	0
High	STLTDSLVQr	2	1	1	P32324	R10(Label:13C(6))	0	1			30390				0		0.008009	2.24	2	1125.62	-0.17	86.52	0
High	LTGMAFR	1	1	1	P00359		0	1			62820	0.902	1		0.005		0.1065	1.57	2	795.417	-1.02	86.46	0
High	STLTDSLVQR	3	1	1	P32324		0	1			27940	1.054	2	35.2	0		0.002086	2.44	2	1119.6	3.96	86.6	0
High	DFELEETDEEk	2	1	1	P15108	K11(Label:13C(6))	0	1			101100				0		0.0009277	2.97	2	1389.6	-1.31	86.25	0
High	DFELEETDEEK	2	1	1	P15108		0	1			90780	1.513	2	25	0		0.0004297	3.3	2	1383.58	-0.79	86.3	0
High	DKDSNssITISTSTPSEMR	1	1	1	P38080	S6(Phospho); S7(Phospho)	0	1	0.9	S(4): 10.4; S(6): 90.7; S(7): 98.8; T(9): 0.1; S(11): 0.0; T(12): 0.0; S(13): 0.0; T(14): 0.0; S(16): 0.0	317300	0.652	1		0	108	0.002015	3.52	2	2215.88	-0.68	86.65	1
High	SVDELITEGNEk	2	1	1	P05319	K12(Label:13C(6))	0	1			67630	1.598	1		0		0.008606	2.26	2	1339.66	-3.17	87.39	0
High	SSsVHsASLPALTk	1	3	1	A6ZZ19	S3(Phospho); S6(Phospho); K14(Label:13C(6))	0	1	0.3	S(1): 33.7; S(2): 33.7; S(3): 33.7; S(6): 78.6; S(8): 19.5; T(13): 0.9	0				0.003	25	0.07997	1.83	2	1550.7	0.35	86.8	0
High	AVSEEDEYsSDMIR	1	1	1	Q06708	S9(Phospho)	0	1	0.1	S(3): 73.5; Y(8): 12.1; S(9): 12.1; S(10): 2.3	35700	0.219	1		0	39	0.0006363	3.45	2	1710.65	-1.34	86.87	0
High	ILENIsDDDYDDDDDGNK	3	1	1	P43573	S6(Phospho)	0	1	1	S(6): 100.0; Y(10): 0.0	747900	0.97	1		0	193	1.577e-05	5.3	2	2150.79	-1.68	86.05	0
High	AADALLLK	10	2	2	P00924;P00925		0	1			169400				0		0.0009078	1.94	2	814.503	-0.21	88.57	0
High	ILENIsDDDYDDDDDGNk	1	1	1	P43573	S6(Phospho); K18(Label:13C(6))	0	1	0.9	S(6): 86.2; Y(10): 13.8	49560				0	68	0.001147	2.82	2	2156.81	0.43	87.8	0
High	NFGIGQAVQPk	3	2	1	P17076	K11(Label:13C(6))	0	1			22100	2.21	1		0		0.00676	2.41	2	1164.65	3.04	88.03	0
High	DSLDNTFVTR	1	1	1	P0CX35		0	1			41620	1.602	1		0		0.0008429	2.05	2	1167.56	0.46	88.17	0
High	NFGIGQAVQPK	1	2	1	P17076		0	1			11030				0.002		0.04873	2	2	1158.63	3.58	88.18	0
High	AADALLLk	4	2	2	P00924;P00925	K8(Label:13C(6))	0	1			185600				0		0.0004854	2.41	2	820.521	-2.5	89.21	0
High	sINETVGLsSTTNTVK	2	1	1	P53550	S1(Phospho); S9(Phospho)	0	1	0.1	S(1): 100.0; T(5): 0.1; S(9): 5.9; S(10): 41.1; T(11): 41.1; T(12): 5.9; T(14): 5.9	155700	1.557	2	47.9	0	56	0.01029	3.33	2	1810.78	-1.57	88.23	0
High	sINETVGLsSTTNTVk	1	1	1	P53550	S1(Phospho); S9(Phospho); K16(Label:13C(6))	0	1	0.1	S(1): 94.7; T(5): 5.5; S(9): 14.4; S(10): 66.8; T(11): 14.3; T(12): 3.5; T(14): 1.0	143000				0	34	0.0128	2.75	2	1816.8	-1.29	88.31	0
High	sQAEsLPIVSNk	2	1	1	P46669	S1(Phospho); S5(Phospho); K12(Label:13C(6))	0	1	1	S(1): 100.0; S(5): 100.0; S(10): 0.0	95760	1.708	1		0	83	0.0003724	3.45	2	1438.63	0.34	88.96	0
High	MIGVLNNSSEsDEEESNDEk	5	1	1	O13563	S11(Phospho); K20(Label:13C(6))	0	1	0.9	S(8): 0.0; S(9): 7.3; S(11): 92.7; S(16): 0.0	8944000	1.105	3	0.6	0	203	1.897e-08	7.31	2	2311.92	-0.18	88.22	0
High	DIVNIIK	2	1	1	P38882		0	1			20260	0.525	1		0.001		0.03388	2.17	2	814.503	-0.95	105.25	0
High	LLTTIADAAK	5	1	1	P06169		0	1			237100				0		0.002842	2.25	2	1016.6	1.97	91.54	0
High	sQAEsLPIVSNK	1	1	1	P46669	S1(Phospho); S5(Phospho)	0	1	1	S(1): 99.9; S(5): 99.6; S(10): 0.5	59910				0	47	0.0007602	3.25	2	1432.62	2.29	88.8	0
High	LFEsAQNsPLK	1	1	1	P07866	S4(Phospho); S8(Phospho)	0	1	1	S(4): 100.0; S(8): 100.0	104300	0.898	1		0	55	0.005849	2.93	2	1393.58	2.04	88.92	0
High	AFLIEEQk	1	2	1	P40525	K8(Label:13C(6))	0	1			78030				0.002		0.05406	1.94	2	983.55	0.06	90.17	0
High	NATFPGVQMk	2	1	1	P06169	K10(Label:13C(6))	0	1			289600				0.004		0.08991	1.52	2	1098.57	2.13	90.32	0
High	FDNStLGtPTTHVSMK	2	1	1	Q12514	T5(Phospho); T8(Phospho)	0	1	0.5	S(4): 50.8; T(5): 50.8; T(8): 97.5; T(10): 0.7; T(11): 0.2; S(14): 0.1	256400	0.04	2	7.1	0	53	0.002802	2.68	2	1895.77	0.39	90.38	0
High	IELsDDsDVEVHPNVDK	11	1	1	P06101	S4(Phospho); S7(Phospho)	0	1	1	S(4): 100.0; S(7): 100.0	18340000	0.549	2	21.5	0	147	5.371e-05	3.39	2	2070.83	-0.2	89.33	0
High	NATFPGVQMK	4	1	1	P06169		0	1			205100	3.173	1		0.001		0.02163	2.04	2	1092.55	1.12	90.81	0
High	IELsDDsDVEVHPNVDk	6	1	1	P06101	S4(Phospho); S7(Phospho); K17(Label:13C(6))	0	1	1	S(4): 100.0; S(7): 100.0	10520000	0.64	1		0	141	1.446e-05	3.98	2	2076.85	0.69	88.99	0
High	YGGVYVGTLSK	3	1	1	P26263		0	1			53320				0		0.01562	1.67	2	1143.61	3.57	90.48	0
High	YGGVYVGTLSk	2	1	1	P26263	K11(Label:13C(6))	0	1			26400	0.756	1		0		9.406e-05	2.56	2	1149.62	0.27	90.67	0
High	GLSAVAQAESMk	1	1	1	P05750	K12(Label:13C(6))	0	1			9306	0.972	1		0.001		0.01872	1.99	2	1197.62	-3.1	90.82	0
High	ANsFEPQsWQK	1	2	1	A6ZX59	S3(Phospho); S8(Phospho)	0	1	1	S(3): 100.0; S(8): 100.0	170400				0.002	69	0.04825	2.49	2	1481.55	0.99	90.86	0
High	EsDIIVsNDNLTANR	4	1	1	P08004	S2(Phospho); S7(Phospho)	0	1	1	S(2): 100.0; S(7): 99.8; T(12): 0.2	2301000	0.725	2	7.8	0	76	3.084e-06	5.39	2	1820.75	0.66	91.42	0
High	EsDIIVsNDNLTANr	2	1	1	P08004	S2(Phospho); S7(Phospho); R15(Label:13C(6))	0	1	1	S(2): 100.0; S(7): 100.0; T(12): 0.0	626600				0	71	1.313e-05	4.7	2	1826.77	-0.6	91.49	0
High	ANsFEPQsWQk	1	2	1	A6ZX59	S3(Phospho); S8(Phospho); K11(Label:13C(6))	0	1	1	S(3): 100.0; S(8): 100.0	89050	0.517	1		0	59	0.001561	3.41	2	1487.57	0.91	91.05	0
High	DNVGNSsDTEDMDEIDVQDK	5	1	1	Q06833	S7(Phospho)	0	1	1	S(6): 0.7; S(7): 99.3; T(9): 0.1	3094000	1.102	3	1.7	0	192	5.336e-06	5.75	2	2305.85	-5.96	90.77	0
High	MIGVLNNSSEsDEEEsNDEK	2	1	1	O13563	S11(Phospho); S16(Phospho)	0	1	1	S(8): 0.4; S(9): 0.4; S(11): 99.4; S(16): 99.9	616000				0	88	1.168e-05	5	2	2385.87	-0.24	91.64	0
High	SsDVDMDDEEWr	2	1	1	P25441	S2(Phospho); R12(Label:13C(6))	0	1	0.9	S(1): 8.1; S(2): 91.9	170300	1.048	1		0	92	0.0004427	2.54	2	1569.55	0.61	91.82	0
High	VEDFLER	1	1	1	P05755		0	1			18790	0.976	1		0.002		0.05471	1.35	2	907.452	0.33	91.28	0
High	SsDVDMDDEEWR	1	1	1	P25441	S2(Phospho)	0	1	0.5	S(1): 50.0; S(2): 50.0	190500				0	103	0.0009851	2.4	2	1563.53	1.15	91.3	0
High	GTIEIVSDVk	2	1	1	P05317	K10(Label:13C(6))	0	1			11920				0		0.01477	1.92	2	1066.6	-4.08	92.11	0
High	MIGVLNNSSEsDEEEsNDEk	1	1	1	O13563	S11(Phospho); S16(Phospho); K20(Label:13C(6))	0	1	1	S(8): 0.0; S(9): 0.3; S(11): 99.7; S(16): 100.0	653900	1.092	1		0	96	2.273e-05	5.38	2	2391.89	-0.9	91.46	0
High	VEDFLEr	1	1	1	P05755	R7(Label:13C(6))	0	1			31140	1.749	1		0.002		0.05622	1.53	2	913.476	3.75	91.53	0
High	INFGIEK	7	1	1	P00549		0	1			194700	0.907	3	35.8	0.002		0.05172	1.98	2	820.457	0.94	92.57	0
High	ISIDssDEESELSK	10	1	1	Q04373	S5(Phospho); S6(Phospho)	0	1	1	S(2): 0.0; S(5): 100.0; S(6): 100.0; S(10): 0.0; S(13): 0.0	18110000	1.718	2	32.5	0	139	2.593e-06	5.54	2	1698.64	0.31	91.26	0
High	LLTTIADAAk	7	1	1	P06169	K10(Label:13C(6))	0	1			172400				0		0.00582	2.46	2	1022.62	1.79	92.16	0
High	ISIDssDEESELSk	8	1	1	Q04373	S5(Phospho); S6(Phospho); K14(Label:13C(6))	0	1	1	S(2): 0.0; S(5): 100.0; S(6): 100.0; S(10): 0.0; S(13): 0.0	18540000	1.13	1		0	166	2.354e-06	5.19	2	1704.66	-0.11	90.99	0
High	ANGTTVLVGMPAGAK	1	1	1	P00330		0	1			40960	0.828	1		0		0.005779	2.18	2	1386.75	3.76	92.09	0
High	GTIEIVSDVK	2	1	1	P05317		0	1			7928				0		0.0179	1.39	2	1060.59	-0.09	92.4	0
High	GNPTVEVELTTEK	5	2	2	P00924;P00925		0	1			0				0		0.000252	3.17	2	1416.72	-1.55	93.17	0
High	GNPTVEVELTTEk	4	2	2	P00924;P00925	K13(Label:13C(6))	0	1			0				0		0.001088	2.67	2	1422.75	3.27	94.09	0
High	VEsFADALsR	1	1	1	P32568	S3(Phospho); S9(Phospho)	0	1	1	S(3): 100.0; S(9): 100.0	44570	0.202	1		0	57	0.01552	2.3	2	1254.48	0.88	93.15	0
High	TDDsDsDMDIGIk	1	1	1	Q06344	S4(Phospho); S6(Phospho); K13(Label:13C(6))	0	1	0.1	T(1): 93.2; S(4): 53.4; S(6): 53.4	38510	1.162	1		0.006	42	0.1132	2.32	2	1577.54	-0.18	92.71	0
High	QVFNNK	1	1	1	P40957		0	1			920700				0.003		0.08474	1.48	2	749.395	0.81	93.45	0
High	SNFATIADPEAr	1	1	1	P16521	R12(Label:13C(6))	0	1			0				0		0.0114	1.91	2	1297.65	-0.02	92.97	0
High	SEVFLsPsPR	2	1	1	Q12416	S6(Phospho); S8(Phospho)	0	1	1	S(1): 0.0; S(6): 100.0; S(8): 100.0	68490				0	87	0.0005436	3.14	2	1278.52	-0.18	94.19	0
High	ESSSISVSEELssADER	1	1	1	P31382	S12(Phospho); S13(Phospho)	0	1	0.8	S(2): 0.0; S(3): 0.0; S(4): 0.3; S(6): 2.0; S(8): 14.8; S(12): 86.5; S(13): 96.4	9296				0.004	69	0.09454	2.71	2	1971.75	3.35	93.64	0
High	LPLQDVYk	12	1	1	P02994	K8(Label:13C(6))	0	1			277200	1.73	1		0		0.003046	2.51	2	981.574	2.52	97.55	0
High	ISLSPsTEsLADSK	2	1	1	P31374	S6(Phospho); S9(Phospho)	0	1	0.2	S(2): 0.0; S(4): 0.0; S(6): 51.2; T(7): 51.2; S(9): 48.8; S(13): 48.8	186300	1.181	1		0	101	0.0008056	3.06	2	1594.67	0.54	93.45	0
High	LPLQDVYK	12	1	1	P02994		0	1			214700	1.532	1		0		0.003275	2.29	2	975.553	2.21	97.57	0
High	NNSGSsVsLQQLAR	2	1	1	Q02805	S6(Phospho); S8(Phospho)	0	1	0	S(3): 96.7; S(5): 2.9; S(6): 1.1; S(8): 99.3	162800				0.001	29	0.02121	2.38	2	1620.68	0.67	94.55	0
High	GEYYNQDNNDGLEEDEsEsEQEADVPK	1	1	1	Q06205	S17(Phospho); S19(Phospho)	0	1	1	Y(3): 0.0; Y(4): 0.0; S(17): 100.0; S(19): 100.0	626900	1.35	1		0	97	2.077e-05	5.4	3	3263.18	1.57	94.62	0
High	TSIIGTIGPK	9	1	1	P00549		0	1			56790	0.987	2	185.2	0		0.004172	2.11	2	986.589	0.74	97.6	0
High	YDLDFk	5	2	2	P00924;P00925	K6(Label:13C(6))	0	1			157800				0.001		0.04259	1.76	2	806.401	-1.76	95.21	0
High	TSIIGTIGPk	5	1	1	P00549	K10(Label:13C(6))	0	1			25370	0.986	1		0		0.01197	2.09	2	992.61	1.37	97.97	0
High	tMSVNSIYtDR	4	1	1	P32501	T1(Phospho); T9(Phospho)	0	1	0.1	T(1): 10.9; S(3): 88.9; S(6): 1.7; Y(8): 10.7; T(9): 87.8	504300	1.095	1		0	48	0.001958	3.15	2	1446.54	0.54	95.45	0
High	TMsVNsIYTDr	3	1	1	P32501	S3(Phospho); S6(Phospho); R11(Label:13C(6))	0	1	0	T(1): 0.0; S(3): 100.0; S(6): 0.0; Y(8): 6.5; T(9): 93.5	339100	0.742	1		0	76	0.003147	3.45	2	1452.56	-0.21	95.53	0
High	YDLDFK	5	2	2	P00924;P00925		0	1			191000				0.001		0.04049	1.75	2	800.383	0.27	95.56	0
High	VNQIGTLSESIK	9	2	2	P00924;P00925		0	1			91300				0		0.0008246	2.75	2	1288.71	0.65	98.28	0
High	kSsYItVDGIk	2	1	1	P48813	K1(Label:13C(6)); S3(Phospho); T6(Phospho); K11(Label:13C(6))	0	1	0.1	S(2): 1.6; S(3): 10.9; Y(4): 87.6; T(6): 99.9	70380				0	43	0.01617	2.72	2	1382.64	-0.4	95.92	1
High	NtTSSsNENPILR	1	1	1	P89102	T2(Phospho); S6(Phospho)	0	1	0.1	T(2): 10.2; T(3): 78.6; S(4): 11.4; S(5): 12.5; S(6): 87.3	189100				0.008	52	0.1279	2.06	2	1592.63	-0.5	95.61	0
High	sGNEEEsGNEQVNHNDEAEEDPLLTR	1	1	1	P39010	S1(Phospho); S7(Phospho)	0	1	1	S(1): 99.7; S(7): 99.7; T(25): 0.7	71470				0.001	30	0.02988	2.66	3	3072.18	1.5	95.8	0
High	DAETADIGDQsEVEsDTEELKK	2	1	1	P20484	S11(Phospho); S15(Phospho)	0	1	0.9	T(4): 0.0; S(11): 99.7; S(15): 87.7; T(17): 12.5	3449000	1.004	1		0	93	0.01106	3.16	3	2569.02	1.97	95.15	1
High	VNQIGTLSESIk	8	2	2	P00924;P00925	K12(Label:13C(6))	0	1			105600				0		0.0004231	3.17	2	1294.73	0.56	97.36	0
High	EDVMGDGsNDDDEDNVDPLHr	1	1	1	P40059	S8(Phospho); R21(Label:13C(6))	0	1	1	S(8): 100.0	71090	4.755	1		0	107	0.0001416	3.17	2	2429.92	1.58	96.45	0
High	sLDEsEEQIPLk	2	1	1	Q03661	S1(Phospho); S5(Phospho); K12(Label:13C(6))	0	1	1	S(1): 100.0; S(5): 100.0	90200	2.714	2	28.3	0	66	0.005479	3.09	2	1553.65	1.27	97.14	0
High	DDQLEYLEEK	2	1	1	P15108		0	1			32400	3.132	1		0		0.0001255	3.81	2	1281.59	1.79	97.2	0
High	ELDVsAEsLTK	2	1	1	Q12342	S5(Phospho); S8(Phospho)	0	1	0.8	S(5): 99.0; S(8): 84.0; T(10): 17.0	55790	0.538	1		0.001	34	0.03642	1.86	2	1351.54	0.61	96.77	0
High	AAGFLLEK	2	1	1	P00560		0	1			16130	0.705	2	59.2	0		0.01686	1.99	2	848.488	0.19	98.16	0
High	LSAPAGDFAINK	1	1	1	P39676		0	1			9263				0.005		0.1013	1.65	2	1203.65	7	97.61	0
High	ILtPEsQLk	6	1	1	P05737	T3(Phospho); S6(Phospho); K9(Label:13C(6))	0	1	1	T(3): 100.0; S(6): 100.0	436000	0.728	1		0	77	0.007319	2.35	2	1194.55	0.18	97.64	0
High	DEVNDLEAAGIK	3	1	1	P05694		0	1			57050	0.931	1		0		0.0006988	2.88	2	1273.63	2.5	98.23	0
High	DEVNDLEAAGIk	1	1	1	P05694	K12(Label:13C(6))	0	1			39470				0		2.867e-05	3.54	2	1279.65	-1.41	97.82	0
High	IGQEVDGEAVGDEFk	2	1	1	P0CX37	K15(Label:13C(6))	0	1			16750				0		0.0005728	3.12	2	1598.77	2.98	98.35	0
High	INVSsPFsSATK	1	1	1	Q08816	S5(Phospho); S8(Phospho)	0	1	0	S(4): 16.9; S(5): 16.9; S(8): 74.6; S(9): 81.2; T(11): 10.4	197400				0.001	51	0.02615	2.59	2	1397.58	1.74	97.88	0
High	INVSSPFssATk	2	1	1	Q08816	S8(Phospho); S9(Phospho); K12(Label:13C(6))	0	1	0	S(4): 2.0; S(5): 95.3; S(8): 11.3; S(9): 11.3; T(11): 80.0	153200	0.841	1		0.001	35	0.03251	2.64	2	1403.6	1.48	98.44	0
High	IGQEVDGEAVGDEFK	2	1	1	P0CX37		0	1			43840				0		2.515e-05	3.48	2	1592.74	-0.31	97.98	0
High	ANELLINVK	16	1	1	P00330		0	1			106300	0.667	1		0		0.00099	2.93	2	1013.6	0.57	100.94	0
High	TNNPETLVALr	10	1	1	P00549	R11(Label:13C(6))	0	1			102500	1.055	2	45.1	0		0.0001159	2.83	2	1233.69	0.21	99.6	0
High	ANELLINVk	9	1	1	P00330	K9(Label:13C(6))	0	1			45560	0.746	2	70.2	0		0.005134	2.64	2	1019.62	0.76	101.49	0
High	TNNPETLVALR	9	1	1	P00549		0	1			101600	0.546	3	60.7	0		1.153e-05	3.12	2	1227.67	1.1	102.74	0
High	NHTWsEFER	6	1	1	P32527	S5(Phospho)	0	1	1	T(3): 0.1; S(5): 99.9	1607000				0.001	94	0.02034	2.37	2	1285.5	0.4	102.88	0
High	YQVTVIDAPGHr	15	1	1	P02994	R12(Label:13C(6))	0	1			444400	1.419	5	9.8	0		1.951e-05	3.68	3	1361.73	2.34	103.28	0
High	ssTPNAESQLLSASDK	2	1	1	P36041	S1(Phospho); S2(Phospho)	0	1	0.8	S(1): 89.0; S(2): 89.0; T(3): 21.8; S(8): 0.2; S(12): 0.0; S(14): 0.0	79410				0	74	0.01459	2.58	2	1794.72	0.96	100.57	0
High	YQVTVIDAPGHR	12	1	1	P02994		0	1			323700	0.902	2	17.5	0		0.0001294	2.79	2	1355.71	0.3	103.18	0
High	NHTWsEFEr	2	1	1	P32527	S5(Phospho); R9(Label:13C(6))	0	1	0.9	T(3): 8.2; S(5): 91.8	325400				0.001	62	0.02266	2.38	2	1291.52	2.2	96.22	0
High	AIIVLSTSGTTPr	2	1	1	P00549	R13(Label:13C(6))	0	1			12860	0.632	1		0		0.002072	2	2	1321.78	0.23	101.37	0
High	AIIVLSTSGTTPR	2	1	1	P00549		0	1			18160				0.001		0.04105	1.63	2	1315.76	-0.15	101.37	0
High	sLsGLDLQNQNK	4	1	1	P34217	S1(Phospho); S3(Phospho)	0	1	1	S(1): 100.0; S(3): 100.0	48960				0	87	0.001061	2.97	2	1476.61	1.01	102.61	0
High	VVDLVEHVAK	12	1	1	P00359		0	1			199100	0.656	3	10.1	0		0.0002685	2.92	2	1108.64	-0.21	105.97	0
High	TTPLsANsTGVSSLTR	1	1	1	P34216	S5(Phospho); S8(Phospho)	0	1	0.1	T(1): 0.4; T(2): 0.4; S(5): 97.4; S(8): 13.9; T(9): 87.9; S(12): 0.0; S(13): 0.0; T(15): 0.0	164300	0.324	1		0.001	53	0.03233	2.87	2	1751.76	-2.32	101.95	0
High	IGPLGLsPk	10	1	1	P0CX54	S7(Phospho); K9(Label:13C(6))	0	1	1	S(7): 100.0	1203000	5.052	3	86.2	0	127	0.0003673	2.69	2	967.532	0.17	101.57	0
High	GYGDFDsEDEDYDYGR	3	1	1	P32793	S7(Phospho)	0	1	1	Y(2): 0.0; S(7): 100.0; Y(12): 0.0; Y(14): 0.0	1146000				0	190	5.339e-07	5.08	2	1982.66	-0.17	102.62	0
High	LVAAPtVSPPk	1	1	1	Q01448	T6(Phospho); K11(Label:13C(6))	0	1	0.8	T(6): 80.9; S(8): 19.1	4259				0.001	23	0.03858	1.63	2	1165.63	-0.06	102.22	0
High	GYGDFDsEDEDYDYGr	3	1	1	P32793	S7(Phospho); R16(Label:13C(6))	0	1	1	Y(2): 0.0; S(7): 100.0; Y(12): 0.0; Y(14): 0.0	512400	0.498	1		0	109	1.36e-05	4.58	2	1988.68	0.08	102.77	0
High	DAETADIGDQsEVEsDTEELK	1	1	1	P20484	S11(Phospho); S15(Phospho)	0	1	1	T(4): 0.0; S(11): 100.0; S(15): 98.9; T(17): 1.1	666100	0.9	1		0	134	1.786e-06	4.34	2	2440.92	0	102.33	0
High	EPVSDWTDDVEAr	6	1	1	P00549	R13(Label:13C(6))	0	1			99090	1.02	2	6.5	0		0.0001408	3.18	2	1524.69	0.52	105.09	0
High	LsLTDsTETIENNATVK	3	1	1	Q03497	S2(Phospho); S6(Phospho)	0	1	0.6	S(2): 87.0; T(4): 22.8; S(6): 75.3; T(7): 12.6; T(9): 2.4; T(15): 0.0	293500	0.923	2	353.9	0	53	0.0005013	3.36	2	1995.86	0.97	104.18	0
High	TSAVAALTEVR	1	2	1	P17076		0	1			3173				0		0.0002473	2.37	2	1117.62	1.57	102.39	0
High	VVDLVEHVAk	12	1	1	P00359	K10(Label:13C(6))	0	1			108300	0.76	2	36.1	0		0.0006822	2.98	2	1114.66	1.23	105.2	0
High	TSAVAALTEVr	1	2	1	P17076	R11(Label:13C(6))	0	1			46860	2.156	1		0		0.0002793	2.45	2	1123.64	1.24	102.96	0
High	EPVSDWTDDVEAR	5	1	1	P00549		0	1			107500				0		0.0001155	3.43	2	1518.67	-0.93	104.02	0
High	HLEGISDADIAK	3	1	1	P00950		0	1			16910	0.967	1		0.001		0.02228	1.98	2	1268.65	1.11	106.98	0
High	GLGGSGSsVk	1	1	1	O95678	S8(Phospho); K10(Label:13C(6))	0	1	0.7	S(5): 16.9; S(7): 16.9; S(8): 66.2	3809				0.009	16	0.1396	1.75	2	934.432	-2.32	106.43	0
High	GVIGVIAGGGR	1	1	1	P0CX46		0	1			13360				0.001		0.0375	1.64	2	955.572	4.27	103.58	0
High	LsLTDsTETIENNATVk	2	1	1	Q03497	S2(Phospho); S6(Phospho); K17(Label:13C(6))	0	1	0	S(2): 87.6; T(4): 12.2; S(6): 0.4; T(7): 2.2; T(9): 97.5; T(15): 0.0	657800	2.556	1		0	42	0.001499	3.8	2	2001.88	0.12	103.91	0
High	EENAEEDDESEWsDDEPEVVr	3	1	1	P38788	S13(Phospho); R21(Label:13C(6))	0	1	1	S(10): 0.0; S(13): 100.0	1581000	1.741	1		0	136	2.865e-06	5.87	2	2593.97	-0.08	105.47	0
High	GSQEStNtLEEIVk	3	1	1	P35845	T6(Phospho); T8(Phospho); K14(Label:13C(6))	0	1	0.5	S(2): 1.8; S(5): 52.8; T(6): 52.1; T(8): 93.3	302300	0.583	1		0	62	0.0003247	3.7	2	1700.71	-0.31	105.61	0
High	EENAEEDDESEWsDDEPEVVR	3	1	1	P38788	S13(Phospho)	0	1	1	S(10): 0.0; S(13): 100.0	1001000				0	102	2.937e-05	4.34	2	2587.95	0.24	105.14	0
High	GSQEStNtLEEIVK	3	1	1	P35845	T6(Phospho); T8(Phospho)	0	1	0.9	S(2): 0.0; S(5): 8.9; T(6): 91.9; T(8): 99.2	574400				0	109	0.0001114	4.53	2	1694.69	-0.75	105.66	0
High	sDEEYGDFATETNSMr	1	1	1	Q06132	S1(Phospho); R16(Label:13C(6))	0	1	1	S(1): 97.4; Y(5): 2.5; T(10): 0.1; T(12): 0.0; S(14): 0.0	97090				0	62	0.0006577	3.16	2	1937.72	0.99	105.52	0
High	sDEEYGDFATETNSMR	1	1	1	Q06132	S1(Phospho)	0	1	1	S(1): 100.0; Y(5): 0.0; T(10): 0.0; T(12): 0.0; S(14): 0.0	165600	0.66	1		0	88	2.604e-06	4.95	2	1931.7	-2.43	105.81	0
High	IPNVPVIVk	3	1	1	P02406	K9(Label:13C(6))	0	1			34910	2.943	3	4.2	0		0.01617	1.77	2	984.657	2.19	106.36	0
High	DIVGAVLk	1	1	1	P00330	K8(Label:13C(6))	0	1			2561				0.005		0.09852	1.48	2	820.523	-0.04	105.95	0
High	HLEGISDADIAk	2	1	1	P00950	K12(Label:13C(6))	0	1			15020	0.98	1		0.001		0.04509	2.02	2	1274.67	3.51	106.93	0
High	EENAEEDDEsEWsDDEPEVVR	1	1	1	P38788	S10(Phospho); S13(Phospho)	0	1	1	S(10): 100.0; S(13): 100.0	455900				0	104	0.001515	4.62	2	2667.92	2.15	107.15	0
High	EENAEEDDEsEWsDDEPEVVr	1	1	1	P38788	S10(Phospho); S13(Phospho); R21(Label:13C(6))	0	1	1	S(10): 100.0; S(13): 100.0	54220				0	70	4.932e-05	5.5	2	2673.93	0.18	107.19	0
High	sAEGNNIDQsLILk	1	1	1	P39705	S1(Phospho); S10(Phospho); K14(Label:13C(6))	0	1	1	S(1): 100.0; S(10): 100.0	68980				0.003	53	0.07562	2.07	2	1667.74	-1.65	108.03	0
High	GDTYVSIQGFK	4	1	1	P00549		0	1			36940	0.934	2	102.8	0		0.002568	2.1	2	1214.61	0.95	109.76	0
High	tVEDItIDDISR	1	1	1	Q02959	T1(Phospho); T6(Phospho)	0	1	1	T(1): 100.0; T(6): 100.0; S(11): 0.0	23480				0	59	0.00118	3.64	2	1536.63	1.51	108.17	0
High	VDFNVPLDGK	3	1	1	P00560		0	1			86380	1.482	1		0		0.01187	2.21	2	1103.57	-0.15	108.85	0
High	VDFNVPLDGk	4	1	1	P00560	K10(Label:13C(6))	0	1			78770				0.001		0.03575	2.22	2	1109.6	2.28	109.48	0
High	SISIVGSYVGNr	5	1	1	P00330	R12(Label:13C(6))	0	1			20720	0.671	1		0		0.0025	2.53	2	1257.69	-2.21	109.04	0
High	SISIVGSYVGNR	3	1	1	P00330		0	1			49820				0		0.00869	2.63	2	1251.67	3.91	109.38	0
High	LTSLNVVAGSDLR	1	1	1	P00549		0	1			43460				0		0.005762	1.73	2	1344.75	-0.19	110.27	0
High	HIDVTFTk	1	2	1	P05738	K8(Label:13C(6))	0	1			8639				0.001		0.03102	1.48	2	966.537	1.84	111.5	0
High	LSVQDLDLK	7	1	1	P00560		0	1			91570	0.582	4	64.9	0		0.001683	2.45	2	1030.58	3.65	114.23	0
High	SNSNNsNPsFIFER	4	1	1	P32047	S6(Phospho); S9(Phospho)	0	1	1	S(1): 0.0; S(3): 0.0; S(6): 100.0; S(9): 100.0	386500	1.12	1		0	65	0.005044	3.9	2	1772.67	-0.53	112.58	0
High	SNSNNsNPsFIFEr	3	1	1	P32047	S6(Phospho); S9(Phospho); R14(Label:13C(6))	0	1	1	S(1): 0.0; S(3): 0.0; S(6): 100.0; S(9): 100.0	390600				0	91	0.0001533	3.98	2	1778.69	0.57	112.07	0
High	IIVVASR	1	3	1	P25608		0	1			97820				0.005		0.1028	1.24	2	757.49	-3.55	102.5	0
High	VVVFEDAPAGIAAGK	1	2	1	P40106		0	1			0				0		4.244e-05	3.16	2	1443.78	-1.15	112.6	0
High	EAAAEYAQLLAk	4	1	1	P0CX37	K12(Label:13C(6))	0	1			18910	1.251	3	19.6	0		0.0005226	2.33	2	1283.69	-1.43	115.03	0
High	EAAAEYAQLLAK	2	1	1	P0CX37		0	1			20710	1.406	1		0		0.004504	2.16	2	1277.67	0.46	114.24	0
High	SMsLLGYR	3	3	1	Q04439	S3(Phospho)	0	1	1	S(1): 0.4; S(3): 97.7; Y(7): 1.9	250100				0.002	36	0.05683	1.97	2	1006.45	4.62	113.69	0
High	SMsLLGYr	4	3	1	Q04439	S3(Phospho); R8(Label:13C(6))	0	1	1	S(1): 0.2; S(3): 99.8; Y(7): 0.0	313400	1.242	3	5.7	0	49	0.01192	2.21	2	1012.46	0.57	115.01	0
High	LTADYDALDIANR	2	1	1	P04456		0	1			32590	2.037	1		0		0.0001203	2.79	2	1450.72	1.19	115.94	0
High	YGGVYVGTLSKPEVK	1	1	1	P06169		0	1			102600	0.935	1		0		0.01673	1.88	3	1596.86	-0.18	115.99	0
High	EQLASQLVDLK	1	1	1	P0CX85		0	1			39790	1.03	1		0		0.002779	2.27	2	1243.69	-0.13	116.11	0
High	ELYEVDVLk	1	1	1	P04456	K9(Label:13C(6))	0	1			12560	0.968	1		0.006		0.1155	1.42	2	1113.62	1.92	116.18	0
High	NVNDVIAPAFVK	2	1	1	P00924		0	1			14490				0		0.004461	1.88	2	1286.71	-1.33	116.83	0
High	AYEELSNTDLEFK	1	1	1	P16521		0	1			13820				0		0.00545	2.54	2	1558.73	2.6	116.27	0
High	FVISEtPsPVLK	1	1	1	P08153	T6(Phospho); S8(Phospho)	0	1	0.5	S(4): 50.4; T(6): 50.4; S(8): 99.1	78680	0.343	1		0	56	0.01395	1.99	2	1476.68	-1.4	116.4	0
High	IPDEELHPLsDEGM	2	1	1	Q05521	S10(Phospho)	0	1	1	S(10): 100.0	435800				0	75	0.003161	3.61	2	1661.68	3.1	117.33	0
High	AGAVAPEDIWVr	5	1	1	P05317	R12(Label:13C(6))	0	1			53310	0.772	2	21.6	0		0.01513	2.57	2	1289.69	-1.58	120.3	0
High	DASLVDYVQVr	3	1	1	P26783	R11(Label:13C(6))	0	1			23510	1.739	1		0		0.0002413	2.68	2	1270.67	-0.18	119.77	0
High	LPLSVINVSAQr	1	2	1	P02407	R12(Label:13C(6))	0	1			10740				0		0.008467	2.02	2	1302.79	1.42	119.46	0
High	FNVEYFAk	1	1	1	Q02326	K8(Label:13C(6))	0	1			5805	0.742	1		0.009		0.1395	1.62	2	1023.53	3.74	120.02	0
High	ELGDAYVSsDEEF	6	1	1	P16521	S9(Phospho)	0	1	0.5	Y(6): 0.5; S(8): 49.7; S(9): 49.7	3616000				0	88	0.004134	3.32	2	1540.57	-0.13	120.68	0
High	AGAVAPEDIWVR	2	1	1	P05317		0	1			23800	2.818	1		0.001		0.04556	1.8	2	1283.68	3.63	121.17	0
High	DDEGsEYGDDEEYNPFDR	4	1	1	P53064	S5(Phospho)	0	1	1	S(5): 99.9; Y(7): 0.1; Y(13): 0.0	3854000	1	2	24.2	0	154	7.999e-06	5.06	2	2231.76	-0.34	119.5	0
High	AAADALsDLEIK	7	1	1	P09938	S7(Phospho)	0	1	1	S(7): 100.0	1606000	1.297	3	5.3	0	145	8.555e-06	4.3	2	1296.61	1.01	120.43	0
High	AAADALsDLEIk	5	1	1	P09938	S7(Phospho); K12(Label:13C(6))	0	1	1	S(7): 100.0	1484000				0	162	2.158e-05	3.99	2	1302.63	-0.3	120.41	0
High	EDLYTkPEQVYNVYk	4	1	1	P14540	K6(Label:13C(6)); K15(Label:13C(6))	0	1			51150	0.711	2	9.2	0		0.001332	3.16	3	1900.97	0.44	121.81	0
High	mSHEGEEDLLEYsDNEQEIQIDASK	5	1	1	A6ZXP4	M1(Oxidation); S13(Phospho)	0	1	1	S(2): 0.0; Y(12): 0.2; S(13): 99.8; S(24): 0.0	1108000	1.2	3	39.7	0	142	0.000614	4.05	3	3005.23	0.32	120.65	0
High	GSLEEIIAEGQk	1	1	1	P02400	K12(Label:13C(6))	0	1			25000				0		0.005136	2.2	2	1279.68	-1.51	122	0
High	EDLYTKPEQVYNVYK	2	1	1	P14540		0	1			49400	0.838	2	1.6	0.001		0.0362	2.5	3	1888.93	-0.74	122.1	0
High	GSLEEIIAEGQK	2	1	1	P02400		0	1			27130	1.581	2	340.6	0		0.002224	2.6	2	1273.66	-0.95	121.55	0
High	VPLSDNAIIEANLGk	1	1	1	P05737	K15(Label:13C(6))	0	1			47940	0.985	1		0		0.0001071	2.74	2	1559.87	-2.02	121.6	0
High	mSHEGEEDLLEYsDNEQEIQIDASk	10	1	1	A6ZXP4	M1(Oxidation); S13(Phospho); K25(Label:13C(6))	0	1	1	S(2): 0.0; Y(12): 0.2; S(13): 99.8; S(24): 0.0	430300				0	137	0.0003468	4.51	3	3011.24	-0.22	118.36	0
High	EEDsDDDESIEFQFr	4	1	1	P38144	S4(Phospho); R15(Label:13C(6))	0	1	1	S(4): 100.0; S(9): 0.0	7248000	1.9	1		0	169	1.922e-06	5.26	2	1946.73	-0.29	121.2	0
High	EEDsDDDESIEFQFR	5	1	1	P38144	S4(Phospho)	0	1	1	S(4): 100.0; S(9): 0.0	4569000	1.692	1		0	151	3.871e-07	5.7	2	1940.71	-0.74	121.25	0
High	NLLTNTPVDYEYEsDAEEEQGDk	4	1	1	Q12176	S14(Phospho); K23(Label:13C(6))	0	1	1	T(4): 0.0; T(6): 0.0; Y(10): 0.0; Y(12): 0.0; S(14): 100.0	18060000	1.201	2	4.1	0	171	2.447e-06	5.61	3	2745.14	-0.27	120.87	0
High	LAFYQVTPEEDEEEDEE	1	1	1	P05749		0	1			161200				0.002		0.06093	2.08	2	2071.85	-2.09	122.82	0
High	ALPDAVTIIEPk	4	1	1	P05750	K12(Label:13C(6))	0	1			82660				0		0.008997	2.5	2	1272.75	2.36	123.76	0
High	DAGTIAGLNVLR	2	2	2	P16474;P10592		0	1			37450				0		0.0004263	2.15	2	1199.68	1.25	123.85	0
High	VNDAVVTVPAYFNDSQR	1	1	1	P10592		0	1			14790				0.002		0.05437	2.03	2	1894.92	-2.36	123.37	0
High	AAIVQIDATPFr	3	1	1	P0CX40	R12(Label:13C(6))	0	1			30670	1.545	1		0		0.000374	2.78	2	1307.74	0.07	124.73	0
High	AAIVQIDATPFR	2	1	1	P0CX40		0	1			24180	1.519	1		0		0.002167	2	2	1301.72	1.28	123.84	0
High	DAGTIAGLNVLr	1	2	2	P16474;P10592	R12(Label:13C(6))	0	1			35780				0		0.00618	1.9	2	1205.69	-0.06	123.85	0
High	YTLDVEAFK	1	2	1	P0C2H6		0	1			36640	1.424	1		0.009		0.1411	1.72	2	1085.56	9.04	123.88	0
High	DFDLENDEYELsEEEk	1	1	1	Q03661	S12(Phospho); K16(Label:13C(6))	0	1	1	Y(9): 0.6; S(12): 99.4	113500	0.751	1		0	154	2.827e-05	4.66	2	2089.82	3.52	124.32	0
High	LLEMSTEDFVK	2	1	1	Q01855		0	1			9267	1.864	1		0.001		0.02939	2.39	2	1311.65	0.59	126.73	0
High	VLENTEIGDSIFDK	4	1	1	P00560		0	1			54260				0		1.607e-05	3.44	2	1579.78	-0.84	127.77	0
High	VLENTEIGDSIFDk	3	1	1	P00560	K14(Label:13C(6))	0	1			133700				0		8.26e-05	3.76	2	1585.81	0.17	127.72	0
High	mVEsDEDFAPQEFPHTDTDVIVNEHr	4	1	1	P08456	M1(Oxidation); S4(Phospho); R26(Label:13C(6))	0	1	1	S(4): 100.0; T(16): 0.0; T(18): 0.0	1669000	2.193	3	11.8	0	130	0.0001153	4.31	3	3159.35	3.39	129.76	0
High	WSFEEVEVk	2	1	1	P26783	K9(Label:13C(6))	0	1			26940	0.495	2	194.9	0		0.01738	2.05	2	1158.58	0.08	129.71	0
High	TGTTTNDVDYPIPPNHEMIFTTDDK	1	1	1	P00549		0	1			114100	1.669	1		0		0.005768	2.46	3	2822.29	1.21	129.43	0
High	INELTLLVQK	1	1	1	P05750		0	1			36590	2.44	1		0		0.01186	1.63	2	1170.71	1.33	129.54	0
High	LEVPGYVDIVk	2	2	1	P07280	K11(Label:13C(6))	0	1			62430	2.673	1		0.001		0.0389	1.8	2	1237.71	0.18	129.74	0
High	APEGELGDSLQTAFDEGK	4	1	1	P23301		0	1			175600				0		2.863e-06	4.52	2	1863.86	-2.17	130.86	0
High	INELLSSLEGK	3	1	1	P02400		0	1			24990	1.054	2	40	0		0.0005262	2.6	2	1202.66	-1.1	130.82	0
High	APEGELGDSLQTAFDEGk	4	1	1	P23301	K18(Label:13C(6))	0	1			320000	1.253	2	88.3	0		2.775e-08	5.34	2	1869.88	-1.18	131.61	0
High	LPDWLDEEEsEGEr	2	1	1	P32769	S10(Phospho); R14(Label:13C(6))	0	1	1	S(10): 100.0	148500	1.329	2	77	0	69	0.002871	3.64	2	1789.72	-0.64	130.7	0
High	KNPDEDEFLINsDDEM	2	1	1	Q08412	S12(Phospho)	0	1	1	S(12): 100.0	1127000	0.974	2	9.8	0	102	0.002149	3.54	2	1990.76	0.63	129.56	1
High	kNPDEDEFLINsDDEM	1	1	1	Q08412	K1(Label:13C(6)); S12(Phospho)	0	1	1	S(12): 100.0	1413000				0	112	0.0004253	3.29	2	1996.78	-0.1	130.25	1
High	SSGSSYPSLLQcLK	3	1	1	P00761 SWISS-PROT:P00761	C12(Carbamidomethyl)	0	1			118000				0		0.0003421	2.61	2	1526.75	0.58	132.59	0
High	SLVDNMITGVTk	1	2	1	P05738	K12(Label:13C(6))	0	1			28600	1.73	1		0		0.002891	2.13	2	1283.7	0.31	132.15	0
High	LEFANLTPGLk	1	1	1	P04840	K11(Label:13C(6))	0	1			13810				0.009		0.141	1.5	2	1208.7	1.94	131.72	0
High	IGLDcASSEFFK	5	2	2	P00924;P00925	C5(Carbamidomethyl)	0	1			834200				0		3.52e-05	3.11	2	1373.64	-0.16	133.66	0
High	LNDLDFGNSDAIsLR	1	1	1	P39109	S13(Phospho)	0	1	0.5	S(9): 50.0; S(13): 50.0	135600	1.573	1		0	54	0.007897	3.5	2	1729.78	-0.99	132.21	0
High	IGLDcASSEFFk	5	2	2	P00924;P00925	C5(Carbamidomethyl); K12(Label:13C(6))	0	1			223200				0		1.146e-05	3.81	2	1379.66	0.91	132.79	0
High	SIFSQEVVELPDsEDETQQVNK	5	4	1	A6ZRR2	S13(Phospho)	0	1	1	S(1): 0.0; S(4): 0.0; S(13): 100.0; T(17): 0.0	6312000	0.645	3	6.5	0	188	2.989e-05	4.33	3	2601.16	-0.67	131.86	0
High	EALDFFAR	1	1	1	P00330		0	1			11120	0.945	1		0		0.01677	1.3	2	968.484	0.79	132.65	0
High	VVGLSTLPEIYEK	4	1	1	P00330		0	1			371400	0.94	1		0		0.00107	3.06	2	1447.8	-0.48	133.76	0
High	EGDDAPEsPDIHFEPVVHLEK	6	1	1	P41920	S8(Phospho)	0	1	1	S(8): 100.0	3845000	0.551	3	10.6	0	153	0.0004634	2.47	3	2440.07	-0.43	134.28	0
High	NVkPSsPPDVk	4	1	1	P11978	K3(Label:13C(6)); S6(Phospho); K11(Label:13C(6))	0	1	0.5	S(5): 50.0; S(6): 50.0	293100	1.504	2	28.1	0	66	0.001141	3.44	2	1259.64	0.79	43.62	0
High	YIDLEAPVQIVk	2	1	1	P38701	K12(Label:13C(6))	0	1			101700	0.859	1		0		0.002256	2.54	2	1393.8	1.1	134.16	0
High	TAGIQIVADDLTVTNPAR	4	1	1	P00925		0	1			138800	1.475	2	28.7	0		1.616e-07	4.68	2	1854.99	-0.83	136.1	0
High	VPTVDVSVVDLTVk	3	1	1	P00359	K14(Label:13C(6))	0	1			50350				0		5.408e-05	2.98	2	1476.86	0.35	135.59	0
High	TAGIQIVADDLTVTNPAr	3	1	1	P00925	R18(Label:13C(6))	0	1			154800				0		2.461e-06	4.13	2	1861.01	-0.82	135.55	0
High	KGSGEDDEEETEttPTSTVPVATIAQETLK	1	2	1	A6ZPB3	T13(Phospho); T14(Phospho)	0	1	0	S(3): 98.2; T(11): 8.5; T(13): 30.4; T(14): 30.3; T(16): 30.3; S(17): 1.8; T(18): 0.5; T(23): 0.0; T(28): 0.0	126400				0	39	0.01157	3.77	3	3323.44	0.59	135.83	1
High	LEDFFsEDEEEEESGLR	2	1	1	P23615	S6(Phospho)	0	1	1	S(6): 100.0; S(14): 0.0	997600	1.217	2	34.4	0	237	1.697e-07	5.33	2	2139.83	0.13	135.49	0
High	LWTLIPEDk	2	1	1	P02406	K9(Label:13C(6))	0	1			36800	1.465	2	30.2	0.003		0.07732	1.78	2	1120.64	1.29	137.32	0
High	kDEAIPELVEGQtFDADVE	1	1	1	A6ZWL1	K1(Label:13C(6)); T13(Phospho)	0	1	1	T(13): 100.0	68700				0	61	0.006341	2.5	2	2190.98	-0.04	136.46	1
High	GSGEDDEEETETtPTSTVPVATIAQETLK	4	2	1	A6ZPB3	T13(Phospho)	0	1	0.1	S(2): 0.0; T(10): 1.9; T(12): 1.9; T(13): 12.1; T(15): 82.0; S(16): 1.9; T(17): 0.3; T(22): 0.0; T(27): 0.0	4644000	1.114	2	37.6	0	114	0.001207	3.8	3	3115.37	-0.77	136.58	0
High	LLSDFFDGk	1	2	1	P11484	K9(Label:13C(6))	0	1			26470	1.58	1		0		0.004355	2.11	2	1047.55	0.25	138.53	0
High	LEADDsDDLENIDSGDLALYK	6	1	1	Q12513	S6(Phospho)	0	1	1	S(6): 100.0; S(14): 0.0; Y(20): 0.0	9077000	0.524	3	9.8	0	193	1.513e-08	6.76	2	2391.01	-0.07	137.27	0
High	LSSESVIEQIVk	2	1	1	P05756	K12(Label:13C(6))	0	1			34560	2.191	1		0		0.0004341	3.21	2	1337.76	1.12	138.13	0
High	LEADDsDDLENIDSGDLALYk	3	1	1	Q12513	S6(Phospho); K21(Label:13C(6))	0	1	1	S(6): 100.0; S(14): 0.0; Y(20): 0.0	2248000	0.579	1		0	213	3.6e-07	5.51	2	2397.03	-0.62	138.03	0
High	GVNLPGTDVDLPALSEk	3	1	1	P00549	K17(Label:13C(6))	0	1			112800				0		3.395e-05	3.27	2	1730.92	-1.58	138.79	0
High	VAAVETLYQDMAAr	2	1	1	P0CX24	R14(Label:13C(6))	0	1			120600	2.29	1		0		1.334e-05	3.52	2	1543.79	-0.3	139.92	0
High	VAAVETLYQDMAAR	1	1	1	P0CX24		0	1			57230	1.618	1		0		4.467e-06	3.19	2	1537.77	-0.07	140.48	0
High	EEEAAEEsDDDmGFGLFD	34	1	1	P05319	S8(Phospho); M12(Oxidation)	0	1	1	S(8): 100.0	233300000				0	271	1.036e-07	6.23	2	2101.71	0.81	143.61	0
High	VVITAPSSTAPMFVMGVNEEK	1	1	1	P00359		0	1			29010				0		0.0008408	3.41	3	2207.11	0.84	141.17	0
High	GLTPSQIGVLLr	1	1	1	P05756	R12(Label:13C(6))	0	1			0				0.006		0.108	1.39	2	1259.78	-0.03	141.23	0
High	IPAWFLNr	3	1	1	P0CX55	R8(Label:13C(6))	0	1			36830	1.531	2	73.6	0.002		0.05747	2.12	2	1022.59	-1.83	142.05	0
High	ISITASAPEk	1	1	1	P40527	K10(Label:13C(6))	0	1			9847	0.756	1		0.001		0.02528	1.69	2	1022.58	-0.88	141.39	0
High	AEALNISGEFFr	1	1	1	P26785	R12(Label:13C(6))	0	1			46360	2.714	1		0		0.009857	2.47	2	1359.7	1.84	141.53	0
High	ASAPGSVILLENLR	4	1	1	P00560		0	1			219200	0.648	2	28.8	0		2.861e-05	3.25	2	1439.82	0.74	142.71	0
High	ASAPGSVILLENLr	3	1	1	P00560	R14(Label:13C(6))	0	1			122400	0.396	1		0		9.98e-05	3.21	2	1445.85	2.44	142.85	0
High	FEELcADLFR	1	1	1	P10592	C5(Carbamidomethyl)	0	1			14950	1.322	1		0		0.001462	2.68	2	1299.6	-1.74	142.92	0
High	ANDIEILEPMEsLR	1	1	1	P32901	S12(Phospho)	0	1	1	S(12): 100.0	13230				0	59	0.01631	2.66	2	1709.78	-3.86	144.58	0
High	DVTFLNDcVGPEVEAAVK	2	1	1	P00560	C8(Carbamidomethyl)	0	1			95730	0.535	1		0		0.0003651	2.98	2	1962.95	-0.39	145.17	0
High	GsLTDIPIFSDAK	2	1	1	P36148	S2(Phospho)	0	1	0.9	S(2): 90.2; T(4): 9.8; S(10): 0.0	3391000	0.387	1		0	82	0.00336	2.3	2	1443.68	0.36	144.77	0
High	IQLIDNLLDk	1	1	1	P00560	K10(Label:13C(6))	0	1			46700	0.634	1		0		0.005581	1.8	2	1190.71	1.41	145.4	0
High	LQLLEDVVGAk	1	1	1	P47037	K11(Label:13C(6))	0	1			71920	0.699	1		0.004		0.09091	2.11	2	1190.71	0.68	146.22	0
High	DVTFLNDcVGPEVEAAVk	1	1	1	P00560	C8(Carbamidomethyl); K18(Label:13C(6))	0	1			13580				0		0.0008781	3.02	2	1968.97	0.92	145.62	0
High	NVPLYQHLADLSK	1	1	1	P00925		0	1			24430	1.408	1		0.001		0.04114	2.49	2	1497.81	0.67	145.75	0
High	TSFFQALGVPTk	1	1	1	P05317	K12(Label:13C(6))	0	1			11470				0		0.01808	2.04	2	1301.72	0.13	148.02	0
High	GDLGIEIPAPEVLAVQk	3	1	1	P00549	K17(Label:13C(6))	0	1			191300	0.912	1		0		0.0002836	3.3	2	1755	1.07	148.64	0
High	GDLGIEIPAPEVLAVQK	3	1	1	P00549		0	1			231500				0		0.001312	3.35	2	1748.98	-0.82	148.22	0
High	ENTLLGEFDLk	1	2	1	P11484	K11(Label:13C(6))	0	1			37650	1.79	1		0		0.01007	1.5	2	1284.68	-0.2	148.67	0
High	LWGDSFFNPK	1	1	1	P32324		0	1			13000	1.163	1		0		0.01814	1.77	2	1210.59	-0.23	149.45	0
High	YVLEHHPR	6	1	1	P00560		0	1			14290	0.35	1		0		0.01186	1.45	2	1050.55	-0.99	155.52	0
High	YVLEHHPr	1	1	1	P00560	R8(Label:13C(6))	0	1			0				0		0.01542	1.44	2	1056.57	3.77	155.26	0
High	SIGGEVFIDFTK	1	1	1	P00330		0	1			14070				0		0.008042	1.93	2	1312.68	1.57	152.39	0
High	GVAMNPVDHPHGGGNHQHIGk	3	1	1	P0CX46	K21(Label:13C(6))	0	1			54160	1.615	1		0		0.00365	2.96	3	2165.06	4.44	153.88	0
High	GVAMNPVDHPHGGGNHQHIGK	1	1	1	P0CX46		0	1			22060				0		0.01184	1.88	3	2159.03	-1.74	153.24	0
High	AVDDFLISLDGTANK	8	2	2	P00924;P00925		0	1			735100				0		4.865e-07	4.23	2	1578.8	0.78	153.78	0
High	AVDDFLLSLDGTANk	6	2	2	P00925;P00924	K15(Label:13C(6))	0	1			596500				0		1.213e-07	4.39	2	1584.82	0.02	154.38	0
High	NLFTGWVDVK	2	1	1	P00950		0	1			34090	2.048	2	14.7	0		0.01408	2.06	2	1178.62	2.93	156.15	0
High	GFLSDLPDFEk	3	1	1	P05317	K11(Label:13C(6))	0	1			56310	1.627	3	2.6	0		0.003573	2.33	2	1273.64	-0.97	156.96	0
High	DEsDIEEDVDDDFFR	4	1	1	Q08965	S3(Phospho)	0	1	1	S(3): 100.0	3714000	1.686	1		0	206	1.102e-07	5.01	2	1925.7	1.24	156.67	0
High	DEsDIEEDVDDDFFr	6	1	1	Q08965	S3(Phospho); R15(Label:13C(6))	0	1	1	S(3): 100.0	928200	0.968	1		0	188	5.92e-07	5.38	2	1931.72	0.23	157.09	0
High	TIVWNGPPGVFEFEK	2	1	1	P00560		0	1			54120	1.131	1		0		0.0005966	2.85	2	1719.87	-0.13	158.33	0
High	VYEPLLLVGLDK	1	1	1	P0CX51		0	1			42770	1.799	1		0		0.004474	2.15	2	1358.79	0.43	161.87	0
High	ILEDLVFPTEIVGk	1	1	1	P26786	K14(Label:13C(6))	0	1			31760	1.024	1		0		0.01287	1.68	2	1578.91	1.05	162.35	0
High	EEEAAEEsDDDMGFGLFD	21	1	1	P05319	S8(Phospho)	0	1	1	S(8): 100.0	76410000				0	287	5.068e-08	5.56	2	2085.72	-0.1	163.6	0
High	EEsDDDMGFGLFD	78	1	1	P02400	S3(Phospho)	0	1	1	S(3): 100.0	153100000				0	199	4.414e-05	4.44	2	1556.51	0.81	168.09	0
High	DLLDFAGTNPLDGIDsQDEGEDAEr	2	1	1	P39744	S16(Phospho); R25(Label:13C(6))	0	1	1	T(8): 0.0; S(16): 100.0	4003000	1.766	1		0	180	1.108e-07	5.65	3	2778.17	-0.65	165.35	0
High	NQGLDPDsDADIEELLEE	3	1	1	P53903	S8(Phospho)	0	1	1	S(8): 100.0	8381000				0	196	1.814e-05	4.52	2	2081.84	0.59	165.28	0
High	HGYIGEFEYIDDHr	3	2	1	P0C0W1	R14(Label:13C(6))	0	1			22730	1.393	1		0		0.0003237	2.64	3	1756.81	2.89	171.23	0
High	HGYIGEFEYIDDHR	1	2	1	P0C0W1		0	1			11520				0.001		0.03251	2.99	3	1750.77	-5.69	171.96	0
High	VcNYVNWIQQTIAAN	2	1	1	P00761 SWISS-PROT:P00761	C2(Carbamidomethyl)	0	1			499100				0		8.183e-06	4.21	2	1793.87	0.72	174.6	0
High	HLYHVLYk	2	1	1	P0CX82	K8(Label:13C(6))	0	1			58630	2.09	1		0		0.0101	2.62	3	1078.61	-2.8	175.36	0
High	EVIDTILALVK	2	1	1	P06169		0	1			299000	1.354	2	11.4	0		0.0005187	2.6	2	1213.74	3.42	182.39	0
High	HGHLGFLPr	1	1	1	P14126	R9(Label:13C(6))	0	1			0				0		0.01211	2.14	3	1039.59	-1.09	184.67	0
High	TIAETLAEELINAAk	1	1	1	P26783	K15(Label:13C(6))	0	1			34340				0.002		0.05517	1.75	2	1592.88	-0.2	190.02	0
High	ETNPGTDVTVSSVESVLAHL	1	1	1	P38013		0	1			127200				0		0.004794	3.01	2	2055.02	-0.91	194.62	0
High	cDSSPDsAEDVRK	6	1	1	P12763	C1(Carbamidomethyl); S7(Phospho)	0	1	1	S(3): 0.0; S(4): 0.2; S(7): 99.8	139400				0	79	0.001103	3.04	2	1545.59	0.73	2.6	1
High	EQEEQQQQEGHNNk	3	2	1	C7GP20	K14(Label:13C(6))	0	1			341700	1.251	1		0		4.88e-05	2.69	2	1731.76	-0.76	15.29	0
High	EQEEQQQQEGHNNK	2	2	1	C7GP20		0	1			272700	1.383	1		0		0.001536	2.27	3	1725.75	1.98	15.36	0
High	EQQGQSSENENENK	1	3	1	A6ZYC3		0	1			10200	1.092	1		0		0.0008304	2.25	2	1620.67	0	15.82	0
High	FNNHNQsNSNr	1	1	1	P39936	S7(Phospho); R11(Label:13C(6))	0	1	0.9	S(7): 87.2; S(9): 12.8	23910				0	50	0.009659	2.09	2	1417.57	0.74	16.54	0
High	NDSNNNNNNNGNNAESGETk	6	1	1	P0CS90	K20(Label:13C(6))	0	1			3561000	1.212	2	4.4	0		9.594e-08	5.18	2	2126.87	0.61	17.26	0
High	NQQQQQQQQQQQQR	1	1	1	P19659		0	1			51780				0		1.385e-07	4.05	2	1825.87	0.57	16.8	0
High	NDSNNNNNNNGNNAESGETK	7	1	1	P0CS90		0	1			3176000	1.248	2	1.3	0		8.384e-09	5.44	2	2120.85	0.66	18.84	0
High	NQQQQQQQQQQQQr	2	1	1	P19659	R14(Label:13C(6))	0	1			60040	1.171	2	3.1	0		1.61e-06	4.56	2	1831.88	-0.62	16.85	0
High	ASNSSGQNAQQQSDPNK	1	2	1	A6ZM67		0	1			16770	1.269	1		0		3.601e-05	3.08	2	1760.78	0.21	17.43	0
High	ASmDSNNANATQsR	1	1	1	P22211	M3(Oxidation); S13(Phospho)	0	1	1	S(2): 0.0; S(5): 0.0; T(11): 2.5; S(13): 97.5	19740	0.613	1		0	50	0.001319	3.29	2	1562.58	-3.92	17.52	0
High	ASNSSGQNAQQQSDPNk	1	2	1	A6ZM67	K17(Label:13C(6))	0	1			19290				0		0.0001341	2.71	2	1766.8	-0.34	17.6	0
High	RPASSGSsSSTSVNK	1	1	1	Q06685	S8(Phospho)	0	1	0.1	S(4): 0.1; S(5): 0.1; S(7): 9.7; S(8): 9.7; S(9): 9.7; S(10): 59.1; T(11): 9.7; S(12): 1.8	39070	0.205	1		0	43	0.006111	2.55	2	1531.67	-0.72	17.8	0
High	QTGDDQQESQQQR	1	1	1	P39935		0	1			33810				0.001		0.02041	2.1	2	1547.66	-2.28	18.04	0
High	QTGDDQQESQQQr	1	1	1	P39935	R13(Label:13C(6))	0	1			36220	1.182	1		0		0.0001017	3.05	2	1553.69	0.25	18.16	0
High	SKPsPVQR	1	1	1	P25558	S4(Phospho)	0	1	1	S(1): 0.0; S(4): 100.0	90990	0.541	1		0.001	77	0.04608	1.56	2	978.479	2.55	18.87	0
High	QQINSNNNSNSNGPGHK	1	1	1	P40070		0	1			417000				0.001		0.02016	1.74	3	1809.83	2.21	18.9	0
High	EPsPAPHSNDK	3	1	1	Q12296	S3(Phospho)	0	1	1	S(3): 98.7; S(8): 1.3	49860	0.341	2	5.7	0	30	0.01404	1.96	2	1258.51	-1.52	18.96	0
High	EPsPAPHSNDk	1	1	1	Q12296	S3(Phospho); K11(Label:13C(6))	0	1	1	S(3): 99.8; S(8): 0.2	10510				0.009	40	0.1339	1.5	2	1264.53	1.68	19.8	0
High	QQINSNNNSNSNGPGHk	2	1	1	P40070	K17(Label:13C(6))	0	1			368000	0.983	1		0		0.000337	3.05	3	1815.85	1.7	19.76	0
High	NSmNEESSGNVNK	1	1	1	Q12754	M3(Oxidation)	0	1			41320	0.813	1		0		0.01193	2.24	2	1425.59	-0.44	19.3	0
High	STQDsSHNAVAr	1	1	1	P32568	S5(Phospho); R12(Label:13C(6))	0	1	0.1	S(1): 9.2; T(2): 9.2; S(5): 9.2; S(6): 72.3	74300	0.942	1		0	51	0.01039	2.56	2	1358.58	1.92	19.57	0
High	rGsNLQSHEQk	2	1	1	P16965	R1(Label:13C(6)); S3(Phospho); K11(Label:13C(6))	0	1	1	S(3): 100.0; S(7): 0.0	265700	0.323	1		0.006	76	0.1086	3.09	3	1375.65	0.63	21.83	1
High	GLWNPSYPGMMSttGtAR	1	1	1	P47054	T13(Phospho); T14(Phospho); T16(Phospho)	0	1	0.4	S(6): 4.6; Y(7): 4.6; S(12): 52.0; T(13): 52.0; T(14): 87.0; T(16): 99.7	22880	0.372	1		0.006	38	0.1088	2.24	3	2166.78	-1.36	20.09	0
High	kPsVGANNTAk	1	1	1	P25339	K1(Label:13C(6)); S3(Phospho); K11(Label:13C(6))	0	1	0.5	S(3): 50.0; T(9): 50.0	26800				0.002	17	0.0475	1.68	2	1178.6	1.15	20.14	0
High	TPPsPAkPk	3	1	1	P38261	S4(Phospho); K7(Label:13C(6)); K9(Label:13C(6))	0	1	1	T(1): 0.0; S(4): 100.0	87240	0.915	2	64.8	0	101	0.005761	2.32	2	1014.54	2.35	21.19	0
High	EQEQQTEQA	1	1	1	P04147		0	1			18370				0.005		0.1052	1.7	2	1090.47	0.57	21.17	0
High	TPPsPAKPK	1	1	1	P38261	S4(Phospho)	0	1	1	T(1): 0.0; S(4): 100.0	79040				0	79	0.007372	2.18	2	1002.5	0.77	21.36	0
High	LQHNEsVQSk	1	1	1	P53918	S6(Phospho); K10(Label:13C(6))	0	1	1	S(6): 99.4; S(9): 0.6	147300	5.384	1		0.002	43	0.05897	1.98	2	1255.58	0.79	21.36	0
High	NGSQNNDNENNIK	2	1	1	P23202		0	1			130800				0		0.001216	2.32	2	1460.63	-1.46	21.88	0
High	NGSQNNDNENNIk	2	1	1	P23202	K13(Label:13C(6))	0	1			111600	0.941	1		0		0.001029	2.47	2	1466.66	-0.36	22.1	0
High	IPNHSNADDNENNNk	1	1	1	P53950	K15(Label:13C(6))	0	1			165800				0.002		0.0547	1.94	3	1701.75	1.12	21.92	0
High	AISHQNVGNNNR	4	1	1	Q06704		0	1			642000	1.099	2	0.2	0		5.161e-05	3.41	3	1323.65	0.97	22.51	0
High	IPNHSNADDNENNNK	1	1	1	P53950		0	1			151200				0.005		0.09669	2.68	3	1695.74	2.08	22	0
High	DNNNNNNYQQr	6	1	1	P32588	R11(Label:13C(6))	0	1			3146000	1.235	1		0		0.000264	3.81	2	1399.6	0.49	22.69	0
High	DNNNNNNYQQR	7	1	1	P32588		0	1			3005000	1.139	2	2	0		6.548e-05	3.92	2	1393.59	1.01	23.25	0
High	SSVSHHQTTNDTsQHSDDDSNDr	2	1	1	P11075	S13(Phospho); R23(Label:13C(6))	0	1	0.8	S(1): 0.0; S(2): 0.0; S(4): 0.0; T(8): 0.1; T(9): 0.2; T(12): 3.4; S(13): 80.3; S(16): 16.0; S(20): 0.0	164500	0.838	1		0	67	0.002302	3.63	3	2656.02	-0.42	22.21	0
High	SSVSHHQTTNDTSQHsDDDSNDR	1	1	1	P11075	S16(Phospho)	0	1	0.8	S(1): 0.0; S(2): 0.0; S(4): 0.0; T(8): 0.0; T(9): 0.0; T(12): 0.1; S(13): 0.2; S(16): 83.0; S(20): 16.7	71360				0	51	0.0004998	3	4	2650	-0.04	22.44	0
High	LQQQQQQQQQQQQNR	2	1	1	Q99395		0	1			84490	0.566	2	13.8	0		9.314e-06	4.06	2	1938.95	-0.33	22.78	0
High	DDEQSNEDNATANNQK	4	1	1	P36046		0	1			281600	0.993	2	13.7	0		5.593e-08	5.59	2	1792.72	-0.66	23.33	0
High	RPATsTPPR	1	1	1	P47110	S5(Phospho)	0	1	0.1	T(4): 80.8; S(5): 9.6; T(6): 9.6	72330				0.001	38	0.0238	2.06	2	1062.51	0.66	23.37	0
High	GNSSNSSVSNNSNNNNNNDGGDEr	1	1	1	P32617	R24(Label:13C(6))	0	1			126500	1.227	1		0		0.0001225	3.5	3	2472.99	-0.54	22.96	0
High	DDEQSNEDNATANNQk	3	1	1	P36046	K16(Label:13C(6))	0	1			227900				0		6.707e-07	5.41	2	1798.74	-3.23	23.54	0
High	GNSSNSSVSNNSNNNNNNDGGDER	1	1	1	P32617		0	1			115800				0		0.0001453	3.28	3	2466.97	0.49	23.07	0
High	HGsVVEASR	1	1	1	Q12321	S3(Phospho)	0	1	1	S(3): 100.0; S(8): 0.0	39340	0.492	1		0.003	44	0.07118	2.08	2	1021.45	3.99	23.2	0
High	NKPTEGTPsPK	1	1	1	P04819	S9(Phospho)	0	1	1	T(4): 0.0; T(7): 2.0; S(9): 97.9	0				0.001	49	0.03525	1.78	2	1235.57	2.38	23.22	0
High	NSGGNNNTTDLk	6	1	1	Q04697	K12(Label:13C(6))	0	1			1348000	1.684	2	44.6	0		2.9e-05	3.32	2	1240.59	0.87	25.43	0
High	kPSTAIsSTSSHNNNSNDk	1	1	1	P53309	K1(Label:13C(6)); S7(Phospho); K19(Label:13C(6))	0	1	0	S(3): 48.2; T(4): 48.2; S(7): 2.0; S(8): 0.5; T(9): 0.5; S(10): 0.1; S(11): 0.5; S(16): 0.1	242500	1.248	1		0.002	32	0.05709	2.62	3	2080.94	1.55	23.97	0
High	NSGGNNNTTDLK	4	1	1	Q04697		0	1			1177000				0		1.719e-05	3.66	2	1234.57	0.66	25.11	0
High	KPSTAISSTSSHNNNSNDK	3	1	1	P53309		0	1			150400	1.228	2	24	0		0.001631	2.82	3	1988.92	-2.55	24.99	0
High	YAGEVSHDDk	1	1	1	P00359	K10(Label:13C(6))	0	1			29340	1.197	1		0		0.01111	1.94	2	1126.52	4.08	23.57	0
High	LNNPNSNNSSSNNSNQDTSSSk	9	1	1	Q99383	K22(Label:13C(6))	0	1			4480000	1.255	4	1.9	0		2.109e-10	6.97	3	2316.01	1.29	24.36	0
High	LNNPNSNNSSSNNSNQDTSSSK	7	1	1	Q99383		0	1			3891000	1.293	1		0		5.993e-08	5.51	3	2309.98	0.1	23.86	0
High	SLQQQQQQQQQQk	1	1	1	P48562	K13(Label:13C(6))	0	1			51360	1.327	1		0		6.281e-05	3.77	2	1633.83	-1.02	23.98	0
High	IHSmNENPtPEK	1	1	1	P06701	M4(Oxidation); T9(Phospho)	0	1	0.8	S(3): 16.7; T(9): 83.3	61920	0.925	1		0.009	30	0.1323	2.36	2	1492.62	3.09	24.2	0
High	ADsGDTSSIHSSANNTk	6	1	1	Q06385	S3(Phospho); K17(Label:13C(6))	0	1	1	S(3): 100.0; T(6): 0.0; S(7): 0.0; S(8): 0.0; S(11): 0.0; S(12): 0.0; T(16): 0.0	279200	2.035	3	51.4	0	93	2.286e-05	3.67	2	1777.73	-0.98	29.96	0
High	NDDDSGNNLDNNK	4	1	1	Q07950		0	1			127300				0		0.001553	3.25	2	1434.57	-2.57	24.52	0
High	ADsGDTSSIHSSANNTK	5	1	1	Q06385	S3(Phospho)	0	1	1	S(3): 97.7; T(6): 1.9; S(7): 0.3; S(8): 0.1; S(11): 0.0; S(12): 0.0; T(16): 0.0	148200				0	73	0.001432	3.58	2	1771.71	-1.06	29.72	0
High	NQTNLNNASr	1	1	1	P13259	R10(Label:13C(6))	0	1			68850	1.143	1		0.003		0.07239	2.03	2	1137.57	1.67	25.03	0
High	sLQQQQQQQQQQK	2	1	1	P48562	S1(Phospho)	0	1	1	S(1): 100.0	52840	0.449	1		0	50	0.01066	2.46	2	1707.78	-1.57	25.06	0
High	sLQQQQQQQQQQk	1	1	1	P48562	S1(Phospho); K13(Label:13C(6))	0	1	1	S(1): 100.0	30740	0.642	1		0	118	0.001143	2.85	2	1713.8	0.65	25.18	0
High	NQTNLNNASR	1	1	1	P13259		0	1			68630				0.001		0.01958	1.73	2	1131.55	1.88	25.39	0
High	NDNNNDNNNDTSNNNNINNNNR	1	1	1	P40957		0	1			200600	0.781	1		0		0.0002974	2.99	3	2532	-2.12	25.43	0
High	KPsTAISSTSSHNNNSNDK	1	1	1	P53309	S3(Phospho)	0	1	0.5	S(3): 47.6; T(4): 47.6; S(7): 0.7; S(8): 0.7; T(9): 0.2; S(10): 0.2; S(11): 2.5; S(16): 0.7	14500	2.534	1		0	44	0.004597	3.03	3	2068.89	-0.13	25.44	0
High	IQNDNNLk	1	1	1	Q12250	K8(Label:13C(6))	0	1			46300	0.871	1		0.009		0.136	1.55	2	964.514	-1.05	25.71	0
High	rGsDVEDASNAk	1	1	1	P40340	R1(Label:13C(6)); S3(Phospho); K12(Label:13C(6))	0	1	1	S(3): 100.0; S(9): 0.0	176900	0.784	1		0	101	0.0009315	3.26	2	1340.59	0.12	26.52	1
High	RGsDVEDASNAK	2	1	1	P40340	S3(Phospho)	0	1	1	S(3): 100.0; S(9): 0.0	251300				0	67	0.004131	2.89	2	1328.55	0.1	26.33	1
High	ANADANEDNNVDEk	6	1	1	P49090	K14(Label:13C(6))	0	1			914000	1.45	2	4.4	0		1.458e-06	4.17	2	1524.65	0.61	26.4	0
High	AHScNNSSYVDSNk	5	1	1	Q12207	C4(Carbamidomethyl); K14(Label:13C(6))	0	1			280900	0.738	2	33	0		0.007186	3.28	3	1588.68	1.37	26.23	0
High	IENIENLPsSTTPNIK	1	1	1	P32522	S9(Phospho)	0	1	0.9	S(9): 91.7; S(10): 4.0; T(11): 2.1; T(12): 2.1	7515				0.008	19	0.1302	2.07	3	1849.9	3.07	26.33	0
High	AHScNNSSYVDSNK	3	1	1	Q12207	C4(Carbamidomethyl)	0	1			330000	2.009	1		0		0.009953	2.94	3	1582.66	2.29	27.07	0
High	IVGNtDAEK	1	1	1	P41948	T5(Phospho)	0	1	1	T(5): 100.0	144000				0.001	63	0.02726	1.61	2	1026.45	2.72	26.64	0
High	NDGNNNDNDDGLSk	2	1	1	P38070	K14(Label:13C(6))	0	1			46180	0.66	1		0		0.0001281	2.96	2	1497.61	-4.08	27.64	0
High	HQQPVASSTVNsNk	1	1	1	Q03497	S12(Phospho); K14(Label:13C(6))	0	1	0.5	S(7): 46.7; S(8): 5.8; T(9): 0.8; S(12): 46.7	42500				0	71	0.0009017	3.17	2	1582.73	-1.21	27.31	0
High	SGsNISQGQSSTGHTTR	3	1	1	P53297	S3(Phospho)	0	1	0.1	S(1): 75.1; S(3): 12.4; S(6): 12.4; S(10): 0.1; S(11): 0.0; T(12): 0.0; T(15): 0.0; T(16): 0.0	108800	0.321	1		0	54	0.001407	2.86	2	1784.75	-1.81	27.64	0
High	STLTQNDHDNDDDSTNNNNNk	1	1	1	P35845	K21(Label:13C(6))	0	1			969100				0		3.094e-05	3.12	3	2381.98	0.86	27.86	0
High	STLTQNDHDNDDDSTNNNNNK	7	1	1	P35845		0	1			1264000	0.715	2	29.3	0		7.637e-08	4.81	3	2375.96	-0.45	28.5	0
High	NNNNNNSIANDSNSR	7	1	1	P21538		0	1			714500	0.947	1		0		4.44e-08	4.81	2	1647.71	0.57	28.65	0
High	NNNNNNSIANDSNSr	6	1	1	P21538	R15(Label:13C(6))	0	1			613200	1.005	1		0		5.049e-07	4.56	2	1653.73	-0.46	28.86	0
High	TNNAAGANSGQQPQQQSQGQSQQQGR	4	1	1	P38129		0	1			428600	1.012	1		0		8.429e-08	5	3	2698.23	-0.34	28.85	0
High	TNNAAGANSGQQPQQQSQGQSQQQGr	3	1	1	P38129	R26(Label:13C(6))	0	1			460900	1.268	1		0		3.613e-08	5	3	2704.25	1.43	29.64	0
High	GNNTANATNSANTVQk	10	1	1	P39015	K16(Label:13C(6))	0	1			8598000	1.075	1		0		5.733e-08	5.06	2	1610.78	0.02	29.7	0
High	NNSTTTGNGPNNINNk	5	1	1	P40002	K16(Label:13C(6))	0	1			556600				0		3.168e-05	4	2	1665.79	-0.39	28.41	0
High	NNSTTTGNGPNNINNK	5	1	1	P40002		0	1			581700	1.413	2	45.3	0		8.678e-06	4.32	2	1659.77	0.63	29.46	0
High	DATsQENGQSTQQQQPPHHr	1	1	1	P25567	S4(Phospho); R20(Label:13C(6))	0	1	0.5	T(3): 50.0; S(4): 50.0; S(10): 0.0; T(11): 0.0	94370	3.084	1		0.001	86	0.0391	2.46	3	2360.02	1.82	28.46	0
High	TTGNDVSNNPSPDNNK	1	1	1	P42843		0	1			29030				0.001		0.0208	2.23	2	1673.73	-3.55	28.48	0
High	IENAQGSGNNQNTQVK	4	1	1	P09880		0	1			342200				0		7.368e-06	4.29	2	1701.81	-0.66	29.17	0
High	HVsSSFNNK	1	1	1	P40468	S3(Phospho)	0	1	0.5	S(3): 49.4; S(4): 49.4; S(5): 1.1	36050				0	43	0.01532	1.89	2	1099.46	0.55	28.66	0
High	IENAQGSGNNQNTQVk	3	1	1	P09880	K16(Label:13C(6))	0	1			384100	1.519	2	31	0		3.724e-06	4.75	2	1707.84	1.57	30.29	0
High	ENNNNNVVVk	1	1	1	Q02792	K10(Label:13C(6))	0	1			470900				0.003		0.07526	1.68	2	1149.6	1.43	28.73	0
High	HGIDVSDNNk	3	1	1	P16474	K10(Label:13C(6))	0	1			557000	1.222	1		0		0.0001995	3.6	2	1104.54	0.92	29.25	0
High	HGIDVSDNNK	2	1	1	P16474		0	1			503100				0		0.0009968	2.88	2	1098.52	2.14	29.29	0
High	FTSkPQDENNEEGNNGk	7	1	1	P38779	K4(Label:13C(6)); K17(Label:13C(6))	0	1			2500000	1.092	1		0		1.861e-05	4.32	3	1919.88	1.52	29.53	0
High	NNDADNNDINEDNK	3	1	1	P53210		0	1			549800	0.749	1		0		9.586e-05	3.75	2	1604.65	2.61	30.43	0
High	FTSKPQDENNEEGNNGK	8	1	1	P38779		0	1			2191000	1.211	1		0		4.025e-06	4.62	3	1907.84	1.42	30.15	0
High	TSLFNHNNsSNr	1	1	1	P40463	S9(Phospho); R12(Label:13C(6))	0	1	0.5	T(1): 2.2; S(2): 4.8; S(9): 46.5; S(10): 46.5	250300	1.775	1		0.009	16	0.1332	2.03	3	1476.63	0.2	53.74	0
High	NNDADNNDINEDNk	1	1	1	P53210	K14(Label:13C(6))	0	1			369700	0.781	1		0		3.949e-06	3.73	2	1610.66	-0.35	29.25	0
High	EATETSsAVQTk	1	5	1	B5VPF9	S7(Phospho); K12(Label:13C(6))	0	1	0.9	T(3): 0.1; T(5): 0.1; S(6): 8.4; S(7): 91.4; T(11): 0.0	233200	1.221	1		0	90	4.576e-05	3.64	2	1337.59	0.65	29.5	0
High	DATSQENGQSTQQQQPPHHr	1	1	1	P25567	R20(Label:13C(6))	0	1			0				0		0.0009592	3.21	4	2280.03	-8.18	29.54	0
High	EATETSsAVQTK	1	5	1	B5VPF9	S7(Phospho)	0	1	0.9	T(3): 0.1; T(5): 1.0; S(6): 8.9; S(7): 90.0; T(11): 0.0	210800				0	86	0.0004074	2.84	2	1331.57	-1.38	29.6	0
High	GNNTANATNSANTVQK	8	1	1	P39015		0	1			7124000	1.006	2	43.6	0		7.069e-08	5.48	2	1604.76	0.85	31.53	0
High	ISHANNNGNIENNTr	1	3	1	A6ZZ19	R15(Label:13C(6))	0	1			164700	1.165	1		0		0.003707	2.9	3	1673.8	0.21	29.96	0
High	RGsEDDTYSSSQGNR	2	1	1	P32356	S3(Phospho)	0	1	1	S(3): 100.0; T(7): 0.0; Y(8): 0.0; S(9): 0.0; S(10): 0.0; S(11): 0.0	87830				0	58	0.003103	3.51	2	1738.67	0.18	30.02	1
High	KGEIKPSSGTNSTEcQsPK	2	1	1	P22147	C15(Carbamidomethyl); S17(Phospho)	0	1	1	S(7): 0.0; S(8): 0.0; T(10): 0.0; S(12): 0.0; T(13): 0.0; S(17): 100.0	933100	0.821	1		0	143	0.000181	4.74	3	2114.94	0.69	30.15	1
High	SSGEPTsPSTSSNTR	2	3	1	A6ZKR5	S7(Phospho)	0	1	0.9	S(1): 0.0; S(2): 0.0; T(6): 8.8; S(7): 90.2; S(9): 0.9; T(10): 0.1; S(11): 0.0; S(12): 0.0; T(14): 0.0	150600	0.769	2	37.6	0	109	0.0003757	1.78	2	1574.63	-0.28	30.19	0
High	NTTsSPPTSPK	1	1	1	Q08886	S4(Phospho)	0	1	0.1	T(2): 0.0; T(3): 0.4; S(4): 12.0; S(5): 86.9; T(8): 0.4; S(9): 0.4	45150				0.003	39	0.06874	2.11	2	1196.52	-0.56	30.2	0
High	SIVEANNNmNk	4	1	1	P10964	M9(Oxidation); K11(Label:13C(6))	0	1			245000	1.416	1		0		0.001085	3	2	1255.6	-0.5	30.3	0
High	LPSQNNNEAQQTk	6	1	1	P38120	K13(Label:13C(6))	0	1			1700000				0		7.774e-07	4.07	2	1477.73	0.3	30.85	0
High	SIVEANNNmNK	3	1	1	P10964	M9(Oxidation)	0	1			193700				0		0.007399	2.71	2	1249.58	-1.39	30.39	0
High	LPSQNNNEAQQTK	5	1	1	P38120		0	1			740200	2.718	2	10.4	0		7.948e-06	4.12	2	1471.71	0.7	30.95	0
High	kGEIkPSSGTNSTEcQsPk	1	1	1	P22147	K1(Label:13C(6)); K5(Label:13C(6)); C15(Carbamidomethyl); S17(Phospho); K19(Label:13C(6))	0	1	1	S(7): 0.0; S(8): 0.0; T(10): 0.0; S(12): 0.0; T(13): 0.1; S(17): 99.9	677500				0	115	0.0047	3.44	3	2133	0.79	30.51	1
High	sASPVVGEHQEk	1	1	1	P13186	S1(Phospho); K12(Label:13C(6))	0	1	0.5	S(1): 50.0; S(3): 50.0	92220				0.003	24	0.08025	1.83	2	1353.61	0.06	30.66	0
High	QQQQQQDQPEQSEQPEQHQDK	9	1	1	P38886		0	1			3448000	1.146	2	24.2	0		7.95e-08	4.77	3	2591.13	-0.22	31.3	0
High	NYVNQNNNNEGNTK	9	1	1	P01119		0	1			582800	1.024	1		0		3.224e-06	3.95	2	1622.72	0.97	31.31	0
High	NYVNQNNNNEGNTk	7	1	1	P01119	K14(Label:13C(6))	0	1			1501000				0		6.566e-07	4.18	2	1628.74	-0.07	31.96	0
High	VLHNDPsr	1	1	1	P32381	S7(Phospho); R8(Label:13C(6))	0	1	1	S(7): 100.0	0				0.003	14	0.06332	1.49	2	1023.47	0.94	31.53	0
High	TSsPSPSPPAAk	6	1	1	Q01477	S3(Phospho); K12(Label:13C(6))	0	1	1	T(1): 0.1; S(2): 1.2; S(3): 98.7; S(5): 0.0; S(7): 0.0	377400	1.144	1		0	84	0.01186	1.54	2	1212.56	-0.13	32.11	0
High	QHsNPTISTTSNK	1	1	1	P38321	S3(Phospho)	0	1	1	S(3): 97.3; T(6): 1.3; S(8): 0.5; T(9): 0.5; T(10): 0.3; S(11): 0.2	205800				0.001	27	0.02817	1.95	2	1494.66	1.33	31.74	0
High	QQQQQQDQPEQSEQPEQHQDk	5	1	1	P38886	K21(Label:13C(6))	0	1			3529000	1.296	1		0		3.195e-08	4.63	3	2597.15	-0.99	32.03	0
High	SPsVDGDSEPHk	1	1	1	P15380	S3(Phospho); K12(Label:13C(6))	0	1	0.8	S(1): 3.6; S(3): 80.6; S(8): 15.8	93520				0.004	34	0.08894	2.23	2	1340.55	1.27	32.08	0
High	NTtPVATPK	1	1	1	P39962	T3(Phospho)	0	1	0.9	T(2): 7.1; T(3): 92.9; T(7): 0.0	121300				0.001	90	0.02453	2	2	1008.48	1.26	32.24	0
High	NADTNVGDTPDHTQDk	1	1	1	P47047	K16(Label:13C(6))	0	1			28800				0.005		0.09912	2.1	3	1733.76	-2.76	32.25	0
High	SINIDVAsK	1	1	1	P39692	S8(Phospho)	0	1	1	S(1): 0.0; S(8): 100.0	25730				0.005	40	0.1071	2.07	2	1026.48	-2.4	32.31	0
High	VDcNNQELSNNK	3	1	1	P38426	C3(Carbamidomethyl)	0	1			239200				0		0.001349	2.88	2	1434.63	-1.86	32.41	0
High	VSNTVSPtQDK	1	1	1	P06700	T8(Phospho)	0	1	0.8	S(2): 3.0; T(4): 0.8; S(6): 14.4; T(8): 81.8	0				0.001	33	0.01981	2.56	2	1255.56	1.6	32.48	0
High	VDcNNQELSNNk	3	1	1	P38426	C3(Carbamidomethyl); K12(Label:13C(6))	0	1			368100	1.54	2	14.7	0		0.00012	3.25	2	1440.65	-0.49	33.16	0
High	SQYGSGSPtPTHR	1	2	1	A6ZRW8	T9(Phospho)	0	1	0.3	S(1): 0.0; Y(3): 0.1; S(5): 31.5; S(7): 31.5; T(9): 31.5; T(11): 5.5	129200				0.001	44	0.01855	2.54	2	1454.6	-1.28	32.61	0
High	AASYQNNNTNNNTAPR	3	1	1	P38781		0	1			319600	1.576	1		0		1.662e-05	4.27	2	1749.79	0.21	32.74	0
High	VTmQNLNDR	1	12	1	Q7Z3Z0	M3(Oxidation)	0	1			187700				0		0.01179	2.32	2	1106.53	1.31	32.87	0
High	AASYQNNNTNNNTAPr	5	1	1	P38781	R16(Label:13C(6))	0	1			323300	1.113	2	0.4	0		8.067e-07	4.41	2	1755.81	-1.17	33.37	0
High	AGDASTAKPPPNSTNSSGADNSASSNQ	5	1	1	P42949		0	1			1340000	0.837	1		0		1.438e-05	5.01	3	2533.1	-0.53	33.6	0
High	NNHSNTAADNATNVSsPQK	4	1	1	P34758	S16(Phospho)	0	1	1	S(4): 0.0; T(6): 0.0; T(12): 0.0; S(15): 2.5; S(16): 97.5	605600	1.006	2	23.1	0	74	0.0003235	3.57	3	2049.87	1.42	33	0
High	LAQANNtPTSRPPmK	7	1	1	P32047	T7(Phospho); M14(Oxidation)	0	1	1	T(7): 97.0; T(9): 1.5; S(10): 1.5	1251000	0.03	1		0	78	0.006033	2.23	2	1721.8	-0.14	33.61	0
High	QINENDAEAmNk	1	2	2	P16521;P53978	M10(Oxidation); K12(Label:13C(6))	0	1			88900				0.001		0.04249	2.28	2	1398.62	-2.04	33.07	0
High	QINENDAEAmNK	1	2	2	P16521;P53978	M10(Oxidation)	0	1			129600				0		0.005494	2.6	2	1392.6	-1.61	33.11	0
High	DAMmSAPGsr	2	2	1	A6ZP47	M4(Oxidation); S9(Phospho); R10(Label:13C(6))	0	1	1	S(5): 2.1; S(9): 97.9	0				0	40	0.008187	2.77	2	1124.42	1.95	33.89	0
High	ISsASTPQTSQGR	1	1	1	A7A261	S3(Phospho)	0	1	0.8	S(2): 12.7; S(3): 82.3; S(5): 2.2; T(6): 2.2; T(9): 0.5; S(10): 0.1	214400	0.516	1		0	45	0.004642	2.27	2	1399.62	1.59	33.47	0
High	ENKPNLNSSSSPSNNNSTQDNSK	2	1	1	P50875		0	1			490400				0		7.062e-05	3.41	3	2463.1	0.45	34.08	0
High	AGDASTAkPPPNSTNSSGADNSASSNQ	2	1	1	P42949	K8(Label:13C(6))	0	1			1390000	1.131	1		0		1.199e-07	5.57	3	2539.12	0.2	33.52	0
High	ESmSQQNLNETTQk	1	1	1	P01123	M3(Oxidation); K14(Label:13C(6))	0	1			44730				0		0.003434	2.01	2	1659.76	-0.03	33.57	0
High	SLDPNDNNTANr	6	1	1	P21734	R12(Label:13C(6))	0	1			2634000	1.018	2	4.4	0		0.0001678	3.33	2	1336.62	0.97	34.3	0
High	SSsQTVINSK	3	1	1	Q03735	S3(Phospho)	0	1	0.9	S(1): 1.2; S(2): 1.2; S(3): 87.9; T(5): 9.6; S(9): 0.0	88880	2.65	1		0	60	0.006721	2.79	2	1130.51	1.53	34.57	0
High	SLDPNDNNTANR	6	1	1	P21734		0	1			2780000				0		0.0002359	3.27	2	1330.6	1.15	34.39	0
High	ENkPNLNSSSSPSNNNSTQDNSk	3	1	1	P50875	K3(Label:13C(6)); K23(Label:13C(6))	0	1			492300	1.108	1		0		1.685e-06	4.97	3	2475.14	0.16	33.93	0
High	STASSVNATPSsAr	1	1	1	P24279	S12(Phospho); R14(Label:13C(6))	0	1	0.8	S(1): 0.0; T(2): 0.0; S(4): 0.0; S(5): 0.0; T(9): 0.2; S(11): 16.1; S(12): 83.6	74430	2.291	1		0	47	0.0006991	3.38	2	1421.64	-0.09	33.97	0
High	SSsQTVINSk	1	1	1	Q03735	S3(Phospho); K10(Label:13C(6))	0	1	0.4	S(1): 6.4; S(2): 6.4; S(3): 43.6; T(5): 43.6; S(9): 0.0	141400				0.001	42	0.03015	2.14	2	1136.53	-0.51	34.32	0
High	TERPQSSTtPIDSK	2	1	1	P14747	T9(Phospho)	0	1	1	T(1): 0.0; S(6): 0.0; S(7): 0.1; T(8): 1.9; T(9): 96.1; S(13): 1.9	151500	0.773	1		0	71	0.001125	2.89	3	1626.74	3.28	34.45	0
High	kPENAETPSQTSQEATQ	11	1	1	P25087	K1(Label:13C(6))	0	1			3921000	1.277	2	7.7	0		1.736e-08	5.5	2	1851.87	0.38	35.79	0
High	KPENAETPSQTSQEATQ	9	1	1	P25087		0	1			3216000	1.555	1		0		2.198e-08	5.28	2	1845.85	0.31	35.84	0
High	sSSHIGSVSNSSSSDR	4	1	1	P22211	S1(Phospho)	0	1	0.3	S(1): 33.3; S(2): 33.3; S(3): 33.3; S(7): 0.0; S(9): 0.0; S(11): 0.0; S(12): 0.0; S(13): 0.0; S(14): 0.0	344700	0.7	1		0	85	0.005828	2.44	2	1673.68	-0.36	34.88	0
High	NSsVGSSANAGPTQQr	1	1	1	Q03063	S3(Phospho); R16(Label:13C(6))	0	1	1	S(2): 2.0; S(3): 97.9; S(6): 0.1; S(7): 0.1; T(13): 0.0	117800	0.624	1		0	75	0.0005309	3.06	2	1646.72	-1.72	35.26	0
High	NsSVGSSANAGPTQQR	1	1	1	Q03063	S2(Phospho)	0	1	0.8	S(2): 78.4; S(3): 16.6; S(6): 3.9; S(7): 1.0; T(13): 0.1	202600				0	44	0.001562	2.6	2	1640.7	-0.84	35.6	0
High	NNNSmSSHNDNDNIGNSNYNNK	1	1	1	P25339	M5(Oxidation)	0	1			301800	2.261	1		0		4.852e-07	4.02	3	2482.99	-0.56	35.65	0
High	EAPKPPANTsPQR	1	1	1	Q01389	S10(Phospho)	0	1	0.5	T(9): 50.0; S(10): 50.0	69500				0.003	51	0.08522	1.76	3	1472.69	0.58	36.51	0
High	AIENINNSk	2	1	1	P38689	K9(Label:13C(6))	0	1			178900	1.242	1		0		0.0005748	2.49	2	1008.54	0.54	36.51	0
High	AIENINNSK	1	1	1	P38689		0	1			165400				0		0.01665	2.21	2	1002.52	-0.51	36.19	0
High	EQQNVPVQQQQQGQTK	2	1	1	P38747		0	1			230100	0.841	2	2.2	0		0.007563	3.13	3	1867.93	2.52	36.71	0
High	EQQNVPVQQQQQGQTk	2	1	1	P38747	K16(Label:13C(6))	0	1			172700				0		0.0003803	2.61	2	1873.95	0.18	36.36	0
High	mVLsAADk	1	1	1	P01966	M1(Oxidation); S4(Phospho); K8(Label:13C(6))	0	1	1	S(4): 100.0	21260				0.008	14	0.1252	1.96	2	936.418	-2.61	36.43	0
High	NNNSmSSHNDNDNIGNSNYNNk	2	1	1	P25339	M5(Oxidation); K22(Label:13C(6))	0	1			699500				0		4.69e-06	3.97	3	2489.01	-0.7	36.48	0
High	SEATPQPATSAsPK	3	1	1	P14747	S12(Phospho)	0	1	0.3	S(1): 0.0; T(4): 0.0; T(9): 33.3; S(10): 33.3; S(12): 33.3	264400	0.754	1		0	81	0.005001	2.62	2	1451.64	0.65	37.08	0
High	SSNNNYSSGTATNNVNK	2	1	1	P41910		0	1			313900	0.694	1		0		5.542e-06	4.37	2	1771.78	-1.23	37.01	0
High	SEATPQPATsASPk	3	1	1	P14747	S10(Phospho); K14(Label:13C(6))	0	1	0.5	S(1): 0.0; T(4): 0.0; T(9): 0.6; S(10): 49.7; S(12): 49.7	177400				0	100	0.004745	2.76	2	1457.66	1.99	37.17	0
High	ENtPEQDDVATk	1	1	1	P06786	T3(Phospho); K12(Label:13C(6))	0	1	1	T(3): 100.0; T(11): 0.0	83240				0	71	0.01767	2.51	2	1432.59	-0.59	36.86	0
High	NGNLDVNNQQSQr	1	1	1	Q12263	R13(Label:13C(6))	0	1			181200	1.377	1		0		0.0001264	3.22	2	1492.72	-0.14	36.88	0
High	NGNLDVNNQQSQR	1	1	1	Q12263		0	1			145200				0		0.0008996	2.84	2	1486.7	-2.03	36.89	0
High	SHGsPIHNNQLSr	1	1	1	P32900	S4(Phospho); R13(Label:13C(6))	0	1	1	S(1): 3.5; S(4): 96.5; S(12): 0.1	380300	1.185	1		0.004	37	0.09519	2.57	3	1532.71	3.01	38.11	0
High	sHGSPIHNNQLSR	1	1	1	P32900	S1(Phospho)	0	1	0	S(1): 2.0; S(4): 98.0; S(12): 0.0	354200				0.003	37	0.0629	2.36	3	1526.69	1.15	38.01	0
High	AHNVSTSNNSPSTDNDSISk	12	21	1	Q07793	K20(Label:13C(6))	0	1			21470000	0.58	5	5.8	0		7.098e-09	6.26	2	2080.94	-2.62	38.36	0
High	ETVTNNENVNNTNDR	2	1	1	P39538		0	1			261700				0		5.674e-05	3.23	2	1733.77	-1.11	37.56	0
High	TLTAQSmQNsTQSAPNK	4	1	1	P33302	M7(Oxidation); S10(Phospho)	0	1	0.9	T(1): 0.0; T(3): 0.0; S(6): 0.2; S(10): 88.6; T(11): 11.1; S(13): 0.0	1018000	0.209	1		0	102	8.255e-06	3.9	2	1902.82	-1.17	37.62	0
High	AHNVSTSNNSPSTDNDSISK	25	21	1	Q07793		0	1			37220000	0.651	4	4.3	0		1.184e-08	5.31	2	2074.93	-0.22	38.07	0
High	ETVTNNENVNNTNDr	1	1	1	P39538	R15(Label:13C(6))	0	1			263200	1.11	1		0		3.086e-05	3.33	2	1739.79	0.03	37.8	0
High	GDLNANSNAASASNSTDNk	1	1	1	P29295	K19(Label:13C(6))	0	1			259800	1.154	1		0		1.064e-06	4.88	2	1856.83	0.74	38.02	0
High	QNNNNNNANSGTSPHAEFk	5	1	1	P17121	K19(Label:13C(6))	0	1			1125000	3.03	1		0		2.626e-05	3.6	3	2063.92	1.23	38.66	0
High	DIEEGTNEASSQSSSNNk	4	1	1	Q02204	K18(Label:13C(6))	0	1			1018000	2.29	1		0		1.914e-08	5.42	2	1902.82	-0.87	39.02	0
High	QNEPQIsR	3	1	1	O13585	S7(Phospho)	0	1	1	S(7): 100.0	526400				0	71	0.01189	2.13	2	1051.46	0.91	39.12	0
High	DIEEGTNEASSQSSSNNK	4	1	1	Q02204		0	1			490700				0		1.679e-07	4.89	2	1896.8	-1.39	38.77	0
High	YNGGNDNIGANR	1	1	1	P40018		0	1			39410	0.797	1		0.001		0.03433	2.05	2	1264.57	-1.14	38.89	0
High	TSDIYSNNNNDr	1	1	1	P25632	R12(Label:13C(6))	0	1			69070	0.718	1		0.001		0.02885	1.77	2	1418.63	0.85	39.05	0
High	SSAESSNATNNNTLGTESk	3	1	1	P38250	K19(Label:13C(6))	0	1			673900	1.022	1		0		1.926e-07	4.62	2	1917.87	-1.39	39.05	0
High	LTATSEPtSR	1	1	1	Q12427	T8(Phospho)	0	1	0	T(2): 0.1; T(4): 48.5; S(5): 48.5; T(8): 1.4; S(9): 1.4	212100	0.151	1		0.003	24	0.06487	2.09	2	1142.51	0.43	39.09	0
High	TAPVSSTAGPQTAStSk	9	1	1	Q04947	T15(Phospho); K17(Label:13C(6))	0	1	0.1	T(1): 0.0; S(5): 0.0; S(6): 0.0; T(7): 0.0; T(12): 0.0; S(14): 92.7; T(15): 6.8; S(16): 0.5	1169000	1.41	5	54.7	0	159	3.066e-09	6.45	2	1676.78	0.01	39.7	0
High	SSAESSNATNNNTLGTESK	4	1	1	P38250		0	1			728000				0		2.945e-07	4.6	2	1911.85	0.64	39.66	0
High	SSsTTNIPSr	1	1	1	P20134	S3(Phospho); R10(Label:13C(6))	0	1	0.9	S(1): 0.9; S(2): 0.9; S(3): 89.9; T(4): 8.3; T(5): 0.1; S(9): 0.0	139500				0	82	0.006292	1.95	2	1135.51	2.19	39.32	0
High	AEETPAsSNESTPSASSSSSANk	2	1	1	P32583	S7(Phospho); K23(Label:13C(6))	0	1	0.9	T(4): 0.0; S(7): 87.9; S(8): 10.4; S(11): 0.0; T(12): 0.0; S(14): 0.0; S(16): 0.0; S(17): 1.3; S(18): 0.2; S(19): 0.0; S(20): 0.0	337200	2.393	1		0	123	9.574e-05	3.75	2	2311.95	-1.2	39.36	0
High	NNSQGNAQYYNNr	4	1	1	P39936	R13(Label:13C(6))	0	1			252300	1.385	2	4.3	0		2.199e-05	3.96	2	1548.69	-1.11	40.21	0
High	NNSQGNAQYYNNR	2	1	1	P39936		0	1			249400				0		4.395e-05	3.79	2	1542.67	0.07	39.81	0
High	ENNINVSDR	1	7	1	P0C2J3		0	1			97500				0.001		0.0293	1.52	2	1060.5	0.74	40.45	0
High	NAAIASSAEEANk	1	1	1	P13517	K13(Label:13C(6))	0	1			38520	0.985	1		0		0.01331	2.52	2	1281.63	-3.32	40.5	0
High	IAVTGGENNENTQAk	1	1	1	P38250	K15(Label:13C(6))	0	1			178200	1.167	1		0		0.00083	3.05	2	1551.77	-0.46	40.52	0
High	QIDQHQVNDTTQQER	1	1	1	P38934		0	1			342800	1.383	1		0		0.0008125	2.98	3	1839.86	1.17	40.72	0
High	SIFsHSGK	1	1	1	P21651	S4(Phospho)	0	1	0.5	S(1): 49.6; S(4): 49.6; S(6): 0.9	79350				0.009	42	0.1359	1.64	2	942.408	-0.17	40.76	0
High	QQQQQEQLQQNQQQEEQQK	1	1	1	P36076		0	1			1938000	1.147	1		0		4.246e-10	7.62	3	2426.13	-1.29	40.83	0
[truncated: 697 more rows]

## Sheet: Method2_Peptides identify
A2	Sequence	# PSMs	# Proteins	# Protein Groups	Protein Group Accessions	Modifications	_Cn	Search Engine Rank	phosphoRS Isoform Probability	phosphoRS Site Probabilities	Area	Heavy/Light	Heavy/Light Count	Heavy/Light Variability [%]	q-Value	phosphoRS Binomial Peptide Score	PEP	XCorr	Charge	MH+ [Da]	_M [ppm]	RT [min]	# Missed Cleavages
High	RAsDAtLGsIDFGDDENIAK	11	1	1	P39109	S3(Phospho); T6(Phospho); S9(Phospho)	0	1	1	S(3): 100.0; T(6): 100.0; S(9): 100.0	2771000	1.007	3	39.1	0	142	1.812e-08	7.98	2	2334.91	5.52	53.48	1
High	LEGADDRLEADDsDDLENIDSGDLALYK	17	1	1	Q12513	S13(Phospho)	0	1	1	S(13): 100.0; S(21): 0.0; Y(27): 0.0	49990000	0.53	6	14.1	0	204	4.037e-09	7.82	3	3147.35	-0.25	57.67	1
High	VGDEGNAAEsEsDNVAASR	2	1	1	P23615	S10(Phospho); S12(Phospho)	0	1	1	S(10): 100.0; S(12): 100.0; S(18): 0.0	5264000				0	135	4.823e-09	7.56	2	2037.74	-2.19	20.95	0
High	VSLSsPksPQENDTVVDILGDAHSk	7	1	1	Q06336	S5(Phospho); K7(Label:13C(6)); S8(Phospho); K25(Label:13C(6))	0	1	0.1	S(2): 84.0; S(4): 8.1; S(5): 8.1; S(8): 99.8; T(14): 0.0; S(24): 0.0	3900000	0.248	1		0	192	9.501e-10	7.5	3	2795.3	3.38	53.87	1
High	rASDAtLGsIDFGDDENIAk	19	1	1	P39109	R1(Label:13C(6)); T6(Phospho); S9(Phospho); K20(Label:13C(6))	0	1	1	S(3): 0.0; T(6): 100.0; S(9): 100.0	12550000	0.915	4	4.9	0	162	1.533e-08	7.41	2	2266.97	-0.11	50.06	1
High	RPTSPSISGSGSGGNsPSSSAGAR	13	1	1	P47116	S16(Phospho)	0	1	1	T(3): 0.0; S(4): 0.0; S(6): 0.0; S(8): 0.0; S(10): 0.0; S(12): 0.0; S(16): 100.0; S(18): 0.0; S(19): 0.0; S(20): 0.0	1275000	0.609	6	29.5	0	269	4.55604e-13	7.37	3	2240.98	-2.41	20.83	0
High	KTLsDsDEDDDDVVK	6	1	1	P89105	S4(Phospho); S6(Phospho)	0	1	1	T(2): 0.0; S(4): 100.0; S(6): 100.0	16020000	0.947	2	4	0	182	5.597e-09	7.32	2	1840.67	-3.17	25.16	1
High	LLLSPAssNVDDDrNr	8	1	1	P53273	S7(Phospho); S8(Phospho); R14(Label:13C(6)); R16(Label:13C(6))	0	1	1	S(4): 0.0; S(7): 100.0; S(8): 100.0	11240000	1.226	4	4.4	0	185	5.038e-07	7.2	2	1943.85	-6.69	40.68	1
High	kTLsDsDEDDDDVVk	5	1	1	P89105	K1(Label:13C(6)); S4(Phospho); S6(Phospho); K15(Label:13C(6))	0	1	1	T(2): 0.5; S(4): 99.5; S(6): 100.0	14290000				0	153	9.815e-09	7.16	2	1852.72	-0.37	25.43	1
High	AAAHQQNYFNDsDDEDDEDNIk	15	1	1	P32657	S12(Phospho); K22(Label:13C(6))	0	1	1	Y(8): 0.0; S(12): 100.0	6808000	0.906	10	14	0	247	5.656e-09	7.15	3	2640.02	3.05	31.93	0
High	rAAsEEsDVEEDEDk	6	2	1	A6ZMA9	R1(Label:13C(6)); S4(Phospho); S7(Phospho); K15(Label:13C(6))	0	1	1	S(4): 100.0; S(7): 100.0	17750000	0.738	3	5.4	0	152	1.352e-07	7.08	2	1880.68	-2.33	18.71	1
High	IGPLVEDDsDEDQNDAIsVr	7	1	1	P17065	S9(Phospho); S18(Phospho); R20(Label:13C(6))	0	1	1	S(9): 100.0; S(18): 100.0	3090000				0	131	4.177e-09	6.97	2	2352.96	0.37	48.97	0
High	RPTSPSISGSGsGGNsPSSSAGAR	31	1	1	P47116	S12(Phospho); S16(Phospho)	0	1	1	T(3): 0.0; S(4): 0.0; S(6): 0.0; S(8): 0.0; S(10): 0.2; S(12): 99.8; S(16): 99.8; S(18): 0.2; S(19): 0.0; S(20): 0.0	12250000	0.313	8	37.1	0	152	6.226e-07	6.97	3	2320.95	-1.76	21.28	0
High	IGPLVEDDsDEDQNDAIsVR	8	1	1	P17065	S9(Phospho); S18(Phospho)	0	1	1	S(9): 100.0; S(18): 100.0	2781000	1.203	3	1.1	0	153	1.295e-06	6.87	2	2346.95	6.45	48.61	0
High	DLLDFAGTNPLDGIDsQDEGEDAErNsNIEEk	31	1	1	P39744	S16(Phospho); R25(Label:13C(6)); S27(Phospho); K32(Label:13C(6))	0	1	0.8	T(8): 15.2; S(16): 84.8; S(27): 100.0	82010000	1.132	4	16	0	106	1.197e-07	6.84	3	3678.55	2.99	70.54	1
High	rPTSPSISGSGSGGNsPSSSAGAr	11	1	1	P47116	R1(Label:13C(6)); S16(Phospho); R24(Label:13C(6))	0	1	1	T(3): 0.0; S(4): 0.0; S(6): 0.0; S(8): 0.0; S(10): 0.0; S(12): 0.0; S(16): 100.0; S(18): 0.0; S(19): 0.0; S(20): 0.0	701300	0.335	1		0	165	4.156e-11	6.77	3	2253.04	3.38	18.04	0
High	DAETADIGDQsEVEsDTEELK	17	1	1	P20484	S11(Phospho); S15(Phospho)	0	1	0.9	T(4): 0.0; S(11): 100.0; S(15): 90.2; T(17): 9.8	37540000	0.96	3	1.1	0	142	2.083e-08	6.75	2	2440.92	1.5	44.04	0
High	GIDEDDLNLNFtDDEEGHDNVNNHSQGHGPVSPSPtk	6	2	1	A6ZZS6	T12(Phospho); T36(Phospho); K37(Label:13C(6))	0	1	0	T(12): 100.0; S(25): 4.5; S(32): 17.7; S(34): 73.4; T(36): 4.5	27310000	1.017	2	5.3	0	58	3.091e-05	6.74	4	4166.68	-3.93	46.07	0
High	RLDDGDsDDENLDVNHIISR	4	1	1	P38351	S7(Phospho)	0	1	1	S(7): 100.0; S(19): 0.0	6089000	0.986	2	12.4	0	302	2.03e-10	6.67	3	2378.04	4.68	42.46	1
High	VVANPTLsLrsSPVQLQSNVDDSVLr	2	1	1	Q05080	S8(Phospho); R10(Label:13C(6)); S11(Phospho); R26(Label:13C(6))	0	1	0.1	T(6): 1.3; S(8): 98.7; S(11): 10.2; S(12): 89.8; S(18): 0.0; S(23): 0.0	724100	3.568	1		0	155	1.836e-07	6.66	3	2966.49	3.79	56.2	1
High	AEQGDLDsPkEPQADELLDEFsk	8	1	1	P38811	S8(Phospho); K10(Label:13C(6)); S22(Phospho); K23(Label:13C(6))	0	1	1	S(8): 100.0; S(22): 100.0	1623000	2.991	3	27.3	0	192	8.227e-09	6.66	3	2733.16	-2.27	55.97	1
High	FIEATKEsDEDsDADEFFDAEEAASDK	6	1	1	P35845	S8(Phospho); S12(Phospho)	0	1	1	T(5): 0.0; S(8): 100.0; S(12): 100.0; S(25): 0.0	3492000	0.813	1		0	134	2.717e-06	6.6	3	3171.17	-1.37	54.71	1
High	SQVDGAGDVsNEEIAADDTk	4	1	1	P53438	S10(Phospho); K20(Label:13C(6))	0	1	1	S(1): 0.0; S(10): 100.0; T(19): 0.0	4417000	1.3	2	2.4	0	216	1.896e-09	6.58	2	2106.88	-1.89	29.69	0
High	SINPDEAVAYGAAVQAAILTGDESSK	10	2	2	P10591;P10592		0	1			1911000				0		2.784e-07	6.56	3	2577.25	-6.02	69.81	0
High	sRSTDDAVSLQDNNLALLEDHR	4	1	1	Q12044	S1(Phospho)	0	1	0	S(1): 0.3; S(3): 94.7; T(4): 5.0; S(9): 0.0	4853000	0.788	2	9.1	0	258	1.809e-09	6.55	3	2549.17	2.35	48.95	1
High	FGsDtDDDDIDLKPVEGGK	1	1	1	P40535	S3(Phospho); T5(Phospho)	0	1	1	S(3): 100.0; T(5): 100.0	1056000	0.993	1		0	134	7.488e-07	6.54	2	2182.84	-0.95	44.85	0
High	VQQQQQQQQQQQQQQQQQQQQQQQR	13	1	1	Q03761		0	1			14530000	1.042	8	4.9	0		3.04e-09	6.51	4	3219.54	0.63	15.57	0
High	AEVSDVGNAILDGADcVmLSGETAK	21	1	1	P00549	C16(Carbamidomethyl); M18(Oxidation)	0	1			3814000	0.921	6	13.7	0		1.994e-11	6.49	3	2538.17	1.49	58.27	0
High	INNDENssGNEEDEDGNRQEVLDFQDAER	9	1	1	P27514	S7(Phospho); S8(Phospho)	0	1	1	S(7): 100.0; S(8): 100.0	11670000	1.588	1		0	173	2.928e-07	6.47	3	3498.31	-3.02	44.24	1
High	VSLssPKSPQENDTVVDILGDAHSK	17	1	1	Q06336	S4(Phospho); S5(Phospho)	0	1	0	S(2): 47.7; S(4): 47.7; S(5): 5.5; S(8): 99.0; T(14): 0.0; S(24): 0.0	17300000	0.224	5	23.4	0	175	4.273e-07	6.44	3	2783.25	-0.04	53.82	1
High	EALAFDNDEsDAQDDANNEk	7	1	1	P38968	S10(Phospho); K20(Label:13C(6))	0	1	1	S(10): 100.0	4922000	1.181	3	7.7	0	173	4.631e-08	6.41	2	2296.88	-0.45	35.67	0
High	KDtDsENNITIAQDDEK	1	1	1	P38196	T3(Phospho); S5(Phospho)	0	1	1	T(3): 100.0; S(5): 100.0; T(10): 0.0	2363000				0	131	1.478e-07	6.41	2	2095.81	-0.44	27.03	1
High	DSSNsEDsEDEEmDGPTLLHPGK	3	2	1	A6ZZY2	S5(Phospho); S8(Phospho); M13(Oxidation)	0	1	1	S(2): 0.3; S(3): 1.8; S(5): 98.0; S(8): 100.0; T(17): 0.0	4336000	0.485	2	30.2	0	126	6.627e-06	6.39	3	2664.94	-4.17	40.38	0
High	FGsDtDDDDIDLkPVEGGk	1	1	1	P40535	S3(Phospho); T5(Phospho); K13(Label:13C(6)); K19(Label:13C(6))	0	1	1	S(3): 100.0; T(5): 100.0	961400				0	143	1.354e-06	6.34	2	2194.88	-1.72	44.83	0
High	rLDDGDsDDENLDVNHIISr	3	1	1	P38351	R1(Label:13C(6)); S7(Phospho); R20(Label:13C(6))	0	1	1	S(7): 100.0; S(19): 0.0	4879000				0	277	1.295e-08	6.31	3	2390.06	-0.7	42.45	1
High	kDtDsENNITIAQDDEk	7	1	1	P38196	K1(Label:13C(6)); T3(Phospho); S5(Phospho); K17(Label:13C(6))	0	1	1	T(3): 100.0; S(5): 100.0; T(10): 0.0	5337000	2.464	3	8.5	0	168	1.117e-07	6.31	2	2107.86	4.79	25.39	1
High	rDGLLNEAEGDNIDEDYEsDEDEErk	2	1	1	P33441	R1(Label:13C(6)); S19(Phospho); R25(Label:13C(6)); K26(Label:13C(6))	0	1	1	Y(17): 1.0; S(19): 99.0	4679000	1.396	1		0	198	4.719e-08	6.3	3	3153.32	1.2	38.59	2
High	FADsDsEDESQFFNQGPSk	4	1	1	Q04279	S4(Phospho); S6(Phospho); K19(Label:13C(6))	0	1	1	S(4): 100.0; S(6): 100.0; S(10): 0.0; S(18): 0.0	5104000				0	153	1.918e-07	6.29	2	2300.84	0.74	49.93	0
High	mSQDAAIAEQTPVEHLSAVDsAsHSVLSTPSNK	3	2	1	P39003	M1(Oxidation); S21(Phospho); S23(Phospho)	0	1	0.1	S(2): 0.0; T(11): 0.3; S(17): 0.3; S(21): 30.2; S(23): 30.2; S(25): 77.3; S(28): 54.6; T(29): 5.1; S(31): 1.7	1565000	0.893	2	150.9	0	47	0.0001398	6.28	3	3583.55	-3.32	47.87	0
High	EALAFDNDEsDAQDDANNEK	6	1	1	P38968	S10(Phospho)	0	1	1	S(10): 100.0	5045000	1.079	1		0	159	3.415e-07	6.2	2	2290.86	-0.94	35.79	0
High	EPAEEEVEPVsDGDNAsFTEELSILDR	1	1	1	P53137	S11(Phospho); S17(Phospho)	0	1	0.1	S(11): 15.2; S(17): 99.5; T(19): 85.4; S(23): 0.0	2966000	0.717	1		0	86	5.561e-07	6.19	3	3137.27	-1.91	69.77	0
High	AYEPDLsDADFEGIEAsPK	3	1	1	P49687	S7(Phospho); S17(Phospho)	0	1	1	Y(2): 0.0; S(7): 100.0; S(17): 100.0	4992000	1.336	1		0	152	9.711e-07	6.18	2	2213.85	-2.95	56.7	0
High	LFGTNPIAETEEsGNEK	9	1	1	Q08208	S13(Phospho)	0	1	1	T(4): 0.0; T(10): 0.0; S(13): 100.0	22280000	0.994	4	11.1	0	163	2.448e-08	6.18	2	1915.83	-0.5	46.45	0
High	VVAETTYIDtPDtETKK	16	1	1	Q08412	T10(Phospho); T13(Phospho)	0	1	1	T(5): 0.0; T(6): 0.0; Y(7): 0.0; T(10): 100.0; T(13): 99.9; T(15): 0.1	13660000	0.963	4	7.7	0	171	6.356e-07	6.17	2	2070.89	-1.26	31.62	1
High	VQQQQQQQQQQQQQQQQQQQQQQQr	6	1	1	Q03761	R25(Label:13C(6))	0	1			3718000	1.158	3	28.6	0		1.222e-07	6.17	3	3225.57	3.61	10.74	0
High	GcIISETGITSEQVADISSAk	13	1	1	P07262	C2(Carbamidomethyl); K21(Label:13C(6))	0	1			573900	2.038	3	5.6	0		1.296e-08	6.17	2	2172.09	4.81	49.17	0
High	SINPDEAVAYGAAVQAAILTGDESSk	2	2	2	P10591;P10592	K26(Label:13C(6))	0	1			1321000				0		9.437e-09	6.16	3	2583.3	3.99	69.63	0
High	ATLEEAEGEsGVEDDAATGSSNK	23	1	1	P21304	S10(Phospho)	0	1	1	T(2): 0.0; S(10): 100.0; T(18): 0.0; S(20): 0.0; S(21): 0.0	59420000	1.025	5	14.1	0	197	9.176e-09	6.15	2	2346.94	-0.6	30.09	0
High	rPTsPsISGSGSGGNSPSSSAGAr	10	1	1	P47116	R1(Label:13C(6)); S4(Phospho); S6(Phospho); R24(Label:13C(6))	0	1	0.9	T(3): 12.3; S(4): 89.1; S(6): 98.5; S(8): 0.0; S(10): 0.0; S(12): 0.0; S(16): 0.0; S(18): 0.0; S(19): 0.0; S(20): 0.0	3385000	0.407	1		0	133	9.773e-09	6.14	3	2332.99	-2.37	20.24	0
High	SPQLSAAAASAASAAsPDR	5	1	1	Q05812	S16(Phospho)	0	1	1	S(1): 0.0; S(5): 0.0; S(10): 0.0; S(13): 0.0; S(16): 100.0	1247000				0	191	8.543e-10	6.13	2	1808.82	-0.26	35.16	0
High	rDsDNAVHAAAsPLAPSNTPSDPk	3	1	1	P39001	R1(Label:13C(6)); S3(Phospho); S12(Phospho); K24(Label:13C(6))	0	1	1	S(3): 100.0; S(12): 100.0; S(17): 0.0; T(19): 0.0; S(21): 0.0	5799000	0.787	2	0.8	0	170	8.645e-08	6.12	3	2590.14	2.89	28.16	1
High	tISIESDVsNItDDDDLR	1	1	1	P20485	T1(Phospho); S9(Phospho); T12(Phospho)	0	1	0.9	T(1): 90.2; S(3): 9.8; S(6): 0.0; S(9): 100.0; T(12): 100.0	415400	1.246	1		0	113	2.296e-06	6.1	2	2247.83	-2.11	56.81	0
High	VNHELssDDDDDVPLSQTLk	8	1	1	P04786	S6(Phospho); S7(Phospho); K20(Label:13C(6))	0	1	1	S(6): 100.0; S(7): 100.0; S(16): 0.0; T(18): 0.0	8730000	0.6	1		0	128	4.78e-07	6.06	2	2392.99	-1.39	45.26	0
High	RASDAtLGSIDFGDDENIAK	2	1	1	P39109	T6(Phospho)	0	1	1	S(3): 0.0; T(6): 100.0; S(9): 0.0	1796000	0.685	1		0	167	4.959e-08	6.04	2	2174.97	3.59	47.76	1
High	VNHELssDDDDDVPLSQTLK	16	1	1	P04786	S6(Phospho); S7(Phospho)	0	1	1	S(6): 100.0; S(7): 100.0; S(16): 0.0; T(18): 0.0	14930000	0.657	6	29.1	0	130	1.734e-07	6.03	2	2386.97	-0.83	45.58	0
High	AVDLAEEVNLIDLsDDEGEEK	1	1	1	P53258	S14(Phospho)	0	1	1	S(14): 100.0	1230000	0.898	1		0	175	8.762e-08	6.02	2	2383.04	-0.3	65.01	0
High	YREEDEEGDEmEEDEDEQQVtDDDEEAAGR	1	1	1	P11747	M11(Oxidation); T21(Phospho)	0	1	1	Y(1): 0.0; T(21): 100.0	3345000	0.967	1		0	157	4.235e-06	6.02	3	3658.28	-2.74	25.97	1
High	DPEEVEQQVAEEATTEEAGEEEAk	4	1	1	B3LI22	K24(Label:13C(6))	0	1			2245000	1.079	3	96.5	0		9.875e-08	6.01	3	2653.15	-2.02	48.09	0
High	HIQEEEEQDVDmtGDEEQEEEPDREK	3	1	1	P28000	M12(Oxidation); T13(Phospho)	0	1	1	T(13): 100.0	11030000	1.244	2	1.6	0	153	4.378e-06	6.01	3	3269.27	4.55	19.8	1
High	VNYAEsDDDDsDTTFTAK	2	1	1	Q03834	S6(Phospho); S11(Phospho)	0	1	1	Y(3): 0.0; S(6): 100.0; S(11): 98.6; T(13): 1.2; T(14): 0.2; T(16): 0.0	3855000	0.916	1		0	110	4.834e-08	6	2	2153.75	-0.18	34.64	0
High	rQsEAFAGQNEDEADLkDDGSVVSGSNk	1	1	1	P38825	R1(Label:13C(6)); S3(Phospho); K17(Label:13C(6)); K28(Label:13C(6))	0	1	1	S(3): 100.0; S(21): 0.0; S(24): 0.0; S(26): 0.0	1271000	1.354	1		0	133	3.363e-08	6	3	3051.37	0.06	34.23	2
High	GEDDDSKDEsDIEEDVDDDFFR	3	1	1	Q08965	S10(Phospho)	0	1	0.9	S(6): 7.7; S(10): 92.3	551500	1.124	2	4.4	0	201	1.297e-07	5.99	3	2671.96	-1.54	59.2	1
High	GEDSGSADVQsVQDHEsVk	12	1	1	P32566	S11(Phospho); S17(Phospho); K19(Label:13C(6))	0	1	1	S(4): 0.0; S(6): 0.0; S(11): 100.0; S(17): 100.0	34800000	1.129	6	17.7	0	120	6.881e-06	5.98	2	2139.82	-2.54	23.22	0
High	sEQEFDAVADEDADDK	3	1	1	Q12176	S1(Phospho)	0	1	1	S(1): 100.0	2911000	1.073	1		0	164	2.682e-07	5.98	2	1863.69	2.54	35.38	0
High	mIGVLNNSSEsDEEEsNDEK	8	1	1	O13563	M1(Oxidation); S11(Phospho); S16(Phospho)	0	1	1	S(8): 0.0; S(9): 1.2; S(11): 98.8; S(16): 100.0	7174000	1.168	3	6.2	0	134	0.0001347	5.97	2	2401.85	-3.51	36.72	0
High	FIEATKEsDEDsDADEFFDAEEAASDKK	4	1	1	P35845	S8(Phospho); S12(Phospho)	0	1	1	T(5): 0.4; S(8): 99.6; S(12): 100.0; S(25): 0.0	6929000	0.886	3	13.8	0	138	7.702e-06	5.96	3	3299.27	-0.95	49.93	2
High	kNDtYTDLASIAsGrD	4	1	1	Q07657	K1(Label:13C(6)); T4(Phospho); S13(Phospho); R15(Label:13C(6))	0	1	1	T(4): 99.9; Y(5): 0.1; T(6): 0.0; S(10): 0.8; S(13): 99.2	5386000	0.959	3	43.1	0	150	1.19e-05	5.95	2	1898.8	0.81	44.15	2
High	mssDEEDFNDIYGDDKPTTTEEVK	29	1	1	Q99383	M1(Oxidation); S2(Phospho); S3(Phospho)	0	1	1	S(2): 100.0; S(3): 100.0; Y(12): 0.0; T(18): 0.0; T(19): 0.0; T(20): 0.0	36900000	1.437	6	9.6	0	176	4.225e-08	5.91	3	2941.11	5.83	42.92	0
High	rDGLLNEAEGDNIDEDYEsDEDEEr	1	1	1	P33441	R1(Label:13C(6)); S19(Phospho); R25(Label:13C(6))	0	1	1	Y(17): 1.1; S(19): 98.9	469100	1.042	1		0	176	1.041e-05	5.91	3	3019.22	5.88	41.3	1
High	KVEDIESENEsDIEEEQKQEEK	2	1	1	P53743	S11(Phospho)	0	1	1	S(7): 1.7; S(11): 98.3	1284000	1.302	2	9.4	0	115	4.456e-06	5.9	3	2744.17	1.38	29.46	2
High	KNDtYTDLASIAsGRD	4	1	1	Q07657	T4(Phospho); S13(Phospho)	0	1	1	T(4): 99.2; Y(5): 0.8; T(6): 0.0; S(10): 0.0; S(13): 100.0	4901000	0.739	1		0	139	8.819e-07	5.89	2	1886.75	-2.82	44.02	2
High	AAsEEsDVEEDEDK	3	2	1	A6ZMA9	S3(Phospho); S6(Phospho)	0	1	1	S(3): 100.0; S(6): 100.0	5234000	0.739	2	2.1	0	172	1.947e-07	5.89	2	1712.54	-2.27	20.63	0
High	AYLASDsDEsDGQVDEEAk	11	1	1	Q06344	S7(Phospho); S10(Phospho); K19(Label:13C(6))	0	1	1	Y(2): 0.0; S(5): 0.0; S(7): 100.0; S(10): 100.0	27980000	1.245	2	0.9	0	182	2.773e-07	5.89	2	2194.81	2.88	30.97	0
High	LPLSNENDssDEEENEK	10	1	1	P25635	S9(Phospho); S10(Phospho)	0	1	1	S(4): 0.0; S(9): 100.0; S(10): 100.0	17150000	1.124	2	7.8	0	170	1.31e-05	5.88	2	2108.76	-0.49	30.32	0
High	NQsEEtLVELEFR	4	1	1	P53133	S3(Phospho); T6(Phospho)	0	1	1	S(3): 100.0; T(6): 100.0	2018000	6.942	1		0	147	9.631e-08	5.87	2	1753.71	2.13	60.24	0
High	VGDEGNAAEsESDNVAASR	2	1	1	P23615	S10(Phospho)	0	1	0.9	S(10): 92.2; S(12): 7.8; S(18): 0.0	3368000	0.877	2	4.6	0	144	4.139e-07	5.87	2	1957.78	3.65	21.23	0
High	HAASFQVNVDDsDGDETmQI	3	1	1	Q03533	S12(Phospho); M18(Oxidation)	0	1	1	S(4): 0.0; S(12): 100.0; T(17): 0.0	4230000				0	210	1.171e-06	5.87	2	2274.88	-0.74	45.44	0
High	SQVDGAGDVsNEEIAADDTK	2	1	1	P53438	S10(Phospho)	0	1	1	S(1): 0.0; S(10): 100.0; T(19): 0.0	3721000				0	176	6.867e-09	5.86	2	2100.87	5.13	28.52	0
High	KTDDsDsDmDIGIK	9	1	1	Q06344	S5(Phospho); S7(Phospho); M9(Oxidation)	0	1	1	T(2): 0.0; S(5): 100.0; S(7): 100.0	14720000	1.064	3	1.7	0	216	1.064e-05	5.83	2	1715.61	-0.7	26.11	1
High	AEVSDVGNAILDGADcVMLSGETAk	1	1	1	P00549	C16(Carbamidomethyl); K25(Label:13C(6))	0	1			955100	0.944	1		0		4.152e-09	5.83	3	2528.21	3.93	68.02	0
High	GEEDADEEETAEGQTNsISDFLGEQVNEPTk	6	1	1	P38764	S17(Phospho); K31(Label:13C(6))	0	1	1	T(10): 0.0; T(15): 0.0; S(17): 96.6; S(19): 3.3; T(30): 0.0	2983000	1.074	3	24.6	0	104	2.412e-06	5.83	3	3454.41	-3.7	54.91	0
High	AEVSDVGNAILDGADcVmLSGETAk	9	1	1	P00549	C16(Carbamidomethyl); M18(Oxidation); K25(Label:13C(6))	0	1			2586000	1.063	2	27.1	0		3.053e-08	5.82	3	2544.19	1.27	57.28	0
High	AkEDDLQLADtAsIEEQPQTQGPIr	1	1	1	P38994	K2(Label:13C(6)); T11(Phospho); S13(Phospho); R25(Label:13C(6))	0	1	1	T(11): 100.0; S(13): 100.0; T(20): 0.0	365000	0.478	1		0	112	1.595e-05	5.78	3	2925.33	0.97	44.2	1
High	LPDssDEDTGSEAVPSR	8	2	1	A6ZZR4	S4(Phospho); S5(Phospho)	0	1	1	S(4): 100.0; S(5): 100.0; T(9): 0.0; S(11): 0.0; S(16): 0.0	6655000	1.475	2	9.6	0	147	1.141e-08	5.78	2	1921.71	-1.44	29.76	0
High	AVGDNDPIDVLEIGETIAYTGQVK	10	1	1	P00817		0	1			1051000	0.834	5	3.9	0		1.11e-08	5.78	3	2517.27	0.1	76.61	0
High	LAPTNsGGsGGkLDDPSGASSYYASHr	10	1	1	A7A261	S6(Phospho); S9(Phospho); K12(Label:13C(6)); R27(Label:13C(6))	0	1	1	T(4): 1.6; S(6): 98.4; S(9): 100.0; S(17): 0.0; S(20): 0.0; S(21): 0.0; Y(22): 0.0; Y(23): 0.0; S(25): 0.0	6749000	0.901	1		0	140	4.141e-07	5.78	3	2824.22	5.52	32.41	1
High	GEVDLDQLEGLsDDGGDDEDEEsmDDEk	7	1	1	P39985	S12(Phospho); S23(Phospho); M24(Oxidation); K28(Label:13C(6))	0	1	1	S(12): 100.0; S(23): 100.0	5829000	2.254	1		0	124	5.962e-06	5.78	3	3238.12	-3.18	54.21	0
High	TPTTAAATTTSsNANSR	2	1	1	P06102	S12(Phospho)	0	1	0.9	T(1): 0.0; T(3): 0.0; T(4): 0.0; T(8): 0.0; T(9): 0.1; T(10): 0.8; S(11): 8.4; S(12): 90.6; S(16): 0.0	1274000	0.959	1		0	139	1.373e-06	5.78	2	1731.75	-2.4	17.46	0
High	RADQGPQDEVEATQmNDLTSAIsPsSR	8	2	1	A6ZTG5	M15(Oxidation); S23(Phospho); S25(Phospho)	0	1	0.5	T(13): 0.0; T(19): 0.0; S(20): 0.0; S(23): 99.1; S(25): 50.4; S(26): 50.4	17370000	1.036	2	2.5	0	136	7.607e-06	5.77	3	3079.27	-0.06	40.25	1
High	TLsDsDEDDDDVVK	13	1	1	P89105	S3(Phospho); S5(Phospho)	0	1	1	T(1): 0.4; S(3): 99.6; S(5): 100.0	34430000	0.986	1		0	153	4.037e-07	5.75	2	1712.59	4.5	28.96	0
High	SGNIsGDEYLsQEEEVFDGNDIENNETK	1	1	1	P41896	S5(Phospho); S11(Phospho)	0	1	0.4	S(1): 13.8; S(5): 81.0; Y(9): 52.6; S(11): 52.6; T(27): 0.0	1101000	1.545	1		0	105	5.943e-05	5.75	3	3292.28	2.83	59.24	0
High	NmITGTSQADcAILIIAGGVGEFEAGISK	22	1	1	P02994	M2(Oxidation); C11(Carbamidomethyl)	0	1			3030000	1.141	4	5.9	0		1.115e-07	5.74	3	2939.46	2.35	86.02	0
High	kNPDEDEFLINsDDEm	10	1	1	Q08412	K1(Label:13C(6)); S12(Phospho); M16(Oxidation)	0	1	1	S(12): 100.0	18860000	0.909	3	10.9	0	241	1.062e-07	5.74	2	2012.79	5.52	45.32	1
High	AVQESDSttSrIIEEHESPIDAEk	4	1	1	Q06689	T8(Phospho); T9(Phospho); R11(Label:13C(6)); K24(Label:13C(6))	0	1	0.4	S(5): 5.3; S(7): 54.4; T(8): 49.8; T(9): 90.4; S(10): 0.1; S(18): 0.0	2663000	0.539	2	6.9	0	180	1.322e-06	5.74	3	2843.25	3.84	39.55	1
High	sLSSQNIDADDPTQFENLK	5	1	1	P11075	S1(Phospho)	0	1	0.5	S(1): 47.9; S(3): 47.9; S(4): 4.2; T(13): 0.0	9040000	1.23	2	0.9	0	156	2.815e-08	5.73	2	2201.96	-1.95	49.39	0
High	NTEANKsDTEsLHK	14	2	1	A6ZUC0	S7(Phospho); S11(Phospho)	0	1	0.5	T(2): 0.0; S(7): 100.0; T(9): 50.0; S(11): 50.0	12270000	0.603	7	14.5	0	132	3.459e-05	5.73	2	1733.67	-3.98	16.11	1
High	RDGLLNEAEGDNIDEDYEsDEDEER	2	1	1	P33441	S19(Phospho)	0	1	1	Y(17): 1.0; S(19): 99.0	1367000	0.992	1		0	200	1.407e-07	5.73	3	3007.17	2.43	42.05	1
High	mSHEGEEDLLEYsDNEQEIQIDASk	11	2	1	A6ZXP4	M1(Oxidation); S13(Phospho); K25(Label:13C(6))	0	1	1	S(2): 0.0; Y(12): 0.0; S(13): 100.0; S(24): 0.0	19380000	1.602	5	4.3	0	170	1.474e-05	5.73	3	3011.25	0.87	48.5	0
High	rAASEEsDVEEDEDk	4	2	1	A6ZMA9	R1(Label:13C(6)); S7(Phospho); K15(Label:13C(6))	0	1	1	S(4): 0.0; S(7): 100.0	10270000	0.975	3	3.3	0	161	5.62e-06	5.73	2	1800.72	-3.04	18.73	1
High	MSHEGEEDLLEYsDNEQEIQIDASK	1	2	1	A6ZXP4	S13(Phospho)	0	1	0.9	S(2): 0.0; Y(12): 10.8; S(13): 89.2; S(24): 0.0	40470				0	160	1.192e-05	5.72	3	2989.21	-7.85	49.13	0
High	LFGTNPIAETEEsGNEk	8	1	1	Q08208	S13(Phospho); K17(Label:13C(6))	0	1	1	T(4): 0.0; T(10): 0.0; S(13): 100.0	19290000	0.973	1		0	206	1.585e-07	5.72	2	1921.87	8.78	47.27	0
High	RAAsEEsDVEEDEDK	9	2	1	A6ZMA9	S4(Phospho); S7(Phospho)	0	1	1	S(4): 100.0; S(7): 100.0	26260000	0.784	3	7.2	0	158	3.849e-07	5.71	2	1868.65	2.21	17.74	1
High	LIEAFNEIAEDSEQFDk	8	1	1	P15108	K17(Label:13C(6))	0	1			3753000	1.391	4	10.9	0		5.939e-08	5.71	2	2003.95	-0.87	62.47	0
High	SrsTDDAVSLQDNNLALLEDHr	1	1	1	Q12044	R2(Label:13C(6)); S3(Phospho); R22(Label:13C(6))	0	1	0.3	S(1): 33.3; S(3): 33.3; T(4): 33.3; S(9): 0.0	860500				0	168	3.778e-07	5.7	3	2561.21	4.49	48.76	1
High	RAASEEsDVEEDEDK	4	2	1	A6ZMA9	S7(Phospho)	0	1	1	S(4): 0.0; S(7): 100.0	11350000	1.13	2	24.9	0	182	1.233e-07	5.7	2	1788.68	-3	17.98	1
High	LPLSNENDssDEEENEk	10	1	1	P25635	S9(Phospho); S10(Phospho); K17(Label:13C(6))	0	1	1	S(4): 0.0; S(9): 100.0; S(10): 100.0	16690000	1.103	1		0	182	2.011e-08	5.69	2	2114.78	-1.23	30.29	0
High	kDEsDsENDIEIk	8	1	1	P32499	K1(Label:13C(6)); S4(Phospho); S6(Phospho); K13(Label:13C(6))	0	1	1	S(4): 100.0; S(6): 100.0	25850000	0.966	1		0	171	4.232e-07	5.69	2	1693.67	0.36	27.01	1
High	GkEsDsDLELSDDDDEk	5	1	1	P53313	K2(Label:13C(6)); S4(Phospho); S6(Phospho); K17(Label:13C(6))	0	1	0.9	S(4): 100.0; S(6): 89.9; S(11): 10.1	6366000	1.18	1		0	110	6.255e-06	5.66	2	2068.76	0.95	26.92	1
High	GKESDsDLELsDDDDEK	2	1	1	P53313	S6(Phospho); S11(Phospho)	0	1	0	S(4): 100.0; S(6): 9.1; S(11): 91.0	1677000	1.134	1		0	94	3.103e-05	5.65	2	2056.72	2.48	26.72	1
High	MIGVLNNSSEsDEEESNDEK	7	1	1	O13563	S11(Phospho)	0	1	0.9	S(8): 0.1; S(9): 8.1; S(11): 91.8; S(16): 0.0	7502000	0.802	1		0	152	4.675e-06	5.63	2	2305.91	2.94	38	0
High	MSHEGEEDLLEYsDNEQEIQIDASk	4	2	1	A6ZXP4	S13(Phospho); K25(Label:13C(6))	0	1	1	S(2): 0.0; Y(12): 0.2; S(13): 99.8; S(24): 0.0	2016000	1.865	2	9.9	0	138	3.618e-06	5.63	3	2995.26	3.66	48.39	0
High	kVEDIESENEsDIEEEQkQEEk	1	1	1	P53743	K1(Label:13C(6)); S11(Phospho); K18(Label:13C(6)); K22(Label:13C(6))	0	1	0.9	S(7): 12.6; S(11): 87.4	794200				0	91	0.0005446	5.62	3	2762.23	0.79	28.11	2
High	GEDSGSADVQsVQDHESVk	6	1	1	P32566	S11(Phospho); K19(Label:13C(6))	0	1	1	S(4): 0.0; S(6): 0.0; S(11): 100.0; S(17): 0.0	5164000	0.846	2	3	0	157	3.258e-07	5.62	2	2059.85	-2.63	22.23	0
High	ATLEEAEGEsGVEDDAATGSSNk	21	1	1	P21304	S10(Phospho); K23(Label:13C(6))	0	1	1	T(2): 0.0; S(10): 100.0; T(18): 0.0; S(20): 0.0; S(21): 0.0	53270000	0.953	4	6.6	0	236	1.194e-09	5.62	3	2352.97	-0.19	30.49	0
High	LLsDDEYEDDNNNDSTNNDK	2	1	1	P54000	S3(Phospho)	0	1	1	S(3): 99.8; Y(7): 0.2; S(15): 0.0; T(16): 0.0	2833000				0	107	3.719e-07	5.61	2	2409.88	-1.34	33.97	0
High	MIGVLNNSSEsDEEESNDEk	4	1	1	O13563	S11(Phospho); K20(Label:13C(6))	0	1	1	S(8): 1.4; S(9): 1.4; S(11): 97.2; S(16): 0.0	773800	0.534	1		0	114	8.546e-06	5.61	2	2311.93	2.88	37.98	0
High	DkGsDDDDDDEEFDk	3	1	1	Q05468	K2(Label:13C(6)); S4(Phospho); K15(Label:13C(6))	0	1	1	S(4): 100.0	14000000	1.109	1		0	212	6.045e-08	5.61	2	1836.64	1.68	19.71	1
High	YNLsPsPEDEDFEGPTEEEmQTLR	7	1	1	P32901	S4(Phospho); S6(Phospho); M20(Oxidation)	0	1	1	Y(1): 0.1; S(4): 99.9; S(6): 100.0; T(16): 0.0; T(22): 0.0	9697000	0.182	4	32.2	0	195	1.663e-08	5.61	3	2989.14	0.34	52.4	0
High	AEVSDVGNAILDGADcVMLSGETAK	2	1	1	P00549	C16(Carbamidomethyl)	0	1			1138000	0.855	1		0		2.553e-08	5.6	3	2522.19	4.15	67.43	0
High	GIDEDDLNLNFtDDEEGHDNVNNHSQGHGPVSPsPTK	2	2	1	A6ZZS6	T12(Phospho); S34(Phospho)	0	1	0	T(12): 1.4; S(25): 81.4; S(32): 52.6; S(34): 55.2; T(36): 9.5	2418000	1.128	2	3.9	0	24	6.475e-05	5.6	4	4160.67	-2.86	47.12	0
High	tSPIISTAHTPQQVAQsPk	4	1	1	Q03497	T1(Phospho); S17(Phospho); K19(Label:13C(6))	0	1	0.9	T(1): 90.5; S(2): 9.5; S(6): 0.0; T(7): 0.0; T(10): 0.0; S(17): 100.0	2157000				0	135	2.26e-05	5.6	2	2156.99	-8.33	34.84	0
High	LcYVALDFEQEMATAASSSSLEK	40	1	1	P60712	C2(Carbamidomethyl)	0	1			2509000				0		1.782e-09	5.6	2	2550.2	9.64	71.3	0
High	GEDSGSADVQsVQDHESVK	5	1	1	P32566	S11(Phospho)	0	1	1	S(4): 0.0; S(6): 0.0; S(11): 100.0; S(17): 0.0	6730000	1.005	2	26.1	0	112	9.607e-07	5.59	2	2053.83	-2.7	22.16	0
High	kkGsGEDDEEETETTPTSTVPVATIAQETLk	10	2	1	A6ZPB3	K1(Label:13C(6)); K2(Label:13C(6)); S4(Phospho); K31(Label:13C(6))	0	1	1	S(4): 99.9; T(12): 0.1; T(14): 0.0; T(15): 0.0; T(17): 0.0; S(18): 0.0; T(19): 0.0; T(24): 0.0; T(29): 0.0	16010000	1.156	5	19.5	0	133	3.081e-05	5.59	3	3389.63	0.78	52.14	2
High	GLDEDEDDGWsDEDESNNr	11	2	1	A6ZVS5	S11(Phospho); R19(Label:13C(6))	0	1	1	S(11): 100.0; S(16): 0.0	6813000	1.022	2	20.4	0	172	1.736e-07	5.57	2	2282.79	-1.93	33.79	0
High	DKGsDDDDDDEEFDK	11	1	1	Q05468	S4(Phospho)	0	1	1	S(4): 100.0	13710000	1.147	4	3.8	0	244	8.777e-08	5.57	2	1824.59	-5.74	22.33	1
High	KNPDEDEFLINsDDEm	20	1	1	Q08412	S12(Phospho); M16(Oxidation)	0	1	1	S(12): 100.0	25450000	0.78	2	5.8	0	231	2.081e-08	5.57	2	2006.76	0.61	46.29	1
High	DLLDFAGTNPLDGIDsQDEGEDAERNsNIEEK	31	1	1	P39744	S16(Phospho); S27(Phospho)	0	1	1	T(8): 0.1; S(16): 99.9; S(27): 100.0	86640000	1.06	5	7.7	0	120	1.766e-06	5.57	3	3666.51	3.79	70.54	1
High	mSDVEEVVEVQEETVVEQTAEVTIEDALk	8	1	1	P48589	M1(Oxidation); K29(Label:13C(6))	0	1			1552000	2.995	2	11.6	0		4.57e-05	5.56	3	3270.58	1.39	86.31	0
High	AYEPDLsDADFEGIEAsPk	3	1	1	P49687	S7(Phospho); S17(Phospho); K19(Label:13C(6))	0	1	1	Y(2): 0.0; S(7): 100.0; S(17): 100.0	5937000				0	150	1.696e-06	5.56	2	2219.87	-2.44	56.69	0
High	GGKDDEIDEEDDsEEAK	1	2	1	P32892	S13(Phospho)	0	1	1	S(13): 100.0	2490000	0.971	1		0	183	5.832e-07	5.56	2	1960.71	-4.34	18.29	1
High	tmSVNSIYTDREEIDsEFEDEDFEK	7	1	1	P32501	T1(Phospho); M2(Oxidation); S16(Phospho)	0	1	0.1	T(1): 12.8; S(3): 87.2; S(6): 0.1; Y(8): 0.0; T(9): 0.0; S(16): 100.0	15900000	0.726	2	4.6	0	123	3.584e-05	5.56	3	3204.2	-4.15	58.02	1
High	KRsNPTSASSSQSELSEQPK	1	1	1	P40433	S3(Phospho)	0	1	1	S(3): 99.2; T(6): 0.7; S(7): 0.1; S(9): 0.0; S(10): 0.0; S(11): 0.0; S(13): 0.0; S(16): 0.0	1220000	0.428	1		0	165	9.385e-07	5.55	3	2228.03	2.76	17.47	2
High	VEEDGNVADEDDEIGVAQmASsPSK	4	1	1	P38853	M19(Oxidation); S22(Phospho)	0	1	0.9	S(21): 7.4; S(22): 85.3; S(24): 7.4	5451000	0.897	3	9.1	0	211	8.476e-07	5.55	3	2688.09	1.3	35.28	0
High	mVEsDEDFAPQEFPHTDTDVIVNEHRDENDGYAsDEVGGTLSR	4	1	1	P08456	M1(Oxidation); S4(Phospho); S34(Phospho)	0	1	0.7	S(4): 99.5; T(16): 0.8; T(18): 1.2; Y(32): 23.2; S(34): 73.1; T(40): 1.1; S(42): 1.1	28490000	2.676	4	10.7	0	42	0.005272	5.55	4	4999.06	8.93	50.69	1
High	LEGADDrLEADDsDDLENIDSGDLALYk	9	1	1	Q12513	R7(Label:13C(6)); S13(Phospho); K28(Label:13C(6))	0	1	1	S(13): 100.0; S(21): 0.0; Y(27): 0.0	24690000	0.589	1		0	247	1.855e-08	5.55	3	3159.39	-1.98	56.5	1
High	NQsEEtLVELEFr	21	1	1	P53133	S3(Phospho); T6(Phospho); R13(Label:13C(6))	0	1	1	S(3): 100.0; T(6): 100.0	13230000	10.04	3	45.5	0	176	1.728e-07	5.54	2	1759.73	-0.57	59.78	0
High	LEADDsDDLENIDSGDLALYK	15	1	1	Q12513	S6(Phospho)	0	1	1	S(6): 100.0; S(14): 0.0; Y(20): 0.0	15680000	0.516	5	5.7	0	190	9.954e-09	5.51	3	2391	-4.97	58.04	0
High	EDQEEALsDNEPESSEK	3	1	1	P34250	S8(Phospho)	0	1	1	S(8): 100.0; S(14): 0.0; S(15): 0.0	4028000	0.653	2	12.1	0	148	1.691e-07	5.51	2	2015.75	-4.07	22.76	0
High	AAQQDssEDENIGGEYYTk	15	1	1	P25037	S6(Phospho); S7(Phospho); K19(Label:13C(6))	0	1	1	S(6): 100.0; S(7): 100.0; Y(16): 0.0; Y(17): 0.0; T(18): 0.0	10040000	1.605	6	57.1	0	165	6.443e-07	5.51	2	2270.84	-3.25	37.03	0
High	DNQIsTSDLLSDSQVr	3	1	1	Q03653	S5(Phospho); R16(Label:13C(6))	0	1	0.9	S(5): 94.3; T(6): 5.3; S(7): 0.3; S(11): 0.0; S(13): 0.0	3634000	1.128	1		0	175	1.752e-07	5.51	2	1863.85	5.32	48.13	0
High	AVsVSDLSYVANSQSSPLr	17	1	1	Q00955	S3(Phospho); R19(Label:13C(6))	0	1	1	S(3): 99.9; S(5): 0.1; S(8): 0.0; Y(9): 0.0; S(13): 0.0; S(15): 0.0; S(16): 0.0	4299000	0.822	1		0	181	3.045e-09	5.5	2	2065.99	1.06	53.75	0
High	DQDQSsPkVEVTsEDEk	18	1	1	P07264	S6(Phospho); K8(Label:13C(6)); S13(Phospho); K17(Label:13C(6))	0	1	1	S(5): 0.5; S(6): 99.5; T(12): 0.0; S(13): 100.0	76480000	1.16	4	5	0	192	1.38e-05	5.49	2	2092.85	4.67	20.8	1
High	RDGLLNEAEGDNIDEDYEsDEDEERK	1	1	1	P33441	S19(Phospho)	0	1	1	Y(17): 0.4; S(19): 99.6	1915000	1.061	1		0	118	0.0008212	5.49	3	3135.26	2.25	37.64	2
High	DAQDNDEEEEEGEsDEEEEEGEEERR	3	1	1	P23255	S14(Phospho)	0	1	1	S(14): 100.0	10480000	1.273	1		0	117	4.365e-05	5.49	3	3192.12	4.63	21.17	1
High	rNPDFEDDDFLGGDFDEDEIDEEssEEEEEEk	25	1	1	P38911	R1(Label:13C(6)); S24(Phospho); S25(Phospho); K32(Label:13C(6))	0	1	1	S(24): 100.0; S(25): 100.0	36460000	0.988	7	5.5	0	126	0.0001045	5.49	3	3981.45	-0.01	65.51	1
High	TAPVSSTAGPQTAsTSk	2	1	1	Q04947	S14(Phospho); K17(Label:13C(6))	0	1	0.9	T(1): 0.0; S(5): 0.0; S(6): 0.0; T(7): 0.0; T(12): 0.0; S(14): 93.2; T(15): 6.3; S(16): 0.5	2554000	1.603	2	9	0	178	6.394e-08	5.48	2	1676.79	2.19	17.69	0
High	NLPTTFAQSGNVsDSEGDSK	4	1	1	P40523	S13(Phospho)	0	1	1	T(4): 0.0; T(5): 0.0; S(9): 0.0; S(13): 100.0; S(15): 0.0; S(19): 0.0	8602000	0.095	1		0	189	3.437e-08	5.48	2	2133.9	2.73	38.02	0
High	LLNSLEsDDDNEDVEmsDA	36	1	1	P39744	S7(Phospho); M16(Oxidation); S17(Phospho)	0	1	1	S(4): 0.0; S(7): 100.0; S(17): 100.0	11940000				0	164	8.822e-07	5.47	2	2286.79	2.87	49.16	0
High	EESVGsDDDATAANQQVYLk	9	1	1	Q03305	S6(Phospho); K20(Label:13C(6))	0	1	0.9	S(3): 5.9; S(6): 94.1; T(11): 0.0; Y(18): 0.0	5668000				0	191	7.393e-08	5.47	2	2225.96	1.07	35.59	0
High	SLPVFASADDYAQYLDQDsD	96	1	1	Q12176	S19(Phospho)	0	1	1	S(1): 0.0; S(7): 0.0; Y(11): 0.0; Y(14): 0.0; S(19): 100.0	12400000				0	207	9.251e-09	5.46	2	2299.94	4.5	71.55	0
High	QVGSSKPEVIDLDtESDQEsTNK	3	1	1	P38630	T14(Phospho); S20(Phospho)	0	1	0	S(4): 0.0; S(5): 0.0; T(14): 100.0; S(16): 100.0; S(20): 0.0; T(21): 0.0	3582000	1.25	3	2.4	0	61	0.0001767	5.46	3	2666.11	0.29	38.61	0
High	TSQSNVGDAVGNADsVEFNsEHDSPSk	75	1	1	P30605	S15(Phospho); S20(Phospho); K27(Label:13C(6))	0	1	1	T(1): 0.0; S(2): 0.0; S(4): 0.0; S(15): 100.0; S(20): 99.7; S(24): 0.3; S(26): 0.0	48610000	3.527	21	27.6	0	125	1.737e-06	5.46	3	2944.18	4.85	32.35	0
High	RKssIIDIDSPLEDNEFVK	1	1	1	P16664	S3(Phospho); S4(Phospho)	0	1	1	S(3): 100.0; S(4): 100.0; S(10): 0.0	1974000	1.044	1		0	174	7.556e-06	5.46	3	2365.07	-0.2	56.88	2
High	IVSNNsDDEDEDIGER	9	1	1	P47035	S6(Phospho)	0	1	1	S(3): 0.0; S(6): 100.0	17570000				0	199	3.859e-08	5.46	2	1886.73	-0.28	25.7	0
High	SKVEDAEYEssDDEDEK	14	1	1	Q05022	S10(Phospho); S11(Phospho)	0	1	1	S(1): 0.0; Y(8): 0.0; S(10): 100.0; S(11): 100.0	81610000	1.052	2	9.4	0	189	3.251e-06	5.46	3	2134.72	-0.64	19.5	1
High	RNPDFEDDDFLGGDFDEDEIDEEssEEEEEEK	29	1	1	P38911	S24(Phospho); S25(Phospho)	0	1	1	S(24): 100.0; S(25): 100.0	38730000	1.039	4	36.2	0	108	6.782e-05	5.45	3	3969.37	-8.5	63.52	1
High	GLDEDEDDGWsDEDESNNR	10	2	1	A6ZVS5	S11(Phospho)	0	1	1	S(11): 100.0; S(16): 0.0	6681000	1.108	1		0	147	1.468e-07	5.45	2	2276.77	-2.11	34.05	0
High	YHELQQQQQQQQQQQQQQQQQQQQYHETK	2	1	1	P39081		0	1			219200	1.092	1		0		2.647e-06	5.45	4	3780.74	-0.79	16.63	0
High	LIEAFNEIAEDSEQFDK	9	1	1	P15108		0	1			3363000	1.281	3	8.9	0		9.275e-08	5.45	2	1997.95	5.78	62.15	0
High	SLGVSPDSLEHTFSGFSQGSsIEDDQDAIsNQEk	8	5	1	B5VPF9	S21(Phospho); S30(Phospho); K34(Label:13C(6))	0	1	0.9	S(1): 0.0; S(5): 0.0; S(8): 0.0; T(12): 0.0; S(14): 0.1; S(17): 0.1; S(20): 5.3; S(21): 94.5; S(30): 100.0	3997000	2.988	1		0	73	0.0009614	5.44	3	3777.59	3.6	64.06	0
High	AVsVSDLSYVANSQSSPLR	21	1	1	Q00955	S3(Phospho)	0	1	1	S(3): 100.0; S(5): 0.0; S(8): 0.0; Y(9): 0.0; S(13): 0.0; S(15): 0.0; S(16): 0.0	4238000	1.107	7	8.7	0	177	1.487e-08	5.43	2	2059.96	-4.69	53.7	0
High	SQLSNEFIEDsDEEEAQmsGSEQNk	8	1	1	P89105	S11(Phospho); M18(Oxidation); S19(Phospho); K25(Label:13C(6))	0	1	1	S(1): 0.0; S(4): 0.0; S(11): 100.0; S(19): 98.8; S(21): 1.2	7355000	0.626	2	16.7	0	164	2.65e-05	5.43	3	3013.13	0.83	43.77	0
High	FVDDSDtsYEEk	4	1	1	Q08951	T7(Phospho); S8(Phospho); K12(Label:13C(6))	0	1	0.9	S(5): 6.7; T(7): 93.3; S(8): 99.4; Y(9): 0.6	5197000				0	132	3.964e-06	5.43	2	1600.54	-1.48	27.99	0
High	ELSGGYEDVDSALHSEEAsFHsL	21	3	1	B3LTK6	S19(Phospho); S22(Phospho)	0	1	1	S(3): 0.0; Y(6): 0.0; S(11): 0.0; S(15): 0.2; S(19): 99.8; S(22): 100.0	21160000				0	148	5.286e-08	5.43	3	2639.04	7.65	57.04	0
High	AASHSEEPLELPESTINSsFNDDSVNR	1	1	1	P48415	S19(Phospho)	0	1	0.9	S(3): 0.0; S(5): 0.0; S(14): 0.0; T(15): 0.0; S(18): 8.0; S(19): 92.0; S(24): 0.0	1521000	0.848	1		0	223	8.618e-08	5.42	3	3025.3	-2.94	50.49	0
High	INNDENssGNEEDEDGNrQEVLDFQDAEr	11	1	1	P27514	S7(Phospho); S8(Phospho); R18(Label:13C(6)); R29(Label:13C(6))	0	1	1	S(7): 100.0; S(8): 100.0	5355000	0.725	1		0	171	5.454e-07	5.42	3	3510.36	-2.06	44.22	1
High	IVTEDcFLQIDQSAITGESLAVDk	20	1	1	P05030	C6(Carbamidomethyl); K24(Label:13C(6))	0	1			6202000	1.2	10	5.8	0		2.287e-07	5.41	3	2658.33	2.41	64.25	0
High	NEQASSVYSTQLLADIISEASk	6	1	1	P16861	K22(Label:13C(6))	0	1			582200	1.065	3	7.7	0		1.11e-08	5.4	2	2360.19	-0.81	78.7	0
High	LIQGLsDDDDAksEQEFDAVADEDADDk	24	1	1	Q12176	S6(Phospho); K12(Label:13C(6)); S13(Phospho); K28(Label:13C(6))	0	1	1	S(6): 100.0; S(13): 100.0	103800000	1.116	5	3.9	0	135	1.17e-05	5.4	3	3226.3	3.05	48.77	1
High	tSPIISTAHTPQQVAQsPK	9	1	1	Q03497	T1(Phospho); S17(Phospho)	0	1	0.5	T(1): 50.0; S(2): 50.0; S(6): 0.0; T(7): 0.0; T(10): 0.0; S(17): 100.0	3524000	0.425	4	203.6	0	142	9.526e-07	5.39	2	2150.98	-2.63	34.8	0
High	DAETADIGDQSEVEsDTEELK	2	1	1	P20484	S15(Phospho)	0	1	0.9	T(4): 0.0; S(11): 0.0; S(15): 90.4; T(17): 9.6	2123000	0.85	1		0	122	2.868e-06	5.39	2	2360.96	3.74	39.82	0
High	ETQEDDTNsIDsSDDLDGFVK	7	1	1	P38262	S9(Phospho); S12(Phospho)	0	1	0.5	T(2): 0.0; T(7): 1.0; S(9): 99.0; S(12): 50.0; S(13): 50.0	2285000	0.757	2	67.2	0	149	2.042e-06	5.38	2	2489.91	-1.22	52.01	0
High	TSQSNVGDAVGNADsVEFNsEHDsPSk	54	1	1	P30605	S15(Phospho); S20(Phospho); S24(Phospho); K27(Label:13C(6))	0	1	0.1	T(1): 0.0; S(2): 0.0; S(4): 0.0; S(15): 100.0; S(20): 99.6; S(24): 13.7; S(26): 86.6	47550000	4.402	14	46.5	0	123	9.986e-06	5.37	3	3024.14	4.19	34.6	0
High	TSSQLsFPNIPEDEPQr	2	1	1	Q05518	S6(Phospho); R17(Label:13C(6))	0	1	1	T(1): 0.0; S(2): 0.0; S(3): 0.0; S(6): 100.0	1818000	0.663	1		0	136	1.137e-05	5.37	2	2030.91	-1.14	50.51	0
High	msHEGEEDLLEYsDNEQEIQIDASk	2	2	1	A6ZXP4	M1(Oxidation); S2(Phospho); S13(Phospho); K25(Label:13C(6))	0	1	0.9	S(2): 100.0; Y(12): 10.0; S(13): 90.0; S(24): 0.0	3233000	4.607	1		0	139	6.093e-05	5.37	3	3091.18	-8.56	51	0
High	GSILLtsDEEEEEK	1	1	1	P46949	T6(Phospho); S7(Phospho)	0	1	1	S(2): 0.0; T(6): 100.0; S(7): 100.0	2218000				0	147	4.34e-06	5.36	2	1738.67	0.83	42.09	0
High	IGPLVEDDsDEDQNDAISVR	9	1	1	P17065	S9(Phospho)	0	1	1	S(9): 100.0; S(18): 0.0	6382000	0.683	3	25.3	0	160	9.974e-08	5.36	2	2266.96	-4.84	47.7	0
High	DEIVLSGNSVEDVSQNAADLQQIcr	9	2	1	P05738	C24(Carbamidomethyl); R25(Label:13C(6))	0	1			3673000	1.397	3	8.1	0		1.43e-07	5.35	3	2766.34	3.28	56.92	0
High	RSsIDADELDPmsPGPPSK	3	1	1	P08678	S3(Phospho); M12(Oxidation); S13(Phospho)	0	1	0.9	S(2): 9.0; S(3): 91.0; S(13): 100.0; S(18): 0.0	1493000				0	126	1.389e-06	5.35	2	2174.87	-1.8	35.21	1
High	DENTsDKDTVDSGNVTTTESTER	4	1	1	P27692	S5(Phospho)	0	1	0.5	T(4): 50.0; S(5): 50.0; T(9): 0.1; S(12): 0.0; T(16): 0.0; T(17): 0.0; T(18): 0.0; S(20): 0.0; T(21): 0.0	7948000	1.096	2	0.9	0	160	3.794e-06	5.35	3	2581.04	-1.56	21.37	1
High	SrsTDDAVsLQDNNLALLEDHr	3	1	1	Q12044	R2(Label:13C(6)); S3(Phospho); S9(Phospho); R22(Label:13C(6))	0	1	0.5	S(1): 5.1; S(3): 47.4; T(4): 47.4; S(9): 100.0	4807000	1.236	2	2.1	0	126	3.007e-05	5.34	3	2641.17	1.39	50.23	1
High	MssDEEDFNDIYGDDkPTTTEEVk	9	1	1	Q99383	S2(Phospho); S3(Phospho); K16(Label:13C(6)); K24(Label:13C(6))	0	1	1	S(2): 100.0; S(3): 100.0; Y(12): 0.0; T(18): 0.0; T(19): 0.0; T(20): 0.0	7177000	1.373	2	1	0	141	8.448e-07	5.34	3	2937.13	-1.66	44.53	0
High	VVEDEEIDEIGTGsGTETER	9	1	1	P06779	S14(Phospho)	0	1	0.9	T(12): 0.1; S(14): 92.3; T(16): 7.6; T(18): 0.0	7584000	0.722	4	4.3	0	168	2.587e-06	5.34	2	2244.94	0	38.16	0
High	ITSQGDLEADGssDEETEQEPHSK	12	1	1	P43585	S12(Phospho); S13(Phospho)	0	1	1	T(2): 0.0; S(3): 0.0; S(12): 100.0; S(13): 100.0; T(17): 0.0; S(23): 0.0	127700000	1.111	4	6.2	0	131	8.097e-08	5.33	3	2749.04	-1.27	24.79	0
High	EDDNTPAGHAGNPTNISsPIVANsPNk	5	1	1	Q05166	S18(Phospho); S24(Phospho); K27(Label:13C(6))	0	1	1	T(5): 0.0; T(14): 0.0; S(17): 1.8; S(18): 98.2; S(24): 100.0	4334000	1.385	3	8.8	0	135	9.215e-06	5.33	3	2883.23	-0.45	34.82	0
High	DSVDDNENsDDGLDIPK	5	1	1	Q06631	S9(Phospho)	0	1	1	S(2): 0.0; S(9): 100.0	24090000	1	1		0	172	3.975e-08	5.33	2	1927.74	-0.05	39.95	0
High	FEQASESEPTTVSYEIAGNsPNAER	7	1	1	P00445	S20(Phospho)	0	1	1	S(5): 0.0; S(7): 0.0; T(10): 0.0; T(11): 0.0; S(13): 0.0; Y(14): 0.0; S(20): 100.0	7050000	1.952	1		0	97	2.833e-05	5.33	3	2793.18	-4.54	41.92	0
High	ITHETLSSIDDSsGsDEK	1	1	1	Q06070	S13(Phospho); S15(Phospho)	0	1	0.9	T(2): 0.0; T(5): 0.0; S(7): 0.0; S(8): 0.0; S(12): 9.0; S(13): 99.2; S(15): 91.8	2029000	0.496	1		0	133	2.111e-05	5.33	2	2080.8	-0.12	30.87	0
High	GHYDYEDEEsDEEEsDDETNQK	8	1	1	P48234	S10(Phospho); S15(Phospho)	0	1	1	Y(3): 0.0; Y(5): 0.0; S(10): 100.0; S(15): 100.0; T(19): 0.0	20230000	0.944	1		0	156	2.601e-06	5.32	3	2822.89	-1.68	23.77	0
High	EFTGsQDDGEDEYDLDk	2	1	1	P53725	S5(Phospho); K17(Label:13C(6))	0	1	1	T(3): 0.4; S(5): 99.6; Y(13): 0.0	2312000	0.969	1		0	190	1.747e-07	5.32	2	2048.76	-1.08	37.02	0
High	SGETEDTFIADLVVGLR	33	2	2	P00924;P00925		0	1			1411000				0		8.34e-09	5.32	2	1821.92	-1.79	78.84	0
High	AAsVsPSTKPLNTEPESSSVQPTVSSESSTTK	9	1	1	P14922	S3(Phospho); S5(Phospho)	0	1	0.8	S(3): 96.5; S(5): 83.1; S(7): 16.3; T(8): 3.3; T(13): 0.7; S(17): 0.0; S(18): 0.0; S(19): 0.0; T(23): 0.0; S(25): 0.0; S(26): 0.0; S(28): 0.0; S(29): 0.0; T(30): 0.0; T(31): 0.0	19750000	1.455	1		0	101	2.532e-06	5.32	3	3380.53	9.08	34.96	0
High	EENNKDEAPNLVIENEsDDEYSALNR	4	1	1	Q06106	S17(Phospho)	0	1	1	S(17): 98.3; Y(21): 1.5; S(22): 0.2	7593000	0.933	3	16.4	0	154	3.395e-06	5.31	3	3087.3	-0.56	46.37	1
High	INEIEESIASGDLSLVQEK	2	1	1	P38934		0	1			146900	1.486	1		0		7.02e-07	5.31	2	2074.07	5.46	58.88	0
High	rNPDFEDDDFLGGDFDEDEIDEESsEEEEEEk	4	1	1	P38911	R1(Label:13C(6)); S25(Phospho); K32(Label:13C(6))	0	1	0.5	S(24): 50.0; S(25): 50.0	2293000	3.328	1		0	117	0.0001337	5.31	3	3901.47	-3.73	59.83	1
High	KRsYsPNAYEIQPDYSEYR	20	1	1	A7A241	S3(Phospho); S5(Phospho)	0	1	0.5	S(3): 51.6; Y(4): 51.6; S(5): 96.8; Y(9): 0.0; Y(15): 0.0; S(16): 0.0; Y(18): 0.0	5069000	1.204	6	10.6	0	207	4.982e-07	5.3	3	2526.04	2.48	42.3	2
High	mTEAGSLDLIDDAGENsDLEDr	13	1	1	P25635	M1(Oxidation); S17(Phospho); R22(Label:13C(6))	0	1	1	T(2): 0.0; S(6): 0.0; S(17): 100.0	3341000	0.965	3	3.6	0	245	5.774e-07	5.3	3	2468.02	2.1	52.21	0
High	SPTLHSTsPLPDEIIPR	14	1	1	P21192	S8(Phospho)	0	1	1	S(1): 0.0; T(3): 0.0; S(6): 0.0; T(7): 0.4; S(8): 99.6	2672000	0.252	3	23.1	0	195	3.555e-08	5.3	2	1939.96	5.54	49.3	0
High	GQtPEGEDPLGkPEEELTVIPEFGGADNk	1	1	1	P16550	T3(Phospho); K12(Label:13C(6)); K29(Label:13C(6))	0	1	1	T(3): 100.0; T(18): 0.0	1437000	0.528	1		0	91	4.833e-06	5.3	3	3145.46	-0.17	61.92	0
High	SRsTDDAVsLQDNNLALLEDHR	4	1	1	Q12044	S3(Phospho); S9(Phospho)	0	1	1	S(1): 1.1; S(3): 97.9; T(4): 1.1; S(9): 100.0	4182000				0	155	3.426e-05	5.29	3	2629.12	-2.44	50.39	1
High	IPAVEYFGGESPVDVQSQVDSSSVsEDSAVFk	7	1	1	P07149	S25(Phospho); K32(Label:13C(6))	0	1	0.7	Y(6): 0.0; S(11): 0.0; S(17): 0.0; S(21): 2.2; S(22): 12.2; S(23): 12.2; S(25): 71.3; S(28): 2.2	3386000	1.516	4	1.4	0	107	1.098e-05	5.29	3	3445.57	-0.15	65.16	0
High	SEGEtsEDEDEFDEK	5	1	1	P36148	T5(Phospho); S6(Phospho)	0	1	1	S(1): 0.0; T(5): 100.0; S(6): 100.0	9402000	0.785	2	22.3	0	190	1.81e-07	5.28	2	1905.58	-1.22	29.97	0
High	SIAGTDSSDSTAYTTASESsPQLK	5	1	1	Q08952	S20(Phospho)	0	1	0.5	S(1): 0.0; T(5): 0.0; S(7): 0.0; S(8): 0.0; S(10): 0.0; T(11): 0.0; Y(13): 0.0; T(14): 0.0; T(15): 0.0; S(17): 0.1; S(19): 50.0; S(20): 50.0	1945000				0	150	1.283e-07	5.28	2	2484.06	-2.65	35	0
High	VGDEGNAAEsESDNVAASr	2	1	1	P23615	S10(Phospho); R19(Label:13C(6))	0	1	0.5	S(10): 50.0; S(12): 50.0; S(18): 0.0	2696000				0	122	1.502e-06	5.27	2	1963.79	-1.39	22.29	0
High	ETNPGTDVTVSSVESVLAHL	20	1	1	P38013		0	1			3254000				0		3.268e-10	5.27	2	2055.02	-3.53	81.67	0
High	AASEEsDVEEDEDk	8	2	1	A6ZMA9	S6(Phospho); K14(Label:13C(6))	0	1	1	S(3): 0.0; S(6): 100.0	6612000	1.07	2	7.6	0	180	2.222e-06	5.27	2	1638.6	0.63	18.79	0
High	LDNKIsEEsSQLVLPVVEK	1	1	1	P34244	S6(Phospho); S9(Phospho)	0	1	0.1	S(6): 98.4; S(9): 12.8; S(10): 88.8	1994000	0.649	1		0	80	0.001339	5.27	3	2287.09	-0.17	54.17	1
High	GNAGGsNDDFTAPISATAk	1	3	1	A6ZZ19	S6(Phospho); K19(Label:13C(6))	0	1	1	S(6): 100.0; T(11): 0.0; S(15): 0.0; T(17): 0.0	1616000	1.167	1		0	116	3.283e-07	5.26	2	1879.81	-1.7	40.02	0
High	IGPLVEDDsDEDQNDAISVr	3	1	1	P17065	S9(Phospho); R20(Label:13C(6))	0	1	1	S(9): 100.0; S(18): 0.0	4000000	0.711	1		0	185	9.972e-08	5.26	2	2273	5.01	47.23	0
High	IPGEAYDsEAsDIEDDPLIESGVILR	12	1	1	Q05021	S8(Phospho); S11(Phospho)	0	1	1	Y(6): 0.1; S(8): 99.9; S(11): 100.0; S(21): 0.0	4157000	0.742	2	13	0	221	9e-07	5.25	3	2963.27	-6.44	75.46	0
High	DSVDDNENsDDGLDIPk	8	1	1	Q06631	S9(Phospho); K17(Label:13C(6))	0	1	1	S(2): 0.0; S(9): 100.0	22040000	1.015	1		0	176	1.34e-07	5.25	2	1933.76	-0.11	39.91	0
High	YAIsEDEDEEENYsDDDDFDRK	1	1	1	P27637	S4(Phospho); S14(Phospho)	0	1	1	Y(1): 1.7; S(4): 98.3; Y(13): 0.3; S(14): 99.7	3345000	1.123	1		0	112	0.0001578	5.25	3	2858.98	1.38	39.38	1
High	NFQEPLGNVEsPDmTQK	1	1	1	P23201	S11(Phospho); M14(Oxidation)	0	1	1	S(11): 100.0; T(15): 0.0	3748000	0.508	1		0	189	1.688e-06	5.24	2	2029.86	0.24	41.5	0
High	LPEtPsDEDGEVVEEEAQKsPIGK	1	1	1	P40477	T4(Phospho); S6(Phospho); S20(Phospho)	0	1	1	T(4): 100.0; S(6): 100.0; S(20): 100.0	2636000				0	103	0.0006135	5.24	3	2823.13	-0.64	41.35	1
High	IELSDDsDVEVHPNVDK	6	1	1	P06101	S7(Phospho)	0	1	1	S(4): 0.0; S(7): 100.0	2879000	0.62	5	27.6	0	169	1.112e-07	5.24	2	1990.87	3.66	35.05	0
High	NEDVNIDSNQsDIEtDGETEk	1	1	1	Q06096	S11(Phospho); T15(Phospho); K21(Label:13C(6))	0	1	1	S(8): 3.2; S(11): 99.4; T(15): 97.2; T(19): 0.2	3218000	1.107	1		0	79	0.0001524	5.24	2	2517.94	-2.94	31.91	0
High	DSSDEAsVSPIADNER	7	1	1	P39968	S7(Phospho)	0	1	1	S(2): 0.0; S(3): 0.0; S(7): 100.0; S(9): 0.0	42660000	0.957	3	6.3	0	165	1.76e-07	5.24	2	1771.71	3.82	27.68	0
High	EQFSsEsSGANDEVFDDLEAk	5	1	1	P32568	S5(Phospho); S7(Phospho); K21(Label:13C(6))	0	1	0.1	S(4): 88.1; S(5): 16.7; S(7): 47.6; S(8): 47.6	2008000	1.195	1		0	86	0.0001324	5.24	2	2469.93	-2.6	56.61	0
High	IEIDSFVDGIDLSETLTR	5	1	1	P16474		0	1			449700	0.861	3	20.3	0		6.275e-09	5.23	2	2023.04	6.47	73.22	0
High	SGsNISQGQSSTGHTTr	9	1	1	P53297	S3(Phospho); R17(Label:13C(6))	0	1	1	S(1): 0.4; S(3): 99.6; S(6): 0.0; S(10): 0.0; S(11): 0.0; T(12): 0.0; T(15): 0.0; T(16): 0.0	5979000	0.768	3	4.2	0	181	5.403e-07	5.23	2	1790.77	-3.02	16.04	0
High	DkDsNSSITISTSTPSEmr	1	1	1	P38080	K2(Label:13C(6)); S4(Phospho); M18(Oxidation); R19(Label:13C(6))	0	1	1	S(4): 99.8; S(6): 0.2; S(7): 0.0; T(9): 0.0; S(11): 0.0; T(12): 0.0; S(13): 0.0; T(14): 0.0; S(16): 0.0	2332000	1.186	1		0	121	1.122e-05	5.23	2	2163.95	-0.47	29.34	1
High	SYIFGGHVSQYmEELADDDEEr	11	1	1	P26321	M12(Oxidation); R22(Label:13C(6))	0	1			1748000	1.165	8	6.9	0		2.026e-08	5.22	3	2612.13	4.16	48.18	0
High	EEEEAkEEsDDDMGFGLFD	9	1	1	P05318	K6(Label:13C(6)); S9(Phospho)	0	1	1	S(9): 100.0	4319000	1.149	2	12.6	0	151	2.368e-05	5.22	2	2277.85	8.06	66.51	1
High	VVDDLIEDsDDDDFsSDSSk	8	2	1	B3LRE5	S9(Phospho); S15(Phospho); K20(Label:13C(6))	0	1	0.1	S(9): 100.0; S(15): 10.4; S(16): 86.9; S(18): 1.3; S(19): 1.3	892200	0.984	2	18.8	0	115	3.575e-05	5.22	2	2368.85	-2.73	48.35	0
High	VVAETTYIDtPDtETkk	14	1	1	Q08412	T10(Phospho); T13(Phospho); K16(Label:13C(6)); K17(Label:13C(6))	0	1	1	T(5): 0.0; T(6): 0.0; Y(7): 0.0; T(10): 100.0; T(13): 99.4; T(15): 0.6	11680000	0.963	4	1.4	0	174	6.184e-07	5.21	2	2082.93	-1.83	30.53	1
High	KAQEEEEDVAtDsE	19	1	1	P38079	T11(Phospho); S13(Phospho)	0	1	1	T(11): 100.0; S(13): 100.0	144300000	2.034	1		0	171	3.488e-06	5.21	2	1739.6	4.06	17.82	1
High	mIGVLNNSSEsDEEESNDEk	12	1	1	O13563	M1(Oxidation); S11(Phospho); K20(Label:13C(6))	0	1	1	S(8): 0.0; S(9): 0.0; S(11): 100.0; S(16): 0.0	18140000	1.149	3	8	0	178	1.506e-06	5.21	2	2327.91	-2.19	33.51	0
High	VVDDLIEDsDDDDFSSDSSK	8	2	1	B3LRE5	S9(Phospho)	0	1	1	S(9): 100.0; S(15): 0.0; S(16): 0.0; S(18): 0.0; S(19): 0.0	5848000	0.762	2	6.2	0	225	6.223e-06	5.21	2	2282.86	-5.56	45.55	0
High	EEEAkEEsDDDmGFGLFD	59	1	1	P02400	K5(Label:13C(6)); S8(Phospho); M12(Oxidation)	0	1	1	S(8): 100.0	304100000	1.082	4	1.7	0	229	1.52e-05	5.21	2	2164.78	-4.22	59.56	1
High	TVAGGAYTVSTAAAATVr	9	1	1	P0CX25	R18(Label:13C(6))	0	1			324500	1.748	4	21.2	0		1.316e-09	5.21	2	1672.89	-2.79	33.82	0
High	GHYDYEDEEsDEEEsDDETNQk	6	1	1	P48234	S10(Phospho); S15(Phospho); K22(Label:13C(6))	0	1	1	Y(3): 0.0; Y(5): 0.0; S(10): 100.0; S(15): 100.0; T(19): 0.0	20400000	0.911	1		0	122	7.302e-05	5.2	3	2828.91	-3.22	23.4	0
High	LEtDEsPIQTK	6	1	1	P23585	T3(Phospho); S6(Phospho)	0	1	1	T(3): 100.0; S(6): 100.0; T(10): 0.0	11350000	0.154	2	1.5	0	141	7.779e-06	5.2	2	1420.56	-1.55	24.2	0
High	LQPDSDAVIsDAsVNDK	5	1	1	P48236	S10(Phospho); S13(Phospho)	0	1	1	S(5): 0.0; S(10): 100.0; S(13): 100.0	4621000	0.393	2	6	0	148	7.69e-07	5.2	2	1933.78	-2.96	35.16	0
High	DENDGYAsDEVGGTLSR	9	1	1	P08456	S8(Phospho)	0	1	1	Y(6): 0.0; S(8): 100.0; T(14): 0.0; S(16): 0.0	9946000	1.568	1		0	174	6.028e-07	5.2	2	1864.72	-1.07	34.16	0
High	AASEEsDVEEDEDK	7	2	1	A6ZMA9	S6(Phospho)	0	1	1	S(3): 0.0; S(6): 100.0	6405000	1.059	2	5.6	0	148	3.034e-05	5.19	2	1632.57	-4.31	21.13	0
High	ANLDkPITEGIAsPTsPk	1	1	1	Q01389	K5(Label:13C(6)); S13(Phospho); S16(Phospho); K18(Label:13C(6))	0	1	0.8	T(8): 1.1; S(13): 90.5; T(15): 17.0; S(16): 91.4	2536000	0.731	1		0	112	8.441e-06	5.19	2	2010.95	-3.12	39.54	0
High	rANSNEDGEsVsSIQESPk	15	1	1	P34216	R1(Label:13C(6)); S10(Phospho); S12(Phospho); K19(Label:13C(6))	0	1	0.8	S(4): 0.0; S(10): 91.4; S(12): 91.4; S(13): 17.2; S(17): 0.0	7296000	1.699	3	10.6	0	131	6.483e-05	5.19	2	2205.91	-1.25	21.36	1
High	EEEEAkEEsDDDmGFGLFD	30	1	1	P05318	K6(Label:13C(6)); S9(Phospho); M13(Oxidation)	0	1	1	S(9): 100.0	66080000	1.155	3	0.9	0	211	2.452e-07	5.19	2	2293.83	-0.1	58.7	1
High	sGHETAPVsPVEDPLHASTALENETTIETVNPSVr	4	1	1	Q12114	S1(Phospho); S9(Phospho); R35(Label:13C(6))	0	1	0.1	S(1): 12.9; T(5): 87.1; S(9): 100.0; S(18): 0.0; T(19): 0.0; T(25): 0.0; T(26): 0.0; T(29): 0.0; S(33): 0.0	6694000	0.911	1		0	116	1.796e-05	5.19	3	3850.73	-5.17	57.33	0
High	QAFDDAIAELDTLSEESYK	4	1	1	P29311		0	1			734800	0.86	2	3	0		5.554e-07	5.19	3	2144.99	3.02	70.8	0
High	NLLESSATAsPsPTR	3	3	1	A6ZZ19	S10(Phospho); S12(Phospho)	0	1	0.9	S(5): 7.0; S(6): 7.0; T(8): 0.1; S(10): 92.9; S(12): 86.0; T(14): 7.1	3915000	0.09	1		0	116	5.284e-06	5.19	2	1690.71	-0.58	37.5	0
High	SNLSsPSSASSSASPATTVTk	26	1	1	P40850	S5(Phospho); K21(Label:13C(6))	0	1	0.9	S(1): 0.0; S(4): 10.0; S(5): 89.9; S(7): 0.0; S(8): 0.0; S(10): 0.0; S(11): 0.0; S(12): 0.0; S(14): 0.0; T(17): 0.0; T(18): 0.0; T(20): 0.0	11230000	0.888	3	6	0	148	1.343e-08	5.19	2	2052.95	2.98	26.41	0
High	SSSSTYLSGSSQAsLPk	5	1	1	P48361	S14(Phospho); K17(Label:13C(6))	0	1	0.1	S(1): 0.0; S(2): 0.0; S(3): 0.0; S(4): 0.0; T(5): 0.0; Y(6): 0.0; S(8): 0.0; S(10): 0.1; S(11): 92.7; S(14): 7.3	798700	3.484	1		0	147	3.929e-06	5.18	2	1772.81	2.7	34.52	0
High	rAsDATLGSIDFGDDENIAk	1	1	1	P39109	R1(Label:13C(6)); S3(Phospho); K20(Label:13C(6))	0	1	0	S(3): 0.6; T(6): 99.4; S(9): 0.0	1347000	0.87	1		0	163	2.43e-05	5.18	3	2186.99	-4.6	48.08	1
High	MWLEQHPDGVTNEYQGPrsDDEDDEDsE	1	1	1	Q12055	R18(Label:13C(6)); S19(Phospho); S27(Phospho)	0	1	1	T(11): 0.0; Y(14): 0.0; S(19): 100.0; S(27): 100.0	1031000				0	122	0.004373	5.18	3	3459.25	-3.66	47.34	1
High	RPSDDDDNEsEDDDKQEEVDISK	6	1	1	P25635	S10(Phospho)	0	1	1	S(3): 0.0; S(10): 100.0; S(22): 0.0	45790000	1.048	3	0.5	0	167	3.23e-06	5.17	4	2760.06	-2.56	21.32	1
High	SEGEtsEDEDEFDEk	1	1	1	P36148	T5(Phospho); S6(Phospho); K15(Label:13C(6))	0	1	1	S(1): 0.0; T(5): 100.0; S(6): 100.0	7843000				0	190	1.264e-06	5.17	2	1911.6	-1.02	30.33	0
High	GSILLtsDEEEEEk	3	1	1	P46949	T6(Phospho); S7(Phospho); K14(Label:13C(6))	0	1	1	S(2): 0.0; T(6): 100.0; S(7): 100.0	2085000	0.609	2	93.8	0	160	4.35e-06	5.16	2	1744.69	-1.96	41.88	0
High	SLGVSPDSLEHTFSGFSQGSSIEDDQDAIsNQEk	6	5	1	B5VPF9	S30(Phospho); K34(Label:13C(6))	0	1	1	S(1): 0.0; S(5): 0.0; S(8): 0.0; T(12): 0.0; S(14): 0.0; S(17): 0.0; S(20): 0.0; S(21): 0.0; S(30): 100.0	2626000	1.377	3	3	0	105	0.0001015	5.16	3	3697.62	1.24	62.31	0
High	FQALQQQQQQQQNQQQQNQQPQQQQQQQQNPk	1	1	1	P09547	K32(Label:13C(6))	0	1			614200	1.278	1		0		3.165e-05	5.16	4	3965.89	-2.78	21.88	0
High	LNALSSDADmLsPTHsPQK	2	1	1	P40059	M10(Oxidation); S12(Phospho); S16(Phospho)	0	1	0.9	S(5): 0.0; S(6): 0.1; S(12): 97.8; T(14): 14.6; S(16): 87.4	1537000				0	65	0.0008755	5.16	2	2187.91	1.28	34.07	0
High	DEsDIEEDVDDDFFr	1	1	1	Q08965	S3(Phospho); R15(Label:13C(6))	0	1	1	S(3): 100.0	769400				0	206	7.153e-07	5.15	2	1931.72	2.95	65.55	0
High	TSQSNVGDAVGNADsVEFNsEHDSPSK	4	1	1	P30605	S15(Phospho); S20(Phospho)	0	1	1	T(1): 0.0; S(2): 0.0; S(4): 0.0; S(15): 100.0; S(20): 99.5; S(24): 0.4; S(26): 0.0	14530000	2.576	2	57.2	0	113	6.903e-06	5.15	3	2938.15	3.98	31.84	0
High	ESQVEDmQDDEPLANEQNtSR	1	1	1	P38333	M7(Oxidation); T19(Phospho)	0	1	0.5	S(2): 0.0; T(19): 50.0; S(20): 50.0	1908000	2.222	1		0	85	0.0001104	5.15	2	2530.99	-0.13	28.19	0
High	kAQEEEEDVAtDsE	26	1	1	P38079	K1(Label:13C(6)); T11(Phospho); S13(Phospho)	0	1	1	T(11): 100.0; S(13): 100.0	269300000	2.116	6	14.3	0	199	2.959e-06	5.15	2	1745.61	-0.7	18.86	1
High	DENDGYAsDEVGGTLsr	6	1	1	P08456	S8(Phospho); S16(Phospho); R17(Label:13C(6))	0	1	0.9	Y(6): 0.0; S(8): 100.0; T(14): 10.1; S(16): 89.9	7833000	1.401	2	25.3	0	110	1.697e-06	5.14	2	1950.71	-0.34	35.04	0
High	ELDNrsDsEDDEDEsDDE	11	1	1	P20459	R5(Label:13C(6)); S6(Phospho); S8(Phospho); S15(Phospho)	0	1	1	S(6): 100.0; S(8): 100.0; S(15): 100.0	5158000	1.021	1		0	112	0.001627	5.14	2	2359.66	-1.73	24.92	1
High	ISIDssDEESELSK	23	1	1	Q04373	S5(Phospho); S6(Phospho)	0	1	1	S(2): 0.0; S(5): 100.0; S(6): 100.0; S(10): 0.0; S(13): 0.0	128600000	0.954	3	8.2	0	140	1.942e-05	5.14	2	1698.64	-0.91	38.65	0
High	SGNEEEsGNEQVNHNDEAEEDPLLTr	7	1	1	P39010	S7(Phospho); R26(Label:13C(6))	0	1	1	S(1): 0.0; S(7): 100.0; T(25): 0.0	8238000	1.558	1		0	111	3.76e-05	5.14	3	2998.24	3.24	35.65	0
High	LIQGLsDDDDAKsEQEFDAVADEDADDK	27	1	1	Q12176	S6(Phospho); S13(Phospho)	0	1	1	S(6): 100.0; S(13): 100.0	97590000	1.154	4	11.4	0	148	0.0002718	5.14	3	3214.26	1.58	48.91	1
High	KNDDsADEREsDNPILTSNPK	2	1	1	Q06833	S5(Phospho); S11(Phospho)	0	1	1	S(5): 100.0; S(11): 100.0; T(17): 0.0; S(18): 0.0	2766000	0.797	2	3.1	0	190	3.361e-05	5.13	3	2505.02	-0.15	29.16	2
High	YNDVIEDEsDDDNmsTDEAK	4	1	1	P48415	S9(Phospho); M14(Oxidation); S15(Phospho)	0	1	0.9	Y(1): 0.0; S(9): 100.0; S(15): 90.1; T(16): 9.9	6137000				0	118	7.651e-05	5.13	2	2480.81	-3.57	32.04	0
High	GEYYNQDNNDGLEEDEsEsEQEADVPK	10	1	1	Q06205	S17(Phospho); S19(Phospho)	0	1	1	Y(3): 0.0; Y(4): 0.0; S(17): 100.0; S(19): 100.0	66950000	1.086	2	18	0	127	3.54e-05	5.12	3	3263.18	3.25	38.33	0
High	ETYDsNEsDDDVTPSTK	16	1	1	P32499	S5(Phospho); S8(Phospho)	0	1	1	T(2): 0.2; Y(3): 1.0; S(5): 99.0; S(8): 99.8; T(13): 0.0; S(15): 0.0; T(16): 0.0	19920000	0.659	1		0	127	3.31e-06	5.12	2	2062.71	4.18	23.25	0
High	mIGVLNNSSEsDEEESNDEK	12	1	1	O13563	M1(Oxidation); S11(Phospho)	0	1	1	S(8): 0.0; S(9): 0.1; S(11): 99.9; S(16): 0.0	19690000	1.044	2	8.7	0	161	3.504e-07	5.12	2	2321.9	1.21	31.01	0
High	TLsDsDEDDDDVVk	12	1	1	P89105	S3(Phospho); S5(Phospho); K14(Label:13C(6))	0	1	0.9	T(1): 5.9; S(3): 94.1; S(5): 100.0	31100000	0.991	1		0	145	8.487e-07	5.12	2	1718.6	-0.55	30.53	0
High	NAVSTKPTPPPAPEASAEsGLsSK	42	1	1	P16862	S19(Phospho); S22(Phospho)	0	1	0.8	S(4): 0.0; T(5): 0.0; T(8): 0.0; S(16): 8.7; S(19): 91.3; S(22): 91.3; S(23): 8.7	56450000	0.282	6	7.6	0	194	2.89e-08	5.12	3	2483.1	-2.26	30.7	0
High	AYLASDsDEsDGQVDEEAK	8	1	1	Q06344	S7(Phospho); S10(Phospho)	0	1	1	Y(2): 0.0; S(5): 0.0; S(7): 100.0; S(10): 100.0	24380000				0	180	1.757e-06	5.12	2	2188.79	2.94	31.56	0
High	ANmFDALmNNDGDsD	14	1	1	P39936	M3(Oxidation); M8(Oxidation); S14(Phospho)	0	1	1	S(14): 100.0	12040000				0	216	5.785e-05	5.12	2	1741.59	8.55	42.14	0
High	FQYIAISQSDADSESck	16	1	1	P38013	C16(Carbamidomethyl); K17(Label:13C(6))	0	1			4219000	1.17	4	10.5	0		4.289e-09	5.11	2	1954.89	5.34	41.04	0
High	SPELQDNLkSSssLLQDQTPQr	2	1	1	Q05812	K9(Label:13C(6)); S12(Phospho); S13(Phospho); R22(Label:13C(6))	0	1	0.1	S(1): 0.6; S(10): 47.1; S(11): 47.1; S(12): 5.3; S(13): 99.8; T(19): 0.0	4675000	1.634	2	14.6	0	132	3.854e-05	5.11	3	2643.2	-3.35	41.23	1
High	AEQGDLDsPKEPQADELLDEFsK	2	1	1	P38811	S8(Phospho); S22(Phospho)	0	1	1	S(8): 100.0; S(22): 100.0	591900				0	187	8.751e-07	5.11	3	2721.13	2.42	55.8	1
High	NLENDTTSSPtQDLDEK	3	1	1	Q04279	T11(Phospho)	0	1	0.1	T(6): 0.0; T(7): 0.0; S(8): 0.4; S(9): 93.9; T(11): 5.8	3982000	0.668	2	9.9	0	187	2.299e-06	5.11	2	1986.81	-2.87	30.93	0
High	SSNYDSsDEEsDEEDGkk	4	2	1	A6ZN26	S7(Phospho); S11(Phospho); K17(Label:13C(6)); K18(Label:13C(6))	0	1	0.9	S(1): 0.0; S(2): 0.0; Y(4): 0.0; S(6): 9.9; S(7): 90.0; S(11): 100.0	6257000	1.052	3	3.2	0	112	2.333e-05	5.11	2	2192.75	0.94	16.2	1
High	SLEQIVNEYSTFSENK	3	1	1	P07262		0	1			344500	1.766	2	6.8	0		4.777e-08	5.11	2	1887.91	4.86	61.06	0
High	AKEDDLQLADTAsIEEQPQTQGPIR	3	1	1	P38994	S13(Phospho)	0	1	1	T(11): 1.0; S(13): 99.0; T(20): 0.0	4076000	0.522	2	44.4	0	153	0.0002969	5.1	3	2833.32	-0.83	44.15	1
High	DPANLPWGSSNVDIAIDSTGVFK	16	1	1	P00359		0	1			1024000	0.648	3	13.2	0		1.148e-06	5.09	3	2403.2	5.53	69.85	0
High	NTSsPPIsPNAAAIQEEDSSk	8	1	1	P40091	S4(Phospho); S8(Phospho); K21(Label:13C(6))	0	1	0.3	T(2): 33.4; S(3): 33.4; S(4): 33.4; S(8): 99.9; S(19): 0.0; S(20): 0.0	10360000	0.974	2	15.4	0	142	1.453e-06	5.09	3	2308.98	4.67	34.97	0
High	LPETPSDEDGEVVEEEAQksPIGk	3	1	1	P40477	K19(Label:13C(6)); S20(Phospho); K24(Label:13C(6))	0	1	1	T(4): 0.0; S(6): 0.0; S(20): 100.0	2556000	0.932	1		0	159	0.000218	5.09	3	2675.26	6.97	38.15	1
High	TYPVEDPSTENTVcEVSSATTEDVEYAIEcADr	4	1	1	P54115	C14(Carbamidomethyl); C30(Carbamidomethyl); R33(Label:13C(6))	0	1			2617000	1.347	3	17.5	0		5.343e-07	5.09	3	3743.6	-5.41	75.14	0
High	SLFVVGVDNVSSQQmHEVR	8	1	1	P05317	M15(Oxidation)	0	1			18030000	1.316	2	3.6	0		3.719e-08	5.09	2	2147.06	1.32	45.67	0
High	mSHEGEEDLLEYsDNEQEIQIDASK	4	2	1	A6ZXP4	M1(Oxidation); S13(Phospho)	0	1	1	S(2): 0.0; Y(12): 1.7; S(13): 98.3; S(24): 0.0	12780000				0	125	3.531e-05	5.08	3	3005.23	0.93	48.73	0
High	SQEIFENQDSSVFQLVGK	6	1	1	P17967		0	1			460700	0.922	3	13.9	0		8.524e-09	5.08	2	2055.01	1.17	60.47	0
High	tSSQLsFPNIPEDEPQR	26	1	1	Q05518	T1(Phospho); S6(Phospho)	0	1	0.9	T(1): 86.6; S(2): 7.3; S(3): 7.3; S(6): 98.8	16120000	0.737	4	9.8	0	144	3.48e-06	5.08	2	2104.86	-2.97	52.88	0
High	EVTAGEAQDEASLQQQQQQDLQQQQQVVTTVAsQSPHATATEk	1	1	1	P18888	S33(Phospho); K43(Label:13C(6))	0	1	0.1	T(3): 0.1; S(12): 0.2; T(29): 1.6; T(30): 1.6; S(33): 9.6; S(35): 67.7; T(39): 9.6; T(41): 9.6	1796000	1.068	1		0	33	0.0001727	5.07	4	4750.24	4.45	45.86	0
High	ISLSPsTEsLADSK	5	1	1	P31374	S6(Phospho); S9(Phospho)	0	1	0.9	S(2): 0.0; S(4): 0.0; S(6): 93.6; T(7): 6.8; S(9): 99.5; S(13): 0.0	4716000	1.036	2	4.5	0	144	3.376e-05	5.07	2	1594.67	3.15	41.09	0
High	SSIsNTsDHDGANR	29	1	1	Q03559	S4(Phospho); S7(Phospho)	0	1	0.9	S(1): 0.8; S(2): 0.8; S(4): 98.3; T(6): 8.1; S(7): 91.9	8244000	0.896	5	10.3	0	110	8.708e-05	5.07	2	1620.56	-4.06	15.89	0
High	QDSTsKLEDFFsEDEEEEESGLR	8	1	1	P23615	S5(Phospho); S12(Phospho)	0	1	1	S(3): 1.9; T(4): 1.9; S(5): 96.2; S(12): 100.0; S(20): 0.0	2793000	0.746	3	17.2	0	111	2.756e-06	5.07	3	2866.07	-5.86	59.11	1
High	VAAEQPSTLNAEsIKGEDsGSADVQSVQDHESVK	11	1	1	P32566	S13(Phospho); S19(Phospho)	0	1	0	S(7): 0.1; T(8): 0.1; S(13): 99.8; S(19): 0.1; S(21): 0.2; S(26): 98.8; S(32): 1.0	10190000	1.141	3	1.6	0	56	0.0006952	5.06	3	3672.59	-1.32	34.68	1
High	ADNNLLPsPsPQLTEDIk	3	2	1	A6ZRL6	S8(Phospho); S10(Phospho); K18(Label:13C(6))	0	1	1	S(8): 100.0; S(10): 100.0; T(14): 0.0	2449000	0.977	1		0	161	8.012e-06	5.06	2	2117.94	-4.15	56.46	0
High	TPTTAAATTTSsNANSr	2	1	1	P06102	S12(Phospho); R17(Label:13C(6))	0	1	0	T(1): 0.0; T(3): 0.0; T(4): 0.0; T(8): 0.3; T(9): 3.5; T(10): 46.3; S(11): 46.3; S(12): 3.5; S(16): 0.0	1120000	0.855	1		0	160	1.208e-06	5.06	2	1737.77	-1.75	17.46	0
High	msDEEHTFETADAGSSATYPmQcSALr	48	1	1	P23301	M1(Oxidation); S2(Phospho); M21(Oxidation); C23(Carbamidomethyl); R27(Label:13C(6))	0	1	0	S(2): 1.3; T(7): 97.3; T(10): 1.3; S(15): 0.0; S(16): 0.0; T(18): 0.0; Y(19): 0.0; S(24): 0.0	61430000	2.3	12	8.8	0	146	2.801e-05	5.05	3	3110.24	6.75	39.33	0
High	SPVmNSAANVsPLK	11	1	1	Q03497	M4(Oxidation); S11(Phospho)	0	1	1	S(1): 0.0; S(6): 0.0; S(11): 100.0	1018000				0	155	1.96e-06	5.04	2	1510.7	2.5	28.84	0
High	GSQEStNtLEEIVk	7	1	1	P35845	T6(Phospho); T8(Phospho); K14(Label:13C(6))	0	1	0.5	S(2): 0.0; S(5): 50.2; T(6): 50.2; T(8): 99.6	11770000	0.809	1		0	108	0.0001211	5.04	2	1700.71	-2.96	46.36	0
High	QIDGASSPSSNEDALEsDNNEK	6	1	1	Q06451	S17(Phospho)	0	1	1	S(6): 0.0; S(7): 0.0; S(9): 0.0; S(10): 0.0; S(17): 100.0	2772000	0.91	3	1	0	183	3.393e-06	5.04	2	2386.96	1.34	26.76	0
High	RGsEDDTYSSSQGNR	9	1	1	P32356	S3(Phospho)	0	1	1	S(3): 100.0; T(7): 0.0; Y(8): 0.0; S(9): 0.0; S(10): 0.0; S(11): 0.0	6969000	1.534	3	12.1	0	124	5.377e-07	5.04	2	1738.67	-0.38	10.73	1
High	SLLDsPHDTsPVk	6	1	1	P21192	S5(Phospho); S10(Phospho); K13(Label:13C(6))	0	1	1	S(1): 0.0; S(5): 100.0; T(9): 0.6; S(10): 99.4	5821000	0.593	2	0.8	0	124	2.657e-05	5.04	2	1561.66	0.28	33.43	0
High	TPTTAAATTTSsNANsR	2	1	1	P06102	S12(Phospho); S16(Phospho)	0	1	0.1	T(1): 0.0; T(3): 0.0; T(4): 0.0; T(8): 0.0; T(9): 0.5; T(10): 6.4; S(11): 86.7; S(12): 6.4; S(16): 100.0	3405000	0.875	2	6.7	0	159	7.237e-07	5.04	2	1811.72	-2.31	17.12	0
High	IVTEDcFLQIDQSAITGESLAVDK	20	1	1	P05030	C6(Carbamidomethyl)	0	1			6319000	1.125	2	7.3	0		1.811e-07	5.03	3	2652.3	-3.32	64.88	0
High	TAGIQIVADDLTVTNPAR	20	1	1	P00925		0	1			6141000	1.002	5	6.4	0		1.043e-08	5.03	2	1854.99	-0.24	55.7	0
High	AGLDNVDAEsK	8	1	1	P09064	S10(Phospho)	0	1	1	S(10): 100.0	32780000	0.49	4	3	0	149	8.935e-06	5.03	2	1198.5	0.63	23.13	0
High	TsQSNVGDAVGNADSVEFNSEHDSPSk	30	1	1	P30605	S2(Phospho); K27(Label:13C(6))	0	1	0.9	T(1): 11.5; S(2): 86.9; S(4): 1.6; S(15): 0.0; S(20): 0.0; S(24): 0.0; S(26): 0.0	12170000	2.544	13	21.8	0	144	1.766e-09	5.03	3	2864.19	-0.91	37.18	0
High	GSQEStNtLEEIVK	8	1	1	P35845	T6(Phospho); T8(Phospho)	0	1	0.5	S(2): 0.0; S(5): 50.0; T(6): 50.0; T(8): 100.0	16210000	0.837	2	7.8	0	128	7.695e-05	5.02	2	1694.69	0.76	46.62	0
High	DNQIsTSDLLSDSQVR	1	1	1	Q03653	S5(Phospho)	0	1	0.9	S(5): 93.6; T(6): 6.0; S(7): 0.4; S(11): 0.0; S(13): 0.0	4247000	0.934	1		0	159	1.655e-07	5.02	2	1857.82	-1.11	48.36	0
High	VPQISTNQSHPSAVStANtPGPSPNEALK	3	1	1	P25344	T16(Phospho); T19(Phospho)	0	1	0	S(5): 0.0; T(6): 0.0; S(9): 0.0; S(12): 0.0; S(15): 0.0; T(16): 0.0; T(19): 100.0; S(23): 100.0	2344000	0.883	1		0	51	0.002098	5.02	3	3089.39	-2.44	37.54	0
High	LGEHNIDVLEGNEQFINAAK	4	1	1	P00761 SWISS-PROT:P00761		0	1			395700				0		2.757e-08	5.02	3	2211.12	7.13	49.86	0
High	IAHTEFDDELFTEDDGYNsQDsDTTSLNAR	2	1	1	P32913	S19(Phospho); S22(Phospho)	0	1	0.2	T(4): 0.0; T(12): 0.0; Y(17): 0.3; S(19): 29.0; S(22): 66.6; T(24): 49.2; T(25): 46.2; S(26): 8.6	7512000	0.212	1		0	101	0.0001856	5.02	3	3566.37	-2.81	58.2	0
High	IAHTEFDDELFTEDDGYNsQDsDTTSLNAr	1	1	1	P32913	S19(Phospho); S22(Phospho); R30(Label:13C(6))	0	1	0	T(4): 0.0; T(12): 0.0; Y(17): 3.0; S(19): 15.6; S(22): 84.2; T(24): 94.0; T(25): 2.6; S(26): 0.5	0				0	89	0.0005464	5.01	3	3572.41	2.74	57.96	0
High	LSAEEVDFVEIIGGTTR	8	1	1	P32589		0	1			472200	1.086	3	1.2	0		2.406e-08	5.01	2	1835.94	-1.26	68.7	0
High	GmNQsENDDDENNDEDDDDHGNFEr	1	1	1	Q12224	M2(Oxidation); S5(Phospho); R25(Label:13C(6))	0	1	1	S(5): 100.0	3533000	1.435	1		0	150	6.25e-06	5.01	3	3028	-1.96	20.02	0
High	YNDVIEDEsDDDNmsTDEAk	4	1	1	P48415	S9(Phospho); M14(Oxidation); S15(Phospho); K20(Label:13C(6))	0	1	0.9	Y(1): 0.0; S(9): 100.0; S(15): 89.6; T(16): 10.4	5682000	0.796	2	0.5	0	123	2.186e-06	5.01	2	2486.84	-1.84	32.37	0
High	VSLDDLQQSIEEDEDHVQSTDIAAmQk	5	1	1	P32471	M25(Oxidation); K27(Label:13C(6))	0	1			4304000	1.277	4	12.1	0		7.088e-07	5.01	3	3066.41	-0.54	58.23	0
High	LPASSsPsPSPTSSASPSr	3	1	1	P39732	S6(Phospho); S8(Phospho); R19(Label:13C(6))	0	1	0	S(4): 5.2; S(5): 47.4; S(6): 47.4; S(8): 0.0; S(10): 89.1; T(12): 9.6; S(13): 1.1; S(14): 0.1; S(16): 0.0; S(18): 0.0	2209000	0.424	1		0	78	3.309e-06	5.01	2	1965.83	-1.92	23.69	0
High	SNLSsPSSASSSASPATTVTK	34	1	1	P40850	S5(Phospho)	0	1	1	S(1): 0.0; S(4): 0.6; S(5): 99.4; S(7): 0.0; S(8): 0.0; S(10): 0.0; S(11): 0.0; S(12): 0.0; S(14): 0.0; T(17): 0.0; T(18): 0.0; T(20): 0.0	13800000	0.911	5	7.3	0	210	7.971e-09	5.01	2	2046.93	4.42	28.59	0
High	AmYTLSAQDEVFSLAFSPNR	7	1	1	P38011	M2(Oxidation)	0	1			357600	1.339	3	0.4	0		5.944e-07	5	2	2263.08	2.62	67.05	0
High	DTsTSADAEASEDQNK	2	4	1	A6ZRR2	S3(Phospho)	0	1	0.5	T(2): 4.4; S(3): 47.6; T(4): 47.6; S(5): 0.4; S(11): 0.0	347800	0.418	1		0	133	4.959e-07	5	2	1748.66	4.23	16.23	0
High	VVDDLIEDsDDDDFSSDSSk	7	2	1	B3LRE5	S9(Phospho); K20(Label:13C(6))	0	1	1	S(9): 100.0; S(15): 0.0; S(16): 0.0; S(18): 0.0; S(19): 0.0	3918000				0	193	3.481e-06	5	2	2288.89	-0.79	45.31	0
High	NEQASSVYSTQLLADIISEASK	10	1	1	P16861		0	1			661600	0.939	2	2.6	0		8.297e-07	5	3	2354.17	-3	78.77	0
High	SNPTSASSSQSELSEQPK	2	1	1	P40433		0	1			1539000	0.446	2	1.4	0		4.092e-08	5	2	1863.86	4.4	19.83	0
High	TGcISEEDTsDDEFDIEAPr	1	1	1	Q04121	C3(Carbamidomethyl); S10(Phospho); R20(Label:13C(6))	0	1	0.9	T(1): 0.0; S(5): 0.0; T(9): 7.0; S(10): 93.0	1814000	3.978	1		0	177	2.123e-06	4.99	2	2371.91	-3.99	47.16	0
High	AHsQsTLSEQEQVPLENDK	3	1	1	P31374	S3(Phospho); S5(Phospho)	0	1	0.9	S(3): 100.0; S(5): 91.1; T(6): 8.8; S(8): 0.1	293100	1.811	1		0	147	1.376e-06	4.99	2	2299.95	0.86	32.32	0
High	DHDDNSDYEsNDtGVNDELK	3	1	1	P53121	S10(Phospho); T13(Phospho)	0	1	1	S(6): 0.0; Y(8): 1.8; S(10): 98.2; T(13): 100.0	3584000	0.284	1		0	98	0.00016	4.99	2	2441.83	1.02	29.95	0
High	SIFSQEVVELPDsEDETQQVNK	11	4	1	A6ZRR2	S13(Phospho)	0	1	1	S(1): 0.0; S(4): 0.0; S(13): 100.0; T(17): 0.0	36660000	0.568	4	2.2	0	178	6.548e-07	4.98	3	2601.15	-3.21	56.49	0
High	NAVSTKPTPPPAPEASAESGLSsK	68	1	1	P16862	S23(Phospho)	0	1	0.9	S(4): 0.0; T(5): 0.0; T(8): 0.0; S(16): 0.0; S(19): 0.0; S(22): 6.9; S(23): 93.1	61730000	0.827	11	20.6	0	240	1.401e-09	4.98	3	2403.15	0.55	28.83	0
High	SLEASAADEsDEDEEAIr	2	1	1	P53840	S10(Phospho); R18(Label:13C(6))	0	1	1	S(1): 0.0; S(5): 0.0; S(10): 100.0	1965000	1.144	1		0	173	1.265e-07	4.98	2	2022.81	-2.86	32.12	0
High	SSNYDSsDEEsDEEDGKK	5	2	1	A6ZN26	S7(Phospho); S11(Phospho)	0	1	0.9	S(1): 0.0; S(2): 0.0; Y(4): 0.0; S(6): 8.7; S(7): 91.3; S(11): 100.0	7024000	1.151	2	12.6	0	142	0.001153	4.98	2	2180.71	2.61	15.78	1
High	LPETPsDEDGEVVEEEAQksPIGk	17	1	1	P40477	S6(Phospho); K19(Label:13C(6)); S20(Phospho); K24(Label:13C(6))	0	1	1	T(4): 0.2; S(6): 99.8; S(20): 100.0	65690000	1.052	3	12.4	0	133	1.492e-05	4.98	3	2755.21	0.74	39.81	1
High	rsSTPQISNIESTGSGGmHk	1	9	3	P0C2I3;Q12316;P0C2I6	R1(Label:13C(6)); S2(Phospho); M18(Oxidation); K20(Label:13C(6))	0	1	0	S(2): 0.8; S(3): 90.8; T(4): 8.4; S(8): 0.0; S(12): 0.0; T(13): 0.0; S(15): 0.0	152600				0	127	7.906e-05	4.97	3	2182	2.32	24.56	1
High	TEQDDILETEAsPAKDDDEIR	3	1	1	P17891	S12(Phospho)	0	1	1	T(1): 0.0; T(9): 0.0; S(12): 100.0	3235000	0.788	2	15.4	0	136	3.066e-05	4.97	3	2470.05	-1.17	39.92	1
High	DSSDEAsVSPIADNEr	8	1	1	P39968	S7(Phospho); R16(Label:13C(6))	0	1	1	S(2): 0.0; S(3): 0.0; S(7): 100.0; S(9): 0.0	35460000				0	174	1.131e-08	4.97	2	1777.73	2.86	27.42	0
High	LIEGDTGsGIIPDEQErQsLIAIEr	3	1	1	Q04991	S8(Phospho); R17(Label:13C(6)); S19(Phospho); R25(Label:13C(6))	0	1	0.9	T(6): 12.0; S(8): 88.0; S(19): 100.0	3418000	1.704	1		0	124	1.757e-05	4.96	3	2911.37	-5.09	55.96	1
High	VPtVGSYGVAGATLPETIPTSK	18	1	1	P38250	T3(Phospho)	0	1	1	T(3): 100.0; S(6): 0.0; Y(7): 0.0; T(13): 0.0; T(17): 0.0; T(20): 0.0; S(21): 0.0	3657000	0.807	7	11	0	175	6.498e-08	4.96	2	2225.11	1.41	54.42	0
High	YHELQQQQQQQQQQQQQQQQQQQQYHETk	1	1	1	P39081	K29(Label:13C(6))	0	1			445500	1.111	1		0		0.0001128	4.95	4	3786.78	2.6	16.55	0
High	mSANISETTAmITDIATAPAEIDR	23	1	1	P06169	M1(Oxidation); M11(Oxidation)	0	1			9465000	1.047	8	9.5	0		4.63e-08	4.95	2	2554.2	-0.78	58.08	0
High	EEEAAEEsDDDmGFGLFD	76	2	2	P05319;P10622	S8(Phospho); M12(Oxidation)	0	1	1	S(8): 100.0	391500000				0	296	6.076e-08	4.95	2	2101.71	1.74	66.3	0
High	SNNEVTEHsDSEDLTEk	4	3	1	B3LTK6	S9(Phospho); K17(Label:13C(6))	0	1	0.9	S(1): 0.0; T(6): 7.5; S(9): 92.5; S(11): 0.0; T(15): 0.0	3705000	1.025	2	10.1	0	151	2.508e-08	4.95	2	2019.82	2.55	19.57	0
High	SNNEVTEHsDSEDLTEK	5	3	1	B3LTK6	S9(Phospho)	0	1	1	S(1): 0.0; T(6): 0.1; S(9): 99.9; S(11): 0.1; T(15): 0.0	3683000	1.208	2	19.1	0	158	1.749e-06	4.95	2	2013.8	3.04	19.55	0
High	AQPEmNDKDDNEsGNEDAEENHDDEEDENEEEDRQVDQASK	1	1	1	P37838	M5(Oxidation); S13(Phospho)	0	1	1	S(13): 100.0; S(40): 0.0	10360000	1.409	1		0	50	0.005434	4.94	4	4844.77	-3.32	18.73	2
High	RQsEAFAGQNEDEADLKDDGsVVSGSNK	2	1	1	P38825	S3(Phospho); S21(Phospho)	0	1	1	S(3): 100.0; S(21): 95.4; S(24): 3.8; S(26): 0.8	2125000	0.897	2	35.2	0	91	0.000757	4.94	3	3113.3	7.65	32.91	2
High	LcYVALDFEQEmATAASSSSLEK	12	1	1	P60712	C2(Carbamidomethyl); M12(Oxidation)	0	1			749400				0		4.586e-06	4.94	3	2566.17	1.45	56.9	0
High	GESEVsPQEQNQEQGSEPAAIEEPASQNITEK	2	1	1	P40040	S6(Phospho)	0	1	1	S(3): 0.7; S(6): 98.6; S(16): 0.7; S(26): 0.0; T(30): 0.0	5328000	0.695	2	27.6	0	87	2.335e-05	4.94	3	3520.52	-1.95	36.48	0
High	SINPDEAVAYGAAVQGAILTGQSTSDETk	11	1	1	P40150	K29(Label:13C(6))	0	1			6074000	1.332	4	3.2	0		3.305e-08	4.94	3	2899.43	-0.46	61.51	0
High	SSSASFAAsEEsFTGITHDKDEQSDTPADK	2	1	1	P32568	S9(Phospho); S12(Phospho)	0	1	0.8	S(1): 0.0; S(2): 0.0; S(3): 0.0; S(5): 0.7; S(9): 98.8; S(12): 85.2; T(14): 15.1; T(17): 0.0; S(24): 0.0; T(26): 0.0	3057000	0.715	1		0	105	0.000116	4.94	3	3305.29	-5.5	41.92	1
High	DYEEELANDQEEEEGQGEGHENQsQEQR	8	1	1	P32457	S24(Phospho)	0	1	1	Y(2): 0.0; S(24): 100.0	12070000	0.891	2	2.4	0	88	0.0006851	4.93	3	3386.26	-6.53	32.77	0
High	FVDDsDTsYEEK	6	1	1	Q08951	S5(Phospho); S8(Phospho)	0	1	0.8	S(5): 93.4; T(7): 12.0; S(8): 88.0; Y(9): 6.6	4695000	1.128	2	13.2	0	116	2.708e-05	4.93	2	1594.52	-4.25	28.17	0
High	SGNIsGDEYLsQEEEVFDGNDIENNETk	6	1	1	P41896	S5(Phospho); S11(Phospho); K28(Label:13C(6))	0	1	0.1	S(1): 50.0; S(5): 50.0; Y(9): 84.6; S(11): 15.4; T(27): 0.0	2553000	2.025	2	7	0	92	0.001376	4.93	3	3298.29	-1.39	59.29	0
High	VPtVGSYGVAGATLPETIPTSk	8	1	1	P38250	T3(Phospho); K22(Label:13C(6))	0	1	1	T(3): 100.0; S(6): 0.0; Y(7): 0.0; T(13): 0.0; T(17): 0.0; T(20): 0.0; S(21): 0.0	2610000	0.793	1		0	185	1.728e-06	4.92	2	2231.13	-1.38	54.47	0
High	SVSDELDTFLSQsPPTFQQQSK	27	1	1	P06782	S13(Phospho)	0	1	1	S(1): 0.0; S(3): 0.0; T(8): 0.0; S(11): 0.0; S(13): 100.0; T(16): 0.0; S(21): 0.0	7302000	0.435	6	45.4	0	182	2.773e-06	4.92	3	2549.16	5.28	64.91	0
High	TISIESDVSNItDDDDLr	1	1	1	P20485	T12(Phospho); R18(Label:13C(6))	0	1	1	T(1): 0.0; S(3): 0.0; S(6): 0.0; S(9): 0.0; T(12): 100.0	391000	0.926	1		0	176	1.062e-06	4.92	2	2093.92	-0.32	50.31	0
High	VTDGALVVVDTIEGVcVQTETVLr	43	1	1	P32324	C16(Carbamidomethyl); R24(Label:13C(6))	0	1			4840000	1.45	7	7.4	0		2.53e-07	4.92	3	2579.38	3.34	82.99	0
High	KDEsDsENDIEIK	12	1	1	P32499	S4(Phospho); S6(Phospho)	0	1	1	S(4): 100.0; S(6): 100.0	29200000	0.885	1		0	180	1.052e-06	4.92	2	1681.63	4.7	25.69	1
High	IGDEQAGVVVDDETPPLEQQDsHEsLAADSR	13	1	1	P15274	S22(Phospho); S25(Phospho)	0	1	1	T(14): 0.0; S(22): 99.9; S(25): 97.9; S(30): 2.2	34360000	0.907	1		0	130	8.32e-05	4.91	3	3467.46	1.05	46.09	0
High	rSsAQEDAPIVIr	3	1	1	P35817	R1(Label:13C(6)); S3(Phospho); R13(Label:13C(6))	0	1	1	S(2): 0.0; S(3): 100.0	3382000	0.511	1		0	168	4.075e-06	4.91	2	1533.78	-4.4	34.14	1
High	DEDEIEGLAAsDDEQSGTHk	8	1	1	P53927	S11(Phospho); K20(Label:13C(6))	0	1	1	S(11): 99.9; S(16): 0.1; T(18): 0.0	25880000	1.01	2	4.4	0	144	9.432e-06	4.91	2	2231.9	2.24	31.32	0
High	GGkDDEIDEEDDsEEAk	1	2	1	P32892	K3(Label:13C(6)); S13(Phospho); K17(Label:13C(6))	0	1	1	S(13): 100.0	2216000				0	158	3.98e-06	4.91	2	1972.75	-3.68	18.32	1
High	SLLDsPHDTsPVK	10	1	1	P21192	S5(Phospho); S10(Phospho)	0	1	0.9	S(1): 0.0; S(5): 100.0; T(9): 6.7; S(10): 93.3	10870000	0.606	3	0.6	0	132	0.0007318	4.9	2	1555.64	-5.61	35.16	0
High	EILSGFHNAGPVAGAGAASGAAAAGGDAAAEEEk	2	1	1	P10622	K34(Label:13C(6))	0	1			974700	1.245	1		0		2.575e-06	4.9	3	3030.46	3.51	42.04	0
High	DAQGEEStINtPTGDESGEVVk	4	1	1	P53883	T8(Phospho); T11(Phospho); K22(Label:13C(6))	0	1	0.7	S(7): 15.8; T(8): 84.2; T(11): 84.2; T(13): 15.8; S(17): 0.0	5443000				0	71	6.685e-05	4.9	2	2428.98	3.9	31.12	0
High	LEDVDDDDIEEESTSsk	2	1	1	Q12176	S16(Phospho); K17(Label:13C(6))	0	1	0.1	S(13): 0.4; T(14): 6.0; S(15): 87.7; S(16): 6.0	841900	1.647	1		0	155	3.249e-06	4.89	2	2011.8	7.51	30.66	0
High	tISIESDVSNItDDDDLR	24	1	1	P20485	T1(Phospho); T12(Phospho)	0	1	0.5	T(1): 50.0; S(3): 50.0; S(6): 0.1; S(9): 0.0; T(12): 100.0	4606000	0.839	7	29.8	0	131	2.025e-06	4.89	2	2167.88	3.34	53.46	0
High	mQVDYGASEEDssEVEEEESKPSTHSTVLSR	1	2	1	A6ZSB3	M1(Oxidation); S12(Phospho); S13(Phospho)	0	1	0.7	Y(5): 0.3; S(8): 27.9; S(12): 85.9; S(13): 85.9; S(20): 0.0; S(23): 0.0; T(24): 0.0; S(26): 0.0; T(27): 0.0; S(30): 0.0	3169000	0.751	1		0	98	8.998e-05	4.89	3	3618.4	-8.64	35.02	0
High	TAGIQIVADDLTVTNPk	6	1	1	P00924	K17(Label:13C(6))	0	1			361500	0.919	1		0		2.372e-07	4.89	2	1761.97	-1.32	53.99	0
High	EDDNTPAGHAGNPTNISSPIVANsPNk	10	1	1	Q05166	S24(Phospho); K27(Label:13C(6))	0	1	1	T(5): 0.0; T(14): 0.0; S(17): 0.0; S(18): 0.0; S(24): 100.0	1784000	1.984	4	6.1	0	168	1.325e-07	4.89	3	2803.27	2.33	36.43	0
High	AADELGIDVDsDEDDISk	9	2	1	A6ZL85	S11(Phospho); K18(Label:13C(6))	0	1	1	S(11): 100.0; S(17): 0.0	9613000	1.102	3	0.3	0	229	9.221e-07	4.89	2	1992.83	0.5	47.65	0
High	DSYVSDDVANsTER	4	1	1	P32901	S11(Phospho)	0	1	0.5	S(2): 0.0; Y(3): 0.0; S(5): 0.0; S(11): 50.0; T(12): 50.0	3981000	0.883	2	11.2	0	142	1.196e-06	4.89	2	1637.63	-4.54	26.36	0
High	FDDLEVDDFEEVDsEDEEGEDEEDEDEDEk	1	1	1	P11745	S14(Phospho); K30(Label:13C(6))	0	1	1	S(14): 100.0	387500	1.095	1		0	113	0.0003698	4.88	3	3681.28	-3.91	55.76	0
High	VVEDEEIDEIGTGsGTETEr	3	1	1	P06779	S14(Phospho); R20(Label:13C(6))	0	1	1	T(12): 0.0; S(14): 99.9; T(16): 0.1; T(18): 0.0	4781000				0	166	4.397e-06	4.88	2	2250.97	2.99	37.26	0
High	SGETEDTFIADLVVGLr	20	2	2	P00924;P00925	R17(Label:13C(6))	0	1			1150000				0		1.464e-08	4.88	2	1827.96	6.91	78.41	0
High	FAIPAINVTSSSTAVAALEAAr	6	1	1	P14540	R22(Label:13C(6))	0	1			1577000	0.962	1		0		2.132e-08	4.88	3	2166.18	-5.05	68.74	0
High	LIEGDTGsGIIPDEQER	2	1	1	Q04991	S8(Phospho)	0	1	1	T(6): 0.0; S(8): 100.0	1614000	1.342	2	8.8	0	152	5.527e-08	4.88	2	1908.86	-0.6	43.84	0
High	VAAEQPStLNAESIKGEDSGSADVQsVQDHEsVK	6	1	1	P32566	T8(Phospho); S26(Phospho); S32(Phospho)	0	1	0	S(7): 0.1; T(8): 0.4; S(13): 5.3; S(19): 1.4; S(21): 93.1; S(26): 99.8; S(32): 100.0	10330000	1.489	3	19.5	0	50	0.01431	4.87	3	3752.57	2.87	35.44	1
High	ILENIsDDDYDDDDDGNK	3	1	1	P43573	S6(Phospho)	0	1	1	S(6): 100.0; Y(10): 0.0	1569000	0.834	2	17.6	0	227	9.349e-08	4.87	2	2150.8	2.18	35.62	0
High	TAPVSSTAGPQTAsTSK	2	1	1	Q04947	S14(Phospho)	0	1	0.8	T(1): 0.0; S(5): 0.0; S(6): 0.0; T(7): 0.0; T(12): 6.5; S(14): 80.6; T(15): 6.5; S(16): 6.5	1847000				0	151	9.661e-07	4.87	2	1670.76	-2.19	19.04	0
High	NAVSTkPTPPPAPEASAEsGLsSk	8	1	1	P16862	K6(Label:13C(6)); S19(Phospho); S22(Phospho); K24(Label:13C(6))	0	1	0.5	S(4): 0.0; T(5): 0.0; T(8): 0.0; S(16): 0.0; S(19): 95.2; S(22): 52.4; S(23): 52.4	13260000	0.263	1		0	168	7.787e-08	4.87	3	2495.16	2.75	29.52	0
High	NSALAVADDsDDGITr	3	1	1	Q12161	S10(Phospho); R16(Label:13C(6))	0	1	1	S(2): 0.0; S(10): 100.0; T(15): 0.0	3049000	0.771	2	4.2	0	142	3.832e-07	4.87	2	1705.74	-0.96	36.05	0
High	SSIDADELDPmsPGPPSK	2	1	1	P08678	M11(Oxidation); S12(Phospho)	0	1	1	S(1): 0.0; S(2): 0.0; S(12): 99.9; S(17): 0.1	1540000				0	135	6.481e-07	4.87	2	1938.8	-2.42	36.96	0
High	TIEENIDEEYsDEYSR	1	1	1	P53273	S11(Phospho)	0	1	0.9	T(1): 0.0; Y(10): 8.0; S(11): 91.9; Y(14): 0.0; S(15): 0.0	1859000	1.375	1		0	138	1.118e-05	4.86	2	2071.79	-5.93	40.5	0
High	TISIESDVSNItDDDDLR	1	1	1	P20485	T12(Phospho)	0	1	1	T(1): 0.0; S(3): 0.0; S(6): 0.0; S(9): 0.9; T(12): 99.1	643300				0	130	1.423e-05	4.86	2	2087.9	-1.55	50.29	0
High	FQYIAISQSDADSEScK	15	1	1	P38013	C16(Carbamidomethyl)	0	1			3396000	1.161	3	0.7	0		2.231e-09	4.86	2	1948.87	3.22	41.19	0
High	ISSQGQFSmQPTLTsPK	11	1	1	P34217	M9(Oxidation); S15(Phospho)	0	1	0.9	S(2): 0.0; S(3): 0.0; S(8): 0.0; T(12): 0.0; T(14): 6.0; S(15): 94.0	517800				0	172	9.429e-07	4.86	2	1932.88	0.26	33.89	0
High	FATVPTGGASSAAAGAAGAAAGGDAAEEEK	1	1	1	P02400		0	1			294300	0.996	1		0		5.403e-10	4.86	3	2563.2	3.16	36.81	0
High	tRSPELQDNLKSSssLLQDQTPQR	3	1	1	Q05812	T1(Phospho); S14(Phospho); S15(Phospho)	0	1	0.2	T(1): 50.0; S(3): 50.0; S(12): 2.5; S(13): 53.4; S(14): 52.4; S(15): 91.7; T(21): 0.0	4149000	0.862	2	41.8	0	91	0.01432	4.86	3	2968.27	-4.17	39.98	2
High	NSsAsTIAAANVDSDDDETNLSSAGGDITHDIYk	3	1	1	P50944	S3(Phospho); S5(Phospho); K34(Label:13C(6))	0	1	0	S(2): 43.2; S(3): 43.2; S(5): 6.8; T(6): 6.8; S(14): 97.3; T(19): 2.6; S(22): 0.1; S(23): 0.0; T(29): 0.0; Y(33): 0.0	3771000	1.172	1		0	50	0.001557	4.86	3	3620.49	-0.78	52.44	0
High	RANSNEDGESVSsIQEsPK	12	1	1	P34216	S13(Phospho); S17(Phospho)	0	1	1	S(4): 0.0; S(10): 0.0; S(12): 0.8; S(13): 99.2; S(17): 100.0	5419000	1.005	4	12.1	0	164	1.47e-05	4.86	3	2193.86	-4.03	20.87	1
High	EEEAKEEsDDDmGFGLFD	69	1	1	P02400	S8(Phospho); M12(Oxidation)	0	1	1	S(8): 100.0	274800000	1.161	8	11.3	0	197	2.813e-05	4.85	2	2158.76	-4.64	59.35	1
High	VEDAEYEssDDEDEK	6	1	1	Q05022	S8(Phospho); S9(Phospho)	0	1	1	Y(6): 0.1; S(8): 100.0; S(9): 100.0	16540000	1.151	1		0	159	8.063e-07	4.85	2	1919.61	3.48	19.84	0
High	NLLTNTPVDYEYEsDAEEEQGDk	7	1	1	Q12176	S14(Phospho); K23(Label:13C(6))	0	1	1	T(4): 0.0; T(6): 0.0; Y(10): 0.0; Y(12): 0.0; S(14): 100.0	19330000	1.113	3	0.6	0	130	7.286e-05	4.85	3	2745.15	3.06	51.39	0
High	EcDIVFSGLDADYAGAIEK	2	1	1	P13663	C2(Carbamidomethyl)	0	1			115600				0		2.625e-08	4.84	2	2072.95	-1.38	61.84	0
High	SALDVGEHSDssDIEVDHTK	9	1	1	P27344	S11(Phospho); S12(Phospho)	0	1	1	S(1): 0.0; S(9): 0.1; S(11): 99.9; S(12): 100.0; T(19): 0.0	5164000	0.776	6	28.6	0	145	1.007e-06	4.84	3	2300.89	-1.62	31.97	0
High	LLsDDEYEDDNNNDSTNNDk	5	1	1	P54000	S3(Phospho); K20(Label:13C(6))	0	1	1	S(3): 100.0; Y(7): 0.0; S(15): 0.0; T(16): 0.0	2894000	1.217	2	10	0	134	1.841e-07	4.84	2	2415.91	1.45	32.93	0
High	GEYYNQDNNDGLEEDEsEsEQEADVPk	7	1	1	Q06205	S17(Phospho); S19(Phospho); K27(Label:13C(6))	0	1	1	Y(3): 0.0; Y(4): 0.0; S(17): 100.0; S(19): 100.0	62310000	1.013	1		0	149	2.689e-05	4.84	3	3269.19	-0.11	39.48	0
High	RDsDNAVHAAAsPLAPSNTPSDPK	4	1	1	P39001	S3(Phospho); S12(Phospho)	0	1	1	S(3): 100.0; S(12): 100.0; S(17): 0.0; T(19): 0.0; S(21): 0.0	8086000				0	142	9.437e-07	4.84	3	2578.1	0.98	28.12	1
High	ERDDYDLPSISSLPGssSGSRTDVR	3	1	1	Q05580	S16(Phospho); S17(Phospho)	0	1	0.1	Y(5): 0.0; S(9): 0.0; S(11): 0.0; S(12): 0.0; S(16): 96.1; S(17): 11.6; S(18): 11.6; S(20): 70.4; T(22): 10.3	3553000	1.412	1		0	104	0.005301	4.84	3	2856.21	1.39	48.79	2
High	DSYVsDDVANsTEr	5	1	1	P32901	S5(Phospho); S11(Phospho); R14(Label:13C(6))	0	1	0.9	S(2): 0.0; Y(3): 0.0; S(5): 100.0; S(11): 92.1; T(12): 7.9	5435000	0.561	1		0	106	0.0006238	4.83	2	1723.62	-1.98	28.99	0
High	VVAETTYIDtPDtETk	13	1	1	Q08412	T10(Phospho); T13(Phospho); K16(Label:13C(6))	0	1	1	T(5): 0.0; T(6): 0.0; Y(7): 0.4; T(10): 99.6; T(13): 99.6; T(15): 0.4	22160000	0.92	1		0	177	1.642e-06	4.83	2	1948.82	-0.39	34.66	0
High	SNLssPSSASSSASPATTVTk	10	1	1	P40850	S4(Phospho); S5(Phospho); K21(Label:13C(6))	0	1	0	S(1): 99.9; S(4): 8.0; S(5): 91.3; S(7): 0.7; S(8): 0.1; S(10): 0.0; S(11): 0.0; S(12): 0.0; S(14): 0.0; T(17): 0.0; T(18): 0.0; T(20): 0.0	20930000				0	154	3.423e-06	4.83	2	2132.9	-4.35	29.67	0
High	DNADLPVDPYHLsPQQQPSNNLFGSGR	1	1	1	P14180	S13(Phospho)	0	1	0.5	Y(10): 50.0; S(13): 50.0; S(19): 0.0; S(25): 0.0	571300	1.405	1		0	105	9.443e-05	4.83	3	3046.38	3.44	56.86	0
High	NQLVAASsPQQLQQQK	7	1	1	Q12518	S8(Phospho)	0	1	1	S(7): 0.0; S(8): 100.0	3615000	0.572	4	10.1	0	219	2.256e-07	4.82	2	1847.9	0.52	32.18	0
High	DNEELQEIDNVsLDEPk	10	1	1	P25037	S12(Phospho); K17(Label:13C(6))	0	1	1	S(12): 100.0	11090000	1.155	3	2.3	0	259	3.655e-09	4.82	3	2072.91	3.96	48.17	0
High	NLIEDEDDGEsEksSDVDMDDEEWr	2	1	1	P25441	S11(Phospho); K13(Label:13C(6)); S14(Phospho); R25(Label:13C(6))	0	1	0.9	S(11): 99.9; S(14): 90.6; S(15): 9.5	1306000	1.216	1		0	156	4.621e-05	4.82	3	3129.18	8.64	48.79	1
High	SQmsVELDDDADLDDELAQLK	4	2	1	A6ZNQ5	M3(Oxidation); S4(Phospho)	0	1	0.5	S(1): 50.0; S(4): 50.0	2380000	1.082	2	9.9	0	180	9.071e-08	4.82	2	2446.02	-1.73	61.31	0
High	SGSTTDDDKGsDKEDVmGDGsNDDDEDNVDPLHR	5	1	1	P40059	S11(Phospho); M17(Oxidation); S21(Phospho)	0	1	0	S(1): 43.9; S(3): 43.9; T(4): 8.7; T(5): 1.8; S(11): 1.8; S(21): 100.0	10790000	1.379	4	4.3	0	89	0.004423	4.82	4	3813.4	3.25	27.55	2
High	AVDDFLISLDGTANK	2	2	2	P00924;P00925		0	1			0				0		7.959e-08	4.82	2	1578.81	4.8	63.78	0
High	LIEAFNEIAEDSEQFEK	6	1	1	P02829		0	1			1431000	0.47	2	16.1	0		1.446e-06	4.82	2	2011.94	-3.62	62.89	0
High	DAETADIGDQSEVEsDTEELk	2	1	1	P20484	S15(Phospho); K21(Label:13C(6))	0	1	0.9	T(4): 0.0; S(11): 0.0; S(15): 90.2; T(17): 9.7	1654000				0	148	1.599e-05	4.81	2	2366.97	-1.89	39.83	0
High	SkVEDAEYEssDDEDEk	14	1	1	Q05022	K2(Label:13C(6)); S10(Phospho); S11(Phospho); K17(Label:13C(6))	0	1	1	S(1): 0.0; Y(8): 0.0; S(10): 100.0; S(11): 100.0	83420000	1.126	2	7.1	0	187	6.509e-06	4.81	3	2146.75	-5.83	19.22	1
High	LLLSPAssNVDDDRNR	6	1	1	P53273	S7(Phospho); S8(Phospho)	0	1	1	S(4): 0.9; S(7): 99.5; S(8): 99.5	10570000				0	172	5.054e-05	4.81	2	1931.83	3.56	39.14	1
High	sAAQSQLPNTFDk	4	4	1	A7A060	S1(Phospho); K13(Label:13C(6))	0	1	1	S(1): 100.0; S(5): 0.0; T(10): 0.0	1352000	1.726	2	18.4	0	179	2.826e-06	4.8	2	1492.67	-2.22	36.02	0
High	HISTDFsDDDLEK	6	1	1	Q06505	S7(Phospho)	0	1	1	S(3): 0.0; T(4): 0.0; S(7): 100.0	2765000	0.813	4	3.2	0	160	9.587e-07	4.8	2	1601.64	-0.98	36.39	0
High	NPFLDDVSsATDFR	4	1	1	Q05518	S9(Phospho)	0	1	0.9	S(8): 5.8; S(9): 93.8; T(11): 0.4	705200	0.404	1		0	145	4.656e-05	4.8	2	1663.7	-1.05	57.48	0
High	ANLDKPITEGIAsPTsPK	2	1	1	Q01389	S13(Phospho); S16(Phospho)	0	1	0.5	T(8): 0.0; S(13): 100.0; T(15): 50.0; S(16): 50.0	3995000	0.791	1		0	99	7.687e-06	4.79	2	1998.93	6.19	38.43	0
High	DSYVsDDVANsTER	8	1	1	P32901	S5(Phospho); S11(Phospho)	0	1	0.9	S(2): 0.0; Y(3): 0.0; S(5): 100.0; S(11): 93.2; T(12): 6.8	13730000	0.432	1		0	122	7.27e-05	4.79	2	1717.59	-2.63	28.8	0
High	VVDDLIEDsDDDDFsSDSSK	12	2	1	B3LRE5	S9(Phospho); S15(Phospho)	0	1	0.5	S(9): 100.0; S(15): 49.6; S(16): 49.6; S(18): 0.4; S(19): 0.4	1497000	0.815	2	74.8	0	167	9.905e-05	4.79	2	2362.84	0.92	48.2	0
High	DDFsrDDEYDDLNtIDk	11	1	1	P08004	S4(Phospho); R5(Label:13C(6)); T14(Phospho); K17(Label:13C(6))	0	1	1	S(4): 100.0; Y(9): 0.0; T(14): 100.0	4893000	0.711	2	12.6	0	157	2.063e-06	4.79	3	2247.84	0.32	41.91	1
High	AAsEEsDVEEDEDk	1	2	1	A6ZMA9	S3(Phospho); S6(Phospho); K14(Label:13C(6))	0	1	1	S(3): 100.0; S(6): 100.0	3475000				0	153	1.166e-06	4.79	2	1718.57	-0.4	20.68	0
High	TGVIVGEDVHNLFTYAk	13	1	1	P14540	K17(Label:13C(6))	0	1			3719000	1.033	5	29.1	0		9.886e-09	4.79	2	1868.98	-0.12	56.03	0
High	IVSNNsDDEDEDIGEr	7	1	1	P47035	S6(Phospho); R16(Label:13C(6))	0	1	1	S(3): 0.0; S(6): 100.0	18600000	1.114	4	3.6	0	222	6.095e-09	4.79	2	1892.75	1.08	23.94	0
High	DNVGNSSDtEDmDEIDVQDK	8	1	1	Q06833	T9(Phospho); M12(Oxidation)	0	1	0.5	S(6): 0.2; S(7): 49.9; T(9): 49.9	12750000	0.95	2	3.6	0	215	5.529e-06	4.79	3	2321.87	4.84	29.27	0
High	VVEVcLADLQGSEDHSFR	4	3	1	A6ZM02	C5(Carbamidomethyl)	0	1			1980000	1.359	2	7.8	0		1.105e-07	4.79	2	2060.96	-3.87	49.26	0
High	SEsTEVDVDGNAIR	7	1	1	P37303	S3(Phospho)	0	1	1	S(1): 0.4; S(3): 99.1; T(4): 0.4	47660000	2.482	2	4.2	0	165	1.152e-06	4.78	2	1571.66	-1.36	32.9	0
High	ASNFDsDDEmDENEIWSALVk	1	1	1	Q12176	S6(Phospho); M10(Oxidation); K21(Label:13C(6))	0	1	1	S(2): 0.7; S(6): 99.3; S(17): 0.0	855200	1.145	1		0	179	6.406e-06	4.78	3	2517.02	2.11	69.97	0
High	LDEsDENEEALAK	3	1	1	Q08492	S4(Phospho)	0	1	1	S(4): 100.0	4404000	0.867	1		0	131	3.711e-06	4.78	2	1542.62	-2.77	26.52	0
High	KPENAETPSQTsQEATQ	1	1	1	P25087	S12(Phospho)	0	1	0.7	T(7): 10.6; S(9): 10.6; T(11): 10.6; S(12): 67.8; T(16): 0.3	3791000	1.415	1		0	72	0.0003049	4.77	2	1925.81	-2.89	16.62	0
High	INNDENSsGNEEDEDGNRQEVLDFQDAER	7	1	1	P27514	S8(Phospho)	0	1	0.5	S(7): 50.0; S(8): 50.0	6357000	1.359	1		0	124	5.703e-05	4.77	3	3418.36	1.56	41.42	1
High	DYEEELANDQEEEEGQGEGHENQsQEQr	3	1	1	P32457	S24(Phospho); R28(Label:13C(6))	0	1	1	Y(2): 0.0; S(24): 100.0	10100000				0	110	6.743e-05	4.77	3	3392.29	-2.85	33.12	0
High	GNDEDKQEDIAIEVsDVELTDEEsK	2	1	1	Q05942	S15(Phospho); S24(Phospho)	0	1	0	S(15): 100.0; T(20): 99.8; S(24): 0.2	567100	0.402	1		0	100	0.0004333	4.76	3	2967.2	4.44	49.62	1
High	RDAETADIGDQsEVEsDTEELK	2	1	1	P20484	S12(Phospho); S16(Phospho)	0	1	1	T(5): 0.0; S(12): 100.0; S(16): 98.8; T(18): 1.2	758600	1.123	1		0	133	0.0001149	4.76	3	2597.03	4.49	38.66	1
High	DDFsRDDEYDDLNtIDK	10	1	1	P08004	S4(Phospho); T14(Phospho)	0	1	1	S(4): 100.0; Y(9): 0.0; T(14): 100.0	8151000	0.616	2	9.2	0	223	5.831e-08	4.76	3	2235.8	0.15	42.69	1
High	ADDmPVVQADNQTSsSK	4	1	1	Q04602	M4(Oxidation); S15(Phospho)	0	1	0.9	T(13): 0.0; S(14): 0.1; S(15): 92.7; S(16): 7.3	10460000	1.059	2	4.9	0	148	2.235e-05	4.76	2	1888.77	3.23	19.22	0
High	SEQEFDAVADEDADDk	2	1	1	Q12176	K16(Label:13C(6))	0	1			3601000	1.112	2	7.8	0		6.206e-09	4.76	2	1789.74	2.32	31.08	0
High	LAPTNsGGsGGKLDDPSGASSYYASHR	15	1	1	A7A261	S6(Phospho); S9(Phospho)	0	1	1	T(4): 1.4; S(6): 98.6; S(9): 100.0; S(17): 0.0; S(20): 0.0; S(21): 0.0; Y(22): 0.0; Y(23): 0.0; S(25): 0.0	8197000	0.846	5	21.6	0	148	3.646e-06	4.76	3	2812.17	3.39	32.23	1
High	SLSSAQSSSSGPSssSEEDDSrDIESLDk	12	1	1	P12683	S14(Phospho); S15(Phospho); R22(Label:13C(6)); K29(Label:13C(6))	0	1	0.5	S(1): 0.0; S(3): 0.0; S(4): 0.0; S(7): 0.0; S(8): 0.0; S(9): 0.0; S(10): 0.2; S(13): 53.2; S(14): 53.2; S(15): 93.1; S(16): 0.3; S(21): 0.0; S(26): 0.0	12830000	0.717	4	27.1	0	142	0.0001028	4.75	3	3146.26	0.8	39.12	1
High	RSDSGVHSPItDNSSVASSTTSR	2	1	1	Q00816	T11(Phospho)	0	1	0	S(2): 0.0; S(4): 0.0; S(8): 100.0; T(11): 0.0; S(14): 0.0; S(15): 0.0; S(18): 0.0; S(19): 0.0; T(20): 0.0; T(21): 0.0; S(22): 0.0	1243000	0.618	2	2.7	0	144	1.435e-05	4.75	3	2428.07	-1.81	22.23	1
High	FSAGSGSESHTESSRsDDEDsQAK	2	1	1	Q02969	S16(Phospho); S21(Phospho)	0	1	0.1	S(2): 0.0; S(5): 0.0; S(7): 0.1; S(9): 0.3; T(11): 1.8; S(13): 75.4; S(14): 11.3; S(16): 11.2; S(21): 99.9	3530000	1.228	2	7.7	0	89	0.0003031	4.75	3	2660.96	-1.31	16.6	1
High	EKVEEQEQQQQQIIK	2	1	1	P38701		0	1			1182000	1.252	2	15	0		1.888e-05	4.75	3	1884.96	-4.57	22.28	1
High	ELTVDVAVIrPENDEEEIEQETGsEEkQE	6	1	1	P10080	R10(Label:13C(6)); S24(Phospho); K27(Label:13C(6))	0	1	0.1	T(3): 0.0; T(22): 86.9; S(24): 13.1	5257000	0.982	3	7.6	0	109	0.0001979	4.75	3	3436.56	0.85	52.63	1
High	TSSQLsFPNIPEDEPQR	5	1	1	Q05518	S6(Phospho)	0	1	1	T(1): 0.8; S(2): 0.8; S(3): 0.1; S(6): 98.3	2992000	0.768	1		0	118	0.0001532	4.75	2	2024.89	-1.57	50.39	0
High	TTIDNTSQSGAsPQR	2	1	1	Q07834	S12(Phospho)	0	1	1	T(1): 0.0; T(2): 0.0; T(6): 0.0; S(7): 0.0; S(9): 0.0; S(12): 100.0	2685000	0.945	2	17.5	0	169	6.666e-05	4.74	2	1642.71	2.94	16.7	0
High	rEIDEQEssDDELk	3	4	1	A6ZPC2	R1(Label:13C(6)); S8(Phospho); S9(Phospho); K14(Label:13C(6))	0	1	1	S(8): 100.0; S(9): 100.0	6211000	1.241	2	31	0	124	0.0004782	4.74	2	1864.72	-2.99	24.84	1
High	TAEVSHDIENSSQNTTGNVLPVSsPQTR	11	1	1	P47068	S24(Phospho)	0	1	0.5	T(1): 0.0; S(5): 0.0; S(11): 0.0; S(12): 0.0; T(15): 0.0; T(16): 0.0; S(23): 49.7; S(24): 49.7; T(27): 0.7	16350000	0.252	4	1.9	0	173	1.112e-06	4.74	3	3048.4	2.47	36.13	0
High	RTsGTQPTTAPVAAEEPR	1	2	1	B3LR49	S3(Phospho)	0	1	0.5	T(2): 5.6; S(3): 47.2; T(5): 47.2; T(8): 0.0; T(9): 0.0	804900	0.68	1		0	99	0.0002664	4.73	2	1948.91	-3.06	24.28	1
High	TAGIQIVADDLTVTNPAr	17	1	1	P00925	R18(Label:13C(6))	0	1			5725000	1.009	4	3	0		8.521e-07	4.73	2	1861.01	0.36	55.75	0
High	NLIEDEDDGEsEKsSDVDMDDEEWR	2	1	1	P25441	S11(Phospho); S14(Phospho)	0	1	0.9	S(11): 99.6; S(14): 86.3; S(15): 14.2	1171000				0	96	0.0003191	4.73	3	3117.11	1.5	48.76	1
High	sQSLTSSVANNAPQSVRDDVELPETLEER	2	1	1	P34216	S1(Phospho)	0	1	0.9	S(1): 86.0; S(3): 13.6; T(5): 0.4; S(6): 0.0; S(7): 0.0; S(15): 0.0; T(25): 0.0	2347000	0.937	2	12.6	0	109	0.0002987	4.73	3	3251.51	2.43	54.36	1
High	IGDEQAGVVVDDETPPLEQQDsHEsLAADSr	8	1	1	P15274	S22(Phospho); S25(Phospho); R31(Label:13C(6))	0	1	1	T(14): 0.0; S(22): 99.9; S(25): 99.4; S(30): 0.7	33180000	1.08	6	6.2	0	103	1.551e-05	4.73	3	3473.48	3.48	46.15	0
High	QIDGASSPSSNEDALEsDNNEk	3	1	1	Q06451	S17(Phospho); K22(Label:13C(6))	0	1	1	S(6): 0.0; S(7): 0.0; S(9): 0.0; S(10): 0.0; S(17): 100.0	2328000	0.892	1		0	149	4.608e-06	4.72	2	2392.96	-3.4	26.76	0
High	SGSTTDDDKGsDKEDVmGDGSNDDDEDNVDPLHR	1	1	1	P40059	S11(Phospho); M17(Oxidation)	0	1	0.1	S(1): 38.4; S(3): 38.4; T(4): 7.7; T(5): 7.7; S(11): 7.7; S(21): 0.1	5549000	0.725	1		0	88	0.0008425	4.71	4	3733.41	-2.17	27.37	2
High	NPEEVEQVAEEAAAAEEGEEEEVK	4	1	1	B3LT19		0	1			1962000	1.133	1		0		2.264e-05	4.71	3	2615.15	1.81	55.26	0
High	SLFVVGVDNVSSQQmHEVr	16	1	1	P05317	M15(Oxidation); R19(Label:13C(6))	0	1			21010000	1.229	5	5	0		8.752e-08	4.71	2	2153.08	3.53	45.61	0
High	VVEATPEDGTASsQksTINAENENTk	5	1	1	Q06505	S13(Phospho); K15(Label:13C(6)); S16(Phospho); K26(Label:13C(6))	0	1	0.1	T(5): 0.0; T(10): 0.0; S(12): 90.5; S(13): 9.6; S(16): 90.3; T(17): 9.5; T(25): 0.1	6569000	2.081	2	19.5	0	136	0.000108	4.7	3	2892.25	-2.1	23.51	1
High	ASSPsRPLFGVGTsPNR	14	1	1	P38692	S5(Phospho); S14(Phospho)	0	1	0	S(2): 5.6; S(3): 94.0; S(5): 0.4; T(13): 5.6; S(14): 94.4	3053000	0.847	5	28.8	0	178	2.908e-07	4.7	3	1889.84	2.63	41.81	0
High	AADELGIDVDsDEDDISK	8	2	1	A6ZL85	S11(Phospho)	0	1	1	S(11): 100.0; S(17): 0.0	9539000	1.087	1		0	204	7.621e-06	4.7	2	1986.8	-4.42	48.12	0
High	KsSETSPDSTPAPSAPASTNAPTNNK	4	1	1	P53235	S2(Phospho)	0	1	0.1	S(2): 10.3; S(3): 10.3; T(5): 10.3; S(6): 67.1; S(9): 1.7; T(10): 0.3; S(14): 0.0; S(18): 0.0; T(19): 0.0; T(23): 0.0	2445000	0.813	1		0	112	5.858e-06	4.7	3	2637.17	-0.97	21.07	1
High	VNNDHINESTVSSQYLsDDNELSLRPATER	1	8	1	P0C2J4	S17(Phospho)	0	1	0.8	S(9): 4.2; T(10): 1.0; S(12): 4.2; S(13): 4.2; Y(15): 4.2; S(17): 81.0; S(23): 0.3; T(28): 1.0	600600				0	70	0.002969	4.7	3	3483.58	4.42	45.81	0
High	VNYAEsDDDDsDTTFTAk	1	1	1	Q03834	S6(Phospho); S11(Phospho); K18(Label:13C(6))	0	1	1	Y(3): 0.0; S(6): 100.0; S(11): 99.3; T(13): 0.7; T(14): 0.0; T(16): 0.0	3184000				0	157	2.096e-06	4.7	2	2159.77	1.47	34.65	0
High	LTYEPIDLSSILsDGEEK	8	1	1	P06105	S13(Phospho)	0	1	1	T(2): 0.0; Y(3): 0.0; S(9): 0.0; S(10): 0.0; S(13): 100.0	968000	0.337	1		0	160	2.244e-07	4.7	2	2088.96	-1.44	71.39	0
High	SLsGLDLQNQNK	10	1	1	P34217	S3(Phospho)	0	1	1	S(1): 0.2; S(3): 99.8	16340000	0.717	3	8.2	0	181	7.81e-06	4.69	2	1396.65	0.3	39.95	0
High	NPEEVEQVAEEAAAAEEGEEEEVk	4	1	1	B3LT19	K24(Label:13C(6))	0	1			2439000	1.623	2	27.2	0		4.941e-05	4.69	3	2621.16	-3.22	55.68	0
High	ErEENFEENsEDEDGFDLDALr	5	1	1	P53313	R2(Label:13C(6)); S10(Phospho); R22(Label:13C(6))	0	1	1	S(10): 100.0	1806000	1.365	2	30.5	0	201	7.803e-07	4.69	3	2750.1	-4.47	55.15	1
High	KVEDIEsENEsDIEEEQKQEEK	9	1	1	P53743	S7(Phospho); S11(Phospho)	0	1	1	S(7): 100.0; S(11): 100.0	54140000	1.37	4	4.6	0	133	0.0009572	4.69	3	2824.13	-0.46	31.73	2
High	SrTNDssLLPGYMDSATLLHPGk	5	2	1	A6ZPP2	R2(Label:13C(6)); S6(Phospho); S7(Phospho); K23(Label:13C(6))	0	1	0.8	S(1): 9.2; T(3): 9.2; S(6): 83.8; S(7): 97.7; Y(12): 0.0; S(15): 0.0; T(17): 0.0	844100	1.654	1		0	159	5.035e-06	4.69	3	2632.2	4.4	59.38	1
High	KNPDEDEFLINsDDEM	6	1	1	Q08412	S12(Phospho)	0	1	1	S(12): 100.0	4249000	0.937	2	0.1	0	163	2.397e-05	4.69	2	1990.77	3.27	55.88	1
High	rPSDDDDNEsEDDDkQEEVDISk	7	1	1	P25635	R1(Label:13C(6)); S10(Phospho); K15(Label:13C(6)); K23(Label:13C(6))	0	1	1	S(3): 0.0; S(10): 100.0; S(22): 0.0	43400000	1.25	2	10.6	0	154	1.313e-05	4.69	3	2778.12	-1.71	21.19	1
High	LYASsFsSNHGPSSGSFEEEHTk	12	1	1	P54867	S5(Phospho); S7(Phospho); K23(Label:13C(6))	0	1	0.8	Y(2): 0.0; S(4): 13.0; S(5): 87.0; S(7): 86.3; S(8): 12.9; S(13): 0.3; S(14): 0.3; S(16): 0.1; T(22): 0.0	4882000	1.235	5	18.8	0	101	0.0002299	4.69	3	2651.04	0.26	34.1	0
High	EILSNAEELEQVVQLVGk	7	1	1	P17255	K18(Label:13C(6))	0	1			307300	1.167	4	17	0		1.208e-05	4.69	2	2004.1	2.94	73.53	0
High	FAEGSGHssDLAk	6	1	1	P46950	S8(Phospho); S9(Phospho); K13(Label:13C(6))	0	1	1	S(5): 0.0; S(8): 100.0; S(9): 100.0	7378000	0.788	2	1.1	0	111	6.588e-05	4.68	2	1471.56	-1.63	21.89	0
High	YTGNLsPVsDIVR	2	1	1	P38928	S6(Phospho); S9(Phospho)	0	1	1	Y(1): 0.0; T(2): 0.0; S(6): 100.0; S(9): 100.0	1653000				0	118	5.472e-06	4.68	2	1580.67	-2.75	53.17	0
High	RGSLSsAsSSPSTDR	2	1	1	P53879	S6(Phospho); S8(Phospho)	0	1	0.1	S(3): 0.1; S(5): 1.9; S(6): 96.2; S(8): 10.1; S(9): 65.7; S(10): 8.7; S(12): 8.7; T(13): 8.7	3216000	0.5	2	22.5	0	73	0.001778	4.68	2	1654.64	-3.98	17.63	1
High	IIYVDDGVLSFQVLEVVDDK	3	1	1	P00549		0	1			92470	0.708	1		0		5.216e-07	4.68	2	2266.19	3.42	78.43	0
High	RSssTGTGSAmSGGLATR	2	1	1	P40013	S3(Phospho); S4(Phospho); M11(Oxidation)	0	1	1	S(2): 1.8; S(3): 98.2; S(4): 98.2; T(5): 1.8; T(7): 0.0; S(9): 0.0; S(12): 0.0; T(17): 0.0	4234000	0.431	2	3.4	0	93	0.0002008	4.68	2	1859.73	-1.85	19.98	1
High	KAsQsSTETQGPSSESGLmTVK	1	1	1	P18961	S3(Phospho); S5(Phospho); M19(Oxidation)	0	1	0.3	S(3): 98.7; S(5): 33.6; S(6): 33.6; T(7): 33.6; T(9): 0.5; S(13): 0.0; S(14): 0.0; S(16): 0.0; T(20): 0.0	2803000	1.556	1		0	132	0.0001728	4.67	3	2415.99	-2.18	27.02	1
High	EHGEPLFSSHmLDLSEETDEENISTcVk	1	1	1	P14540	M11(Oxidation); C26(Carbamidomethyl); K28(Label:13C(6))	0	1			660800	0.971	1		0		2.941e-05	4.67	3	3255.44	1.03	50.28	0
High	AQEEEEDVAtDsE	15	1	1	P38079	T10(Phospho); S12(Phospho)	0	1	1	T(10): 100.0; S(12): 100.0	140200000				0	155	0.0001819	4.66	2	1611.5	3.63	21.01	0
High	DQGLLSQEsNDGNIDSALLSEGATLk	9	1	1	P17106	S9(Phospho); K26(Label:13C(6))	0	1	0.9	S(6): 8.7; S(9): 91.3; S(16): 0.0; S(20): 0.0; T(24): 0.0	4015000	3.583	4	22.2	0	189	1.031e-06	4.66	3	2761.29	1.46	63.41	0
High	TrsNPHDsSPSYQDDLEk	21	1	1	Q05785	R2(Label:13C(6)); S3(Phospho); S8(Phospho); K18(Label:13C(6))	0	1	0.1	T(1): 0.9; S(3): 99.1; S(8): 8.2; S(9): 91.0; S(11): 0.8; Y(12): 0.0	23260000	0.941	12	18.3	0	137	8.397e-05	4.66	3	2247.9	-1.49	23.96	1
High	SSNYDssDEEsDEEDGKK	4	2	1	A6ZN26	S6(Phospho); S7(Phospho); S11(Phospho)	0	1	1	S(1): 0.0; S(2): 0.0; Y(4): 0.2; S(6): 99.9; S(7): 99.9; S(11): 100.0	25400000	1.125	2	9.3	0	124	0.0001308	4.66	2	2260.67	-1.16	16.73	1
High	HmsGDEDEsGDDREEEEEEEEEEEGRLDLEK	6	1	1	P36049	M2(Oxidation); S3(Phospho); S9(Phospho)	0	1	1	S(3): 100.0; S(9): 100.0	25190000	1.002	4	0.7	0	88	0.01159	4.66	4	3856.36	-3.81	37.57	2
High	rSDsAVsIVHLk	9	1	1	P41911	R1(Label:13C(6)); S4(Phospho); S7(Phospho); K12(Label:13C(6))	0	1	0.9	S(2): 6.9; S(4): 93.1; S(7): 99.9	10580000	0.705	3	26.7	0	107	0.0001913	4.66	2	1483.71	-0.44	37.82	1
High	REIDEQEssDDELK	2	4	1	A6ZPC2	S8(Phospho); S9(Phospho)	0	1	1	S(8): 100.0; S(9): 100.0	6799000				0	132	0.0004715	4.66	2	1852.68	-2.89	24.92	1
High	EAQSEEsEDEESGSK	3	1	1	Q12094	S7(Phospho)	0	1	1	S(4): 0.1; S(7): 99.9; S(12): 0.0; S(14): 0.0	1007000	0.669	2	5	0	150	1.042e-06	4.65	2	1720.6	-2.55	10.78	0
High	sEQEFDAVADEDADDk	2	1	1	Q12176	S1(Phospho); K16(Label:13C(6))	0	1	1	S(1): 100.0	3063000	1.102	1		0	162	8.16e-07	4.65	2	1869.71	4.17	35.27	0
High	LIEVSSGLEDDsDVEELr	1	1	1	Q12156	S12(Phospho); R18(Label:13C(6))	0	1	1	S(5): 0.0; S(6): 0.0; S(12): 100.0	1384000	1.046	1		0	149	9.333e-06	4.65	2	2090.96	3.72	52.79	0
High	NSSSLDsDHDAYYSK	1	1	1	P53388	S7(Phospho)	0	1	1	S(2): 0.0; S(3): 0.0; S(4): 0.0; S(7): 100.0; Y(12): 0.0; Y(13): 0.0; S(14): 0.0	1069000	0.475	1		0	121	0.0008345	4.65	2	1768.67	-1.98	23.73	0
High	IGGTHSGLTPQssIsSDK	11	1	1	Q04336	S12(Phospho); S13(Phospho); S15(Phospho)	0	1	0	T(4): 0.0; S(6): 0.0; T(9): 99.9; S(12): 9.6; S(13): 90.5; S(15): 9.5; S(16): 90.5	3676000	0.737	2	18.7	0	83	0.003037	4.65	2	2011.78	-1.56	34.75	0
High	VEDAEYEssDDEDEk	4	1	1	Q05022	S8(Phospho); S9(Phospho); K15(Label:13C(6))	0	1	1	Y(6): 0.0; S(8): 100.0; S(9): 100.0	16400000	0.961	2	19.5	0	195	3.796e-07	4.64	2	1925.62	-2.03	20.35	0
High	kAQEEEEDVATDsE	7	1	1	P38079	K1(Label:13C(6)); S13(Phospho)	0	1	1	T(11): 0.0; S(13): 100.0	14650000	2.407	4	4.4	0	231	9.553e-07	4.64	2	1665.65	-0.79	18.41	1
High	IPGEAYDsEAsDIEDDPLIESGVILr	12	1	1	Q05021	S8(Phospho); S11(Phospho); R26(Label:13C(6))	0	1	0.9	Y(6): 10.8; S(8): 98.9; S(11): 90.3; S(21): 0.0	1483000	1.381	4	44.3	0	161	1.133e-05	4.64	3	2969.3	-0.07	75.87	0
High	VcSPsQEASASSISASr	2	1	1	P38426	C2(Carbamidomethyl); S5(Phospho); R17(Label:13C(6))	0	1	0	S(3): 99.9; S(5): 0.1; S(9): 0.0; S(11): 0.0; S(12): 0.0; S(14): 0.0; S(16): 0.0	1618000	2.087	2	30.6	0	110	8.365e-06	4.64	2	1809.77	-4.36	26.45	0
High	kEDIVSNINEsk	2	1	1	P54000	K1(Label:13C(6)); S11(Phospho); K12(Label:13C(6))	0	1	1	S(6): 0.0; S(11): 100.0	2429000	4.807	1		0	162	2.785e-05	4.63	2	1467.72	2.2	23.27	1
High	VINDAFGIEEGLmTTVHSLTATQK	56	1	1	P00359	M13(Oxidation)	0	1			26150000	0.77	23	10.8	0		3.177e-07	4.63	3	2591.3	-0.54	70.49	0
High	DAFLEATsEDEIISR	2	1	1	P16861	S8(Phospho)	0	1	1	T(7): 0.3; S(8): 99.7; S(14): 0.0	2532000	1.608	1		0	186	1.201e-05	4.63	2	1775.77	-0.75	54.02	0
High	VEEEIkPLDDmDsk	3	1	1	P19807	K6(Label:13C(6)); M11(Oxidation); S13(Phospho); K14(Label:13C(6))	0	1	1	S(13): 100.0	7951000	3.522	3	4.2	0	133	2.071e-05	4.63	2	1755.78	-2.34	30.37	0
High	DENDGYAsDEVGGTLSr	8	1	1	P08456	S8(Phospho); R17(Label:13C(6))	0	1	1	Y(6): 0.0; S(8): 100.0; T(14): 0.0; S(16): 0.0	14230000	1.864	4	21.3	0	227	3.843e-08	4.62	2	1870.74	-0.67	34.16	0
High	sAAQSQLPNTFDK	3	4	1	A7A060	S1(Phospho)	0	1	1	S(1): 100.0; S(5): 0.0; T(10): 0.0	966100	1.512	2	3.9	0	158	1.121e-05	4.62	2	1486.66	2.86	34.28	0
High	ETQEDDTNsIDsSDDLDGFVk	3	1	1	P38262	S9(Phospho); S12(Phospho); K21(Label:13C(6))	0	1	0.8	T(2): 0.0; T(7): 0.2; S(9): 89.6; S(12): 89.8; S(13): 20.4	1462000	0.589	1		0	107	6.96e-05	4.62	2	2495.93	-2.44	51.79	0
High	RDAETADIGDQsEVEsDTEELKK	2	1	1	P20484	S12(Phospho); S16(Phospho)	0	1	0.9	T(5): 0.1; S(12): 99.9; S(16): 88.2; T(18): 11.8	6005000	1.194	2	0.5	0	96	0.004593	4.62	3	2725.11	-1.32	35.43	2
High	LFVQDDDDELDssSDDFQDAK	2	1	1	P40157	S12(Phospho); S13(Phospho)	0	1	0.9	S(12): 99.8; S(13): 88.5; S(14): 11.7	1107000	0.614	2	14.7	0	110	6.858e-05	4.62	2	2563.93	-0.34	51.99	0
High	SEsTEVDVDGNAIr	24	1	1	P37303	S3(Phospho); R14(Label:13C(6))	0	1	0.9	S(1): 5.6; S(3): 94.4; T(4): 0.0	105400000	2.353	7	42.3	0	161	1.442e-06	4.62	2	1577.69	4.92	31.91	0
High	LYDVGDstIKDK	1	1	1	Q12263	S7(Phospho); T8(Phospho)	0	1	1	Y(2): 0.0; S(7): 100.0; T(8): 100.0	1710000	0.928	1		0	113	0.0006064	4.62	2	1513.61	-5.16	31.3	1
High	ETYDSNEsDDDVTPSTk	5	1	1	P32499	S8(Phospho); K17(Label:13C(6))	0	1	1	T(2): 0.0; Y(3): 0.0; S(5): 0.0; S(8): 100.0; T(13): 0.0; S(15): 0.0; T(16): 0.0	11070000	2.793	1		0	180	4.061e-07	4.62	2	1988.76	2.64	20.95	0
High	ELDNRsDsEDDEDEsDDE	9	1	1	P20459	S6(Phospho); S8(Phospho); S15(Phospho)	0	1	1	S(6): 100.0; S(8): 100.0; S(15): 100.0	5462000	0.467	1		0	98	0.002558	4.61	2	2353.64	-2.41	24.84	1
High	RSAsVGsNQSEQDK	1	1	1	P08018	S4(Phospho); S7(Phospho)	0	1	1	S(2): 1.6; S(4): 98.4; S(7): 98.4; S(10): 1.6	874700	0.571	1		0	82	0.000124	4.61	2	1652.63	-0.87	10.79	1
High	mIGVLNNSSEsDEEEsNDEk	2	1	1	O13563	M1(Oxidation); S11(Phospho); S16(Phospho); K20(Label:13C(6))	0	1	1	S(8): 0.4; S(9): 0.4; S(11): 99.2; S(16): 100.0	7116000				0	80	0.0007014	4.61	2	2407.87	-4.56	36.6	0
High	IDESVsDEEFDsDmESQLIIDEEK	2	1	1	P53983	S6(Phospho); S12(Phospho); M14(Oxidation)	0	1	0.5	S(4): 0.5; S(6): 92.0; S(12): 53.7; S(16): 53.7	2208000	1.022	2	5.8	0	80	8.128e-05	4.61	3	2978.14	1.44	54.34	0
High	SSAEsSNATNNNTLGTESk	3	1	1	P38250	S5(Phospho); K19(Label:13C(6))	0	1	1	S(1): 0.1; S(2): 1.2; S(5): 97.5; S(6): 1.2; T(9): 0.0; T(13): 0.0; T(16): 0.0; S(18): 0.0	2909000	0.701	2	9.6	0	130	1.247e-05	4.61	2	1997.84	0.55	19.47	0
High	AFDSSSNVssSk	6	2	1	A6ZRW5	S9(Phospho); S10(Phospho); K12(Label:13C(6))	0	1	0.9	S(4): 0.0; S(5): 0.0; S(6): 0.0; S(9): 94.6; S(10): 94.6; S(11): 10.8	7471000	1.05	1		0	138	1.351e-05	4.61	2	1381.5	-0.43	19.86	0
High	SVESDLHEHsPDNLYDLAAr	2	1	1	Q03661	S10(Phospho); R20(Label:13C(6))	0	1	1	S(1): 0.0; S(4): 0.0; S(10): 100.0; Y(15): 0.0	3916000	5.482	1		0	167	2.427e-06	4.61	3	2354.04	-1.73	45.28	0
High	kPENAETPsQTSQEATQ	3	1	1	P25087	K1(Label:13C(6)); S9(Phospho)	0	1	0.5	T(7): 46.0; S(9): 46.0; T(11): 4.0; S(12): 4.0; T(16): 0.0	4916000	1.217	1		0	146	6.563e-06	4.61	2	1931.83	0.73	16.72	0
High	IGGTHSGLTPQSsIsSDk	5	1	1	Q04336	S13(Phospho); S15(Phospho); K18(Label:13C(6))	0	1	0	T(4): 0.0; S(6): 0.0; T(9): 99.8; S(12): 0.2; S(13): 0.0; S(15): 90.2; S(16): 9.8	3743000	0.466	1		0	85	0.001063	4.61	2	1937.83	-2.3	33.15	0
High	GEEEQDGESGGYEDNEPsISk	2	1	1	P40154	S18(Phospho); K21(Label:13C(6))	0	1	0.9	S(9): 0.0; Y(12): 0.0; S(18): 89.9; S(20): 10.1	4410000				0	135	1.502e-06	4.61	2	2341.9	4.37	24.92	0
High	SmsPSNIASGEDR	3	1	1	P40052	M2(Oxidation); S3(Phospho)	0	1	0.9	S(1): 0.4; S(3): 93.4; S(5): 6.1; S(9): 0.0	4492000	0.2	2	12.2	0	134	1.062e-05	4.6	2	1446.55	-1.64	20.63	0
High	KPSIGGDKsEEDGEGEDDKsEETVEETR	4	1	1	P43579	S9(Phospho); S20(Phospho)	0	1	0.8	S(3): 18.1; S(9): 81.9; S(20): 93.9; T(23): 4.9; T(27): 1.2	8859000	1.446	2	2.4	0	73	0.0006941	4.6	3	3212.27	0.74	19.4	2
High	SLsGLDLQNQNk	8	1	1	P34217	S3(Phospho); K12(Label:13C(6))	0	1	1	S(1): 0.0; S(3): 100.0	10130000	0.599	3	2.6	0	160	1.599e-05	4.6	2	1402.67	1.17	38.77	0
High	ASNFDsDDEmDENEIWSALVK	2	1	1	Q12176	S6(Phospho); M10(Oxidation)	0	1	1	S(2): 0.0; S(6): 100.0; S(17): 0.0	815200				0	176	5.241e-06	4.6	3	2511	5.17	69.81	0
High	KGDLVNENEDLEELDIEEEySD	20	1	1	Q03771	Y20(Phospho)	0	1	0.9	Y(20): 87.8; S(21): 12.2	4213000				0	117	2.826e-05	4.6	2	2677.08	-5.45	57.11	1
High	GNNsAQNLTTSSSTASR	2	1	1	P48361	S4(Phospho)	0	1	1	S(4): 100.0; T(9): 0.0; T(10): 0.0; S(11): 0.0; S(12): 0.0; S(13): 0.0; T(14): 0.0; S(16): 0.0	1140000	0.935	2	13	0	116	1.579e-07	4.6	2	1775.75	-1.98	19.7	0
High	EESEEKEEQEEEQDVPLsDVEFDsDADVVPHHK	4	1	1	P36049	S18(Phospho); S24(Phospho)	0	1	1	S(3): 0.0; S(18): 100.0; S(24): 100.0	11780000	1.071	2	12.8	0	98	5.431e-05	4.6	4	4013.61	2.52	46.19	1
High	LIEAFNEIAEDSEQFEk	1	1	1	P02829	K17(Label:13C(6))	0	1			227400				0		5.267e-08	4.6	2	2017.98	4.87	62.44	0
High	ELDNrsDsEDDEDESDDE	1	1	1	P20459	R5(Label:13C(6)); S6(Phospho); S8(Phospho)	0	1	1	S(6): 100.0; S(8): 100.0; S(15): 0.0	4710000				0	71	0.0003721	4.6	2	2279.69	-3.07	21.1	1
High	DTDIGLVNDDANsDEk	2	1	1	Q06106	S13(Phospho); K16(Label:13C(6))	0	1	1	T(2): 0.0; S(13): 100.0	1498000	1.297	2	5	0	148	1.485e-05	4.59	2	1806.74	0.88	35.52	0
High	RGtGRsDENDDDLQR	5	1	1	Q12518	T3(Phospho); S6(Phospho)	0	1	1	T(3): 100.0; S(6): 100.0	5740000	1.396	5	10.5	0	129	0.002866	4.59	3	1893.73	7.32	16.04	2
High	AEAESLVAEAQLSNITR	5	1	1	P53252		0	1			847600	0.722	4	9.6	0		4.003e-06	4.59	2	1801.93	3.19	51.65	0
High	VEEEIkPLDDMDsk	1	1	1	P19807	K6(Label:13C(6)); S13(Phospho); K14(Label:13C(6))	0	1	1	S(13): 100.0	670700	4.333	1		0	153	5.775e-06	4.59	2	1739.79	2.43	36.37	0
High	IPAVEYFGGESPVDVQSQVDSSSVSEDSAVFk	4	1	1	P07149	K32(Label:13C(6))	0	1			2100000	1.552	3	6.6	0		1.223e-05	4.59	3	3365.59	-1.85	61.97	0
High	LEDVDDDDIEEESTSsK	2	1	1	Q12176	S16(Phospho)	0	1	0.5	S(13): 0.0; T(14): 0.2; S(15): 49.9; S(16): 49.9	557800				0	212	6.465e-06	4.59	2	2005.76	-1.3	31.67	0
High	IFVmEDEYQGStSsIDEAEVr	4	1	1	Q05029	M4(Oxidation); T12(Phospho); S14(Phospho); R21(Label:13C(6))	0	1	0.1	Y(8): 0.0; S(11): 9.0; T(12): 9.0; S(13): 82.0; S(14): 99.9	4607000	1.161	1		0	110	0.001751	4.59	3	2587.03	0.17	47.77	0
High	KPITDmDDDDDDDDNDGDNNEEYFADNEsGDEDER	1	1	1	P12685	M6(Oxidation); S29(Phospho)	0	1	1	T(4): 0.0; Y(23): 0.0; S(29): 100.0	2059000	0.723	1		0	66	0.0001524	4.59	3	4135.39	-3.77	34.39	0
High	DNAEGQGEsLADQAR	3	1	1	P22943	S9(Phospho)	0	1	1	S(9): 100.0	2636000	0.094	1		0	156	2.811e-06	4.59	2	1640.65	-2.11	24.69	0
High	TEQDDILETEAsPAkDDDEIr	3	1	1	P17891	S12(Phospho); K15(Label:13C(6)); R21(Label:13C(6))	0	1	0.9	T(1): 0.0; T(9): 9.7; S(12): 90.3	2590000	0.825	1		0	131	0.0001236	4.59	3	2482.09	-1.31	39.95	1
High	mssDEEDFNDIYGDDKPTTTEEVKK	12	1	1	Q99383	M1(Oxidation); S2(Phospho); S3(Phospho)	0	1	1	S(2): 100.0; S(3): 100.0; Y(12): 0.0; T(18): 0.0; T(19): 0.0; T(20): 0.0	14250000	1.72	4	14.7	0	147	4.762e-05	4.59	3	3069.17	-5.41	39.92	1
High	ASDAtLGsIDFGDDENIAK	2	1	1	P39109	T5(Phospho); S8(Phospho)	0	1	1	S(2): 1.0; T(5): 99.0; S(8): 100.0	717100	0.544	1		0	145	2.916e-06	4.59	2	2098.83	4.31	53.86	0
High	LDNHsATEsDIsSVDEK	6	1	1	P38928	S5(Phospho); S9(Phospho); S12(Phospho)	0	1	0	S(5): 99.9; T(7): 90.1; S(9): 10.0; S(12): 9.9; S(13): 90.1	4285000	0.26	1		0	89	0.0002922	4.58	2	2086.73	0.18	26.35	0
High	HSDSySENETNHTNVPISSTGGTNNK	1	6	1	P0C2I3	Y5(Phospho)	0	1	0.5	S(2): 0.3; S(4): 7.9; Y(5): 45.2; S(6): 45.2; T(10): 1.4; T(13): 0.0; S(18): 0.0; S(19): 0.0; T(20): 0.0; T(23): 0.0	4756000				0	99	1.981e-05	4.58	3	2870.2	3.86	23.87	0
[truncated: 2,128 more rows]

## Sheet: Method 3_Peptides identify
Sequence	# PSMs	# Proteins	# Protein Groups	Protein Group Accessions	Modifications	MH+ [Da]	phosphoRS Isoform Probability	phosphoRS Site Probabilities	A6: Area	B6: Area	A6: Heavy/Light	A6: Heavy/Light Count	A6: Heavy/Light Variability [%]	B6: Heavy/Light	B6: Heavy/Light Count	B6: Heavy/Light Variability [%]	q-Value	PEP	phosphoRS Binomial Peptide Score	A2	XCorr A2	B2	XCorr B2	# Missed Cleavages	RT A2	RT B2
[truncated: 4,711 more rows]
