# Supplementary material for: SILAC-based phosphoproteomics reveals new PP2A-Cdc55-regulated processes in budding yeast
Source: Gigascience. 2018 May 24;7(5):giy047. doi: 10.1093/gigascience/giy047 (PMC5967524; doi:10.1093/gigascience/giy047)
Supplement: Additional Files [file giy047_supp.zip › Additional file 3.xlsx]

## Sheet: Sheet1
Additional file 2. Hyperphosphorylated peptides corresponding to putative PP2A-Cdc55 regulated proteins.
Protein Accession	Gene Symbol	Sequence	Modifications	TiSH	SIMAC	TiO2	pRS Prob_Larsen	pRS Prob_Madrid	pRS Prob_PCB	TiSH	SIMAC	TiO2
A6ZXR1	PEX19	DSDGVQVANESEEDPELK	S11(Phospho)	3	4	4	S11: 99.7	S11: 100	S11: 100	0.7315	0.588	0.826
A6ZZY2	SCY_3392	DSSNSEDSEDEEMDGPTLLHPGK	S8(Phospho)	9	18	24	S8: 84.7	S8: 100	S8: 100	0.74225	0.77	0.699
P41920	YRB1	EGDDAPESPDIHFEPVVHLEK	S8(Phospho)	30	6	1	S8: 100	S8: 100	S8: 100	0.696	0.551	0.548
P43597	YFR016C	ESTGIEVGNSPITR	S10(Phospho)	3	4	2	S10: 99.9	S10: 99.1	S10: 100	0.456	0.316	#N/A
P13185	KIN1	FEGSDDDENHPLPPLNVAK	S4(Phospho)	20	7	5	S4: 100	S4: 100	S4: 100	0.7025	0.314	0.566
A7A261	LSB3	FTAPTSPSTSSPK	S6(Phospho)	11	20	23	S6: 98.5	S6: 84.6	S6: 94	0.53	0.4735	0.479
P17065	SEC2	IGPLVEDDSDEDQNDAISVR	S9(Phospho)	14	6	12	S9: 100	S9: 100	S9: 100	0.67	0.701	0.697
P41920	YRB1	KEGDDAPESPDIHFEPVVHLEK	S9(Phospho)	36	1	1	S9: 100	S9: 100	S9: 100	0.681	#N/A	0.367
P34223	SHP1	LGSPIPGESSPAEVPK	S3(Phospho); S9(Phospho)	8	13	18	S3: 100; S9: 82.5	S3: 100; S9: 99.4	S3: 100; S9: 91.9	0.407	0.379	0.31
Q12263	GIN4	LSTIVNQSSPTPASR	S9(Phospho)	5	11	11	S9: 94.3	S9: 47.8	S9: 50	0.6175	0.8325	0.5615
Q08245	ZEO1	NEATPEAEQVK	T4(Phospho)	6	46	18	T4: 100	T4: 100	T4: 100	0.64	0.474	0.6055
P23201	SPA2	NFQEPLGNVESPDMTQK	S11(Phospho)	7	13	1	S11: 99.9	S11: 100	S11: 100	0.58025	0.497667	0.508
P38853	KEL1	NNSPILETLPSNEIK	S3(Phospho)	12	18	3	S3: 100	S3: 100	S3: 100	0.64925	0.536	0.703
P32457	CDC3	QLELSINSASPNVNHSPVPTK	S10(Phospho); S16(Phospho)	12	1	9	S10: 85.3; S16: 97	S10: 84.5; S16: 86.4	S10: 96.5; S16: 50	0.43775	#N/A	0.413
P35817	BDF1	RSSAQEDAPIVIR	S3(Phospho)	19	1	7	S3: 99.7	S3: 98	S3: 100	0.75175	#N/A	0.587
A6ZRR2	MDG1	SIFSQEVVELPDSEDETQQVNK	S13(Phospho)	15	6	15	S13: 100	S13: 100	S13: 100	0.63925	0.645	0.56
P34217	PIN4	SLSHSGLDDGLEQGLNR	S3(Phospho)	17	12	2	S3: 99.9	S3: 91.1	S3: 50	0.4015	0.091	0.279
P38968	SEC31	VPSLVATSESPR	S3(Phospho); S8(Phospho)	16	37	52	S3: 100; S8: 98.8	S3: 100; S8: 83.4	S3: 100; S8: 7.7	0.292	0.174	0.336
P06779	RAD7	VVEDEEIDEIGTGSGTETER	S14(Phospho)	9	4	12	S14: 31.2	S14: 98.8	S14: 99.9	0.66625	0.534	0.722
Q04839	GFD1	ATEISPPPVSPSK	S5(Phospho); S10(Phospho)	1	10	18	S5: 97.2; S10: 51.3	S5: 100; S10: 99.9	S5: 100; S10: 99.4	0.392	0.366	0.416
Q08548	ALE1	DISASSPNLGGILK	S6(Phospho)	17	6	3	S6: 99.2	S6: 50	S6: 94.9	0.3505	0.203	0.211
P38349	UBX7	EPVQSSAHASPMLTPSGTR	S6(Phospho); S10(Phospho)	3	1	13	S6: 23.9; S10: 97.5	S6: 87.4; S10: 87.4	S6: 50.1; S10: 99.9	0.158	#N/A	0.201
P34761	WHI3	FMQQPQPEHMYPVNQSNTPQK	T18(Phospho)	1	11	8	T18: 17.2	T18: 91.2	T18: 50	0.191	0.081	0.159
O14467	MBF1	GNNIGSPLGAPK	S6(Phospho)	8	23	2	S6: 100	S6: 100	S6: 100	0.2105	0.141	#N/A
P35845	SWH1	GSQESTNTLEEIVK	T6(Phospho); T8(Phospho)	2	6	15	T6: 52.8; T8: 88.2	T6: 91.9; T8: 99.2	T6: 50.2; T8: 100	0.75	0.583	0.823
P34223	SHP1	LGSPIPGESSPAEVPK	S3(Phospho)	29	20	2	S3: 100	S3: 100	S3: 100	0.6705	0.7105	#N/A
P35197	GCS1	LSATSQTAASATPGVAQSR	S18(Phospho)	2	7	22	S18: 100	S18: 100	S18: 100	0.509	0.279	0.292
Q03446	RCR2	NEQHSPTVESSSFDVNNAPAR	S5(Phospho)	7	1	2	S5: 99.4	S5: 8.9	S5: 99	0.481	#N/A	0.447
Q05518	PAL1	NPFLDDVSSATDFR	S9(Phospho)	6	4	4	S9: 88.9	S9: 50	S9: 93.8	0.569	0.63	0.404
A6ZRW5	DCP2	NPISSTVSSNQQSPK	S13(Phospho)	1	20	18	S13: 93.1	S13: 100	S13: 100	0.767	0.7245	0.6535
Q12518	ENT1	NQLVAASSPQQLQQQK	S8(Phospho)	8	15	7	S8: 96.3	S8: 100	S8: 100	0.5585	0.461	0.572
P24276	SSD1	NQSQQPQQQLSPFR	S11(Phospho)	2	8	8	S11: 100	S11: 100	S11: 100	0.1425	0.026	#N/A
P40956	GTS1	NSVSAAATTSTPPLPR	S4(Phospho); S10(Phospho)	3	2	6	S4: 0.2; S10: 15	S4: 1.4; S10: 9.9	S4: 1.2; S10: 45.2	0.0605	#N/A	#N/A
P25358	ELO2	NVPTPSPSPKPQHR	T4(Phospho); S8(Phospho)	1	35	35	T4: 80.4; S8: 80.4	T4: 100; S8: 100	T4: 100; S8: 100	#N/A	0.063	0.203
P48562	CLA4	QPQSPLSSQSTQNQAIPR	S4(Phospho)	3	1	1	S4: 99.8	S4: 99.5	S4: 99.9	0.2985	0.222	0.309
P41911	GPD2	SDSAVSIVHLK	S3(Phospho)	12	73	11	S3: 100	S3: 100	S3: 99.6	0.7445	0.467	0.833
P41911	GPD2	SDSAVSIVHLK	S3(Phospho); S6(Phospho)	8	103	33	S3: 100; S6: 100	S3: 93.3; S6: 100	S3: 94; S6: 100	0.636	0.536	0.547
P15891	ABP1	SFTPSKSPAPVSK	S7(Phospho)	4	7	6	S7: 100	S7: 100	S7: 100	0.63	0.508	0.4355
P17121	SAC7	SMSSENITVPR	S3(Phospho)	1	10	2	S3: 92	S3: 99.6	S3: 92.3	0.021	0.082	#N/A
Q05812	MSC3	SPQLSAAAASAASAASPDR	S16(Phospho)	6	2	5	S16: 100	S16: 86.6	S16: 100	0.011	#N/A	#N/A
Q07793;Q99231;P0C2I6	TY1B-DR4;TY1B-DR3;TY1B-LR3	SPSIDASPPENNSSHNIVPIK	S3(Phospho)	61	44	10	S3: 89.6	S3: 89.7	S3: 89.8	#N/A	0.523	#N/A
P38431	TIF5	SQNAPSDGTGSSTPQHHDEDEDELSR	S11(Phospho); S12(Phospho)	1	1	39	S11: 37.3; S12: 8	S11: 71.8; S12: 71.8	S11: 62.9; S12: 62.9	0.063	#N/A	0.101
P35817	BDF1	SSAQEDAPIVIR	S1(Phospho)	4	22	6	S1: 98.9	S1: 92.8	S1: 93.1	0.699	0.624	0.679
P35817	BDF1	SSAQEDAPIVIR	S2(Phospho)	6	19	3	S2: 99	S2: 5.3	S2: 93.4	0.725	0.768	#N/A
P43560	LAM5	STTPTSPVSQPSIISHR	S1(Phospho); S6(Phospho)	2	3	31	S1: 7.7; S6: 90.5	S1: 46.9; S6: 88.1	S1: 48.3; S6: 99.5	#N/A	#N/A	0.175
P47068	BBC1	TAEVSHDIENSSQNTTGNVLPVSSPQTR	S24(Phospho)	7	6	14	S24: 82	S24: 90.1	S24: 84.1	0.283	0.223	0.252
P38968	SEC31	VPSLVATSESPR	S10(Phospho)	15	32	20	S10: 94.6	S10: 99.1	S10: 99.9	0.5545	0.318	0.4905
P38210	LDB7	AALETHDVFLAGAGQLSLPFQSHIESPR	S26(Phospho)	7	#N/A	#N/A	S26: 99.4	#N/A	#N/A	0.5075	#N/A	#N/A
P40563	AIM21	AISEESLSPSEAIANR	S8(Phospho)	13	#N/A	#N/A	S8: 100	#N/A	#N/A	0.598	#N/A	#N/A
P38809	YHR097C	ANSSTTTLDAIKPNSK	S4(Phospho)	8	#N/A	#N/A	S4: 9.2	#N/A	#N/A	0.60875	#N/A	#N/A
Q12163	NBP2	ARPFYLTHLITQSVSPK	S13(Phospho)	3	#N/A	#N/A	S13: 49.7	#N/A	#N/A	0.737	#N/A	#N/A
B3LN45	AIM3	EATGQDEVLNSITNELSHIK	T3(Phospho)	13	#N/A	#N/A	T3: 100	#N/A	#N/A	0.711	#N/A	#N/A
P39936	TIF4632	EATPVLPANEAVK	T3(Phospho)	12	#N/A	#N/A	T3: 100	#N/A	#N/A	0.472	#N/A	#N/A
P34756	FAB1	EGLLNTPPIEGAR	T6(Phospho)	5	#N/A	#N/A	T6: 100	#N/A	#N/A	0.33625	#N/A	#N/A
Q04279	SEG1	EKPLNSDQEDVFISEK	S6(Phospho)	12	#N/A	#N/A	S6: 100	#N/A	#N/A	0.741	#N/A	#N/A
P38439	LEO1	EKQESPDAAFETGFR	S5(Phospho)	13	#N/A	#N/A	S5: 100	#N/A	#N/A	0.3225	#N/A	#N/A
P07278	BCY1	EKTSTPPLPMHFNAQR	T5(Phospho)	26	#N/A	#N/A	T5: 99.5	#N/A	#N/A	0.7025	#N/A	#N/A
Q06328	YPQ2	ELYSPEEDSAAQLVTER	S4(Phospho)	3	#N/A	#N/A	S4: 50	#N/A	#N/A	0.6635	#N/A	#N/A
Q12514	NOT5	FDNSTLGTPTTHVSMK	T8(Phospho)	3	#N/A	#N/A	T8: 99.9	#N/A	#N/A	0.3915	#N/A	#N/A
P54787	VPS9	FNELFSPIGEPTQEEALK	S6(Phospho)	3	#N/A	#N/A	S6: 100	#N/A	#N/A	0.4275	#N/A	#N/A
Q00955	ACC1	FQLPSAAFSTFPTVKSK	S16(Phospho)	5	#N/A	#N/A	S16: 99.9	#N/A	#N/A	0.592	#N/A	#N/A
P40020	FIR1	FSIPDPNEISQDSPLK	S13(Phospho)	4	#N/A	#N/A	S13: 87.7	#N/A	#N/A	0.2745	#N/A	#N/A
Q03016	GIP3	GVAPTASKPQTPILPSPALAVK	T11(Phospho)	10	#N/A	#N/A	T11: 100	#N/A	#N/A	0.5845	#N/A	#N/A
P47120	LIA1	HEAAEALGAIASPEVVDVLK	S12(Phospho)	9	#N/A	#N/A	S12: 100	#N/A	#N/A	0.646	#N/A	#N/A
Q04336	YMR196W	IGGTHSGLTPQSSISSDK	T9(Phospho)	11	#N/A	#N/A	T9: 100	#N/A	#N/A	0.49975	#N/A	#N/A
P43565	RIM15	IHKPTISGSPSTFGTFPK	S9(Phospho)	7	#N/A	#N/A	S9: 100	#N/A	#N/A	0.0635	#N/A	#N/A
Q08816	YOR352W	INVSSPFSSATK	S5(Phospho)	11	#N/A	#N/A	S5: 89.9	#N/A	#N/A	0.39225	#N/A	#N/A
Q06344	ESF1	IVEDTFTPDLEDPR	T7(Phospho)	2	#N/A	#N/A	T7: 100	#N/A	#N/A	0.2385	#N/A	#N/A
P48415	SEC16	KGSNNSNRPPVIPLGTQEPR	S3(Phospho)	8	#N/A	#N/A	S3: 99.9	#N/A	#N/A	0.586	#N/A	#N/A
Q03761	TAF12	KISSSNSTEIPSVTGPDALK	S3(Phospho)	20	#N/A	#N/A	S3: 99.1	#N/A	#N/A	0.738	#N/A	#N/A
P21576	VPS1	KLAALESPPPVLK	S7(Phospho)	8	#N/A	#N/A	S7: 100	#N/A	#N/A	0.32475	#N/A	#N/A
P38630	RFC1	KMPVSNVIDVSETPEGEK	T13(Phospho)	8	#N/A	#N/A	T13: 99.9	#N/A	#N/A	0.74775	#N/A	#N/A
Q3E752	YPR036W-A	KNSDANVDDLNLAIANAALLDASASSR	S3(Phospho)	7	#N/A	#N/A	S3: 100	#N/A	#N/A	0.4095	#N/A	#N/A
P43574	GAT1	KNSLNIVAPLK	S3(Phospho)	4	#N/A	#N/A	S3: 100	#N/A	#N/A	0.531	#N/A	#N/A
P33122	TYE7	KQDEDGAETAATTPLPSAAATSTK	T13(Phospho)	7	#N/A	#N/A	T13: 83.2	#N/A	#N/A	0.3245	#N/A	#N/A
P46676	SUM1	KTPGDEETTTFVPLENSQPSDTIR	T2(Phospho)	3	#N/A	#N/A	T2: 97	#N/A	#N/A	0.683	#N/A	#N/A
P53203	PEX31	KVSFSTANEVHIIPSSDSSK	S3(Phospho)	6	#N/A	#N/A	S3: 82.1	#N/A	#N/A	0.557	#N/A	#N/A
P17121	SAC7	LDHTTLSPISTSIPENSSDLQTSK	S12(Phospho)	4	#N/A	#N/A	S12: 11.1	#N/A	#N/A	0.504	#N/A	#N/A
P39998	EDC3	LGQMIISQSR	S7(Phospho)	3	#N/A	#N/A	S7: 50	#N/A	#N/A	0.539	#N/A	#N/A
Q12494	KCS1	LGSSPSFLTQK	S4(Phospho)	9	#N/A	#N/A	S4: 91.9	#N/A	#N/A	0.742	#N/A	#N/A
Q04279	SEG1	LIHENIELESFIEEK	S10(Phospho)	5	#N/A	#N/A	S10: 100	#N/A	#N/A	0.5165	#N/A	#N/A
P38903	RTS1	LNPDTDLELIKTPQR	T12(Phospho)	7	#N/A	#N/A	T12: 100	#N/A	#N/A	0.328	#N/A	#N/A
P54791	ORC4	LSPQVNLLPIKR	S2(Phospho)	6	#N/A	#N/A	S2: 100	#N/A	#N/A	0.45925	#N/A	#N/A
P54791	ORC4	LSPQVNLLPIK	S2(Phospho)	3	#N/A	#N/A	S2: 100	#N/A	#N/A	0.4325	#N/A	#N/A
P32898	CYM1	LTIFQQVDAPKSPK	S12(Phospho)	9	#N/A	#N/A	S12: 100	#N/A	#N/A	0.52025	#N/A	#N/A
P53250	TWF1	LVSQDSASPLSLTFR	S8(Phospho)	6	#N/A	#N/A	S8: 99.8	#N/A	#N/A	0.219	#N/A	#N/A
P39521	FHL1	NDDSKSPENADIAESEINTR	S6(Phospho)	13	#N/A	#N/A	S6: 85.5	#N/A	#N/A	0.73825	#N/A	#N/A
P38080	AKL1	NEALLIELSPLKEDAGK	S9(Phospho)	7	#N/A	#N/A	S9: 100	#N/A	#N/A	0.5455	#N/A	#N/A
Q08245	ZEO1	NEATPEAEQVKKEEQNIADGVEQK	T4(Phospho)	38	#N/A	#N/A	T4: 100	#N/A	#N/A	0.5685	#N/A	#N/A
Q04007	YDR186C	NLINKSFEELR	S6(Phospho)	6	#N/A	#N/A	S6: 100	#N/A	#N/A	0.495	#N/A	#N/A
P15891	ABP1	NVASGAPVQKEEPEQEEIAPSLPSRNSIPAPK	S27(Phospho)	5	#N/A	#N/A	S27: 95.3	#N/A	#N/A	0.7235	#N/A	#N/A
P38853	KEL1	NVSPMGDVPTDTKNEEASVPINR	S3(Phospho)	4	#N/A	#N/A	S3: 100	#N/A	#N/A	0.408	#N/A	#N/A
P34163	TGL1	QLDANSSTTALDALNKE	S7(Phospho)	11	#N/A	#N/A	S7: 31.7	#N/A	#N/A	0.7415	#N/A	#N/A
P21339	MSB1	RDSAPDNQGIYHTVISK	S3(Phospho)	5	#N/A	#N/A	S3: 100	#N/A	#N/A	0.47275	#N/A	#N/A
P25389	KCC4	RISDVEVPHFTR	S3(Phospho)	3	#N/A	#N/A	S3: 100	#N/A	#N/A	0.5675	#N/A	#N/A
P18412	TEC1	RPLEQLSPTELHQGDRPNK	T9(Phospho)	4	#N/A	#N/A	T9: 99.2	#N/A	#N/A	0.4165	#N/A	#N/A
P00950	GPM1	RSFDVPPPPIDASSPFSQK	S2(Phospho)	18	#N/A	#N/A	S2: 100	#N/A	#N/A	0.618	#N/A	#N/A
P46949	FYV8	SDISPSDKEVGYLSDGVPK	S14(Phospho)	2	#N/A	#N/A	S14: 98.9	#N/A	#N/A	0.439	#N/A	#N/A
P40087	DDI1	SFQEGLPAPTSVTTSSDKPLTPTK	T21(Phospho)	31	#N/A	#N/A	T21: 50	#N/A	#N/A	0.69	#N/A	#N/A
Q05812	MSC3	SHSLVSHAPSIPR	S3(Phospho)	14	#N/A	#N/A	S3: 99.4	#N/A	#N/A	0.43025	#N/A	#N/A
A6ZX59	ATG13	SIDSISSSFIK	S1(Phospho)	5	#N/A	#N/A	S1: 100	#N/A	#N/A	0.305	#N/A	#N/A
P19880	YAP1	SLDVVSPGSLAEFEGSK	S6(Phospho)	10	#N/A	#N/A	S6: 98.9	#N/A	#N/A	0.4165	#N/A	#N/A
Q12515	PAR32	SMSKPSPVLLPLK	S6(Phospho)	8	#N/A	#N/A	S6: 100	#N/A	#N/A	0.408	#N/A	#N/A
P43585	VTC2	SNFNTASEPLASASK	S12(Phospho)	4	#N/A	#N/A	S12: 99	#N/A	#N/A	0.7415	#N/A	#N/A
P38129	TAF5	SNLALAGGAFRP	S1(Phospho)	4	#N/A	#N/A	S1: 100	#N/A	#N/A	0.67425	#N/A	#N/A
P35845	SWH1	SQSLSEITPGPHSR	S3(Phospho)	18	#N/A	#N/A	S3: 100	#N/A	#N/A	0.638	#N/A	#N/A
C7GJ78	SPC29	SSQIHIENESTEDILK	T11(Phospho)	3	#N/A	#N/A	T11: 89.2	#N/A	#N/A	0.66225	#N/A	#N/A
P50090	KEL2	STESENQEIINILTPR	T14(Phospho)	2	#N/A	#N/A	T14: 100	#N/A	#N/A	0.718	#N/A	#N/A
Q02805	ROD1	STSSLLPLPGSSK	S1(Phospho)	5	#N/A	#N/A	S1: 47	#N/A	#N/A	0.5225	#N/A	#N/A
P36126	SPO14	SVTEEVDRVNSRPDELENQEVLR	S1(Phospho)	4	#N/A	#N/A	S1: 100	#N/A	#N/A	0.3505	#N/A	#N/A
Q02959	HOS3	TFNRTVEDITIDDISR	T1(Phospho)	2	#N/A	#N/A	T1: 49.8	#N/A	#N/A	0.6685	#N/A	#N/A
P20676	NUP1	TLKPTFSFTEPAQK	S7(Phospho)	5	#N/A	#N/A	S7: 49.8	#N/A	#N/A	0.354	#N/A	#N/A
Q12416	WHI5	TLPELETELAPAVQTPPRR	T15(Phospho)	9	#N/A	#N/A	T15: 100	#N/A	#N/A	0.486	#N/A	#N/A
P33338	SLA2	TPTPTPPVVAEPAISPRPVSQR	S15(Phospho)	9	#N/A	#N/A	S15: 100	#N/A	#N/A	0.6185	#N/A	#N/A
P07260	CDC33	TVLSDSAHFDVK	S6(Phospho)	12	#N/A	#N/A	S6: 100	#N/A	#N/A	0.61875	#N/A	#N/A
P08678	CYR1	TVPPTAVNSTLNSTHGTETASPK	S21(Phospho)	2	#N/A	#N/A	S21: 80.9	#N/A	#N/A	0.4485	#N/A	#N/A
P53890	BNI5	VAETALFSGNDGADSNPGDSAQVEEHK	S15(Phospho)	2	#N/A	#N/A	S15: 92.9	#N/A	#N/A	0.4605	#N/A	#N/A
P38968	SEC31	VATPLSGGVPPAPLPK	T3(Phospho)	46	#N/A	#N/A	T3: 100	#N/A	#N/A	0.58625	#N/A	#N/A
P34216	EDE1	VATPSIPQQPIPLKNDPIVDASLSK	T3(Phospho)	6	#N/A	#N/A	T3: 96.3	#N/A	#N/A	0.404	#N/A	#N/A
P34216	EDE1	VATPSIPQQPIPLK	T3(Phospho)	10	#N/A	#N/A	T3: 99.8	#N/A	#N/A	0.3525	#N/A	#N/A
P38250	IST2	VPTVGSYGVAGATLPETIPTSK	S6(Phospho)	24	#N/A	#N/A	S6: 88.5	#N/A	#N/A	0.692	#N/A	#N/A
Q06336	GGA1	VSLSSPKSPQENDTVVDILGDAHSK	S2(Phospho)	13	#N/A	#N/A	S2: 41.5	#N/A	#N/A	0.48825	#N/A	#N/A
Q12296	MAM3	AADQADESSPLLSPSNSNHPSEHPQQDLNNK	S15(Phospho)	2	#N/A	#N/A	S15: 43.1	#N/A	#N/A	0.169	#N/A	#N/A
P38351	PAF1	AADTPETSDAVHTEQKPEEEKETLQEE	T4(Phospho)	3	#N/A	#N/A	T4: 99.7	#N/A	#N/A	0.3715	#N/A	#N/A
P40357	SEC9	AALDEPDLNAVMTNEDSIDLNASEVDHSSR	S17(Phospho)	1	#N/A	#N/A	S17: 58.9	#N/A	#N/A	0.232	#N/A	#N/A
P34244	HSL1	AALSDITNSFNK	T7(Phospho)	1	#N/A	#N/A	T7: 11.9	#N/A	#N/A	0.456	#N/A	#N/A
P32909	SMY2	AASPFSSMK	S3(Phospho)	2	#N/A	#N/A	S3: 100	#N/A	#N/A	0.671	#N/A	#N/A
P46970	NMD5	ADSLDFVDGYDAK	S3(Phospho)	1	#N/A	#N/A	S3: 99.3	#N/A	#N/A	0.457	#N/A	#N/A
Q08001	LAM6	ADTLKPLPSVTSFGSPR	S15(Phospho)	3	#N/A	#N/A	S15: 99.7	#N/A	#N/A	0.739	#N/A	#N/A
A6ZQG7	HAL5	AFSIIPSQR	S3(Phospho)	3	#N/A	#N/A	S3: 100	#N/A	#N/A	0.517	#N/A	#N/A
Q99383	HRP1	AGSGTSQLDQLAALQALSSSLNK	S6(Phospho)	3	#N/A	#N/A	S6: 16	#N/A	#N/A	0.629	#N/A	#N/A
Q99247	YOL087C	AIDDSLELVQPLPASK	S5(Phospho)	3	#N/A	#N/A	S5: 100	#N/A	#N/A	0.1395	#N/A	#N/A
Q04066	BNA7	AISPDITLFNK	S3(Phospho)	8	#N/A	#N/A	S3: 100	#N/A	#N/A	0.433	#N/A	#N/A
P38682	GLO3	AISSDQLFGRGSFDEAANR	S12(Phospho)	1	#N/A	#N/A	S12: 100	#N/A	#N/A	0.427	#N/A	#N/A
P00560	PGK1	ALENPTRPFLAILGGAK	T6(Phospho)	2	#N/A	#N/A	T6: 100	#N/A	#N/A	0.467	#N/A	#N/A
P40563	AIM21	ANSEPPTPAGTPNVPTR	S3(Phospho)	11	#N/A	#N/A	S3: 100	#N/A	#N/A	0.664	#N/A	#N/A
P14922	CYC8	ANSIPSVIGAQEPPQEASPAEEATK	T24(Phospho)	1	#N/A	#N/A	T24: 80.6	#N/A	#N/A	0.356	#N/A	#N/A
P32909	SMY2	APIGTVVSPYSK	Y10(Phospho)	1	#N/A	#N/A	Y10: 0.3	#N/A	#N/A	0.04	#N/A	#N/A
P38041	BOI1	APKPPSYPSPVQPPQSPSFNNR	S16(Phospho)	1	#N/A	#N/A	S16: 82	#N/A	#N/A	0.121	#N/A	#N/A
Q12132	USV1	APQIIHSSPEFITSTR	S7(Phospho)	3	#N/A	#N/A	S7: 85.5	#N/A	#N/A	0.17	#N/A	#N/A
P38968	SEC31	APSSVSMVSPPPLHK	S6(Phospho)	23	#N/A	#N/A	S6: 89.7	#N/A	#N/A	0.1945	#N/A	#N/A
P53252	PIL1	APTASQLQNPPPPPSTTK	S5(Phospho)	7	#N/A	#N/A	S5: 97.1	#N/A	#N/A	0.469	#N/A	#N/A
Q12117	MRH1	APVASPRPAATPNLSK	S5(Phospho)	11	#N/A	#N/A	S5: 100	#N/A	#N/A	0.407	#N/A	#N/A
P00560	PGK1	ASAPGSVILLENLR	S2(Phospho)	3	#N/A	#N/A	S2: 100	#N/A	#N/A	0.467	#N/A	#N/A
P33748	MSN2	ASLPIIDDSLSYDLVNK	S2(Phospho)	1	#N/A	#N/A	S2: 100	#N/A	#N/A	0.521	#N/A	#N/A
Q08972	NEW1	ASNLAKPSVDDDDSPANIK	S14(Phospho)	1	#N/A	#N/A	S14: 16.7	#N/A	#N/A	0.067	#N/A	#N/A
Q03281	HEH2	ATSADLTSELETVEELHKK	T2(Phospho)	2	#N/A	#N/A	T2: 0.2	#N/A	#N/A	0.579	#N/A	#N/A
P23201	SPA2	AVGPESDSRVESPGMTGQIK	S12(Phospho)	1	#N/A	#N/A	S12: 67.9	#N/A	#N/A	0.396	#N/A	#N/A
Q06689	YLR413W	AVQESDSTTSRIIEEHESPIDAEK	S7(Phospho); S10(Phospho)	2	#N/A	#N/A	S7: 76.2; S10: 9.8	#N/A	#N/A	0.588	#N/A	#N/A
P39996	GTT3	AYIKEDDDEKPQSGDETSATKPLSSR	S13(Phospho)	3	#N/A	#N/A	S13: 100	#N/A	#N/A	0.6245	#N/A	#N/A
B3LN45	AIM3	AYSGDISAADDNLNPFER	Y2(Phospho)	9	#N/A	#N/A	Y2: 49.9	#N/A	#N/A	0.5	#N/A	#N/A
P37012	PGM2	CTGGIILTASHNPGGPENDMGIK	T8(Phospho)	1	#N/A	#N/A	T8: 96.9	#N/A	#N/A	0.42	#N/A	#N/A
P38250	IST2	DANIKPVVNAAVNDNQSKVSVATEQTK	S17(Phospho)	1	#N/A	#N/A	S17: 74.5	#N/A	#N/A	0.6	#N/A	#N/A
P53883	NOP13	DAQGEESTINTPTGDESGEVVK	T11(Phospho)	2	#N/A	#N/A	T11: 66.1	#N/A	#N/A	0.685	#N/A	#N/A
P36076	CAB3	DFSFANLK	S3(Phospho)	1	#N/A	#N/A	S3: 100	#N/A	#N/A	0.502	#N/A	#N/A
P40850	MKT1	DGKKSNLSSPSSASSSASPATTVTK	S5(Phospho); S8(Phospho)	1	#N/A	#N/A	S5: 3.2; S8: 3.2	#N/A	#N/A	0.525	#N/A	#N/A
P23201	SPA2	DIDNEKGPEQLKSPEVQR	S13(Phospho)	2	#N/A	#N/A	S13: 100	#N/A	#N/A	0.53	#N/A	#N/A
A6ZRW8	SCY_4679	DIESDGFIKDSLFQIR	S4(Phospho)	4	#N/A	#N/A	S4: 100	#N/A	#N/A	0.4825	#N/A	#N/A
P06105	SCP160	DLPSLGSNAAFANVK	S7(Phospho)	4	#N/A	#N/A	S7: 100	#N/A	#N/A	0.357	#N/A	#N/A
Q08967	FLC1	DLSLSSVANAQDVTK	S3(Phospho)	8	#N/A	#N/A	S3: 100	#N/A	#N/A	0.4485	#N/A	#N/A
Q06833	YPR091C	DNVGNSSDTEDMDEIDVQDKK	S6(Phospho)	1	#N/A	#N/A	S6: 49.8	#N/A	#N/A	0.729	#N/A	#N/A
Q04217	ECM16	DQELVTPTLNIDYKPIIR	T8(Phospho)	1	#N/A	#N/A	T8: 49.1	#N/A	#N/A	0.525	#N/A	#N/A
P53898	NSG2	DQTIDSTFYLAHK	S6(Phospho)	1	#N/A	#N/A	S6: 92.8	#N/A	#N/A	0.603	#N/A	#N/A
P53898	NSG2	DQTIDSTFYLAHK	T7(Phospho)	2	#N/A	#N/A	T7: 44.9	#N/A	#N/A	0.523	#N/A	#N/A
A6ZRW5	DCP2	DSGYSSSSPGQLLDILNSK	S8(Phospho)	2	#N/A	#N/A	S8: 75.5	#N/A	#N/A	0.299	#N/A	#N/A
P16649	TUP1	DVENLNTSSSPSSDLYIR	S10(Phospho)	2	#N/A	#N/A	S10: 83.8	#N/A	#N/A	0.731	#N/A	#N/A
P14540	FBA1	DYIMSPVGNPEGPEKPNKK	S5(Phospho)	14	#N/A	#N/A	S5: 99.9	#N/A	#N/A	0.459	#N/A	#N/A
P38085	TAT1	EASPAQYSHSLHER	S3(Phospho)	3	#N/A	#N/A	S3: 49.6	#N/A	#N/A	0.13	#N/A	#N/A
P39936	TIF4632	EATPVLPANEAVKDTLTETSNEK	T3(Phospho)	2	#N/A	#N/A	T3: 100	#N/A	#N/A	0.127	#N/A	#N/A
Q05166	ASM4	EDDNTPAGHAGNPTNISSPIVANSPNK	S17(Phospho)	2	#N/A	#N/A	S17: 1.6	#N/A	#N/A	0.528	#N/A	#N/A
P0CI39	STE2	EGEVEPVDMYTPDTAADEEAR	Y10(Phospho)	1	#N/A	#N/A	Y10: 75.7	#N/A	#N/A	0.394	#N/A	#N/A
P32916	SRP101	EIDDLLSSHKDEITSGNEAK	S7(Phospho)	1	#N/A	#N/A	S7: 50	#N/A	#N/A	0.49	#N/A	#N/A
P25360	PHO87	EIISGTSETHSSNNPFEIHSSNIDSELR	S4(Phospho); S7(Phospho)	1	#N/A	#N/A	S4: 79; S7: 20.1	#N/A	#N/A	0.232	#N/A	#N/A
P50942	INP52	EISIVSVSPR	S8(Phospho)	1	#N/A	#N/A	S8: 49.9	#N/A	#N/A	0.652	#N/A	#N/A
Q08581	SLK19	EKEDEENDITNSHINRLTPLYETSAR	T18(Phospho)	1	#N/A	#N/A	T18: 99.9	#N/A	#N/A	0.559	#N/A	#N/A
Q06336	GGA1	ELNLIDFDDDTTANTPSVTSPSK	T19(Phospho)	3	#N/A	#N/A	T19: 4.1	#N/A	#N/A	0.163	#N/A	#N/A
P39535	PHO90	ELPTAQTVAAKPSPFRR	S13(Phospho)	1	#N/A	#N/A	S13: 100	#N/A	#N/A	0.332	#N/A	#N/A
P39535	PHO90	ELPTAQTVAAKPSPFR	S13(Phospho)	1	#N/A	#N/A	S13: 100	#N/A	#N/A	0.198	#N/A	#N/A
P39015	STM1	ELSAEKEAQADAAAEIAEDAAEAEDAGKPK	S3(Phospho)	16	#N/A	#N/A	S3: 100	#N/A	#N/A	0.494	#N/A	#N/A
Q04279	SEG1	ENNVVSPGVSSPNHTTTDPAITSK	S10(Phospho)	1	#N/A	#N/A	S10: 5.5	#N/A	#N/A	0.065	#N/A	#N/A
Q01560	NPL3	ENSLETTFSSVNTR	S3(Phospho)	2	#N/A	#N/A	S3: 100	#N/A	#N/A	0.444	#N/A	#N/A
Q03388	VPS72	ENTFENSSPAAQVVSQR	S8(Phospho)	2	#N/A	#N/A	S8: 79.6	#N/A	#N/A	0.636	#N/A	#N/A
Q08245	ZEO1	EQAEASIDNLKNEATPEAEQVKK	T15(Phospho)	78	#N/A	#N/A	T15: 100	#N/A	#N/A	0.556	#N/A	#N/A
Q05580	HEL2	ERDDYDLPSISSLPGSSSGSRTDVR	S16(Phospho)	2	#N/A	#N/A	S16: 95.6	#N/A	#N/A	0.376	#N/A	#N/A
P46676	SUM1	ERPSTANSSSITPTPVTPNNLIQIK	T12(Phospho)	1	#N/A	#N/A	T12: 17.7	#N/A	#N/A	0.221	#N/A	#N/A
P36041	EAP1	ESASHETPTDLRPVIPR	T7(Phospho)	5	#N/A	#N/A	T7: 99.9	#N/A	#N/A	0.209	#N/A	#N/A
P24521	ERG8	ESGADIEPPVQTSLLDDCQTLK	S2(Phospho)	1	#N/A	#N/A	S2: 57.6	#N/A	#N/A	0.027	#N/A	#N/A
P39705	NUP60	ESGSTPISISNAPTFNPK	S2(Phospho)	5	#N/A	#N/A	S2: 76.2	#N/A	#N/A	0.094	#N/A	#N/A
Q12100	RTK1	ESHVVASSTLTGISPTSAK	S14(Phospho)	9	#N/A	#N/A	S14: 97.6	#N/A	#N/A	0.625	#N/A	#N/A
P48415	SEC16	ESIISTGSEFLPPPK	S2(Phospho)	5	#N/A	#N/A	S2: 45.9	#N/A	#N/A	0.463	#N/A	#N/A
P48415	SEC16	ESIISTGSEFLPPPK	S5(Phospho)	7	#N/A	#N/A	S5: 14.1	#N/A	#N/A	0.604	#N/A	#N/A
Q06608	YPR172W	ESISGTPTPTSIPHEEQR	S2(Phospho)	6	#N/A	#N/A	S2: 99.7	#N/A	#N/A	0.565	#N/A	#N/A
Q06608	YPR172W	ESISGTPTPTSIPHEEQR	T6(Phospho)	14	#N/A	#N/A	T6: 86	#N/A	#N/A	0.291	#N/A	#N/A
P53974	ARK1	ESLTSSSLPGTSFTPTSTK	T4(Phospho)	3	#N/A	#N/A	T4: 47.9	#N/A	#N/A	0.5685	#N/A	#N/A
Q03177	YMR102C	ESMSSIFSNAHGPTTPTSAMNLPIR	S4(Phospho); S5(Phospho); S8(Phospho)	1	#N/A	#N/A	S4: 24.5; S5: 22.3; S8: 23.4	#N/A	#N/A	0.018	#N/A	#N/A
P06102	NOT3	ETERSPSSSPIHNATKPEEAVK	S5(Phospho)	2	#N/A	#N/A	S5: 2.4	#N/A	#N/A	0.718	#N/A	#N/A
P06102	NOT3	ETERSPSSSPIHNATKPEEAVK	T2(Phospho)	3	#N/A	#N/A	T2: 68.7	#N/A	#N/A	0.704	#N/A	#N/A
P32660	DNF1	ETQDLLQSPQFQQAQTFGR	S8(Phospho)	7	#N/A	#N/A	S8: 3.5	#N/A	#N/A	0.0245	#N/A	#N/A
P38809	YHR097C	ETVDDDSETLNQLQDR	S7(Phospho)	3	#N/A	#N/A	S7: 49.9	#N/A	#N/A	0.6445	#N/A	#N/A
Q03897	MTC5	EVDSSVITAADELK	S5(Phospho)	1	#N/A	#N/A	S5: 20.4	#N/A	#N/A	0.571	#N/A	#N/A
P34233	ASH1	FALDSPPQSPR	S5(Phospho)	2	#N/A	#N/A	S5: 99.9	#N/A	#N/A	0.4105	#N/A	#N/A
P32634	PMD1	FASSSPISEGFR	S5(Phospho)	3	#N/A	#N/A	S5: 8.4	#N/A	#N/A	0.3245	#N/A	#N/A
P38250	IST2	FDEDGKSIR	S7(Phospho)	1	#N/A	#N/A	S7: 100	#N/A	#N/A	0.709	#N/A	#N/A
Q07541	YDL121C	FDLKDTEESLGHDSASASSASR	S9(Phospho)	1	#N/A	#N/A	S9: 20.1	#N/A	#N/A	0.738	#N/A	#N/A
A6ZSB3	DBP6	FDPSQLTAPAASAPEGIVGTTPPAIVPLKR	T21(Phospho)	4	#N/A	#N/A	T21: 94.8	#N/A	#N/A	0.6705	#N/A	#N/A
P32457	CDC3	FEAAESDVKVEPGLGMGITSSQSEK	S6(Phospho)	1	#N/A	#N/A	S6: 97.2	#N/A	#N/A	0.585	#N/A	#N/A
P07260	CDC33	FEENVSVDDTTATPK	T13(Phospho)	1	#N/A	#N/A	T13: 100	#N/A	#N/A	0.376	#N/A	#N/A
P40020	FIR1	FFQQFEPSEEPTSPTR	S13(Phospho)	1	#N/A	#N/A	S13: 14.9	#N/A	#N/A	0.446	#N/A	#N/A
P40535	CST6	FGSDTDDDDIDLKPVEGGKDPDNQSLPNSEK	T5(Phospho)	4	#N/A	#N/A	T5: 50	#N/A	#N/A	0.734	#N/A	#N/A
P40535	CST6	FGSDTDDDDIDLKPVEGGK	S3(Phospho)	1	#N/A	#N/A	S3: 50	#N/A	#N/A	0.604	#N/A	#N/A
P47104	RAV1	FGSPSASDIESPNPK	S3(Phospho)	8	#N/A	#N/A	S3: 89.6	#N/A	#N/A	0.216	#N/A	#N/A
P53858	BNI4	FLDNHEVDSIVSLER	S12(Phospho)	2	#N/A	#N/A	S12: 100	#N/A	#N/A	0.299	#N/A	#N/A
P53236	RSC1	FQSPSLLEQSSR	S3(Phospho)	4	#N/A	#N/A	S3: 100	#N/A	#N/A	0.222	#N/A	#N/A
P36076	CAB3	FSPSLPSAVSFTVPEVER	S2(Phospho)	2	#N/A	#N/A	S2: 97.1	#N/A	#N/A	0.6655	#N/A	#N/A
P38129	TAF5	FSRSNLALAGGAFRP	S2(Phospho)	1	#N/A	#N/A	S2: 50	#N/A	#N/A	0.542	#N/A	#N/A
P25042	ROX1	FSSSPNSSVLENNR	S3(Phospho)	1	#N/A	#N/A	S3: 3.7	#N/A	#N/A	0.663	#N/A	#N/A
P47044	YJL055W	GATPISEEYGETTIVPDMHTR	Y9(Phospho)	1	#N/A	#N/A	Y9: 58.3	#N/A	#N/A	0.281	#N/A	#N/A
P39705	NUP60	GDSTPVQPDLSVTPQK	T13(Phospho)	5	#N/A	#N/A	T13: 99.9	#N/A	#N/A	0.404	#N/A	#N/A
P31374	PSK1	GDYGNNISPERPSFR	S8(Phospho)	1	#N/A	#N/A	S8: 66.1	#N/A	#N/A	0.271	#N/A	#N/A
P32583	SRP40	GGSITLESGSYK	S3(Phospho)	2	#N/A	#N/A	S3: 99.9	#N/A	#N/A	0.441	#N/A	#N/A
P00817	IPP1	GIDLTNVTLPDTPTYSK	T12(Phospho)	3	#N/A	#N/A	T12: 83.1	#N/A	#N/A	0.518	#N/A	#N/A
P00817	IPP1	GIDLTNVTLPDTPTYSK	T14(Phospho)	2	#N/A	#N/A	T14: 49	#N/A	#N/A	0.458	#N/A	#N/A
P53297	PBP1	GIIIDDSGLDEEDLYSGVDR	S7(Phospho)	1	#N/A	#N/A	S7: 99.8	#N/A	#N/A	0.338	#N/A	#N/A
P37304	PAM1	GLHGPSAASSSPVISANNFVDPVSSGTPYSSNSSR	S9(Phospho)	1	#N/A	#N/A	S9: 39.2	#N/A	#N/A	0.103	#N/A	#N/A
P41832	BNI1	GSDTPVKQNSILDEHLEK	T4(Phospho)	8	#N/A	#N/A	T4: 86.9	#N/A	#N/A	0.2045	#N/A	#N/A
Q06146	YLR257W	GSTPCLIGDSIR	S2(Phospho)	8	#N/A	#N/A	S2: 91.5	#N/A	#N/A	0.546	#N/A	#N/A
Q05497	YDR338C	GSVPTIYQEIDENDSEALAELAHSHVTFK	S15(Phospho)	1	#N/A	#N/A	S15: 97.4	#N/A	#N/A	0.514	#N/A	#N/A
P22943	HSP12	GVFQGVHDSAEKGKDNAEGQGESLADQAR	S9(Phospho)	1	#N/A	#N/A	S9: 100	#N/A	#N/A	0.157	#N/A	#N/A
P32793	YSC84	GYSLGHGPTHPSNMSNVDDLSHK	S3(Phospho)	2	#N/A	#N/A	S3: 49.9	#N/A	#N/A	0.606	#N/A	#N/A
P51601	FOL2	HETPLNIRPTSPYTLNPPVER	T3(Phospho); S11(Phospho)	3	#N/A	#N/A	T3: 100; S11: 83.9	#N/A	#N/A	0.505	#N/A	#N/A
P53604	MSO1	HFSPSFSNR	S3(Phospho)	1	#N/A	#N/A	S3: 100	#N/A	#N/A	0.038	#N/A	#N/A
P53917	FAR11	HIATPAPSPPSSPQLMHLGEGPRPR	S8(Phospho); S11(Phospho)	2	#N/A	#N/A	S8: 8.3; S11: 37.9	#N/A	#N/A	0.6455	#N/A	#N/A
E7KDI6	TDA11	HLDPSLNTPVK	T8(Phospho)	1	#N/A	#N/A	T8: 98.8	#N/A	#N/A	0.616	#N/A	#N/A
Q02785	PDR12	HLSNILSNEEGIER	S7(Phospho)	5	#N/A	#N/A	S7: 100	#N/A	#N/A	0.051	#N/A	#N/A
A6ZMD0	TVP18	HQEFQNTNIIKNPTDDDFPHEAVVR	T14(Phospho)	3	#N/A	#N/A	T14: 100	#N/A	#N/A	0.4335	#N/A	#N/A
Q04279	SEG1	HSAIPLGTPEK	T8(Phospho)	4	#N/A	#N/A	T8: 100	#N/A	#N/A	0.6375	#N/A	#N/A
Q04749	AVO2	HSATPTSPHNNIALINR	T4(Phospho)	1	#N/A	#N/A	T4: 0.1	#N/A	#N/A	0.395	#N/A	#N/A
Q04749	AVO2	HSATPTSPHNNIALINR	T4(Phospho); S7(Phospho)	1	#N/A	#N/A	T4: 1.4; S7: 98.7	#N/A	#N/A	0.364	#N/A	#N/A
P36102	PAN3	HSDNTTATTINDVPPPIDVGEATTPTMTSVPK	T24(Phospho)	1	#N/A	#N/A	T24: 64.4	#N/A	#N/A	0.664	#N/A	#N/A
Q07950	YEH2	HSRPLSISSTTPLDLQR	S6(Phospho); S8(Phospho)	10	#N/A	#N/A	S6: 99.9; S8: 14	#N/A	#N/A	0.698	#N/A	#N/A
Q06681	YSP2	HTQVEEGDDEEELSPLSK	S17(Phospho)	1	#N/A	#N/A	S17: 15.9	#N/A	#N/A	0.056	#N/A	#N/A
Q01919	KIN4	HTSVAGLVTIPGSPTTAR	S13(Phospho)	13	#N/A	#N/A	S13: 82.6	#N/A	#N/A	0.5405	#N/A	#N/A
Q01919	KIN4	HTSVAGLVTIPGSPTTAR	T16(Phospho)	13	#N/A	#N/A	T16: 47.6	#N/A	#N/A	0.487	#N/A	#N/A
P26637	CDC60	IAFADAGDTVEDANFDESNANAAILR	S18(Phospho)	1	#N/A	#N/A	S18: 50	#N/A	#N/A	0.419	#N/A	#N/A
P38041	BOI1	IAIEKPENLHKSPTQESGNSGVK	S12(Phospho)	4	#N/A	#N/A	S12: 99.7	#N/A	#N/A	0.0415	#N/A	#N/A
A6ZM93	EIS1	IASGLISPVLGEVSER	S7(Phospho)	9	#N/A	#N/A	S7: 100	#N/A	#N/A	0.1325	#N/A	#N/A
P43574	GAT1	IASPSIPQYLR	S3(Phospho)	4	#N/A	#N/A	S3: 99.9	#N/A	#N/A	0.068	#N/A	#N/A
P53238	PEF1	IASSPPPLIHNQAVPAQLLK	S3(Phospho)	6	#N/A	#N/A	S3: 13	#N/A	#N/A	0.067	#N/A	#N/A
P24814	GRR1	IDNSPQAISYLHK	S4(Phospho)	1	#N/A	#N/A	S4: 98.3	#N/A	#N/A	0.564	#N/A	#N/A
Q06116	YPR117W	IEQTSIEPNSPELVPR	S10(Phospho)	1	#N/A	#N/A	S10: 100	#N/A	#N/A	0.297	#N/A	#N/A
Q12235	YCT1	IGADSISSSDEILVPSR	S8(Phospho)	2	#N/A	#N/A	S8: 43.4	#N/A	#N/A	0.143	#N/A	#N/A
P39001	UME6	IHLPPPQAPAVSSPGTTAAGSGAGTGSGIR	T17(Phospho)	7	#N/A	#N/A	T17: 25.7	#N/A	#N/A	0.353	#N/A	#N/A
P32873	BEM3	IHSEQLASPAASVTYTTSR	S8(Phospho)	3	#N/A	#N/A	S8: 99.3	#N/A	#N/A	0.031	#N/A	#N/A
P18494	GLN3	IISSANFNSNSPLQQNLLSNSFQR	S9(Phospho)	2	#N/A	#N/A	S9: 40.6	#N/A	#N/A	0.448	#N/A	#N/A
P43574	GAT1	IKSSTSVQSSATPPSNTSSNPDIK	S4(Phospho)	1	#N/A	#N/A	S4: 23.6	#N/A	#N/A	0.593	#N/A	#N/A
P53009	SCY1	ILNSPPQTPSSR	S4(Phospho)	2	#N/A	#N/A	S4: 72.9	#N/A	#N/A	0.6415	#N/A	#N/A
P53898	NSG2	ILSASSIHENFPSR	S5(Phospho); S6(Phospho)	1	#N/A	#N/A	S5: 83.8; S6: 83.8	#N/A	#N/A	0.496	#N/A	#N/A
P53142	VPS73	ILSSASLLSNVSMPR	S4(Phospho)	2	#N/A	#N/A	S4: 49.6	#N/A	#N/A	0.5795	#N/A	#N/A
P14737	RAD9	INFEPILEVPETSSPSK	S13(Phospho)	1	#N/A	#N/A	S13: 73.4	#N/A	#N/A	0.662	#N/A	#N/A
P43564	YFL034W	INPPQSPNNFQLLSAGR	S6(Phospho)	2	#N/A	#N/A	S6: 100	#N/A	#N/A	0.03	#N/A	#N/A
Q12280	IQG1	INSSLNIASPSHLK	S9(Phospho)	5	#N/A	#N/A	S9: 99	#N/A	#N/A	0.627	#N/A	#N/A
P08153	SWI5	INVEDQESEYSEKPLGLGIELLGKPGPSPTK	T30(Phospho)	2	#N/A	#N/A	T30: 83.7	#N/A	#N/A	0.151	#N/A	#N/A
P32917	STE5	IPDSELSITPQSR	T9(Phospho)	1	#N/A	#N/A	T9: 46.2	#N/A	#N/A	0.279	#N/A	#N/A
P53094	MDS3	ISASSLPIPIENFAK	S4(Phospho)	1	#N/A	#N/A	S4: 45.5	#N/A	#N/A	0.358	#N/A	#N/A
P31116	HOM6	ISGVEVESPTSFPVQSLIPKPLESVK	S2(Phospho)	6	#N/A	#N/A	S2: 99.9	#N/A	#N/A	0.679	#N/A	#N/A
P00560	PGK1	ISHVSTGGGASLELLEGK	S5(Phospho)	5	#N/A	#N/A	S5: 14.1	#N/A	#N/A	0.534	#N/A	#N/A
P00560	PGK1	ISHVSTGGGASLELLEGK	T6(Phospho)	4	#N/A	#N/A	T6: 98.6	#N/A	#N/A	0.582	#N/A	#N/A
Q12494	KCS1	ISNALDGSHSVMDLK	S8(Phospho)	2	#N/A	#N/A	S8: 0.6	#N/A	#N/A	0.5125	#N/A	#N/A
P40186	PCL7	ISTNPSLESPFSSK	S9(Phospho)	1	#N/A	#N/A	S9: 33.3	#N/A	#N/A	0.173	#N/A	#N/A
P23201	SPA2	ITAQESIKSPEAAR	T2(Phospho)	1	#N/A	#N/A	T2: 0	#N/A	#N/A	0.069	#N/A	#N/A
B3LRK1	GET2	ITGQASSHLNAESPLDAPSAAK	S13(Phospho)	4	#N/A	#N/A	S13: 99.6	#N/A	#N/A	0.1645	#N/A	#N/A
P38853	KEL1	ITSNKPFDTPTIQK	T9(Phospho)	1	#N/A	#N/A	T9: 44.9	#N/A	#N/A	0.098	#N/A	#N/A
A6ZKU1	SLA1	KAAASTPEPNLKDLEPVK	T6(Phospho)	1	#N/A	#N/A	T6: 98.3	#N/A	#N/A	0.462	#N/A	#N/A
Q00816	REG1	KANLDQNLNSPDNNRFPSSTSSSNR	S10(Phospho)	3	#N/A	#N/A	S10: 100	#N/A	#N/A	0.417	#N/A	#N/A
Q12100	RTK1	KAPIDYSPSRPLPNNHNPVR	Y6(Phospho)	2	#N/A	#N/A	Y6: 44.7	#N/A	#N/A	0.3165	#N/A	#N/A
P38850	RTT107	KDGTPISSFENSIDEK	T4(Phospho)	5	#N/A	#N/A	T4: 99.5	#N/A	#N/A	0.248	#N/A	#N/A
P14540	FBA1	KDYIMSPVGNPEGPEKPNKK	S6(Phospho)	2	#N/A	#N/A	S6: 50	#N/A	#N/A	0.413	#N/A	#N/A
P38811	TRA1	KEDINDSPDVEMTESDK	S7(Phospho)	2	#N/A	#N/A	S7: 100	#N/A	#N/A	0.713	#N/A	#N/A
B3LSR0	CRP1	KEEVPEPVAGPIVESSVTEKSPALPQADDPIVETK	T18(Phospho)	5	#N/A	#N/A	T18: 33.3	#N/A	#N/A	0.614	#N/A	#N/A
P39015	STM1	KELSAEKEAQADAAAEIAEDAAEAEDAGKPK	S4(Phospho)	15	#N/A	#N/A	S4: 100	#N/A	#N/A	0.4345	#N/A	#N/A
P07260	CDC33	KFEENVSVDDTTATPK	T14(Phospho)	15	#N/A	#N/A	T14: 100	#N/A	#N/A	0.436	#N/A	#N/A
Q04958	NTE1	KFSSLSPELR	S6(Phospho)	1	#N/A	#N/A	S6: 99.9	#N/A	#N/A	0.226	#N/A	#N/A
P53191	PIB2	KGDEESGADTVTSPITFEK	S13(Phospho)	9	#N/A	#N/A	S13: 89.5	#N/A	#N/A	0.3335	#N/A	#N/A
P18961	YPK2	KINTNETLPSSLSSPK	S14(Phospho)	1	#N/A	#N/A	S14: 97.6	#N/A	#N/A	0.47	#N/A	#N/A
P18961	YPK2	KINTNETLPSSLSSPK	T4(Phospho)	2	#N/A	#N/A	T4: 97.3	#N/A	#N/A	0.394	#N/A	#N/A
P31376	SWC3	KIVSESTPAATESPTSGTIPLIR	S13(Phospho)	1	#N/A	#N/A	S13: 93.9	#N/A	#N/A	0.137	#N/A	#N/A
P23201	SPA2	KLASSGEVDKIESPR	S13(Phospho)	11	#N/A	#N/A	S13: 100	#N/A	#N/A	0.642	#N/A	#N/A
P53854	CWC25	KLDSSILNQPATPPVR	T12(Phospho)	1	#N/A	#N/A	T12: 100	#N/A	#N/A	0.33	#N/A	#N/A
P53148	SPC105	KLDTVSDYAASVTTPVK	T13(Phospho)	1	#N/A	#N/A	T13: 87.5	#N/A	#N/A	0.685	#N/A	#N/A
P35845	SWH1	KLNNQPQVETEANEESDDANSMIK	S16(Phospho)	1	#N/A	#N/A	S16: 95	#N/A	#N/A	0.381	#N/A	#N/A
P32797	CDC13	KLSFHSPNASSIR	S3(Phospho)	2	#N/A	#N/A	S3: 1.2	#N/A	#N/A	0.628	#N/A	#N/A
P19659	GAL11	KLSISNAASQQPTPR	S3(Phospho)	4	#N/A	#N/A	S3: 99.2	#N/A	#N/A	0.701	#N/A	#N/A
Q12263	GIN4	KLSTIVNQSSPTPASR	S15(Phospho)	1	#N/A	#N/A	S15: 0.2	#N/A	#N/A	0.318	#N/A	#N/A
Q06833	YPR091C	KNDDSADERESDNPILTSNPK	S5(Phospho)	3	#N/A	#N/A	S5: 100	#N/A	#N/A	0.692	#N/A	#N/A
P31381	FUN26	KPILAVPEPALADTHSEEISR	S16(Phospho)	1	#N/A	#N/A	S16: 81.3	#N/A	#N/A	0.641	#N/A	#N/A
P42939	MVB12	KPPGIVGNTLLSPSRK	S12(Phospho)	2	#N/A	#N/A	S12: 99.9	#N/A	#N/A	0.011	#N/A	#N/A
P42939	MVB12	KPPGIVGNTLLSPSR	S12(Phospho)	3	#N/A	#N/A	S12: 50	#N/A	#N/A	0.02	#N/A	#N/A
P43579	IES1	KPSIGGDKSEEDGEGEDDKSEETVEETR	S9(Phospho)	7	#N/A	#N/A	S9: 100	#N/A	#N/A	0.4	#N/A	#N/A
P53858	BNI4	KQDTEQIIDAASVLSTESPLLR	S18(Phospho)	3	#N/A	#N/A	S18: 99.9	#N/A	#N/A	0.233	#N/A	#N/A
P21192	ACE2	KSLLDSPHDTSPVKETIAR	T10(Phospho); S11(Phospho)	1	#N/A	#N/A	T10: 99.3; S11: 99.8	#N/A	#N/A	0.465	#N/A	#N/A
P20676	NUP1	KSSPISNEAAKPSFSFPGKPVDVQAPTDDK	S2(Phospho)	6	#N/A	#N/A	S2: 86.3	#N/A	#N/A	0.748	#N/A	#N/A
Q06339	TFC6	KSVVAEVPYDSLASPVSENSGSK	S14(Phospho)	1	#N/A	#N/A	S14: 99.8	#N/A	#N/A	0.04	#N/A	#N/A
P39969	BOI2	KTSQSLEDLPSQQNFIPTPR	S3(Phospho); S5(Phospho)	1	#N/A	#N/A	S3: 39.3; S5: 44.5	#N/A	#N/A	0.276	#N/A	#N/A
P40013	BIM1	KTSVTQGQLVAIQAELTK	S3(Phospho)	3	#N/A	#N/A	S3: 88.3	#N/A	#N/A	0.5535	#N/A	#N/A
P04786	TOP1	KVASMNSASLQDEAEPYDSDEAISK	S19(Phospho)	4	#N/A	#N/A	S19: 97	#N/A	#N/A	0.667	#N/A	#N/A
P53897	IGO1	KYFDSGDYALQK	S5(Phospho)	1	#N/A	#N/A	S5: 88.4	#N/A	#N/A	0.06	#N/A	#N/A
P21576	VPS1	LAALESPPPVLK	S6(Phospho)	4	#N/A	#N/A	S6: 100	#N/A	#N/A	0.309	#N/A	#N/A
P47129	ACF4	LAIPISSPQR	S7(Phospho)	10	#N/A	#N/A	S7: 100	#N/A	#N/A	0.6635	#N/A	#N/A
Q12373	HIF1	LALHELANFSPANEHDDEIEDVSQLR	S10(Phospho)	1	#N/A	#N/A	S10: 100	#N/A	#N/A	0.359	#N/A	#N/A
P13185	KIN1	LAMPEQAHTSPTSR	S13(Phospho)	1	#N/A	#N/A	S13: 30.7	#N/A	#N/A	0.447	#N/A	#N/A
A7A261	LSB3	LAPTNSGGSGGKLDDPSGASSYYASHR	S9(Phospho); S17(Phospho)	3	#N/A	#N/A	S9: 85.5; S17: 65.4	#N/A	#N/A	0.681	#N/A	#N/A
P25558	BUD3	LASQVSLSEGLK	S3(Phospho)	1	#N/A	#N/A	S3: 97.7	#N/A	#N/A	0.547	#N/A	#N/A
P23201	SPA2	LASSGEVDKIESPR	S12(Phospho)	5	#N/A	#N/A	S12: 100	#N/A	#N/A	0.663	#N/A	#N/A
P07261	GCR1	LDDKPTPSQTALDSLLTK	T6(Phospho)	4	#N/A	#N/A	T6: 73.8	#N/A	#N/A	0.109	#N/A	#N/A
P53284	YGR139W	LDIVGEGSCILFSINTNNK	T16(Phospho)	1	#N/A	#N/A	T16: 4	#N/A	#N/A	0.741	#N/A	#N/A
Q12263	GIN4	LDPGIMFSSPTEEVSPVEPK	S15(Phospho)	6	#N/A	#N/A	S15: 100	#N/A	#N/A	0.6315	#N/A	#N/A
P50109	PSP2	LDSPALELQSKPDKSDEFKGGDEQGFEK	S3(Phospho)	2	#N/A	#N/A	S3: 100	#N/A	#N/A	0.071	#N/A	#N/A
P50109	PSP2	LDSPALELQSKPDKSDEFK	S3(Phospho)	3	#N/A	#N/A	S3: 100	#N/A	#N/A	0.1005	#N/A	#N/A
P53854	CWC25	LDSSILNQPATPPVR	T11(Phospho)	1	#N/A	#N/A	T11: 100	#N/A	#N/A	0.173	#N/A	#N/A
P32468	CDC12	LEGHENTGEGNEDFTLPAIAPAR	T15(Phospho)	1	#N/A	#N/A	T15: 100	#N/A	#N/A	0.354	#N/A	#N/A
P32468	CDC12	LEGHENTGEGNEDFTLPAIAPAR	T7(Phospho)	1	#N/A	#N/A	T7: 99.7	#N/A	#N/A	0.659	#N/A	#N/A
P34756	FAB1	LFISTPPPPPK	S4(Phospho)	1	#N/A	#N/A	S4: 1.2	#N/A	#N/A	0.57	#N/A	#N/A
Q08229	NBA1	LFPSPTTTR	S4(Phospho)	1	#N/A	#N/A	S4: 0.1	#N/A	#N/A	0.249	#N/A	#N/A
P32597	STH1	LGSEEQPEITIPKPR	S3(Phospho)	1	#N/A	#N/A	S3: 99.9	#N/A	#N/A	0.269	#N/A	#N/A
P25293	NAP1	LGSLVGQDSGYVGGLPK	S3(Phospho)	6	#N/A	#N/A	S3: 100	#N/A	#N/A	0.72	#N/A	#N/A
P48415	SEC16	LGTVPSNYVSSPDLVR	S11(Phospho)	6	#N/A	#N/A	S11: 99	#N/A	#N/A	0.6455	#N/A	#N/A
P32604	FBP26	LHQLLNDSPLEDKF	S8(Phospho)	5	#N/A	#N/A	S8: 100	#N/A	#N/A	0.636	#N/A	#N/A
Q03290	TFB3	LKDAVPFTPFNGDR	T8(Phospho)	1	#N/A	#N/A	T8: 100	#N/A	#N/A	0.679	#N/A	#N/A
P42839	VNX1	LKEEVLTPTTSASTPHR	S11(Phospho); S13(Phospho)	3	#N/A	#N/A	S11: 0; S13: 100	#N/A	#N/A	0.0645	#N/A	#N/A
P42839	VNX1	LKEEVLTPTTSASTPHR	T9(Phospho)	4	#N/A	#N/A	T9: 9.5	#N/A	#N/A	0.1265	#N/A	#N/A
Q06146	YLR257W	LLTPQTSSNHALSK	T3(Phospho)	10	#N/A	#N/A	T3: 100	#N/A	#N/A	0.344	#N/A	#N/A
P43565	RIM15	LNDSQTEFGSFNFR	S4(Phospho)	2	#N/A	#N/A	S4: 11.9	#N/A	#N/A	0.036	#N/A	#N/A
Q12518	ENT1	LNELLATGTGIDTFGNVGEAR	T7(Phospho)	3	#N/A	#N/A	T7: 80.4	#N/A	#N/A	0.573	#N/A	#N/A
Q12518	ENT1	LNELLATGTGIDTFGNVGEAR	T9(Phospho)	3	#N/A	#N/A	T9: 86.5	#N/A	#N/A	0.532	#N/A	#N/A
P28003	FUN19	LPSPLASPNLNR	S3(Phospho)	1	#N/A	#N/A	S3: 99.9	#N/A	#N/A	0.424	#N/A	#N/A
P38809	YHR097C	LPSYEEAAGTPK	T10(Phospho)	1	#N/A	#N/A	T10: 78.8	#N/A	#N/A	0.475	#N/A	#N/A
P32487	LYP1	LQVVSHETDINEDEEEAHYEDK	S5(Phospho)	1	#N/A	#N/A	S5: 99.2	#N/A	#N/A	0.188	#N/A	#N/A
Q04087	LRS4	LSALQKSPELR	S7(Phospho)	1	#N/A	#N/A	S7: 97.2	#N/A	#N/A	0.514	#N/A	#N/A
P32657	CHD1	LSPNSPTPPLK	T7(Phospho)	4	#N/A	#N/A	T7: 50	#N/A	#N/A	0.02	#N/A	#N/A
P18494	GLN3	LSSDSTSPIKYEADVSAGGK	S2(Phospho)	5	#N/A	#N/A	S2: 43.9	#N/A	#N/A	0.427	#N/A	#N/A
P38321	YBR225W	LSSFDSPLHLPNFR	S2(Phospho)	1	#N/A	#N/A	S2: 1.1	#N/A	#N/A	0.028	#N/A	#N/A
A6ZN74	RTC1	LSSHTAPIIGSPR	S11(Phospho)	5	#N/A	#N/A	S11: 100	#N/A	#N/A	0.2075	#N/A	#N/A
Q12502	LDB19	LSSLSASTSNISPSTSSTSISHSPTPANLR	S12(Phospho)	1	#N/A	#N/A	S12: 30	#N/A	#N/A	0.724	#N/A	#N/A
P38590	MSG5	LSSSSPLSSFSEKPHLNR	S2(Phospho)	5	#N/A	#N/A	S2: 99.3	#N/A	#N/A	0.352	#N/A	#N/A
Q06245	SEC10	LSTNVDAFMHSPR	S11(Phospho)	1	#N/A	#N/A	S11: 100	#N/A	#N/A	0.052	#N/A	#N/A
P06105	SCP160	LTYEPIDLSSILSDGEEKEVTK	S13(Phospho)	5	#N/A	#N/A	S13: 100	#N/A	#N/A	0.365	#N/A	#N/A
P53769	CWC24	LVASDEEKGSSDLMSLAK	S4(Phospho)	4	#N/A	#N/A	S4: 91.3	#N/A	#N/A	0.7195	#N/A	#N/A
P13574	STE12	LVSPSDPTSYMK	S3(Phospho)	2	#N/A	#N/A	S3: 100	#N/A	#N/A	0.4515	#N/A	#N/A
P43583	BLM10	LYAADGRPHSPLR	S10(Phospho)	1	#N/A	#N/A	S10: 100	#N/A	#N/A	0.566	#N/A	#N/A
A6ZRR2	MDG1	LYELSAEDLEKEEEEEDEDKGGGK	S5(Phospho)	1	#N/A	#N/A	S5: 82.3	#N/A	#N/A	0.642	#N/A	#N/A
Q03707	SRC1	MDRPSSSPSIASPR	S9(Phospho)	2	#N/A	#N/A	S9: 86.2	#N/A	#N/A	0.2175	#N/A	#N/A
P38084	BAP2	MLSSEDFGSSGK	S4(Phospho)	1	#N/A	#N/A	S4: 0.5	#N/A	#N/A	0.617	#N/A	#N/A
P17709	GLK1	MSFDDLHK	S2(Phospho)	7	#N/A	#N/A	S2: 100	#N/A	#N/A	0.4705	#N/A	#N/A
Q01919	KIN4	MSPQLATSRPASPTFSTGSK	T14(Phospho)	1	#N/A	#N/A	T14: 81.3	#N/A	#N/A	0.67	#N/A	#N/A
P32873	BEM3	MTAVINNHLHSPLK	S11(Phospho)	1	#N/A	#N/A	S11: 100	#N/A	#N/A	0.182	#N/A	#N/A
Q06324	MMR1	NAGSFQNLLNSPTK	S11(Phospho)	1	#N/A	#N/A	S11: 18.2	#N/A	#N/A	0.307	#N/A	#N/A
Q04958	NTE1	NAQLSTSPLSLDNTSVHDHIHPSPVHLK	S5(Phospho)	1	#N/A	#N/A	S5: 12.4	#N/A	#N/A	0.661	#N/A	#N/A
P39083	RGA1	NASELLTSVLHSPVSVNMK	S3(Phospho)	2	#N/A	#N/A	S3: 0	#N/A	#N/A	0.0725	#N/A	#N/A
P06102	NOT3	NATGAAIPVAGPSSTPSPVIPVADASK	T3(Phospho)	1	#N/A	#N/A	T3: 17.2	#N/A	#N/A	0.574	#N/A	#N/A
P36126	SPO14	NDNNILDITNSNHNHR	S11(Phospho)	1	#N/A	#N/A	S11: 99.7	#N/A	#N/A	0.34	#N/A	#N/A
P32465	HXT1	NESFHDNLSESQVQPAVAPPNTGK	S3(Phospho)	4	#N/A	#N/A	S3: 48.3	#N/A	#N/A	0.602	#N/A	#N/A
P38770	BRL1	NESQDQSVEEVENIVSPHR	S7(Phospho)	6	#N/A	#N/A	S7: 49.6	#N/A	#N/A	0.738	#N/A	#N/A
P32499	NUP2	NETSKPVFSFGAATPSAK	T14(Phospho)	10	#N/A	#N/A	T14: 99	#N/A	#N/A	0.0275	#N/A	#N/A
P33336	SKN1	NIISSSNDNSFASHLQPPDR	S6(Phospho)	1	#N/A	#N/A	S6: 0.9	#N/A	#N/A	0.63	#N/A	#N/A
P07278	BCY1	NIVLFPEPEESFSRPQSAQSQSR	S20(Phospho)	4	#N/A	#N/A	S20: 73.6	#N/A	#N/A	0.505	#N/A	#N/A
P46674	SAC3	NLIFSPVNDEFNK	S5(Phospho)	1	#N/A	#N/A	S5: 100	#N/A	#N/A	0.111	#N/A	#N/A
P38306	YBR197C	NLTTPPALNPLTTSISR	T3(Phospho)	2	#N/A	#N/A	T3: 5.4	#N/A	#N/A	0.294	#N/A	#N/A
P34761	WHI3	NLVSFPSSAIFNDTSR	S8(Phospho)	2	#N/A	#N/A	S8: 0.6	#N/A	#N/A	0.027	#N/A	#N/A
Q12386	ARP8	NNNTSQISSTNTPDVIDLK	T12(Phospho)	1	#N/A	#N/A	T12: 93	#N/A	#N/A	0.123	#N/A	#N/A
Q05518	PAL1	NPFLDDVSSATDFRR	S9(Phospho)	3	#N/A	#N/A	S9: 95.6	#N/A	#N/A	0.505	#N/A	#N/A
Q05518	PAL1	NPFLDDVSSATDFRRSPPPVSR	S9(Phospho); S16(Phospho)	2	#N/A	#N/A	S9: 4.5; S16: 98.8	#N/A	#N/A	0.456	#N/A	#N/A
P41818	GLC8	NPLALSPEQLAQQDPETLEEFRR	S6(Phospho)	5	#N/A	#N/A	S6: 100	#N/A	#N/A	0.301	#N/A	#N/A
P20134	SFL1	NSPLKLTPR	T7(Phospho)	1	#N/A	#N/A	T7: 100	#N/A	#N/A	0.48	#N/A	#N/A
P47046	IRC8	NSSQTLTPDLELLHGSPK	S16(Phospho)	2	#N/A	#N/A	S16: 100	#N/A	#N/A	0.15	#N/A	#N/A
P32873	BEM3	NSTPLSSHLASPVILNK	T3(Phospho)	3	#N/A	#N/A	T3: 0	#N/A	#N/A	0.082	#N/A	#N/A
P40956	GTS1	NSVSAAATTSTPPLPR	S10(Phospho)	19	#N/A	#N/A	S10: 49.7	#N/A	#N/A	0.2575	#N/A	#N/A
P38283	SLI15	NTAFSTDNILATINTVDHR	T6(Phospho)	1	#N/A	#N/A	T6: 33.1	#N/A	#N/A	0.195	#N/A	#N/A
P10591	SSA1	NTISEAGDKLEQADKDTVTK	S4(Phospho)	2	#N/A	#N/A	S4: 50	#N/A	#N/A	0.392	#N/A	#N/A
P36048	SNU114	NTQSPQTPLVEPVTER	T2(Phospho)	6	#N/A	#N/A	T2: 90.6	#N/A	#N/A	0.59	#N/A	#N/A
P36048	SNU114	NTQSPQTPLVEPVTER	T7(Phospho)	6	#N/A	#N/A	T7: 100	#N/A	#N/A	0.613	#N/A	#N/A
P32525	ECM25	NVSSPSFNAKPPLPIK	S4(Phospho)	4	#N/A	#N/A	S4: 49.5	#N/A	#N/A	0.147	#N/A	#N/A
Q05812	MSC3	NVYHTDAASDNASAPLGSNK	T5(Phospho)	1	#N/A	#N/A	T5: 5.3	#N/A	#N/A	0.358	#N/A	#N/A
P05694	MET6	NYPNHIGLGLFDIHSPR	S15(Phospho)	1	#N/A	#N/A	S15: 97.5	#N/A	#N/A	0.517	#N/A	#N/A
P32499	NUP2	QASSFSFLNR	S4(Phospho)	4	#N/A	#N/A	S4: 46.6	#N/A	#N/A	0.403	#N/A	#N/A
P53858	BNI4	QDTEQIIDAASVLSTESPLLR	S17(Phospho)	3	#N/A	#N/A	S17: 80.9	#N/A	#N/A	0.321	#N/A	#N/A
Q05812	MSC3	QEDATDPTTSSTNELSAAEPTMVTSTHATK	S10(Phospho)	1	#N/A	#N/A	S10: 40.1	#N/A	#N/A	0.345	#N/A	#N/A
Q12344	GYP5	QETREPSSEIDLNEPLDVEK	S8(Phospho)	1	#N/A	#N/A	S8: 75.2	#N/A	#N/A	0.699	#N/A	#N/A
Q08886	GPB1	QGSVISSSDSSTGFTER	S8(Phospho)	1	#N/A	#N/A	S8: 12.6	#N/A	#N/A	0.344	#N/A	#N/A
P13186	KIN2	QHSLPSPKNESEILER	S6(Phospho)	1	#N/A	#N/A	S6: 16.3	#N/A	#N/A	0.426	#N/A	#N/A
Q04279	SEG1	QKENNVVSPGVSSPNHTTTDPAITSK	S13(Phospho)	1	#N/A	#N/A	S13: 21.4	#N/A	#N/A	0.075	#N/A	#N/A
P32457	CDC3	QLELSINSASPNVNHSPVPTKK	S16(Phospho); T20(Phospho)	6	#N/A	#N/A	S16: 99; T20: 0.9	#N/A	#N/A	0.4625	#N/A	#N/A
Q03833	GIS1	QNSNNINPLDAGPSFSPLHK	S16(Phospho)	1	#N/A	#N/A	S16: 89.1	#N/A	#N/A	0.063	#N/A	#N/A
Q12344	GYP5	QNVATSTSPKLPPR	T7(Phospho)	1	#N/A	#N/A	T7: 14.7	#N/A	#N/A	0.63	#N/A	#N/A
A7A1V1	ATG23	QPSTPSFLVASKSPPK	S11(Phospho)	3	#N/A	#N/A	S11: 13.7	#N/A	#N/A	0.7	#N/A	#N/A
P08153	SWI5	QQQLQATLENSDGPQFLSPK	S18(Phospho)	6	#N/A	#N/A	S18: 100	#N/A	#N/A	0.3585	#N/A	#N/A
Q12271	INP53	QQTPTAFAASR	T3(Phospho)	2	#N/A	#N/A	T3: 14.3	#N/A	#N/A	0.344	#N/A	#N/A
P38080	AKL1	QSLDLNFQEVNLSSPTLTQEHR	S13(Phospho)	1	#N/A	#N/A	S13: 94.5	#N/A	#N/A	0.259	#N/A	#N/A
Q03559	YMR295C	QSYFSNEEGHVLCDVFGQPITQADISNPTR	Y3(Phospho)	1	#N/A	#N/A	Y3: 27.9	#N/A	#N/A	0.253	#N/A	#N/A
Q02805	ROD1	QTSSTSLKNDLELTDLSR	S3(Phospho)	3	#N/A	#N/A	S3: 86.1	#N/A	#N/A	0.6875	#N/A	#N/A
P41338	ERG10	QVALAAGLSNHIVASTVNK	T16(Phospho)	1	#N/A	#N/A	T16: 19.4	#N/A	#N/A	0.013	#N/A	#N/A
Q07362	PBP4	QVLSETASGRVSTATDWGTVSSSK	T6(Phospho); T13(Phospho); S23(Phospho)	1	#N/A	#N/A	T6: 1.5; T13: 2.4; S23: 96	#N/A	#N/A	0.733	#N/A	#N/A
P20485	CKI1	RASATDVTDSLGSTSSEYIEIPFVK	S3(Phospho)	5	#N/A	#N/A	S3: 85.7	#N/A	#N/A	0.7335	#N/A	#N/A
P53719	YNR014W	RASEPQLPSFDNR	S3(Phospho)	6	#N/A	#N/A	S3: 100	#N/A	#N/A	0.5225	#N/A	#N/A
P32567	PAH1	RASSAAATSIDKEFK	S3(Phospho)	2	#N/A	#N/A	S3: 50	#N/A	#N/A	0.151	#N/A	#N/A
Q03497	STE20	RATPVSTPVISKPSMTTTPR	T3(Phospho); S14(Phospho)	1	#N/A	#N/A	T3: 98.1; S14: 2.9	#N/A	#N/A	0.275	#N/A	#N/A
P24276	SSD1	RATSNLSPPSFK	S7(Phospho)	3	#N/A	#N/A	S7: 99.9	#N/A	#N/A	0.0605	#N/A	#N/A
P25344	STE50	RESPVTVFR	S3(Phospho)	1	#N/A	#N/A	S3: 100	#N/A	#N/A	0.7	#N/A	#N/A
P36124	SET3	RESTPESIMHLSDFSSSQLHSK	S3(Phospho)	1	#N/A	#N/A	S3: 81.9	#N/A	#N/A	0.183	#N/A	#N/A
P20107	ZRC1	RFSIIAGGSPSSSQEAFDSHGNTEHGR	S3(Phospho); S9(Phospho)	1	#N/A	#N/A	S3: 0.2; S9: 7.3	#N/A	#N/A	0.274	#N/A	#N/A
P36076	CAB3	RFSPSLPSAVSFTVPEVER	S3(Phospho)	19	#N/A	#N/A	S3: 100	#N/A	#N/A	0.662	#N/A	#N/A
Q12271	INP53	RIPPPGFSQNILTPK	T13(Phospho)	1	#N/A	#N/A	T13: 100	#N/A	#N/A	0.018	#N/A	#N/A
P43574	GAT1	RKNSLNIVAPLK	S4(Phospho)	1	#N/A	#N/A	S4: 100	#N/A	#N/A	0.556	#N/A	#N/A
P39001	UME6	RLSAPEQQQQLEVPPLKK	S3(Phospho)	8	#N/A	#N/A	S3: 100	#N/A	#N/A	0.5785	#N/A	#N/A
P39001	UME6	RLSAPEQQQQLEVPPLK	S3(Phospho)	1	#N/A	#N/A	S3: 100	#N/A	#N/A	0.472	#N/A	#N/A
Q06177	TMA10	RLSDLQQYHI	S3(Phospho)	2	#N/A	#N/A	S3: 100	#N/A	#N/A	0.5305	#N/A	#N/A
P40328	YTA6	RNEQNLEPSSPVLVSATAVPAESKPMR	S10(Phospho)	1	#N/A	#N/A	S10: 50	#N/A	#N/A	0.399	#N/A	#N/A
Q12518	ENT1	RNQLVAASSPQQLQQQK	S8(Phospho)	1	#N/A	#N/A	S8: 96.8	#N/A	#N/A	0.481	#N/A	#N/A
Q12518	ENT1	RNQLVAASSPQQLQQQK	S9(Phospho)	2	#N/A	#N/A	S9: 50	#N/A	#N/A	0.719	#N/A	#N/A
P54861	DNM1	RPLVLQLNNISPNSPLIEEDDNSVNPHDEVTK	S14(Phospho)	1	#N/A	#N/A	S14: 40.2	#N/A	#N/A	0.518	#N/A	#N/A
P27705	MIG1	RPSSVLSLNDLLVGQR	S3(Phospho)	5	#N/A	#N/A	S3: 50	#N/A	#N/A	0.536	#N/A	#N/A
P27705	MIG1	RPSSVLSLNDLLVGQR	S4(Phospho)	4	#N/A	#N/A	S4: 99.4	#N/A	#N/A	0.568	#N/A	#N/A
A6ZZE9	LST4	RPTISQFFQPSPSLK	S11(Phospho)	1	#N/A	#N/A	S11: 98.2	#N/A	#N/A	0.191	#N/A	#N/A
B3LR49	RGT1	RQSAPVSVTLSTDR	S3(Phospho)	3	#N/A	#N/A	S3: 100	#N/A	#N/A	0.549	#N/A	#N/A
P53769	CWC24	RRPSDDNELVLNMSGK	S4(Phospho)	1	#N/A	#N/A	S4: 100	#N/A	#N/A	0.707	#N/A	#N/A
P40433	PFK26	RRPTTIDVPGLTK	T4(Phospho)	2	#N/A	#N/A	T4: 50	#N/A	#N/A	0.7355	#N/A	#N/A
P51862	ROM2	RRSGVEAAIDDSDIPNNEMK	S3(Phospho)	1	#N/A	#N/A	S3: 100	#N/A	#N/A	0.409	#N/A	#N/A
P41911	GPD2	RSDSAVSIVHLK	S2(Phospho); S4(Phospho)	3	#N/A	#N/A	S2: 97.1; S4: 17.7	#N/A	#N/A	0.63	#N/A	#N/A
P46675	STU2	RSSESIGDLPHR	S2(Phospho)	7	#N/A	#N/A	S2: 8.4	#N/A	#N/A	0.469	#N/A	#N/A
P36167	SRL3	RTQSTQENSLQEVVAIDTLLK	S4(Phospho)	7	#N/A	#N/A	S4: 47.1	#N/A	#N/A	0.041	#N/A	#N/A
P40433	PFK26	RYSVIPTAPPSAR	S3(Phospho)	1	#N/A	#N/A	S3: 85.8	#N/A	#N/A	0.455	#N/A	#N/A
P53252	PIL1	SAAGAFGPELSR	S1(Phospho)	4	#N/A	#N/A	S1: 100	#N/A	#N/A	0.566	#N/A	#N/A
Q08831	VTS1	SAEPHVNSSPNLIPVQK	S9(Phospho)	9	#N/A	#N/A	S9: 50	#N/A	#N/A	0.0395	#N/A	#N/A
P22517	CMK2	SALTKDAFVQIVK	S1(Phospho)	1	#N/A	#N/A	S1: 12.9	#N/A	#N/A	0.167	#N/A	#N/A
P22517	CMK2	SALTKDAFVQIVK	T4(Phospho)	2	#N/A	#N/A	T4: 100	#N/A	#N/A	0.1445	#N/A	#N/A
Q08921	TCO89	SASFHSPVHNTLLSPK	S6(Phospho)	4	#N/A	#N/A	S6: 100	#N/A	#N/A	0.612	#N/A	#N/A
Q01389	BCK1	SASPPASPSYPSIFR	S1(Phospho)	1	#N/A	#N/A	S1: 80.2	#N/A	#N/A	0.672	#N/A	#N/A
A6ZL74	SHE3	SASPVLPGVK	S3(Phospho)	1	#N/A	#N/A	S3: 99.9	#N/A	#N/A	0.083	#N/A	#N/A
P39732	GIP4	SASTPNPSASSSLAPSPK	S16(Phospho)	6	#N/A	#N/A	S16: 100	#N/A	#N/A	0.707	#N/A	#N/A
P41832	BNI1	SAVTSPLLPQSPSLFEK	S11(Phospho)	7	#N/A	#N/A	S11: 100	#N/A	#N/A	0.708	#N/A	#N/A
Q12427	STB3	SEASSSIFSKPISTSSPAGLAAAQR	T14(Phospho)	2	#N/A	#N/A	T14: 11	#N/A	#N/A	0.087	#N/A	#N/A
P53861	ELA1	SESPSIFLNR	S3(Phospho)	2	#N/A	#N/A	S3: 99.3	#N/A	#N/A	0.568	#N/A	#N/A
P32074	SEC21	SETTLDTTPEAESVPEKR	T8(Phospho)	19	#N/A	#N/A	T8: 99.8	#N/A	#N/A	0.507	#N/A	#N/A
P00950	GPM1	SFDVPPPPIDASSPFSQK	S12(Phospho)	11	#N/A	#N/A	S12: 47.3	#N/A	#N/A	0.691	#N/A	#N/A
P00950	GPM1	SFDVPPPPIDASSPFSQK	S13(Phospho)	20	#N/A	#N/A	S13: 98.8	#N/A	#N/A	0.6765	#N/A	#N/A
P36165	TGL4	SFSFSVASPTSR	S8(Phospho)	3	#N/A	#N/A	S8: 87.3	#N/A	#N/A	0.033	#N/A	#N/A
P15891	ABP1	SFTPSKSPAPVSK	S1(Phospho)	5	#N/A	#N/A	S1: 7.2	#N/A	#N/A	0.4765	#N/A	#N/A
P15891	ABP1	SFTPSKSPAPVSK	S1(Phospho); S5(Phospho)	3	#N/A	#N/A	S1: 0.5; S5: 0	#N/A	#N/A	0.141	#N/A	#N/A
P23201	SPA2	SGLPEPNSQIVSPELAKNSPLAPIKK	S12(Phospho); S19(Phospho)	3	#N/A	#N/A	S12: 98.6; S19: 75.6	#N/A	#N/A	0.144	#N/A	#N/A
P23201	SPA2	SGLPEPNSQIVSPELAK	S12(Phospho)	2	#N/A	#N/A	S12: 100	#N/A	#N/A	0.309	#N/A	#N/A
P38041	BOI1	SGSVEQEVSKSPTRVPEVSTPQLQDEQTLIQEK	S9(Phospho)	2	#N/A	#N/A	S9: 15.2	#N/A	#N/A	0.733	#N/A	#N/A
P38144	ISW1	SGTSTGSAGTPEPGSGEKGDDIDLDELLLK	T10(Phospho)	7	#N/A	#N/A	T10: 15.7	#N/A	#N/A	0.746	#N/A	#N/A
P53312	LSC2	SGVHMIESPQQAEDVAK	S8(Phospho)	3	#N/A	#N/A	S8: 100	#N/A	#N/A	0.15	#N/A	#N/A
Q12515	PAR32	SHQSLHATTSSPNNNAPIVVGR	S1(Phospho)	2	#N/A	#N/A	S1: 14.5	#N/A	#N/A	0.664	#N/A	#N/A
Q12515	PAR32	SHQSLHATTSSPNNNAPIVVGR	T9(Phospho)	7	#N/A	#N/A	T9: 44.6	#N/A	#N/A	0.3955	#N/A	#N/A
P46949	FYV8	SHSLGVSMDTNEADTTFNTPTR	T19(Phospho)	3	#N/A	#N/A	T19: 85.6	#N/A	#N/A	0.394	#N/A	#N/A
P46949	FYV8	SHSLGVSMDTNEADTTFNTPTR	T21(Phospho)	2	#N/A	#N/A	T21: 16.9	#N/A	#N/A	0.71	#N/A	#N/A
P42839	VNX1	SHSVPDLNTATPSSPKR	S3(Phospho); S13(Phospho)	1	#N/A	#N/A	S3: 49.2; S13: 22.1	#N/A	#N/A	0.429	#N/A	#N/A
P41697	BUD6	SIDDVSKASPLAK	S9(Phospho)	1	#N/A	#N/A	S9: 98.1	#N/A	#N/A	0.689	#N/A	#N/A
P39526	LAA1	SIFEDDIITEVVEIMDR	S1(Phospho); T9(Phospho)	1	#N/A	#N/A	S1: 100; T9: 100	#N/A	#N/A	0.671	#N/A	#N/A
Q07653	HBT1	SISGGTFGFR	S1(Phospho)	1	#N/A	#N/A	S1: 11.8	#N/A	#N/A	0.183	#N/A	#N/A
Q08831	VTS1	SKSAEPHVNSSPNLIPVQK	S1(Phospho)	2	#N/A	#N/A	S1: 95.9	#N/A	#N/A	0.641	#N/A	#N/A
Q03407	PKH1	SKSFVGTAEYVSPELLNDNYTDSR	S1(Phospho)	2	#N/A	#N/A	S1: 39.1	#N/A	#N/A	0.267	#N/A	#N/A
P40036	GIP2	SKSVHFDQAAPVK	S1(Phospho)	2	#N/A	#N/A	S1: 15.7	#N/A	#N/A	0.561	#N/A	#N/A
Q03497	STE20	SKTSPIISTAHTPQQVAQSPK	S4(Phospho); S8(Phospho); S19(Phospho)	4	#N/A	#N/A	S4: 67.9; S8: 0; S19: 100	#N/A	#N/A	0.102	#N/A	#N/A
P32387	MRP20	SLASVVESSSKILDK	S8(Phospho); S9(Phospho); S10(Phospho)	1	#N/A	#N/A	S8: 93.3; S9: 91.6; S10: 94.1	#N/A	#N/A	0.147	#N/A	#N/A
P21192	ACE2	SLLDSPHDTSPVKETIAR	S5(Phospho); S10(Phospho)	8	#N/A	#N/A	S5: 99.9; S10: 82.5	#N/A	#N/A	0.6175	#N/A	#N/A
P21192	ACE2	SLLDSPHDTSPVKETIAR	T9(Phospho); S10(Phospho)	3	#N/A	#N/A	T9: 50; S10: 50	#N/A	#N/A	0.614	#N/A	#N/A
P38427	TSL1	SLLVHSLLNNTSQTSLEGPNNHIVTPK	T11(Phospho)	4	#N/A	#N/A	T11: 31.2	#N/A	#N/A	0.3195	#N/A	#N/A
P53289	RTS3	SLSGISSSDLTESGALLHDR	S1(Phospho)	6	#N/A	#N/A	S1: 99.4	#N/A	#N/A	0.131	#N/A	#N/A
P38321	YBR225W	SLSLPSSGADAVK	S3(Phospho)	5	#N/A	#N/A	S3: 98.9	#N/A	#N/A	0.12	#N/A	#N/A
P40463	VHS2	SLSSQSFDNETSPAHPR	S3(Phospho); S4(Phospho)	2	#N/A	#N/A	S3: 76.9; S4: 85.9	#N/A	#N/A	0.2255	#N/A	#N/A
P12684	HMG2	SMPASSGLETPVTAK	T10(Phospho)	2	#N/A	#N/A	T10: 80.7	#N/A	#N/A	0.5195	#N/A	#N/A
Q12296	MAM3	SNAVLSPTPQVTEHGTIIPSNLASNPLNVNK	S6(Phospho)	1	#N/A	#N/A	S6: 92.4	#N/A	#N/A	0.104	#N/A	#N/A
P06787	CMD1	SNDSEQELLEAFK	S1(Phospho)	2	#N/A	#N/A	S1: 98.6	#N/A	#N/A	0.653	#N/A	#N/A
P06787	CMD1	SNDSEQELLEAFK	S4(Phospho)	2	#N/A	#N/A	S4: 99.7	#N/A	#N/A	0.682	#N/A	#N/A
P13382	POL1	SNPSTSPFVTAPGTPIGIK	T14(Phospho)	2	#N/A	#N/A	T14: 100	#N/A	#N/A	0.284	#N/A	#N/A
Q07351	STP4	SNSLHANFTSPVPR	S1(Phospho)	1	#N/A	#N/A	S1: 50	#N/A	#N/A	0.362	#N/A	#N/A
P53599	SSK2	SPNAVYSPGESPLNTVQLFNR	S11(Phospho)	1	#N/A	#N/A	S11: 98.5	#N/A	#N/A	0.209	#N/A	#N/A
A6ZU07	ATG1	SPNSNLAGHQSMADNPAELSDALK	S1(Phospho)	1	#N/A	#N/A	S1: 49.9	#N/A	#N/A	0.492	#N/A	#N/A
P21538	REB1	SPSHDNEAGSVDNSEISQLLQSAATK	S1(Phospho)	2	#N/A	#N/A	S1: 50	#N/A	#N/A	0.636	#N/A	#N/A
P38283	SLI15	SPYLQEQLIR	S1(Phospho)	1	#N/A	#N/A	S1: 86.8	#N/A	#N/A	0.582	#N/A	#N/A
A6ZR60	RTT105	SQDFFGPHSSSPIAPSER	S9(Phospho)	1	#N/A	#N/A	S9: 33.3	#N/A	#N/A	0.18	#N/A	#N/A
P38634	SIC1	SQESEDEEDIIINPVR	S4(Phospho)	3	#N/A	#N/A	S4: 99.9	#N/A	#N/A	0.0895	#N/A	#N/A
P24276	SSD1	SQSELTNLMIEQFTLQK	S3(Phospho)	3	#N/A	#N/A	S3: 47.7	#N/A	#N/A	0.6055	#N/A	#N/A
P41913	GDS1	SQSLSVLSTPK	T9(Phospho)	1	#N/A	#N/A	T9: 48.9	#N/A	#N/A	0.354	#N/A	#N/A
Q12361	GPR1	SSFFSSNIVTNDDENSIEEDKNLR	S16(Phospho)	2	#N/A	#N/A	S16: 100	#N/A	#N/A	0.607	#N/A	#N/A
P25389	KCC4	SSFLLSSNPTDSSPIPLR	S13(Phospho)	4	#N/A	#N/A	S13: 98.1	#N/A	#N/A	0.5805	#N/A	#N/A
Q08412	CUE5	SSGIDEDEVVTPAEDAKEEEEEHPPLPAR	T11(Phospho)	9	#N/A	#N/A	T11: 100	#N/A	#N/A	0.691	#N/A	#N/A
P53258	MDR1	SSIASVESTPTAAASSITTK	S2(Phospho); S5(Phospho)	1	#N/A	#N/A	S2: 49.6; S5: 75.9	#N/A	#N/A	0.24	#N/A	#N/A
P53258	MDR1	SSIASVESTPTAAASSITTK	S5(Phospho)	3	#N/A	#N/A	S5: 9.9	#N/A	#N/A	0.616	#N/A	#N/A
Q08732	HRK1	SSKSFLNFIGR	S4(Phospho)	2	#N/A	#N/A	S4: 99.9	#N/A	#N/A	0.584	#N/A	#N/A
P16862	PFK2	SSPDENSTLLSNDSISLK	S1(Phospho)	3	#N/A	#N/A	S1: 50	#N/A	#N/A	0.5465	#N/A	#N/A
Q12071	VPS54	SSRLSLDSITPR	S2(Phospho)	2	#N/A	#N/A	S2: 14.4	#N/A	#N/A	0.73	#N/A	#N/A
Q12071	VPS54	SSRLSLDSITPR	S5(Phospho)	1	#N/A	#N/A	S5: 85.4	#N/A	#N/A	0.723	#N/A	#N/A
Q12034	SLF1	SSSPDSNTVIPVEELR	S1(Phospho)	3	#N/A	#N/A	S1: 42.9	#N/A	#N/A	0.4055	#N/A	#N/A
P47139	YJR098C	SSSPLAIIK	S3(Phospho)	2	#N/A	#N/A	S3: 97.7	#N/A	#N/A	0.414	#N/A	#N/A
A6ZLF4	SDS24	SSSSTSLNSHSPLMTAMEDPPSPR	T5(Phospho); S22(Phospho)	1	#N/A	#N/A	T5: 0.1; S22: 99.9	#N/A	#N/A	0.21	#N/A	#N/A
P50942	INP52	SSTAPDEISTSTK	T12(Phospho)	1	#N/A	#N/A	T12: 1.3	#N/A	#N/A	0.667	#N/A	#N/A
Q02805	ROD1	SSTNLAALPK	S1(Phospho)	3	#N/A	#N/A	S1: 46.7	#N/A	#N/A	0.4815	#N/A	#N/A
P53094	MDS3	SSTPETENAFSATPR	S1(Phospho)	3	#N/A	#N/A	S1: 33.2	#N/A	#N/A	0.2615	#N/A	#N/A
P36041	EAP1	SSTPNAESQLLSASDKDNGK	S1(Phospho)	2	#N/A	#N/A	S1: 13.9	#N/A	#N/A	0.1865	#N/A	#N/A
P36041	EAP1	SSTPNAESQLLSASDK	S1(Phospho)	2	#N/A	#N/A	S1: 11.3	#N/A	#N/A	0.2455	#N/A	#N/A
P39104	PIK1	SSTPTSPIDLIDPIK	S1(Phospho)	6	#N/A	#N/A	S1: 33.3	#N/A	#N/A	0.356	#N/A	#N/A
Q07084	SSK1	SSVSPTAGSFGLSK	S4(Phospho)	3	#N/A	#N/A	S4: 98.2	#N/A	#N/A	0.669	#N/A	#N/A
P36003	NNK1	STEDLYEFR	T2(Phospho)	2	#N/A	#N/A	T2: 89.7	#N/A	#N/A	0.504	#N/A	#N/A
P38555	YPT31	STIGVEFATR	S1(Phospho)	1	#N/A	#N/A	S1: 87.5	#N/A	#N/A	0.676	#N/A	#N/A
P47170	IML1	STLLRDDVDNSPLGSNTPLPSSESK	S11(Phospho)	5	#N/A	#N/A	S11: 99.1	#N/A	#N/A	0.306	#N/A	#N/A
P39678	MBP1	STMGPQSPTLGILEEER	S7(Phospho)	3	#N/A	#N/A	S7: 98.1	#N/A	#N/A	0.0805	#N/A	#N/A
P13587	ENA1	STNQSNENDQSSLSQHNEKPGSAQFEHIAEFPFDSTVK	S11(Phospho)	1	#N/A	#N/A	S11: 0	#N/A	#N/A	0.498	#N/A	#N/A
P38213	DSF2	STNSPNPFNFEK	S4(Phospho)	4	#N/A	#N/A	S4: 79.2	#N/A	#N/A	0.078	#N/A	#N/A
Q12123	DCS2	STPIFFHR	S1(Phospho)	5	#N/A	#N/A	S1: 93.5	#N/A	#N/A	0.2095	#N/A	#N/A
P19524	MYO2	STPSSGNNHIDSLSVDR	T2(Phospho)	1	#N/A	#N/A	T2: 81.1	#N/A	#N/A	0.411	#N/A	#N/A
P39956	RPH1	STSPDVGHFSNFK	S1(Phospho)	11	#N/A	#N/A	S1: 33.3	#N/A	#N/A	0.4485	#N/A	#N/A
P38966	YDR089W	STTDNEESLLLR	S8(Phospho)	1	#N/A	#N/A	S8: 99.9	#N/A	#N/A	0.647	#N/A	#N/A
P34161	YOX1	STTIIQTVSPPSPPLDVHATPLASR	S12(Phospho)	2	#N/A	#N/A	S12: 91.2	#N/A	#N/A	0.158	#N/A	#N/A
Q06488	RSC2	STTPSHSGTPQPLGPR	S1(Phospho)	1	#N/A	#N/A	S1: 33.3	#N/A	#N/A	0.563	#N/A	#N/A
P43560	LAM5	STTPTSPVSQPSIISHR	T2(Phospho); T3(Phospho)	16	#N/A	#N/A	T2: 47.1; T3: 6.9	#N/A	#N/A	0.229	#N/A	#N/A
P31244	RAD16	SVNYNELSDDDTAVK	S8(Phospho)	1	#N/A	#N/A	S8: 88.1	#N/A	#N/A	0.562	#N/A	#N/A
P53754	YNR068C	SVPVASSPISSIIPR	S7(Phospho)	1	#N/A	#N/A	S7: 97.9	#N/A	#N/A	0.449	#N/A	#N/A
P27637	BUD14	SVSFNDVVGYADR	S1(Phospho)	3	#N/A	#N/A	S1: 50	#N/A	#N/A	0.331	#N/A	#N/A
P25357	SNT1	SVSKPNAPLEPDNIK	S3(Phospho)	2	#N/A	#N/A	S3: 98.7	#N/A	#N/A	0.142	#N/A	#N/A
P32521	PAN1	SVTESSPFVPSSTPTPVDDR	S11(Phospho)	2	#N/A	#N/A	S11: 5.3	#N/A	#N/A	0.453	#N/A	#N/A
P32525	ECM25	SVTSPTYTPVALQNTPVLKPK	T6(Phospho)	1	#N/A	#N/A	T6: 13.1	#N/A	#N/A	0.23	#N/A	#N/A
P38249	RPG1	TAGGSSPATPATPATPATPTPSSGPK	T18(Phospho)	20	#N/A	#N/A	T18: 93.2	#N/A	#N/A	0.4955	#N/A	#N/A
Q12415	TFC7	TAGLLSPTEENETTNAGQSK	T1(Phospho)	2	#N/A	#N/A	T1: 99.7	#N/A	#N/A	0.451	#N/A	#N/A
Q06677	SWA2	TAPDVSHSSSPTSGILIEENSR	S9(Phospho)	3	#N/A	#N/A	S9: 0.2	#N/A	#N/A	0.7415	#N/A	#N/A
Q03559	YMR295C	TASVADPILDAVQEAQPFEQAADTFHDNMNR	T1(Phospho)	1	#N/A	#N/A	T1: 50	#N/A	#N/A	0.498	#N/A	#N/A
Q06677	SWA2	TDKSPNDSLHSISAPPLIPSPK	S20(Phospho)	1	#N/A	#N/A	S20: 100	#N/A	#N/A	0.381	#N/A	#N/A
P32458	CDC11	TEALSGESVAAESIRPNLTK	S13(Phospho)	2	#N/A	#N/A	S13: 93.8	#N/A	#N/A	0.6705	#N/A	#N/A
P04821	CDC25	TEGDDGKIEVDSVHDLVSVPLSGK	T1(Phospho)	2	#N/A	#N/A	T1: 0.1	#N/A	#N/A	0.734	#N/A	#N/A
P39705	NUP60	TELTKGDSTPVQPDLSVTPQK	T9(Phospho); T18(Phospho)	1	#N/A	#N/A	T9: 18.7; T18: 50	#N/A	#N/A	0.052	#N/A	#N/A
P32566	SMI1	TEPSEAETTTVNTESLGQAEHEIK	S15(Phospho)	2	#N/A	#N/A	S15: 95.6	#N/A	#N/A	0.747	#N/A	#N/A
Q06810	OPY2	TESPFEDKFEIHDER	S3(Phospho)	8	#N/A	#N/A	S3: 99.9	#N/A	#N/A	0.538	#N/A	#N/A
P39001	UME6	TGSDLPLIITSANK	T1(Phospho)	5	#N/A	#N/A	T1: 100	#N/A	#N/A	0.3635	#N/A	#N/A
Q06685	VIP1	TGSPHLPQGTMDAEQTNMGTNSVPTSSASSR	T1(Phospho)	2	#N/A	#N/A	T1: 70.5	#N/A	#N/A	0.687	#N/A	#N/A
P53165	SGF73	TGTPQTFSSSIK	T1(Phospho)	1	#N/A	#N/A	T1: 84.4	#N/A	#N/A	0.623	#N/A	#N/A
P32861	UGP1	THSTYAFESNTNSVAASQMR	Y5(Phospho)	3	#N/A	#N/A	Y5: 31.2	#N/A	#N/A	0.3585	#N/A	#N/A
Q12276	HER1	TIASPQRPLSGQNVNNELSNSKPAVSAEK	T1(Phospho)	1	#N/A	#N/A	T1: 10.3	#N/A	#N/A	0.14	#N/A	#N/A
P40578	MGA2	TISLTNIEQQSQLNQR	S3(Phospho)	3	#N/A	#N/A	S3: 98.3	#N/A	#N/A	0.5515	#N/A	#N/A
P40578	MGA2	TISLTNIEQQSQLNQR	T1(Phospho)	4	#N/A	#N/A	T1: 1.3	#N/A	#N/A	0.508	#N/A	#N/A
P25623	SYP1	TKPLPVEPASPSISLPTATVDNQPSGQVDSRPLHIR	S10(Phospho)	2	#N/A	#N/A	S10: 46.2	#N/A	#N/A	0.434	#N/A	#N/A
A6ZT11	SBE22	TKSSDFLPIELK	S3(Phospho)	3	#N/A	#N/A	S3: 100	#N/A	#N/A	0.662	#N/A	#N/A
P38788	SSZ1	TLEPIPKEENAEEDDESEWSDDEPEVVR	S20(Phospho)	1	#N/A	#N/A	S20: 99.7	#N/A	#N/A	0.728	#N/A	#N/A
P42845	STB1	TLLEAISPAKKPLHDDTNK	T1(Phospho)	3	#N/A	#N/A	T1: 0	#N/A	#N/A	0.048	#N/A	#N/A
A6ZU07	ATG1	TLSATSQLSATFNK	S3(Phospho)	2	#N/A	#N/A	S3: 99.6	#N/A	#N/A	0.534	#N/A	#N/A
A6ZPP2	IML2	TNDSSLLPGYMDSATLLHPGK	T1(Phospho)	2	#N/A	#N/A	T1: 92.4	#N/A	#N/A	0.305	#N/A	#N/A
A6ZL74	SHE3	TNVTHNNDPSTSPTISVPPGVTR	S10(Phospho)	21	#N/A	#N/A	S10: 96.6	#N/A	#N/A	0.721	#N/A	#N/A
A6ZL74	SHE3	TNVTHNNDPSTSPTISVPPGVTR	T11(Phospho)	14	#N/A	#N/A	T11: 0	#N/A	#N/A	0.5375	#N/A	#N/A
P32917	STE5	TPNQIIELEKPSTLSPLSR	S18(Phospho)	4	#N/A	#N/A	S18: 90.4	#N/A	#N/A	0.018	#N/A	#N/A
P46678	BDP1	TPQLFIPESK	T1(Phospho)	1	#N/A	#N/A	T1: 100	#N/A	#N/A	0.137	#N/A	#N/A
P18888	SNF6	TQAAELQEKPLTPLK	T12(Phospho)	1	#N/A	#N/A	T12: 100	#N/A	#N/A	0.506	#N/A	#N/A
P36167	SRL3	TQSTQENSLQEVVAIDTLLK	S3(Phospho)	2	#N/A	#N/A	S3: 46.4	#N/A	#N/A	0.067	#N/A	#N/A
Q05812	MSC3	TRSPELQDNLK	T1(Phospho)	1	#N/A	#N/A	T1: 0	#N/A	#N/A	0.291	#N/A	#N/A
P22211	NPR1	TSADTLTTTPESQSLDLHSR	T9(Phospho)	4	#N/A	#N/A	T9: 90.2	#N/A	#N/A	0.332	#N/A	#N/A
P04821	CDC25	TSIQNSTLEDFSPSNK	S14(Phospho)	2	#N/A	#N/A	S14: 98.2	#N/A	#N/A	0.373	#N/A	#N/A
Q04602	VBA4	TSNQIALGNDKIEEINENSPLLSAPSK	S23(Phospho)	1	#N/A	#N/A	S23: 0.4	#N/A	#N/A	0.124	#N/A	#N/A
P21192	ACE2	TSPGGLSISPR	T1(Phospho)	3	#N/A	#N/A	T1: 50	#N/A	#N/A	0.191	#N/A	#N/A
P32909	SMY2	TSSLIDSIGIQR	S3(Phospho)	7	#N/A	#N/A	S3: 98.6	#N/A	#N/A	0.2795	#N/A	#N/A
P38853	KEL1	TSSPPMFAR	S3(Phospho)	4	#N/A	#N/A	S3: 99	#N/A	#N/A	0.319	#N/A	#N/A
Q01448	HPC2	TSSPVNLDVESTAQSLGK	T1(Phospho)	2	#N/A	#N/A	T1: 48.3	#N/A	#N/A	0.1615	#N/A	#N/A
Q05518	PAL1	TSSQLSFPNIPEDEPQR	S3(Phospho)	10	#N/A	#N/A	S3: 97.3	#N/A	#N/A	0.584	#N/A	#N/A
P07278	BCY1	TSTPPLPMHFNAQR	T1(Phospho)	9	#N/A	#N/A	T1: 1.5	#N/A	#N/A	0.7075	#N/A	#N/A
P32499	NUP2	TTANLPANSSTSPAPSIPSTGFK	S12(Phospho)	4	#N/A	#N/A	S12: 0.5	#N/A	#N/A	0.224	#N/A	#N/A
P39001	UME6	TTNSPMSILSR	S4(Phospho)	2	#N/A	#N/A	S4: 86.3	#N/A	#N/A	0.515	#N/A	#N/A
P14907	NSP1	TTNTTPSFSFGAK	T5(Phospho)	4	#N/A	#N/A	T5: 49	#N/A	#N/A	0.0955	#N/A	#N/A
B3LRK1	GET2	TTPPASVHSATPDIKEDSNVAPQLDLLK	T1(Phospho)	5	#N/A	#N/A	T1: 79.5	#N/A	#N/A	0.715	#N/A	#N/A
B3LRK1	GET2	TTPPASVHSATPDIK	T1(Phospho)	1	#N/A	#N/A	T1: 12.9	#N/A	#N/A	0.577	#N/A	#N/A
P10591	SSA1	TTPSFVAFTDTER	T1(Phospho)	5	#N/A	#N/A	T1: 9.7	#N/A	#N/A	0.173	#N/A	#N/A
P10592	SSA2	TTPSFVGFTDTER	T2(Phospho)	4	#N/A	#N/A	T2: 49.9	#N/A	#N/A	0.641	#N/A	#N/A
P36024	SIS2	TTQLSGSPLVNEMK	S7(Phospho)	3	#N/A	#N/A	S7: 87.6	#N/A	#N/A	0.117	#N/A	#N/A
P40186	PCL7	TTTSPINIPGGNR	T3(Phospho)	2	#N/A	#N/A	T3: 0.5	#N/A	#N/A	0.499	#N/A	#N/A
P48361	ASK10	TVAADQSATAPSSPTMNSSVTTINR	T9(Phospho)	1	#N/A	#N/A	T9: 58.9	#N/A	#N/A	0.184	#N/A	#N/A
Q04201	CUE4	TVQDAKPAPSVATNDPSPEPVPSAPEER	S17(Phospho)	11	#N/A	#N/A	S17: 100	#N/A	#N/A	0.446	#N/A	#N/A
Q02875	SYH1	TVSNITNEEESIVK	T6(Phospho)	1	#N/A	#N/A	T6: 11.7	#N/A	#N/A	0.721	#N/A	#N/A
Q148H6	KRT28	TVVEEIDQR	T1(Phospho)	2	#N/A	#N/A	T1: 100	#N/A	#N/A	0.516	#N/A	#N/A
P53599	SSK2	VASSPISPGLHSTQYFR	S7(Phospho)	1	#N/A	#N/A	S7: 100	#N/A	#N/A	0.052	#N/A	#N/A
P31380	FUN30	VASSSPLKPTSPTVPDASVASLR	S11(Phospho)	8	#N/A	#N/A	S11: 77.1	#N/A	#N/A	0.1075	#N/A	#N/A
P36166	PXL1	VEDLSLDGLNEK	S5(Phospho)	2	#N/A	#N/A	S5: 100	#N/A	#N/A	0.3065	#N/A	#N/A
Q12427	STB3	VEHNITNIDGATTPPTAVASTTIPVNIK	T13(Phospho)	8	#N/A	#N/A	T13: 13.9	#N/A	#N/A	0.223	#N/A	#N/A
P33749	MSN4	VFSPMNPINDSHFNENIELSPHQHATSPK	S11(Phospho)	1	#N/A	#N/A	S11: 0.4	#N/A	#N/A	0.316	#N/A	#N/A
P47116	PTK2	VIEEATTTNVDSILEKPTPTSTK	T22(Phospho)	1	#N/A	#N/A	T22: 83.4	#N/A	#N/A	0.51	#N/A	#N/A
P39956	RPH1	VKSPNIVTLNISR	S3(Phospho)	2	#N/A	#N/A	S3: 84.2	#N/A	#N/A	0.545	#N/A	#N/A
Q03063	DIG1	VNDSYDSPLSGTASTGK	S7(Phospho)	3	#N/A	#N/A	S7: 92.2	#N/A	#N/A	0.181	#N/A	#N/A
P36126	SPO14	VNSRPDELENQEVLR	S3(Phospho)	1	#N/A	#N/A	S3: 100	#N/A	#N/A	0.464	#N/A	#N/A
P41697	BUD6	VNSTSTGTPSAQSAEATLTKPR	T8(Phospho)	7	#N/A	#N/A	T8: 92.5	#N/A	#N/A	0.099	#N/A	#N/A
P48361	ASK10	VNTPAIDDYGNLITVER	T3(Phospho)	1	#N/A	#N/A	T3: 99.1	#N/A	#N/A	0.094	#N/A	#N/A
P38968	SEC31	VPSLVATSESPR	S8(Phospho)	9	#N/A	#N/A	S8: 98.7	#N/A	#N/A	0.7115	#N/A	#N/A
A6ZYC3	TRM82	VPSPGIGAPPIYSYIR	S3(Phospho)	4	#N/A	#N/A	S3: 3.6	#N/A	#N/A	0.6695	#N/A	#N/A
Q12372	MMP1	VQFSTSVLSTPSNEGNNLIHR	T5(Phospho); S12(Phospho)	1	#N/A	#N/A	T5: 0; S12: 99.9	#N/A	#N/A	0.053	#N/A	#N/A
Q08951	APL5	VQVLSDEPVIEAAPK	S5(Phospho)	2	#N/A	#N/A	S5: 100	#N/A	#N/A	0.065	#N/A	#N/A
P36145	TFA2	VRPGSIAAAALQANQTDISK	S5(Phospho)	2	#N/A	#N/A	S5: 100	#N/A	#N/A	0.201	#N/A	#N/A
Q06336	GGA1	VSLSSPKSPQENDTVVDILGDAHSK	S2(Phospho); S4(Phospho)	9	#N/A	#N/A	S2: 100; S4: 83.6	#N/A	#N/A	0.202	#N/A	#N/A
Q03661	ESC1	VSSSEIESVEPLKPESDR	S2(Phospho)	1	#N/A	#N/A	S2: 45.2	#N/A	#N/A	0.296	#N/A	#N/A
P32909	SMY2	VSTPVQQHPLLQR	T3(Phospho)	17	#N/A	#N/A	T3: 91.4	#N/A	#N/A	0.6255	#N/A	#N/A
Q08412	CUE5	VVAETTYIDTPDTETK	T10(Phospho)	6	#N/A	#N/A	T10: 8.4	#N/A	#N/A	0.7265	#N/A	#N/A
Q12263	GIN4	VVSDSNDGYESLILPK	S3(Phospho)	2	#N/A	#N/A	S3: 99.9	#N/A	#N/A	0.416	#N/A	#N/A
P28708	PRR1	VVSELIAPANLSPQR	S12(Phospho)	9	#N/A	#N/A	S12: 100	#N/A	#N/A	0.1475	#N/A	#N/A
P38968	SEC31	YAPPSQPSMASPFVNK	S8(Phospho)	3	#N/A	#N/A	S8: 95.1	#N/A	#N/A	0.0585	#N/A	#N/A
P48562	CLA4	YAQNSSPTAAHFQPQR	S5(Phospho)	1	#N/A	#N/A	S5: 45.5	#N/A	#N/A	0.736	#N/A	#N/A
P53252	PIL1	YKDPQSPKIEVLEQELVR	S6(Phospho)	7	#N/A	#N/A	S6: 100	#N/A	#N/A	0.318	#N/A	#N/A
P14922	CYC8	YMEGAIHTLVDAAVSSSTHTENNTKSPR	T20(Phospho)	2	#N/A	#N/A	T20: 5	#N/A	#N/A	0.567	#N/A	#N/A
P38195	ECM13	YNALPATASTTEEEQDTETLDAVSLHSSAPIFR	Y1(Phospho); T17(Phospho); T19(Phospho)	1	#N/A	#N/A	Y1: 46.1; T17: 57.3; T19: 26.7	#N/A	#N/A	0.045	#N/A	#N/A
P23639	PRE8	YSFSLTTFSPSGK	S9(Phospho)	5	#N/A	#N/A	S9: 86.1	#N/A	#N/A	0.307	#N/A	#N/A
Q06146	YLR257W	YSSSGTPENITGEADDEDEDIIR	Y1(Phospho)	6	#N/A	#N/A	Y1: 82.9	#N/A	#N/A	0.4085	#N/A	#N/A
P40433	PFK26	YSVIPTAPPSAR	S10(Phospho)	2	#N/A	#N/A	S10: 99.8	#N/A	#N/A	0.4065	#N/A	#N/A
P38928	AXL2	YTGNLSPVSDIVR	S6(Phospho)	1	#N/A	#N/A	S6: 50	#N/A	#N/A	0.095	#N/A	#N/A
Q08484	GYP1	YVNPTLSTASNESPRPALLLR	S10(Phospho)	3	#N/A	#N/A	S10: 0	#N/A	#N/A	0.0375	#N/A	#N/A
Q03016	GIP3	GVAPTASKPQTPILPSPALAVK	T5(Phospho); T11(Phospho)	5	#N/A	#N/A	T5: 40.7; T11: 95	#N/A	#N/A	0.511	#N/A	#N/A
Q00816	REG1	ANLDQNLNSPDNNR	S9(Phospho)	#N/A	17	#N/A	#N/A	S9: 100	#N/A	#N/A	0.4015	#N/A
B3LN45	AIM3	DSSPVPSDLDEK	S3(Phospho)	#N/A	4	#N/A	#N/A	S3: 87.9	#N/A	#N/A	0.6945	#N/A
P38623	RCK2	DVSQITSSPK	S8(Phospho)	#N/A	34	#N/A	#N/A	S8: 99.8	#N/A	#N/A	0.586	#N/A
Q03361	JIP4	EEASDDELNAFK	S4(Phospho)	#N/A	8	#N/A	#N/A	S4: 100	#N/A	#N/A	0.459	#N/A
P40454	RRD1	EEESIEQANAGSPGR	S12(Phospho)	#N/A	15	#N/A	#N/A	S12: 100	#N/A	#N/A	0.7255	#N/A
P53388	DIP5	EQEIYNIDLEENNVSSR	S15(Phospho)	#N/A	9	#N/A	#N/A	S15: 50	#N/A	#N/A	0.7295	#N/A
P47082	AVT1	FTNNDMDSIVVK	S8(Phospho)	#N/A	8	#N/A	#N/A	S8: 100	#N/A	#N/A	0.174	#N/A
P53599	SSK2	GIVASSNFEDDEENFSNK	S16(Phospho)	#N/A	7	#N/A	#N/A	S16: 100	#N/A	#N/A	0.696	#N/A
Q12071	VPS54	IVVPEGSPSR	S7(Phospho)	#N/A	17	#N/A	#N/A	S7: 99.9	#N/A	#N/A	0.5925	#N/A
P53550	DCP2	KLEELEQTQDNSK	S12(Phospho)	#N/A	4	#N/A	#N/A	S12: 100	#N/A	#N/A	0.5105	#N/A
P33753	TRM2	LSSPLTDSGNR	S3(Phospho)	#N/A	26	#N/A	#N/A	S3: 99.5	#N/A	#N/A	0.52	#N/A
A6ZUC0	SDS23	MANSPVLK	S4(Phospho)	#N/A	16	#N/A	#N/A	S4: 100	#N/A	#N/A	0.5045	#N/A
P39109	YCF1	NFSSEELSQK	S3(Phospho)	#N/A	6	#N/A	#N/A	S3: 98.2	#N/A	#N/A	0.637	#N/A
P53094	MDS3	NNDEEDDEDPVSPKPVSK	S12(Phospho)	#N/A	9	#N/A	#N/A	S12: 100	#N/A	#N/A	0.434	#N/A
Q12344	GYP5	QNVATSTSPK	S8(Phospho)	#N/A	6	#N/A	#N/A	S8: 44.3	#N/A	#N/A	0.468	#N/A
P16965	STF2	RGSNLQSHEQK	S3(Phospho)	#N/A	5	#N/A	#N/A	S3: 100	#N/A	#N/A	0.371	#N/A
P47170	IML1	SADNQNTSLALDSLK	S1(Phospho)	#N/A	8	#N/A	#N/A	S1: 100	#N/A	#N/A	0.703	#N/A
Q06132	SGD1	SDEEYGDFATETNSMR	S1(Phospho)	#N/A	5	#N/A	#N/A	S1: 100	#N/A	#N/A	0.662	#N/A
P33749	MSN4	SITTIDPNNYDK	S1(Phospho)	#N/A	14	#N/A	#N/A	S1: 99.9	#N/A	#N/A	0.4605	#N/A
P48562	CLA4	SLQQQQQQQQQQK	S1(Phospho)	#N/A	3	#N/A	#N/A	S1: 100	#N/A	#N/A	0.5455	#N/A
Q12265	PRS5	TLSFSR	S3(Phospho)	#N/A	10	#N/A	#N/A	S3: 90.9	#N/A	#N/A	0.7275	#N/A
P25558	BUD3	AADVENLSDDDEHR	S8(Phospho)	#N/A	18	#N/A	#N/A	S8: 100	#N/A	#N/A	0.708	#N/A
P34244	HSL1	AALSDITNSFNK	S9(Phospho)	#N/A	1	#N/A	#N/A	S9: 11	#N/A	#N/A	0.315	#N/A
Q04602	VBA4	ADDMPVVQADNQTSSSK	S14(Phospho)	#N/A	3	#N/A	#N/A	S14: 25	#N/A	#N/A	0.593	#N/A
P32486	KRE6	AIASSPSLNSNLSK	S5(Phospho)	#N/A	4	#N/A	#N/A	S5: 99.1	#N/A	#N/A	0.629	#N/A
A6ZX59	ATG13	ANSFEPQSWQK	S3(Phospho); S8(Phospho)	#N/A	2	#N/A	#N/A	S3: 100; S8: 100	#N/A	#N/A	0.517	#N/A
P38968	SEC31	APSSVSMVSPPPLHK	S6(Phospho); S9(Phospho)	#N/A	3	#N/A	#N/A	S6: 75.2; S9: 15.9	#N/A	#N/A	0.148	#N/A
P22211	NPR1	ASMDSNNANATQSR	S13(Phospho)	#N/A	1	#N/A	#N/A	S13: 97.5	#N/A	#N/A	0.613	#N/A
Q06708	VAC14	AVSEEDEYSSDMIR	S9(Phospho)	#N/A	1	#N/A	#N/A	S9: 12.1	#N/A	#N/A	0.219	#N/A
P53388	DIP5	DDSFAVPDGK	S3(Phospho)	#N/A	33	#N/A	#N/A	S3: 100	#N/A	#N/A	0.304	#N/A
P53121	FLC3	DDSINSLGNNK	S6(Phospho)	#N/A	3	#N/A	#N/A	S6: 98.9	#N/A	#N/A	0.649	#N/A
P25558	BUD3	DFVALSDDEDEDGK	S6(Phospho)	#N/A	3	#N/A	#N/A	S6: 100	#N/A	#N/A	0.578	#N/A
P41895	TFG1	DGSQTPTVDSVTK	T5(Phospho)	#N/A	3	#N/A	#N/A	T5: 10.1	#N/A	#N/A	0.53	#N/A
A6ZRW8	SCY_4679	DIESDGFIK	S4(Phospho)	#N/A	1	#N/A	#N/A	S4: 100	#N/A	#N/A	0.213	#N/A
Q12161	PSH1	DNNDDNTEELDDPQPK	T7(Phospho)	#N/A	1	#N/A	#N/A	T7: 100	#N/A	#N/A	0.669	#N/A
P25302	SWI4	DNTNHQNITPISK	T9(Phospho)	#N/A	4	#N/A	#N/A	T9: 100	#N/A	#N/A	0.109	#N/A
P36024	SIS2	DSIINSPVSGR	S6(Phospho)	#N/A	6	#N/A	#N/A	S6: 99.4	#N/A	#N/A	0.069	#N/A
P47134	BIR1	DSSTNILIR	S3(Phospho)	#N/A	6	#N/A	#N/A	S3: 88.6	#N/A	#N/A	0.608	#N/A
P40157	VID27	DTSFEHEK	S3(Phospho)	#N/A	3	#N/A	#N/A	S3: 98.4	#N/A	#N/A	0.674	#N/A
P47077	NOP9	DTTGAFVVR	T2(Phospho); T3(Phospho)	#N/A	1	#N/A	#N/A	T2: 100; T3: 100	#N/A	#N/A	0.71	#N/A
P39996	GTT3	EDDDEKPQSGDETSATKPLSSR	S9(Phospho)	#N/A	10	#N/A	#N/A	S9: 100	#N/A	#N/A	0.581	#N/A
Q12019	MDN1	EDEENGPEEQAMSDEEELK	S13(Phospho)	#N/A	1	#N/A	#N/A	S13: 100	#N/A	#N/A	0.656	#N/A
P53094	MDS3	EDSAEILDAR	S3(Phospho)	#N/A	3	#N/A	#N/A	S3: 100	#N/A	#N/A	0.481	#N/A
P32504	CBF2	EENIVNEDGPNTSR	T12(Phospho)	#N/A	1	#N/A	#N/A	T12: 50	#N/A	#N/A	0.588	#N/A
P32457	CDC3	EEQVSIK	S5(Phospho)	#N/A	4	#N/A	#N/A	S5: 100	#N/A	#N/A	0.589	#N/A
B3LSR0	CRP1	EETPLAEPTNVSK	T3(Phospho); S12(Phospho)	#N/A	5	#N/A	#N/A	T3: 100; S12: 100	#N/A	#N/A	0.365	#N/A
P35197	GCS1	EGTPLENR	T3(Phospho)	#N/A	5	#N/A	#N/A	T3: 100	#N/A	#N/A	0.156	#N/A
P25441	RPC53	EIQEALSEKPTREPTPSVK	S7(Phospho); T11(Phospho); S17(Phospho)	#N/A	1	#N/A	#N/A	S7: 100; T11: 99.2; S17: 17.1	#N/A	#N/A	0.563	#N/A
P53911	EAF7	ELPEYHTEENDSPIDVQK	S12(Phospho)	#N/A	1	#N/A	#N/A	S12: 100	#N/A	#N/A	0.615	#N/A
P53076	VID30	EMALNSNTSLENDR	T8(Phospho)	#N/A	10	#N/A	#N/A	T8: 7.7	#N/A	#N/A	0.743	#N/A
P32644	ECM32	ENSTIQSSSSSNLR	S9(Phospho)	#N/A	9	#N/A	#N/A	S9: 88.6	#N/A	#N/A	0.546	#N/A
P06786	TOP2	ENTPEQDDVATK	T3(Phospho)	#N/A	4	#N/A	#N/A	T3: 100	#N/A	#N/A	0.454	#N/A
Q01477	UBP3	EPEESVEENTSK	T10(Phospho)	#N/A	6	#N/A	#N/A	T10: 50	#N/A	#N/A	0.689	#N/A
Q12296	MAM3	EPSPAPHSNDK	S3(Phospho)	#N/A	4	#N/A	#N/A	S3: 99.8	#N/A	#N/A	0.341	#N/A
P08004	CHS1	ESDIIVSNDNLTANR	S2(Phospho); S7(Phospho)	#N/A	6	#N/A	#N/A	S2: 100; S7: 100	#N/A	#N/A	0.725	#N/A
P39521	FHL1	ESITNSPTSEVPIETK	S9(Phospho)	#N/A	1	#N/A	#N/A	S9: 97.3	#N/A	#N/A	0.665	#N/A
B3LSR0	CRP1	ESTEGVLDGSK	S2(Phospho)	#N/A	4	#N/A	#N/A	S2: 87.8	#N/A	#N/A	0.632	#N/A
P38827	SET1	ETTPLNDEGITR	T3(Phospho)	#N/A	3	#N/A	#N/A	T3: 50	#N/A	#N/A	0.136	#N/A
Q03707	SRC1	EVPSTILVPEVEQQEPSQSER	S17(Phospho)	#N/A	1	#N/A	#N/A	S17: 98.5	#N/A	#N/A	0.197	#N/A
P22336	RFA1	FANENPNSQK	S8(Phospho)	#N/A	6	#N/A	#N/A	S8: 100	#N/A	#N/A	0.139	#N/A
P08153	SWI5	FVISETPSPVLK	T6(Phospho); S8(Phospho)	#N/A	1	#N/A	#N/A	T6: 50.4; S8: 99.1	#N/A	#N/A	0.343	#N/A
Q08446	SGT1	GDNNSSHSPISPLK	S8(Phospho)	#N/A	4	#N/A	#N/A	S8: 83.6	#N/A	#N/A	0.608	#N/A
P31374	PSK1	GDYGNNISPERPSFR	S13(Phospho)	#N/A	1	#N/A	#N/A	S13: 82.9	#N/A	#N/A	0.689	#N/A
Q12515	PAR32	GGAGNIISPK	S8(Phospho)	#N/A	13	#N/A	#N/A	S8: 100	#N/A	#N/A	0.073	#N/A
P47054	NUP192	GLWNPSYPGMMSTTGTAR	T13(Phospho); T14(Phospho); T16(Phospho)	#N/A	1	#N/A	#N/A	T13: 52; T14: 87; T16: 99.7	#N/A	#N/A	0.372	#N/A
Q03833	GIS1	GSITDNDNDLFQK	S2(Phospho)	#N/A	4	#N/A	#N/A	S2: 88.8	#N/A	#N/A	0.179	#N/A
Q07800	PSR1	GVHQTNSPPSK	T5(Phospho)	#N/A	2	#N/A	#N/A	T5: 15.4	#N/A	#N/A	0.113	#N/A
P40558	CFD1	HEQPQIESPK	S8(Phospho)	#N/A	14	#N/A	#N/A	S8: 100	#N/A	#N/A	0.724	#N/A
Q12321	MED1	HGSVVEASR	S3(Phospho)	#N/A	1	#N/A	#N/A	S3: 100	#N/A	#N/A	0.492	#N/A
P17121	SAC7	IENVSPSK	S5(Phospho)	#N/A	3	#N/A	#N/A	S5: 92.9	#N/A	#N/A	0.268	#N/A
Q99271	NHA1	IPSIDK	S3(Phospho)	#N/A	10	#N/A	#N/A	S3: 100	#N/A	#N/A	0.192	#N/A
P38080	AKL1	IPSQNVGQELEEEK	S3(Phospho)	#N/A	1	#N/A	#N/A	S3: 100	#N/A	#N/A	0.639	#N/A
A7A261	LSB3	ISSASTPQTSQGR	S3(Phospho)	#N/A	1	#N/A	#N/A	S3: 82.3	#N/A	#N/A	0.516	#N/A
P39956	RPH1	ISSFQEQPLNK	S3(Phospho)	#N/A	10	#N/A	#N/A	S3: 93.2	#N/A	#N/A	0.233	#N/A
P39962	YCK3	ISSNPQSFTK	S7(Phospho)	#N/A	5	#N/A	#N/A	S7: 99.9	#N/A	#N/A	0.527	#N/A
P38283	SLI15	ISVDSSSPSK	S9(Phospho)	#N/A	1	#N/A	#N/A	S9: 74.6	#N/A	#N/A	0.14	#N/A
Q06315	SKG3	ITDSNLENMEDVEAK	T2(Phospho)	#N/A	2	#N/A	#N/A	T2: 50	#N/A	#N/A	0.562	#N/A
Q08967	FLC1	ITQQEVSPDR	S7(Phospho)	#N/A	11	#N/A	#N/A	S7: 100	#N/A	#N/A	0.274	#N/A
P47061	VPS53	IVSTPQIQQQK	S3(Phospho)	#N/A	9	#N/A	#N/A	S3: 99.6	#N/A	#N/A	0.709	#N/A
P05755	RPS9B	KAEASGEAAEEAEDEE	S5(Phospho)	#N/A	20	#N/A	#N/A	S5: 100	#N/A	#N/A	0.656	#N/A
Q02100	SKO1	KNSAVTTAPAQK	S3(Phospho)	#N/A	4	#N/A	#N/A	S3: 100	#N/A	#N/A	0.346	#N/A
P25087	ERG6	KPENAETPSQTSQEATQ	T7(Phospho)	#N/A	8	#N/A	#N/A	T7: 90.2	#N/A	#N/A	0.554	#N/A
Q12263	GIN4	KPISFNK	S4(Phospho)	#N/A	6	#N/A	#N/A	S4: 100	#N/A	#N/A	0.663	#N/A
P25339	PUF4	KPSVGANNTAK	S3(Phospho)	#N/A	8	#N/A	#N/A	S3: 100	#N/A	#N/A	0.41	#N/A
P53235	YGR054W	KSSETSPDSTPAPSAPASTNAPTNNK	S3(Phospho); S6(Phospho)	#N/A	5	#N/A	#N/A	S3: 67.7; S6: 28.7	#N/A	#N/A	0.431	#N/A
P13185	KIN1	LAMPEQAHTSPTSR	T12(Phospho)	#N/A	4	#N/A	#N/A	T12: 1.6	#N/A	#N/A	0.112	#N/A
A7A261	LSB3	LAPTNSGGSGGK	S6(Phospho)	#N/A	7	#N/A	#N/A	S6: 12.8	#N/A	#N/A	0.699	#N/A
A7A261	LSB3	LAPTNSGGSGGK	S9(Phospho)	#N/A	6	#N/A	#N/A	S9: 49.4	#N/A	#N/A	0.607	#N/A
P32047	MLF3	LAQANNTPTSRPPMK	T7(Phospho)	#N/A	7	#N/A	#N/A	T7: 97	#N/A	#N/A	0.03	#N/A
Q02866	MUK1	LENNKSPILTK	S6(Phospho)	#N/A	6	#N/A	#N/A	S6: 100	#N/A	#N/A	0.73	#N/A
P23585	HXT2	LETDESPIQTK	T3(Phospho)	#N/A	15	#N/A	#N/A	T3: 100	#N/A	#N/A	0.162	#N/A
Q92317	NCB2	LHHNSVSDPVK	S5(Phospho)	#N/A	1	#N/A	#N/A	S5: 50	#N/A	#N/A	0.211	#N/A
P37304	PAM1	LNSLSNQSTFR	S3(Phospho)	#N/A	3	#N/A	#N/A	S3: 99.9	#N/A	#N/A	0.086	#N/A
P39732	GIP4	LPASSSPSPSPTSSASPSR	T12(Phospho); S18(Phospho)	#N/A	1	#N/A	#N/A	T12: 1.4; S18: 46.9	#N/A	#N/A	0.303	#N/A
A6ZRG7	CAF120	LSSSSEQDLNNSDSPSIK	S5(Phospho); S12(Phospho)	#N/A	1	#N/A	#N/A	S5: 4; S12: 17.7	#N/A	#N/A	0.27	#N/A
P38167	ECM21	LSVDQEPR	S2(Phospho)	#N/A	4	#N/A	#N/A	S2: 100	#N/A	#N/A	0.559	#N/A
Q12427	STB3	LTATSEPTSR	T8(Phospho)	#N/A	1	#N/A	#N/A	T8: 1.4	#N/A	#N/A	0.151	#N/A
Q06810	OPY2	LVQIAEEESDK	S9(Phospho)	#N/A	9	#N/A	#N/A	S9: 100	#N/A	#N/A	0.719	#N/A
Q12263	GIN4	LYDVGDSTIK	S7(Phospho); T8(Phospho)	#N/A	4	#N/A	#N/A	S7: 100; T8: 100	#N/A	#N/A	0.355	#N/A
A6ZRR2	MDG1	LYELSAEDLEK	S5(Phospho)	#N/A	7	#N/A	#N/A	S5: 100	#N/A	#N/A	0.407	#N/A
P53388	DIP5	MFTSTSPR	S6(Phospho)	#N/A	6	#N/A	#N/A	S6: 48.3	#N/A	#N/A	0.236	#N/A
Q12359	ATO3	MTSSASSPQDLEK	S6(Phospho); S7(Phospho)	#N/A	3	#N/A	#N/A	S6: 88.7; S7: 89.5	#N/A	#N/A	0.463	#N/A
Q12361	GPR1	NDNSDITSNIK	S8(Phospho)	#N/A	2	#N/A	#N/A	S8: 99	#N/A	#N/A	0.093	#N/A
Q07657	SHS1	NDTYTDLASIASGR	S12(Phospho)	#N/A	7	#N/A	#N/A	S12: 100	#N/A	#N/A	0.546	#N/A
P53121	FLC3	NENASTDALR	T6(Phospho)	#N/A	4	#N/A	#N/A	T6: 88.6	#N/A	#N/A	0.35	#N/A
P53297	PBP1	NENAVSTDTSTPAAAGAPEGKPPQK	T9(Phospho)	#N/A	5	#N/A	#N/A	T9: 80.4	#N/A	#N/A	0.086	#N/A
Q02724	ULP1	NFDGSEVEASGNSDVESR	S13(Phospho); S17(Phospho)	#N/A	1	#N/A	#N/A	S13: 87.8; S17: 99.7	#N/A	#N/A	0.496	#N/A
P47116	PTK2	NFSAPNVSSSSNSLR	S9(Phospho); S10(Phospho)	#N/A	1	#N/A	#N/A	S9: 83.3; S10: 49.3	#N/A	#N/A	0.27	#N/A
P25567	SRO9	NGASNGNSNK	S4(Phospho); S8(Phospho)	#N/A	1	#N/A	#N/A	S4: 100; S8: 100	#N/A	#N/A	0.566	#N/A
P47068	BBC1	NGSINSLTK	S3(Phospho); S6(Phospho)	#N/A	2	#N/A	#N/A	S3: 99.8; S6: 50.1	#N/A	#N/A	0.686	#N/A
P36126	SPO14	NGSNSLPLNEK	S3(Phospho)	#N/A	1	#N/A	#N/A	S3: 50	#N/A	#N/A	0.372	#N/A
P48563	MON2	NISTSSVTTSPVESTK	S10(Phospho)	#N/A	2	#N/A	#N/A	S10: 90.5	#N/A	#N/A	0.676	#N/A
P07866	LTE1	NIVNNTDSPTLK	T10(Phospho)	#N/A	7	#N/A	#N/A	T10: 100	#N/A	#N/A	0.723	#N/A
P10862	RAD18	NLPNEDSTDADLSR	S13(Phospho)	#N/A	2	#N/A	#N/A	S13: 100	#N/A	#N/A	0.668	#N/A
Q12532	RQC2	NNSFEHDNLEK	S3(Phospho)	#N/A	11	#N/A	#N/A	S3: 100	#N/A	#N/A	0.328	#N/A
P11978	SIR4	NNTLNVTPSK	T7(Phospho)	#N/A	7	#N/A	#N/A	T7: 99.4	#N/A	#N/A	0.197	#N/A
P43574	GAT1	NPSPSIVKPGSR	S3(Phospho); S5(Phospho)	#N/A	1	#N/A	#N/A	S3: 100; S5: 99.2	#N/A	#N/A	0.25	#N/A
Q04934	IVY1	NSAEETTQTFK	S2(Phospho)	#N/A	2	#N/A	#N/A	S2: 100	#N/A	#N/A	0.513	#N/A
P54861	DNM1	NSDYDDDGIDAESK	S2(Phospho)	#N/A	6	#N/A	#N/A	S2: 99.9	#N/A	#N/A	0.639	#N/A
P40357	SEC9	NSEVDLNEEPR	S2(Phospho)	#N/A	27	#N/A	#N/A	S2: 100	#N/A	#N/A	0.705	#N/A
A6ZU07	ATG1	NSNILTAPAVK	S2(Phospho)	#N/A	2	#N/A	#N/A	S2: 100	#N/A	#N/A	0.528	#N/A
P39969	BOI2	NSSPIVDK	S3(Phospho)	#N/A	9	#N/A	#N/A	S3: 98.8	#N/A	#N/A	0.521	#N/A
Q03063	DIG1	NSSVGSSANAGPTQQR	S3(Phospho)	#N/A	1	#N/A	#N/A	S3: 97.9	#N/A	#N/A	0.624	#N/A
P48562	CLA4	NSVSSGSSSSLNVSSDSNSK	S7(Phospho)	#N/A	1	#N/A	#N/A	S7: 2.5	#N/A	#N/A	0.576	#N/A
P36048	SNU114	NTQSPQTPLVEPVTER	S4(Phospho)	#N/A	1	#N/A	#N/A	S4: 89.1	#N/A	#N/A	0.464	#N/A
P53898	NSG2	NTVSSNNLER	S4(Phospho)	#N/A	15	#N/A	#N/A	S4: 93.6	#N/A	#N/A	0.447	#N/A
P38853	KEL1	NVSPMGDVPTDTK	S3(Phospho)	#N/A	3	#N/A	#N/A	S3: 100	#N/A	#N/A	0.44	#N/A
Q05812	MSC3	NVYHTDAASDNASAPLGSNK	S9(Phospho)	#N/A	1	#N/A	#N/A	S9: 100	#N/A	#N/A	0.459	#N/A
P23291	YCK1	QLHHQAVDSPAR	S9(Phospho)	#N/A	5	#N/A	#N/A	S9: 100	#N/A	#N/A	0.102	#N/A
P17121	SAC7	QNNNNNNANSGTSPHAEFK	S13(Phospho)	#N/A	7	#N/A	#N/A	S13: 99.4	#N/A	#N/A	0.116	#N/A
Q03124	RSC9	QNSIPEVK	S3(Phospho)	#N/A	3	#N/A	#N/A	S3: 100	#N/A	#N/A	0.416	#N/A
P38080	AKL1	QSSDPTISEQSPR	S11(Phospho)	#N/A	6	#N/A	#N/A	S11: 91.3	#N/A	#N/A	0.121	#N/A
Q03497	STE20	QTHAPTTPNR	T7(Phospho)	#N/A	11	#N/A	#N/A	T7: 50	#N/A	#N/A	0.32	#N/A
P40075	SCS2	QTSNSTPAPQNQIK	T6(Phospho)	#N/A	2	#N/A	#N/A	T6: 83.1	#N/A	#N/A	0.414	#N/A
Q06685	VIP1	RPASSGSSSSTSVNK	S8(Phospho)	#N/A	1	#N/A	#N/A	S8: 9.7	#N/A	#N/A	0.205	#N/A
P53076	VID30	SAINIETESR	S1(Phospho)	#N/A	17	#N/A	#N/A	S1: 100	#N/A	#N/A	0.339	#N/A
P13186	KIN2	SASPVVGEHQEK	S1(Phospho)	#N/A	6	#N/A	#N/A	S1: 87.9	#N/A	#N/A	0.137	#N/A
P53917	FAR11	SDGNISALTFK	S1(Phospho)	#N/A	4	#N/A	#N/A	S1: 100	#N/A	#N/A	0.592	#N/A
Q08422	TMC1	SDSGTVLGAIPLNSR	T5(Phospho)	#N/A	1	#N/A	#N/A	T5: 78.4	#N/A	#N/A	0.393	#N/A
Q00816	REG1	SDSGVHSPITDNSSVASSTTSR	T10(Phospho)	#N/A	2	#N/A	#N/A	T10: 14.8	#N/A	#N/A	0.476	#N/A
Q03769	ENT5	SDTDTTAAAQTSLPFAEK	S1(Phospho)	#N/A	7	#N/A	#N/A	S1: 47.7	#N/A	#N/A	0.522	#N/A
P53898	NSG2	SEDNEIYEELK	S1(Phospho)	#N/A	8	#N/A	#N/A	S1: 100	#N/A	#N/A	0.129	#N/A
Q06681	YSP2	SFSPSNLGNK	S3(Phospho)	#N/A	3	#N/A	#N/A	S3: 87.8	#N/A	#N/A	0.023	#N/A
P39996	GTT3	SFYESMTVDQSK	S1(Phospho)	#N/A	2	#N/A	#N/A	S1: 91	#N/A	#N/A	0.408	#N/A
Q12516	SRF1	SGSLEALQNAK	S3(Phospho)	#N/A	7	#N/A	#N/A	S3: 99.2	#N/A	#N/A	0.125	#N/A
P38167	ECM21	SHNSSPTNGLSQANGTVR	S4(Phospho); S5(Phospho)	#N/A	1	#N/A	#N/A	S4: 86.2; S5: 86.2	#N/A	#N/A	0.144	#N/A
P25558	BUD3	SINVTTSNNK	S1(Phospho)	#N/A	7	#N/A	#N/A	S1: 99.9	#N/A	#N/A	0.47	#N/A
P38310	FTH1	SKDSSVPLIIDSSGSAN	S1(Phospho)	#N/A	2	#N/A	#N/A	S1: 99.3	#N/A	#N/A	0.014	#N/A
P25558	BUD3	SKPSPVQR	S4(Phospho)	#N/A	1	#N/A	#N/A	S4: 100	#N/A	#N/A	0.541	#N/A
Q06251	YLR177W	SLADLPGK	S1(Phospho)	#N/A	4	#N/A	#N/A	S1: 100	#N/A	#N/A	0.736	#N/A
P47116	PTK2	SLGSPSVSSSK	S1(Phospho); S4(Phospho)	#N/A	7	#N/A	#N/A	S1: 100; S4: 86.3	#N/A	#N/A	0.233	#N/A
Q12451	OSH2	SMQSGSGVASPIDK	S1(Phospho); S4(Phospho)	#N/A	4	#N/A	#N/A	S1: 100; S4: 99.8	#N/A	#N/A	0.659	#N/A
P53191	PIB2	SNPELDPTNSVVDVSR	S1(Phospho)	#N/A	2	#N/A	#N/A	S1: 100	#N/A	#N/A	0.563	#N/A
P40433	PFK26	SNPTSASSSQSELSEQPK	S1(Phospho)	#N/A	6	#N/A	#N/A	S1: 89.3	#N/A	#N/A	0.211	#N/A
Q07655	WHI4	SNSETNIK	S3(Phospho)	#N/A	2	#N/A	#N/A	S3: 91.7	#N/A	#N/A	0.571	#N/A
P32909	SMY2	SNTPLLGGR	T3(Phospho)	#N/A	4	#N/A	#N/A	T3: 99.8	#N/A	#N/A	0.059	#N/A
P46995	SET2	SNTQVNSPSSSGIPK	S9(Phospho)	#N/A	11	#N/A	#N/A	S9: 33.2	#N/A	#N/A	0.13	#N/A
B3LSR0	CRP1	SPALPQADDPIVETK	S1(Phospho)	#N/A	12	#N/A	#N/A	S1: 100	#N/A	#N/A	0.239	#N/A
P38853	KEL1	SQELTISK	T5(Phospho)	#N/A	3	#N/A	#N/A	T5: 7.6	#N/A	#N/A	0.741	#N/A
P53049	YOR1	SQNVVLSPK	S1(Phospho)	#N/A	3	#N/A	#N/A	S1: 99.6	#N/A	#N/A	0.448	#N/A
P53049	YOR1	SQNVVLSPK	S1(Phospho); S7(Phospho)	#N/A	5	#N/A	#N/A	S1: 100; S7: 100	#N/A	#N/A	0.172	#N/A
P53191	PIB2	SQSASVQNANNLR	S5(Phospho)	#N/A	1	#N/A	#N/A	S5: 11.9	#N/A	#N/A	0.524	#N/A
Q00684	CDC14	SSAVPQTSPGQPR	S8(Phospho)	#N/A	3	#N/A	#N/A	S8: 50	#N/A	#N/A	0.375	#N/A
P46675	STU2	SSESIGDLPHR	S1(Phospho)	#N/A	6	#N/A	#N/A	S1: 46.5	#N/A	#N/A	0.099	#N/A
P53235	YGR054W	SSETSPDSTPAPSAPASTNAPTNNK	S2(Phospho); S5(Phospho)	#N/A	7	#N/A	#N/A	S2: 49.8; S5: 85.1	#N/A	#N/A	0.695	#N/A
P34164	SIP2	SSIALQIGK	S2(Phospho)	#N/A	7	#N/A	#N/A	S2: 99.5	#N/A	#N/A	0.105	#N/A
Q06147	LCB5	SSIDNISR	S2(Phospho)	#N/A	3	#N/A	#N/A	S2: 49.2	#N/A	#N/A	0.531	#N/A
Q99186	APM4	SSSFLGQGDSTSDFYDNNK	S3(Phospho)	#N/A	1	#N/A	#N/A	S3: 33.3	#N/A	#N/A	0.402	#N/A
P22211	NPR1	SSSHIGSVSNSSSSDR	S1(Phospho)	#N/A	4	#N/A	#N/A	S1: 33.3	#N/A	#N/A	0.7	#N/A
Q12753	HAA1	SSSIDVNHR	S3(Phospho)	#N/A	1	#N/A	#N/A	S3: 80	#N/A	#N/A	0.503	#N/A
P38306	YBR197C	SSSQEGNPQLVQLK	S1(Phospho)	#N/A	7	#N/A	#N/A	S1: 33.3	#N/A	#N/A	0.353	#N/A
Q00055	GPD1	SSSSVSLK	S3(Phospho)	#N/A	18	#N/A	#N/A	S3: 98.9	#N/A	#N/A	0.559	#N/A
P40013	BIM1	SSSTGTGSAMSGGLATR	S1(Phospho); S2(Phospho)	#N/A	1	#N/A	#N/A	S1: 81.5; S2: 81.5	#N/A	#N/A	0.362	#N/A
P40013	BIM1	SSSTGTGSAMSGGLATR	S2(Phospho)	#N/A	5	#N/A	#N/A	S2: 40.1	#N/A	#N/A	0.285	#N/A
P20134	SFL1	SSSTTNIPSR	T4(Phospho)	#N/A	10	#N/A	#N/A	T4: 84.3	#N/A	#N/A	0.505	#N/A
Q02805	ROD1	SSTNLAALPK	S2(Phospho)	#N/A	9	#N/A	#N/A	S2: 49.8	#N/A	#N/A	0.388	#N/A
P36041	EAP1	SSTPNAESQLLSASDK	T3(Phospho)	#N/A	13	#N/A	#N/A	T3: 33.3	#N/A	#N/A	0.134	#N/A
Q07793	TY1B-DR4	SSTPQISNIESTGSGGMHK	T3(Phospho)	#N/A	10	#N/A	#N/A	T3: 81.4	#N/A	#N/A	0.179	#N/A
Q06698	YLR419W	SSTPVNDVPTTAGK	T3(Phospho)	#N/A	6	#N/A	#N/A	T3: 98.9	#N/A	#N/A	0.232	#N/A
P25644	PAT1	SSYAFNNGNGATNLNK	S2(Phospho)	#N/A	1	#N/A	#N/A	S2: 10.3	#N/A	#N/A	0.217	#N/A
P19524	MYO2	STPSSGNNHIDSLSVDR	S1(Phospho)	#N/A	2	#N/A	#N/A	S1: 45.1	#N/A	#N/A	0.351	#N/A
P38080	AKL1	STSYGAATIGSDEALANEK	S11(Phospho)	#N/A	1	#N/A	#N/A	S11: 98.6	#N/A	#N/A	0.659	#N/A
Q07793	TY1B-DR4	STTEPIQLNNK	T2(Phospho)	#N/A	8	#N/A	#N/A	T2: 50	#N/A	#N/A	0.181	#N/A
Q03780	YDR239C	STVLAALDSNGNTK	S9(Phospho)	#N/A	1	#N/A	#N/A	S9: 14.7	#N/A	#N/A	0.707	#N/A
P53859	CSL4	SVDASPNDVTR	S5(Phospho)	#N/A	1	#N/A	#N/A	S5: 98	#N/A	#N/A	0.327	#N/A
Q04991	FMP42	SVLETYVEDK	S1(Phospho)	#N/A	4	#N/A	#N/A	S1: 100	#N/A	#N/A	0.208	#N/A
P36158	YKR078W	SVSVSISDDEDSK	S5(Phospho)	#N/A	1	#N/A	#N/A	S5: 12.8	#N/A	#N/A	0.662	#N/A
P36158	YKR078W	SVSVSISDDEDSK	S7(Phospho)	#N/A	3	#N/A	#N/A	S7: 98.8	#N/A	#N/A	0.375	#N/A
Q12386	ARP8	SVTGLSVDPR	T3(Phospho)	#N/A	3	#N/A	#N/A	T3: 33.3	#N/A	#N/A	0.584	#N/A
Q06146	YLR257W	SYTSVAELNR	S1(Phospho)	#N/A	21	#N/A	#N/A	S1: 49.9	#N/A	#N/A	0.467	#N/A
Q06146	YLR257W	SYTSVAELNR	S1(Phospho); S4(Phospho)	#N/A	9	#N/A	#N/A	S1: 49.9; S4: 99.6	#N/A	#N/A	0.202	#N/A
Q06146	YLR257W	SYTSVAELNR	Y2(Phospho)	#N/A	11	#N/A	#N/A	Y2: 5.3	#N/A	#N/A	0.625	#N/A
P38249	RPG1	TAGGSSPATPATPATPATPTPSSGPK	T1(Phospho)	7	4	#N/A	T1: 67.7	T1: 84.3	#N/A	#N/A	0.145	#N/A
P08018	PBS2	TAQQPQQFAPSPSNK	S11(Phospho)	#N/A	1	#N/A	#N/A	S11: 8	#N/A	#N/A	0.506	#N/A
P53952	YNL050C	TDSSLDLK	S4(Phospho)	#N/A	3	#N/A	#N/A	S4: 50	#N/A	#N/A	0.63	#N/A
P32618	YEL043W	TGSIDLISNNNK	S3(Phospho)	#N/A	1	#N/A	#N/A	S3: 89.1	#N/A	#N/A	0.519	#N/A
P32618	YEL043W	TGSIDLISNNNK	T1(Phospho)	#N/A	9	#N/A	#N/A	T1: 91.9	#N/A	#N/A	0.479	#N/A
P39929	SNF7	TIHSGLDIDK	S4(Phospho)	#N/A	6	#N/A	#N/A	S4: 100	#N/A	#N/A	0.729	#N/A
P33327	GDH2	TLSFQR	S3(Phospho)	#N/A	1	#N/A	#N/A	S3: 99.7	#N/A	#N/A	0.093	#N/A
P33302	PDR5	TLTAQSMQNSTQSAPNK	T1(Phospho)	#N/A	1	#N/A	#N/A	T1: 2.1	#N/A	#N/A	0.587	#N/A
P32501	GCD6	TMSVNSIYTDR	S3(Phospho); S6(Phospho)	#N/A	3	#N/A	#N/A	S3: 100; S6: 0	#N/A	#N/A	0.742	#N/A
P48361	ASK10	TNSTGNVPCLTAEK	S3(Phospho)	#N/A	1	#N/A	#N/A	S3: 79.5	#N/A	#N/A	0.399	#N/A
Q06169	PEX30	TSDFDESVINSNR	S11(Phospho)	#N/A	3	#N/A	#N/A	S11: 99.5	#N/A	#N/A	0.558	#N/A
Q08649	ESA1	TSGSMTQNPHEVAR	S2(Phospho)	#N/A	2	#N/A	#N/A	S2: 31.4	#N/A	#N/A	0.247	#N/A
P36041	EAP1	TSIEQVNELETNSDLGK	S13(Phospho)	#N/A	2	#N/A	#N/A	S13: 100	#N/A	#N/A	0.562	#N/A
P04821	CDC25	TSIQNSTLEDFSPSNK	S12(Phospho)	#N/A	4	#N/A	#N/A	S12: 98.8	#N/A	#N/A	0.192	#N/A
Q03497	STE20	TSPIISTAHTPQQVAQSPK	T1(Phospho); S6(Phospho); S17(Phospho)	#N/A	5	#N/A	#N/A	T1: 50; S6: 90.1; S17: 100	#N/A	#N/A	0.083	#N/A
P27705	MIG1	TSTPTTMLSR	T1(Phospho); S9(Phospho)	#N/A	1	#N/A	#N/A	T1: 68.6; S9: 33.4	#N/A	#N/A	0.344	#N/A
P53094	MDS3	TSVSEAQNTQPQVANADAK	T1(Phospho)	#N/A	3	#N/A	#N/A	T1: 33.3	#N/A	#N/A	0.12	#N/A
P34250	SEG2	TTSLGNSGSTIR	S3(Phospho)	#N/A	7	#N/A	#N/A	S3: 97.9	#N/A	#N/A	0.716	#N/A
Q02959	HOS3	TVEDITIDDISR	T1(Phospho)	#N/A	1	#N/A	#N/A	T1: 100	#N/A	#N/A	0.306	#N/A
P38853	KEL1	VEEDGNVADEDDEIGVAQMASSPSK	S24(Phospho)	#N/A	2	#N/A	#N/A	S24: 9.7	#N/A	#N/A	0.722	#N/A
Q00402	NUM1	VELQNNEDYTDIISK	S14(Phospho)	#N/A	6	#N/A	#N/A	S14: 100	#N/A	#N/A	0.63	#N/A
P00546	CDC28	VGEGTYGVVYK	Y6(Phospho)	#N/A	6	#N/A	#N/A	Y6: 89.1	#N/A	#N/A	0.437	#N/A
P16862	PFK2	VHSYTDLAYR	Y4(Phospho)	#N/A	56	#N/A	#N/A	Y4: 4.6	#N/A	#N/A	0.626	#N/A
P53890	BNI5	VISVSSNSNSR	S10(Phospho)	#N/A	2	#N/A	#N/A	S10: 8.4	#N/A	#N/A	0.598	#N/A
P33322	CBF5	VNENTPEQWK	T5(Phospho)	#N/A	3	#N/A	#N/A	T5: 100	#N/A	#N/A	0.55	#N/A
P53278	YGR130C	VSESTSIGK	S4(Phospho)	#N/A	6	#N/A	#N/A	S4: 3.5	#N/A	#N/A	0.428	#N/A
P38426	TPS3	VSGSTAGDSSIASSSSNLR	S16(Phospho)	#N/A	2	#N/A	#N/A	S16: 0.1	#N/A	#N/A	0.378	#N/A
P32628	RAD23	VTEPPIAPESATTPGR	T13(Phospho)	#N/A	2	#N/A	#N/A	T13: 7.9	#N/A	#N/A	0.526	#N/A
Q12275	YOR093C	VTTINSTSANNTPR	T7(Phospho); T12(Phospho)	#N/A	1	#N/A	#N/A	T7: 11.9; T12: 99.9	#N/A	#N/A	0.526	#N/A
P53879	RHO5	YAIYEPESPNQK	S8(Phospho)	#N/A	2	#N/A	#N/A	S8: 100	#N/A	#N/A	0.606	#N/A
P53897	IGO1	YFDSGDYALQK	S4(Phospho)	#N/A	2	#N/A	#N/A	S4: 100	#N/A	#N/A	0.47	#N/A
P38349	UBX7	YPSETNLTTSR	S3(Phospho); S10(Phospho)	#N/A	1	#N/A	#N/A	S3: 1; S10: 98.1	#N/A	#N/A	0.273	#N/A
P23292	YCK2	YQLQPDDSHYDEER	S8(Phospho)	#N/A	1	#N/A	#N/A	S8: 90.8	#N/A	#N/A	0.263	#N/A
Q12514	NOT5	FDNSTLGTPTTHVSMK	T5(Phospho); T8(Phospho)	#N/A	4	#N/A	#N/A	T5: 50.8; T8: 97.5	#N/A	#N/A	0.0765	#N/A
Q05812	MSC3	SPELQDNLK	S1(Phospho)	#N/A	7	#N/A	#N/A	S1: 100	#N/A	#N/A	0.4465	#N/A
P17106	CBF1	AITPSNEGVKPNTSLEGMTSSPMESTQQSK	T3(Phospho); S29(Phospho)	#N/A	#N/A	7	#N/A	#N/A	T3: 98.8; S29: 0	#N/A	#N/A	0.49
Q12117	MRH1	APVASPRPAATPNLSK	S5(Phospho); S15(Phospho)	#N/A	#N/A	11	#N/A	#N/A	S5: 100; S15: 91.9	#N/A	#N/A	0.3195
P08004	CHS1	DDFSRDDEYDDLNTIDK	S4(Phospho); T14(Phospho)	#N/A	#N/A	21	#N/A	#N/A	S4: 100; T14: 100	#N/A	#N/A	0.6635
Q06146	YLR257W	DRSYTSVAELNR	S3(Phospho); S6(Phospho)	#N/A	#N/A	18	#N/A	#N/A	S3: 99.8; S6: 95.4	#N/A	#N/A	0.656
P46963	CTK3	DSITSSSTTTPPSSQQK	T8(Phospho); T9(Phospho)	#N/A	#N/A	6	#N/A	#N/A	T8: 82; T9: 46.6	#N/A	#N/A	0.7475
P47018	MTC1	EADATPDDDRSSISSNSNK	S12(Phospho); S14(Phospho)	#N/A	#N/A	6	#N/A	#N/A	S12: 50; S14: 80.5	#N/A	#N/A	0.727
P38085	TAT1	EASPAQYSHSLHER	S3(Phospho); S8(Phospho); S10(Phospho)	#N/A	#N/A	3	#N/A	#N/A	S3: 99.8; S8: 89.8; S10: 100	#N/A	#N/A	0.4255
P53894	CBK1	EQGSHQSLQEHLQR	S4(Phospho); S7(Phospho)	#N/A	#N/A	9	#N/A	#N/A	S4: 100; S7: 100	#N/A	#N/A	0.6885
P38262	SIF2	ETQEDDTNSIDSSDDLDGFVK	S9(Phospho); S12(Phospho)	#N/A	#N/A	10	#N/A	#N/A	S9: 99; S12: 89.8	#N/A	#N/A	0.673
P36003	NNK1	GMVSSSSHSLK	S7(Phospho); S9(Phospho)	#N/A	#N/A	3	#N/A	#N/A	S7: 92.2; S9: 100	#N/A	#N/A	0.675
P16862	PFK2	NAVSTKPTPPPAPEASAESGLSSK	S19(Phospho); S22(Phospho)	#N/A	#N/A	50	#N/A	#N/A	S19: 95.2; S22: 91.3	#N/A	#N/A	0.2725
Q08484	GYP1	NSSSSFTYPQLPQLQK	S5(Phospho)	#N/A	#N/A	12	#N/A	#N/A	S5: 87.3	#N/A	#N/A	0.2865
A6ZUC0	SDS23	NTEANKSDTESLHK	S7(Phospho); S11(Phospho)	#N/A	#N/A	24	#N/A	#N/A	S7: 100; S11: 88.9	#N/A	#N/A	0.5945
Q03497	STE20	QTHAPTTPNRTSPNR	T7(Phospho); T11(Phospho)	#N/A	#N/A	7	#N/A	#N/A	T7: 89.4; T11: 10.8	#N/A	#N/A	0.3915
P36148	GPT2	RDGYDVSSDAESSISR	S8(Phospho); S12(Phospho)	#N/A	#N/A	8	#N/A	#N/A	S8: 50; S12: 91	#N/A	#N/A	0.3135
P43583	BLM10	SATPTLQDQK	T3(Phospho)	#N/A	#N/A	9	#N/A	#N/A	T3: 100	#N/A	#N/A	0.6575
P38427	TSL1	SATRSPSAFNR	S5(Phospho)	#N/A	#N/A	10	#N/A	#N/A	S5: 100	#N/A	#N/A	0.3455
P34217	PIN4	SLSGLDLQNQNK	S3(Phospho)	#N/A	#N/A	18	#N/A	#N/A	S3: 100	#N/A	#N/A	0.658
A6ZRW8	SCY_4679	SQYGSGSPTPTHR	S7(Phospho)	#N/A	#N/A	5	#N/A	#N/A	S7: 99.8	#N/A	#N/A	0.3475
Q03656	SKY1	SSDITANDSSDEK	S9(Phospho)	#N/A	#N/A	6	#N/A	#N/A	S9: 99.7	#N/A	#N/A	0.5905
P40956	GTS1	SSSSRNSVSAAATTSTPPLPR	S3(Phospho); S4(Phospho)	#N/A	#N/A	5	#N/A	#N/A	S3: 31.7; S4: 31.7	#N/A	#N/A	0.7495
Q05518	PAL1	TSSQLSFPNIPEDEPQR	S6(Phospho)	#N/A	#N/A	7	#N/A	#N/A	S6: 100	#N/A	#N/A	0.7155
P53278	YGR130C	TSTPETSEPESEEDESPIDPSK	S7(Phospho); S11(Phospho)	#N/A	#N/A	15	#N/A	#N/A	S7: 85.4; S11: 99.3	#N/A	#N/A	0.648
Q03533	TDA1	VSSTASMHTLR	S6(Phospho)	#N/A	#N/A	7	#N/A	#N/A	S6: 92.3	#N/A	#N/A	0.5995
A6ZMA9	ERB1	AASEESDVEEDEDK	S3(Phospho); S6(Phospho)	#N/A	#N/A	4	#N/A	#N/A	S3: 100; S6: 100	#N/A	#N/A	0.739
P38994	MSS4	AKEDDLQLADTASIEEQPQTQGPIR	T11(Phospho); S13(Phospho)	#N/A	#N/A	1	#N/A	#N/A	T11: 100; S13: 100	#N/A	#N/A	0.478
P32901	PTR2	ANDIEILEPMESLRSTTKY	S12(Phospho); S15(Phospho)	#N/A	#N/A	3	#N/A	#N/A	S12: 88.7; S15: 88.7	#N/A	#N/A	0.308
Q00816	REG1	ANLDQNLNSPDNNRFPSSTSSSNR	S9(Phospho)	#N/A	#N/A	5	#N/A	#N/A	S9: 100	#N/A	#N/A	0.453
P38968	SEC31	APSSVSMVSPPPLHK	S9(Phospho)	#N/A	#N/A	4	#N/A	#N/A	S9: 89.4	#N/A	#N/A	0.073
P39109	YCF1	ASDATLGSIDFGDDENIAK	T5(Phospho); S8(Phospho)	#N/A	#N/A	2	#N/A	#N/A	T5: 99; S8: 100	#N/A	#N/A	0.544
Q12514	NOT5	ATTPIAPGVESASQSISSTPTPVSTDTPLHTVK	S15(Phospho); S17(Phospho)	#N/A	#N/A	3	#N/A	#N/A	S15: 1; S17: 6	#N/A	#N/A	0.573
P23201	SPA2	AVGPESDSRVESPGMTGQIK	S8(Phospho); S12(Phospho)	#N/A	#N/A	3	#N/A	#N/A	S8: 99.2; S12: 100	#N/A	#N/A	0.14
Q06689	YLR413W	AVQESDSTTSR	S7(Phospho); S10(Phospho)	#N/A	#N/A	3	#N/A	#N/A	S7: 89.9; S10: 48	#N/A	#N/A	0.466
Q06344	ESF1	AYLASDSDESDGQVDEEAK	S10(Phospho)	#N/A	#N/A	2	#N/A	#N/A	S10: 96	#N/A	#N/A	0.288
P16861	PFK1	DAFLEATSEDEIISRASSDASDLLR	S14(Phospho); S17(Phospho)	#N/A	#N/A	6	#N/A	#N/A	S14: 99.8; S17: 50.3	#N/A	#N/A	0.695
P53883	NOP13	DAQGEESTINTPTGDESGEVVKK	T8(Phospho); T11(Phospho)	#N/A	#N/A	1	#N/A	#N/A	T8: 23.2; T11: 86.4	#N/A	#N/A	0.623
Q06146	YLR257W	DDDIRDRSYTSVAELNR	S8(Phospho); S11(Phospho)	#N/A	#N/A	2	#N/A	#N/A	S8: 98.5; S11: 97.5	#N/A	#N/A	0.607
P40040	THO1	DDEESKGESEVSPQEQNQEQGSEPAAIEEPASQNITEK	S9(Phospho)	#N/A	#N/A	1	#N/A	#N/A	S9: 42.4	#N/A	#N/A	0.665
Q12514	NOT5	DDSIKFDNSTLGTPTTHVSMK	T10(Phospho); T13(Phospho)	#N/A	#N/A	2	#N/A	#N/A	T10: 12.6; T13: 11.1	#N/A	#N/A	0.416
P53121	FLC3	DHDDNSDYESNDTGVNDELK	S10(Phospho); T13(Phospho)	#N/A	#N/A	3	#N/A	#N/A	S10: 98.2; T13: 100	#N/A	#N/A	0.284
P38080	AKL1	DKDSNSSITISTSTPSEMR	S4(Phospho); S6(Phospho)	#N/A	#N/A	9	#N/A	#N/A	S4: 99.9; S6: 49.6	#N/A	#N/A	0.459
P38213	DSF2	DLESEGSSPIR	S4(Phospho); S7(Phospho)	#N/A	#N/A	2	#N/A	#N/A	S4: 99.3; S7: 1.5	#N/A	#N/A	0.747
A6ZRW5	DCP2	DMPTESNKSINETVGLSSTTNTVK	S6(Phospho); S9(Phospho)	#N/A	#N/A	5	#N/A	#N/A	S6: 54.1; S9: 91.1	#N/A	#N/A	0.377
Q06263	VTA1	DQTTSYEPVDEVPEFIDDADSVNEEEQTVDK	S21(Phospho)	#N/A	#N/A	8	#N/A	#N/A	S21: 99.9	#N/A	#N/A	0.562
P43565	RIM15	DRSHGSSNIDLPASLR	S6(Phospho); S7(Phospho)	#N/A	#N/A	1	#N/A	#N/A	S6: 94.8; S7: 5.2	#N/A	#N/A	0.319
P36024	SIS2	DSIINSPVSGR	S9(Phospho)	#N/A	#N/A	2	#N/A	#N/A	S9: 99.5	#N/A	#N/A	0.216
A6ZZY2	SCY_3392	DSSNSEDSEDEEMDGPTLLHPGK	S5(Phospho); S8(Phospho)	#N/A	#N/A	3	#N/A	#N/A	S5: 98; S8: 100	#N/A	#N/A	0.485
P38713	OSH3	DTSTLEENPDILDDDK	T2(Phospho); T4(Phospho)	#N/A	#N/A	4	#N/A	#N/A	T2: 66.7; T4: 66.7	#N/A	#N/A	0.671
A6ZRR2	MDG1	DTSTSADAEASEDQNK	S3(Phospho)	#N/A	#N/A	2	#N/A	#N/A	S3: 47.6	#N/A	#N/A	0.418
P47018	MTC1	EADATPDDDRSSISSNSNK	S14(Phospho)	#N/A	#N/A	2	#N/A	#N/A	S14: 9.9	#N/A	#N/A	0.629
P47018	MTC1	EADATPDDDRSSISSNSNK	S15(Phospho)	#N/A	#N/A	3	#N/A	#N/A	S15: 97.7	#N/A	#N/A	0.743
Q12094	TSR3	EAQSEESEDEESGSK	S7(Phospho)	#N/A	#N/A	6	#N/A	#N/A	S7: 100	#N/A	#N/A	0.669
P38085	TAT1	EASPAQYSHSLHER	S3(Phospho); S8(Phospho)	#N/A	#N/A	5	#N/A	#N/A	S3: 99.6; S8: 78.1	#N/A	#N/A	0.247
P09064	SUI3	EGTPSANSSIQQEVGLPYSELLSR	S5(Phospho)	#N/A	#N/A	12	#N/A	#N/A	S5: 6.3	#N/A	#N/A	0.474
Q06336	GGA1	ELNLIDFDDDTTANTPSVTSPSK	S17(Phospho); S20(Phospho)	#N/A	#N/A	10	#N/A	#N/A	S17: 90.6; S20: 82.9	#N/A	#N/A	0.236
P53137	CUE3	EPAEEEVEPVSDGDNASFTEELSILDR	S11(Phospho); S17(Phospho)	#N/A	#N/A	2	#N/A	#N/A	S11: 99.5; S17: 99.5	#N/A	#N/A	0.717
P38961	RRP8	EQVEDIPSEGSVAK	S8(Phospho); S11(Phospho)	#N/A	#N/A	1	#N/A	#N/A	S8: 100; S11: 100	#N/A	#N/A	0.702
Q05580	HEL2	ERDDYDLPSISSLPGSSSGSR	S18(Phospho)	#N/A	#N/A	3	#N/A	#N/A	S18: 78.4	#N/A	#N/A	0.595
P43638	MHP1	ERSPSPTHVDR	S3(Phospho); S5(Phospho)	#N/A	#N/A	3	#N/A	#N/A	S3: 100; S5: 6.3	#N/A	#N/A	0.325
Q12052	TGS1	ESSEKEELSSENEELSK	S9(Phospho); S10(Phospho)	#N/A	#N/A	1	#N/A	#N/A	S9: 100; S10: 100	#N/A	#N/A	0.665
P32499	NUP2	ETYDSNESDDDVTPSTK	S5(Phospho); S8(Phospho)	#N/A	#N/A	29	#N/A	#N/A	S5: 99; S8: 100	#N/A	#N/A	0.659
Q04279	SEG1	FADSDSEDESQFFNQGPSK	S4(Phospho); S6(Phospho)	#N/A	#N/A	15	#N/A	#N/A	S4: 100; S6: 100	#N/A	#N/A	0.657
Q08157	YOL019W	FDIDADSEANLRGDSR	S7(Phospho); S15(Phospho)	#N/A	#N/A	13	#N/A	#N/A	S7: 100; S15: 100	#N/A	#N/A	0.497
P38810	SFB3	FGASEASSPYGQSMLDMTAPQPTSHIVPTQR	S4(Phospho); S7(Phospho)	#N/A	#N/A	2	#N/A	#N/A	S4: 99.8; S7: 41.8	#N/A	#N/A	0.414
P38810	SFB3	FGASEASSPYGQSMLDMTAPQPTSHIVPTQR	S8(Phospho)	#N/A	#N/A	6	#N/A	#N/A	S8: 48.5	#N/A	#N/A	0.239
P38772	BCD1	FIDNAREEEDAEEDSQPTEEPVQK	S15(Phospho)	#N/A	#N/A	2	#N/A	#N/A	S15: 100	#N/A	#N/A	0.212
Q03177	YMR102C	FNSSDSLHSLSR	S4(Phospho); S6(Phospho)	#N/A	#N/A	2	#N/A	#N/A	S4: 2.4; S6: 97.5	#N/A	#N/A	0.412
P20107	ZRC1	FSIIAGGSPSSSQEAFDSHGNTEHGR	S11(Phospho)	#N/A	#N/A	8	#N/A	#N/A	S11: 77.7	#N/A	#N/A	0.245
P42845	STB1	FVEKPNTPPSSR	T7(Phospho); S11(Phospho)	#N/A	#N/A	3	#N/A	#N/A	T7: 100; S11: 1.3	#N/A	#N/A	0.112
P53890	BNI5	GEADVEIIENNDDEWEDEKSDVEEGR	S20(Phospho)	#N/A	#N/A	2	#N/A	#N/A	S20: 100	#N/A	#N/A	0.589
P40040	THO1	GESEVSPQEQNQEQGSEPAAIEEPASQNITEK	S6(Phospho)	#N/A	#N/A	2	#N/A	#N/A	S6: 98.6	#N/A	#N/A	0.695
Q06146	YLR257W	GESYQSAEQEIDHTAPEK	S3(Phospho); S6(Phospho)	#N/A	#N/A	6	#N/A	#N/A	S3: 90.9; S6: 99.8	#N/A	#N/A	0.584
Q06146	YLR257W	GESYQSAEQEIDHTAPEK	S6(Phospho)	11	#N/A	5	S6: 100	#N/A	S6: 99.9	#N/A	#N/A	0.307
Q03640	TCB3	GHSRASSFAR	S3(Phospho); S6(Phospho); S7(Phospho)	#N/A	#N/A	2	#N/A	#N/A	S3: 100; S6: 100; S7: 100	#N/A	#N/A	0.568
Q05942	RSA3	GNDEDKQEDIAIEVSDVELTDEESK	S15(Phospho); S24(Phospho)	#N/A	#N/A	2	#N/A	#N/A	S15: 100; S24: 0.2	#N/A	#N/A	0.402
P34756	FAB1	GRDSEISSLVTTK	S4(Phospho); S7(Phospho)	#N/A	#N/A	2	#N/A	#N/A	S4: 97.8; S7: 86.9	#N/A	#N/A	0.734
P46949	FYV8	GSILLTSDEEEEEK	T6(Phospho); S7(Phospho)	#N/A	#N/A	4	#N/A	#N/A	T6: 100; S7: 100	#N/A	#N/A	0.609
P48524	BUL1	GSSRSPSLHSPK	S3(Phospho); S5(Phospho)	#N/A	#N/A	4	#N/A	#N/A	S3: 99.2; S5: 99.2	#N/A	#N/A	0.612
P43612	SAP155	GTSDSLDSIPEEYSHGDEVK	S5(Phospho); S8(Phospho)	#N/A	#N/A	1	#N/A	#N/A	S5: 97.4; S8: 99.2	#N/A	#N/A	0.591
P36049	EBP2	HMSGDEDESGDDREEEEEEEEEEEGR	S3(Phospho); S9(Phospho)	#N/A	#N/A	3	#N/A	#N/A	S3: 100; S9: 100	#N/A	#N/A	0.703
Q03497	STE20	HQQPVASSTVNSNKSSTDIR	S12(Phospho); S15(Phospho)	#N/A	#N/A	4	#N/A	#N/A	S12: 88.5; S15: 73.6	#N/A	#N/A	0.746
P32913	VPS17	IAHTEFDDELFTEDDGYNSQDSDTTSLNAR	S19(Phospho); S22(Phospho)	#N/A	#N/A	3	#N/A	#N/A	S19: 29; S22: 84.2	#N/A	#N/A	0.212
P09959	SWI6	IDTSVIDAESDSTPNTAR	S10(Phospho); S12(Phospho)	#N/A	#N/A	6	#N/A	#N/A	S10: 100; S12: 91.3	#N/A	#N/A	0.412
B3LTK6	AIM21	IFQNPTDEESTTSLNEK	T6(Phospho); S13(Phospho)	#N/A	#N/A	4	#N/A	#N/A	T6: 100; S13: 99.3	#N/A	#N/A	0.618
Q04336	YMR196W	IGGTHSGLTPQSSISSDK	S12(Phospho); S13(Phospho); S15(Phospho)	#N/A	#N/A	11	#N/A	#N/A	S12: 9.6; S13: 90.5; S15: 9.5	#N/A	#N/A	0.737
Q04336	YMR196W	IGGTHSGLTPQSSISSDK	S13(Phospho); S15(Phospho)	#N/A	#N/A	5	#N/A	#N/A	S13: 0; S15: 90.2	#N/A	#N/A	0.466
Q04336	YMR196W	IGGTHSGLTPQSSISSDK	T4(Phospho); S16(Phospho)	#N/A	#N/A	13	#N/A	#N/A	T4: 0.8; S16: 91.7	#N/A	#N/A	0.462
P06102	NOT3	IGSALNTPK	T7(Phospho)	#N/A	#N/A	5	#N/A	#N/A	T7: 100	#N/A	#N/A	0.524
Q12296	MAM3	IITTHTPHSSKEPSPAPHSNDK	S9(Phospho); S10(Phospho); S14(Phospho)	#N/A	#N/A	5	#N/A	#N/A	S9: 20.3; S10: 88.5; S14: 99.9	#N/A	#N/A	0.609
Q12296	MAM3	IITTHTPHSSK	S9(Phospho); S10(Phospho)	#N/A	#N/A	1	#N/A	#N/A	S9: 100; S10: 100	#N/A	#N/A	0.526
P34217	PIN4	ILDHANLQSHLQQQGQMTSAHPLQPNSTGGSMNR	S27(Phospho); S31(Phospho)	#N/A	#N/A	2	#N/A	#N/A	S27: 83.9; S31: 96.6	#N/A	#N/A	0.748
A7A261	LSB3	ISSASTPQTSQGRFTAPTSPSTSSPK	T15(Phospho); T18(Phospho)	#N/A	#N/A	10	#N/A	#N/A	T15: 98.7; T18: 74	#N/A	#N/A	0.598
A7A261	LSB3	ISSASTPQTSQGR	T6(Phospho); T9(Phospho)	#N/A	#N/A	2	#N/A	#N/A	T6: 97.3; T9: 3.8	#N/A	#N/A	0.304
Q06070	YLR407W	ITHETLSSIDDSSGSDEK	S13(Phospho); S15(Phospho)	#N/A	#N/A	1	#N/A	#N/A	S13: 99.2; S15: 91.8	#N/A	#N/A	0.496
P38084	BAP2	KETSPDSISIR	S4(Phospho); S7(Phospho)	#N/A	#N/A	18	#N/A	#N/A	S4: 99.6; S7: 100	#N/A	#N/A	0.494
Q03661	ESC1	KIDVMDSESDDNVDIGDYNQDIFNK	S7(Phospho); S9(Phospho)	#N/A	#N/A	1	#N/A	#N/A	S7: 100; S9: 100	#N/A	#N/A	0.655
P47041	BIT61	KLSSDAISITQK	S4(Phospho); S8(Phospho)	#N/A	#N/A	4	#N/A	#N/A	S4: 9.5; S8: 100	#N/A	#N/A	0.498
P12685	TRK1	KPITDMDDDDDDDDNDGDNNEEYFADNESGDEDER	S29(Phospho)	#N/A	#N/A	1	#N/A	#N/A	S29: 100	#N/A	#N/A	0.723
P40433	PFK26	KRSNPTSASSSQSELSEQPK	S3(Phospho)	#N/A	#N/A	2	#N/A	#N/A	S3: 99.2	#N/A	#N/A	0.428
A7A241	YPI1	KRSYSPNAYEIQPDYSEYR	S5(Phospho)	#N/A	#N/A	2	#N/A	#N/A	S5: 47.6	#N/A	#N/A	0.691
P16664	RGP1	KVSTASAVSFGR	S3(Phospho); S6(Phospho)	#N/A	#N/A	2	#N/A	#N/A	S3: 99.9; S6: 79.3	#N/A	#N/A	0.679
P13185	KIN1	LAMPEQAHTSPTSR	S10(Phospho)	#N/A	#N/A	2	#N/A	#N/A	S10: 46.9	#N/A	#N/A	0.264
P38928	AXL2	LDNHSATESDISSVDEK	S5(Phospho); S9(Phospho); S12(Phospho)	#N/A	#N/A	6	#N/A	#N/A	S5: 99.9; S9: 10; S12: 9.9	#N/A	#N/A	0.26
P38928	AXL2	LDNHSATESDISSVDEK	T7(Phospho); S13(Phospho)	#N/A	#N/A	5	#N/A	#N/A	T7: 50; S13: 91.8	#N/A	#N/A	0.204
P34244	HSL1	LDNKISEESSQLVLPVVEK	S6(Phospho); S9(Phospho)	#N/A	#N/A	1	#N/A	#N/A	S6: 98.4; S9: 12.8	#N/A	#N/A	0.649
P40157	VID27	LFVQDDDDELDSSSDDFQDAK	S12(Phospho); S13(Phospho)	#N/A	#N/A	2	#N/A	#N/A	S12: 99.8; S13: 88.5	#N/A	#N/A	0.614
P34223	SHP1	LGSPIPGESSPAEVPK	S10(Phospho)	#N/A	#N/A	10	#N/A	#N/A	S10: 50	#N/A	#N/A	0.468
P39732	GIP4	LPASSSPSPSPTSSASPSR	S6(Phospho); S8(Phospho)	#N/A	#N/A	3	#N/A	#N/A	S6: 47.4; S8: 0	#N/A	#N/A	0.424
P39732	GIP4	LPASSSPSPSPTSSASPSR	S8(Phospho); S10(Phospho)	#N/A	#N/A	7	#N/A	#N/A	S8: 0.2; S10: 5	#N/A	#N/A	0.344
B3LSR0	CRP1	LPLTDEQTAEGRKSPAVSEEK	S14(Phospho); S18(Phospho)	#N/A	#N/A	2	#N/A	#N/A	S14: 97; S18: 99.9	#N/A	#N/A	0.587
P32487	LYP1	LQVVSHETDINEDEEEAHYEDK	S5(Phospho); T8(Phospho)	#N/A	#N/A	6	#N/A	#N/A	S5: 100; T8: 100	#N/A	#N/A	0.333
P35197	GCS1	LSATSQTAASATPGVAQSREGTPLENRR	T12(Phospho); T22(Phospho)	#N/A	#N/A	1	#N/A	#N/A	T12: 0; T22: 100	#N/A	#N/A	0.233
P35197	GCS1	LSATSQTAASATPGVAQSREGTPLENR	T12(Phospho); T22(Phospho)	#N/A	#N/A	6	#N/A	#N/A	T12: 0; T22: 100	#N/A	#N/A	0.251
Q03707	SRC1	MDRPSSSPSIASPR	S6(Phospho); S7(Phospho)	#N/A	#N/A	7	#N/A	#N/A	S6: 99.1; S7: 98.4	#N/A	#N/A	0.351
Q03707	SRC1	MDRPSSSPSIASPR	S9(Phospho); S12(Phospho)	#N/A	#N/A	2	#N/A	#N/A	S9: 0; S12: 100	#N/A	#N/A	0.298
P33302	PDR5	MLQESSEEESDTYGEIGLSK	S6(Phospho); S10(Phospho)	#N/A	#N/A	1	#N/A	#N/A	S6: 98; S10: 87.3	#N/A	#N/A	0.316
P33302	PDR5	NANDPENVGERSDLSSDRK	S12(Phospho); S15(Phospho)	#N/A	#N/A	1	#N/A	#N/A	S12: 93.1; S15: 53.4	#N/A	#N/A	0.609
P33302	PDR5	NANDPENVGERSDLSSDRK	S12(Phospho); S15(Phospho); S16(Phospho)	#N/A	#N/A	2	#N/A	#N/A	S12: 100; S15: 100; S16: 100	#N/A	#N/A	0.4
Q03954	SPC19	NISMDDDDALNSPDMGQEYEGR	Y19(Phospho)	#N/A	#N/A	1	#N/A	#N/A	Y19: 17	#N/A	#N/A	0.523
P07278	BCY1	NIVLFPEPEESFSRPQSAQSQSR	S17(Phospho)	#N/A	#N/A	2	#N/A	#N/A	S17: 10.6	#N/A	#N/A	0.481
Q04279	SEG1	NLENDTTSSPTQDLDEK	T11(Phospho)	#N/A	#N/A	6	#N/A	#N/A	T11: 49.9	#N/A	#N/A	0.668
P43574	GAT1	NPSPSIVKPGSR	S5(Phospho); S11(Phospho)	#N/A	#N/A	2	#N/A	#N/A	S5: 10.1; S11: 89.9	#N/A	#N/A	0.145
P37370	VRP1	NPTKSPPPPPSPSTMDTGTSNSPSK	T3(Phospho); T14(Phospho); S24(Phospho)	#N/A	#N/A	3	#N/A	#N/A	T3: 0.1; T14: 0; S24: 7.3	#N/A	#N/A	0.185
P37296	STV1	NQSVEDLSFLEQGYQHR	S3(Phospho); S8(Phospho)	2	#N/A	5	S3: 99.8; S8: 92.9	#N/A	S3: 100; S8: 100	#N/A	#N/A	0.411
P38968	SEC31	NSRVPSLVATSESPR	S2(Phospho); S6(Phospho); S11(Phospho)	#N/A	#N/A	2	#N/A	#N/A	S2: 100; S6: 100; S11: 86.3	#N/A	#N/A	0.549
P38968	SEC31	NSRVPSLVATSESPR	S6(Phospho); S11(Phospho)	#N/A	#N/A	2	#N/A	#N/A	S6: 100; S11: 47.4	#N/A	#N/A	0.62
P53388	DIP5	NSSSLDSDHDAYYSK	S7(Phospho)	#N/A	#N/A	1	#N/A	#N/A	S7: 100	#N/A	#N/A	0.475
P23615	SPT6	QDSTSKLEDFFSEDEEEEESGLR	S5(Phospho); S12(Phospho)	#N/A	#N/A	12	#N/A	#N/A	S5: 96.2; S12: 100	#N/A	#N/A	0.746
Q05812	MSC3	QEDATDPTTSSTNELSAAEPTMVTSTHATK	T12(Phospho)	#N/A	#N/A	2	#N/A	#N/A	T12: 0.4	#N/A	#N/A	0.662
P08678	CYR1	QEEQEQQIEQSSPTEANDR	S11(Phospho)	#N/A	#N/A	1	#N/A	#N/A	S11: 49.9	#N/A	#N/A	0.459
P47018	MTC1	QKESEDEDEDDEIIDPSEWVK	S4(Phospho)	#N/A	#N/A	3	#N/A	#N/A	S4: 100	#N/A	#N/A	0.587
P32591	SWI3	QLGNTSSVANTPSEIPDAHK	T5(Phospho); T11(Phospho)	#N/A	#N/A	3	#N/A	#N/A	T5: 0.6; T11: 99.8	#N/A	#N/A	0.595
Q12416	WHI5	QQHRPVPATSAGEPTDETEPESDTEVETS	S22(Phospho)	#N/A	#N/A	1	#N/A	#N/A	S22: 3.3	#N/A	#N/A	0.472
P34216	EDE1	RANSNEDGESVSSIQESPK	S17(Phospho)	#N/A	#N/A	1	#N/A	#N/A	S17: 100	#N/A	#N/A	0.525
P39109	YCF1	RASDATLGSIDFGDDENIAK	T6(Phospho)	#N/A	#N/A	2	#N/A	#N/A	T6: 100	#N/A	#N/A	0.685
P36148	GPT2	RDGYDVSSDAESSISR	S8(Phospho)	#N/A	#N/A	2	#N/A	#N/A	S8: 49.9	#N/A	#N/A	0.516
P38928	AXL2	RDSLSGMNTYNDQFQSQSK	S5(Phospho); S16(Phospho)	#N/A	#N/A	7	#N/A	#N/A	S5: 91.9; S16: 1	#N/A	#N/A	0.199
P53879	RHO5	RGSLSSASSSPSTDRK	S6(Phospho); S8(Phospho)	#N/A	#N/A	7	#N/A	#N/A	S6: 1.3; S8: 16	#N/A	#N/A	0.742
P53879	RHO5	RGSLSSASSSPSTDR	S6(Phospho); S8(Phospho)	#N/A	#N/A	2	#N/A	#N/A	S6: 96.2; S8: 10.1	#N/A	#N/A	0.5
Q12518	ENT1	RGTGRSDENDDDLQR	S6(Phospho)	#N/A	#N/A	1	#N/A	#N/A	S6: 89.9	#N/A	#N/A	0.728
P14680	YAK1	RKSSLVVPPAR	S3(Phospho); S4(Phospho)	#N/A	#N/A	5	#N/A	#N/A	S3: 100; S4: 100	#N/A	#N/A	0.712
P50942	INP52	RKSSTAPDEISTSTK	S3(Phospho); S4(Phospho)	#N/A	#N/A	1	#N/A	#N/A	S3: 90.2; S4: 90.2	#N/A	#N/A	0.366
P40061	TSC11	RLENSAPSPTSPLMAR	S8(Phospho); S11(Phospho)	#N/A	#N/A	1	#N/A	#N/A	S8: 100; S11: 10.5	#N/A	#N/A	0.701
P33753	TRM2	RLSSPLTDSGNR	S4(Phospho)	#N/A	#N/A	4	#N/A	#N/A	S4: 91.8	#N/A	#N/A	0.55
P41697	BUD6	RLSSVVTTSPDK	S4(Phospho); S9(Phospho)	#N/A	#N/A	2	#N/A	#N/A	S4: 1.8; S9: 99.3	#N/A	#N/A	0.639
P07249	ARG80	RLSTPSPEQDQEGDFDEEDDDDK	S3(Phospho); S6(Phospho)	#N/A	#N/A	1	#N/A	#N/A	S3: 66.7; S6: 66.7	#N/A	#N/A	0.622
P43574	GAT1	RNPSPSIVKPGSR	S4(Phospho)	#N/A	#N/A	3	#N/A	#N/A	S4: 13.2	#N/A	#N/A	0.257
P43574	GAT1	RNPSPSIVKPGSR	S6(Phospho); S12(Phospho)	#N/A	#N/A	2	#N/A	#N/A	S6: 13; S12: 88.7	#N/A	#N/A	0.33
P47116	PTK2	RPTSPSISGSGSGGNSPSSSAGAR	S12(Phospho); S16(Phospho)	#N/A	#N/A	31	#N/A	#N/A	S12: 99.8; S16: 99.8	#N/A	#N/A	0.313
P47116	PTK2	RPTSPSISGSGSGGNSPSSSAGAR	S4(Phospho); S6(Phospho)	#N/A	#N/A	10	#N/A	#N/A	S4: 89.1; S6: 98.5	#N/A	#N/A	0.407
Q04934	IVY1	RPVASSAGSENNDHLDDMNHLR	S6(Phospho); S9(Phospho)	#N/A	#N/A	1	#N/A	#N/A	S6: 50.9; S9: 98.2	#N/A	#N/A	0.311
P08018	PBS2	RSASVGSNQSEQDK	S4(Phospho); S7(Phospho)	#N/A	#N/A	1	#N/A	#N/A	S4: 98.4; S7: 98.4	#N/A	#N/A	0.571
Q00816	REG1	RSDSGVHSPITDNSSVASSTTSR	T11(Phospho)	#N/A	#N/A	2	#N/A	#N/A	T11: 0	#N/A	#N/A	0.618
P53297	PBP1	RSGSNISQGQSSTGHTTR	S4(Phospho); S7(Phospho)	#N/A	#N/A	1	#N/A	#N/A	S4: 99; S7: 100	#N/A	#N/A	0.339
Q03640	TCB3	RSPSNLNSTSVTPR	T9(Phospho); T12(Phospho)	#N/A	#N/A	4	#N/A	#N/A	T9: 91.3; T12: 99.2	#N/A	#N/A	0.718
P46675	STU2	RSSESIGDLPHR	S5(Phospho)	#N/A	#N/A	3	#N/A	#N/A	S5: 93.6	#N/A	#N/A	0.486
Q07825	FRA1	RSSSMLLNELK	S3(Phospho); S4(Phospho)	#N/A	#N/A	4	#N/A	#N/A	S3: 51.8; S4: 96.4	#N/A	#N/A	0.323
Q00055	GPD1	RSSSSVSLK	S4(Phospho); S5(Phospho)	#N/A	#N/A	2	#N/A	#N/A	S4: 92; S5: 1.4	#N/A	#N/A	0.361
P40013	BIM1	RSSSTGTGSAMSGGLATR	S3(Phospho); S4(Phospho)	#N/A	#N/A	2	#N/A	#N/A	S3: 98.2; S4: 98.2	#N/A	#N/A	0.431
P50944	AVT4	RSSVSHGNEAIPR	S3(Phospho); S5(Phospho)	#N/A	#N/A	3	#N/A	#N/A	S3: 98.9; S5: 98.9	#N/A	#N/A	0.531
P53898	NSG2	RSVSIDSTK	S4(Phospho); S7(Phospho)	#N/A	#N/A	11	#N/A	#N/A	S4: 99.8; S7: 90.9	#N/A	#N/A	0.224
B3LR49	RGT1	RTSGTQPTTAPVAAEEPR	S3(Phospho)	#N/A	#N/A	1	#N/A	#N/A	S3: 47.2	#N/A	#N/A	0.68
Q02205	MEH1	SAGDDNLSGHSVPSSGSAQATTHQTAPR	S8(Phospho); S11(Phospho)	#N/A	#N/A	7	#N/A	#N/A	S8: 100; S11: 99.6	#N/A	#N/A	0.456
P32364	SMY1	SAIPSPR	S5(Phospho)	#N/A	#N/A	1	#N/A	#N/A	S5: 100	#N/A	#N/A	0.467
P13186	KIN2	SASPVVGEHQEK	S3(Phospho)	#N/A	#N/A	1	#N/A	#N/A	S3: 99.5	#N/A	#N/A	0.188
P38427	TSL1	SATRSPSAFNR	S1(Phospho); S5(Phospho)	#N/A	#N/A	5	#N/A	#N/A	S1: 50.3; S5: 98.3	#N/A	#N/A	0.282
Q12296	MAM3	SDDRESSSSNASLFSSIK	S8(Phospho); S9(Phospho)	#N/A	#N/A	7	#N/A	#N/A	S8: 3.2; S9: 96.4	#N/A	#N/A	0.473
C7GKL8	UTP25	SDEDEVSDVDSGDDFDIEDEEGKK	S7(Phospho); S11(Phospho)	#N/A	#N/A	6	#N/A	#N/A	S7: 100; S11: 100	#N/A	#N/A	0.517
A6ZKR5	HEK2	SDSASFLEEK	S3(Phospho); S5(Phospho)	#N/A	#N/A	1	#N/A	#N/A	S3: 100; S5: 100	#N/A	#N/A	0.445
P53297	PBP1	SGSNISQGQSSTGHTTR	S3(Phospho); S6(Phospho)	#N/A	#N/A	1	#N/A	#N/A	S3: 89.6; S6: 98.6	#N/A	#N/A	0.366
Q12515	PAR32	SHQSLHATTSSPNNNAPIVVGR	S4(Phospho); S10(Phospho)	#N/A	#N/A	6	#N/A	#N/A	S4: 94.1; S10: 35	#N/A	#N/A	0.178
Q03497	STE20	SKTSPIISTAHTPQQVAQSPK	T3(Phospho); T9(Phospho); S19(Phospho)	#N/A	#N/A	22	#N/A	#N/A	T3: 46.7; T9: 86.3; S19: 100	#N/A	#N/A	0.074
P34217	PIN4	SLSGLDLQNQNKK	S1(Phospho)	#N/A	#N/A	1	#N/A	#N/A	S1: 50	#N/A	#N/A	0.701
P12683	HMG1	SLSSAQSSSSGPSSSSEEDDSRDIESLDK	S14(Phospho); S15(Phospho)	#N/A	#N/A	12	#N/A	#N/A	S14: 53.2; S15: 93.1	#N/A	#N/A	0.717
P40463	VHS2	SLSSQSFDNETSPAHPR	S4(Phospho); S6(Phospho)	#N/A	#N/A	5	#N/A	#N/A	S4: 50; S6: 50	#N/A	#N/A	0.187
A6ZU07	ATG1	SMDSNAIAEEQDSDDAEEEDETLK	S13(Phospho)	#N/A	#N/A	1	#N/A	#N/A	S13: 99.7	#N/A	#N/A	0.732
P47018	MTC1	SNLSLTDKK	S4(Phospho)	#N/A	#N/A	2	#N/A	#N/A	S4: 91.2	#N/A	#N/A	0.609
Q05785	ENT2	SNPHDSSPSYQDDLEK	S7(Phospho)	#N/A	#N/A	4	#N/A	#N/A	S7: 99.1	#N/A	#N/A	0.523
P32465	HXT1	SNSSNSYELESGR	S4(Phospho)	#N/A	#N/A	14	#N/A	#N/A	S4: 98.1	#N/A	#N/A	0.367
P46995	SET2	SNTQVNSPSSSGIPK	S7(Phospho)	#N/A	#N/A	2	#N/A	#N/A	S7: 47.2	#N/A	#N/A	0.123
P43583	BLM10	SPGRPSSSQGEIK	S7(Phospho)	#N/A	#N/A	2	#N/A	#N/A	S7: 33.3	#N/A	#N/A	0.156
P37370	VRP1	SPPPPPSPSTMDTGTSNSPSK	S7(Phospho)	#N/A	#N/A	3	#N/A	#N/A	S7: 10.7	#N/A	#N/A	0.31
P39732	GIP4	SPSVSPVR	S5(Phospho)	#N/A	#N/A	1	#N/A	#N/A	S5: 100	#N/A	#N/A	0.666
P21192	ACE2	SPTLHSTSPLPDEIIPR	S6(Phospho); S8(Phospho)	#N/A	#N/A	1	#N/A	#N/A	S6: 10.9; S8: 87.8	#N/A	#N/A	0.377
Q04264	PDS5	SQADDEEGDGDRESDSDDDSYSPSNK	S14(Phospho); S16(Phospho)	#N/A	#N/A	1	#N/A	#N/A	S14: 99.9; S16: 98.3	#N/A	#N/A	0.73
P38431	TIF5	SQNAPSDGTGSSTPQHHDEDEDELSR	S6(Phospho); S11(Phospho); S12(Phospho)	#N/A	#N/A	15	#N/A	#N/A	S6: 51.1; S11: 86.2; S12: 86.2	#N/A	#N/A	0.053
A6ZRW8	SCY_4679	SQYGSGSPTPTHRSQLVQNK	T9(Phospho); T11(Phospho); S14(Phospho)	#N/A	#N/A	4	#N/A	#N/A	T9: 9.9; T11: 100; S14: 100	#N/A	#N/A	0.373
P07278	BCY1	SRSSVMFK	S3(Phospho); S4(Phospho)	#N/A	#N/A	15	#N/A	#N/A	S3: 94.7; S4: 100	#N/A	#N/A	0.09
P53235	YGR054W	SSETSPDSTPAPSAPASTNAPTNNK	T4(Phospho); T9(Phospho)	#N/A	#N/A	5	#N/A	#N/A	T4: 33.3; T9: 1.1	#N/A	#N/A	0.524
P25293	NAP1	SSMQIDNAPTPHNTPASVLNPSYLK	T10(Phospho); S22(Phospho)	#N/A	#N/A	1	#N/A	#N/A	T10: 99.9; S22: 0	#N/A	#N/A	0.589
P25293	NAP1	SSMQIDNAPTPHNTPASVLNPSYLK	T10(Phospho); T14(Phospho)	#N/A	#N/A	12	#N/A	#N/A	T10: 100; T14: 100	#N/A	#N/A	0.536
P32568	SNQ2	SSSASFAASEESFTGITHDKDEQSDTPADK	S9(Phospho); S12(Phospho)	#N/A	#N/A	2	#N/A	#N/A	S9: 98.8; S12: 85.2	#N/A	#N/A	0.715
P34217	PIN4	SSSNLSLDSLSK	S6(Phospho)	#N/A	#N/A	4	#N/A	#N/A	S6: 98.4	#N/A	#N/A	0.64
P34217	PIN4	SSSNLSLDSLSK	S6(Phospho); S9(Phospho)	#N/A	#N/A	3	#N/A	#N/A	S6: 100; S9: 98.7	#N/A	#N/A	0.709
Q04053	SNX41	SSSNSSSSGHQNEIHIGASK	S7(Phospho)	#N/A	#N/A	1	#N/A	#N/A	S7: 41.4	#N/A	#N/A	0.648
P39969	BOI2	SSSPEENPITSMPSEK	S2(Phospho); S3(Phospho)	#N/A	#N/A	3	#N/A	#N/A	S2: 52.4; S3: 95.2	#N/A	#N/A	0.536
A6ZUC0	SDS23	SSSPSPSTPPVTTLPSLASSYHSNTQSSR	S5(Phospho); S7(Phospho)	#N/A	#N/A	14	#N/A	#N/A	S5: 8.6; S7: 42.3	#N/A	#N/A	0.427
Q05812	MSC3	SSSSLLQDQTPQR	S4(Phospho)	#N/A	#N/A	9	#N/A	#N/A	S4: 98.8	#N/A	#N/A	0.536
A6ZLF4	SDS24	SSSSTSLNSHSPLMTAMEDPPSPR	S11(Phospho); S22(Phospho)	#N/A	#N/A	22	#N/A	#N/A	S11: 87.4; S22: 100	#N/A	#N/A	0.577
Q00055	GPD1	SSSSVSLK	S6(Phospho)	#N/A	#N/A	1	#N/A	#N/A	S6: 99.9	#N/A	#N/A	0.712
P39104	PIK1	SSTPTSPIDLIDPIK	S2(Phospho); S6(Phospho)	#N/A	#N/A	4	#N/A	#N/A	S2: 33.3; S6: 91.9	#N/A	#N/A	0.295
P39104	PIK1	SSTPTSPIDLIDPIK	S6(Phospho)	#N/A	#N/A	4	#N/A	#N/A	S6: 99.4	#N/A	#N/A	0.533
Q12271	INP53	STSNLASPMSSK	S7(Phospho)	#N/A	#N/A	1	#N/A	#N/A	S7: 99.9	#N/A	#N/A	0.355
P47129	ACF4	STTNQSPVSDHASPISTDQDLIYK	S6(Phospho); S9(Phospho); S13(Phospho)	#N/A	#N/A	5	#N/A	#N/A	S6: 99.2; S9: 100; S13: 99.9	#N/A	#N/A	0.364
P40038	PCL6	STYSIQSDDK	S4(Phospho); S7(Phospho)	#N/A	#N/A	1	#N/A	#N/A	S4: 99.4; S7: 100	#N/A	#N/A	0.602
E7KDI6	TDA11	SVSPQDIQER	S3(Phospho)	#N/A	#N/A	2	#N/A	#N/A	S3: 95.7	#N/A	#N/A	0.681
P38249	RPG1	TAGGSSPATPATPATPATPTPSSGPK	T12(Phospho)	#N/A	#N/A	10	#N/A	#N/A	T12: 75.9	#N/A	#N/A	0.154
P08018	PBS2	TAQQPQQFAPSPSNK	S13(Phospho)	#N/A	#N/A	2	#N/A	#N/A	S13: 100	#N/A	#N/A	0.637
P32501	GCD6	TMSVNSIYTDREEIDSEFEDEDFEK	T1(Phospho); S16(Phospho)	#N/A	#N/A	7	#N/A	#N/A	T1: 12.8; S16: 100	#N/A	#N/A	0.726
Q12361	GPR1	TNTGSDENVSASGGVR	S5(Phospho)	#N/A	#N/A	1	#N/A	#N/A	S5: 99.2	#N/A	#N/A	0.507
P38121	POL12	TPGSSTFQTPTTNTPTTSR	T9(Phospho); T11(Phospho)	#N/A	#N/A	2	#N/A	#N/A	T9: 94.6; T11: 13.6	#N/A	#N/A	0.258
P22211	NPR1	TSADTLTTTPESQSLDLHSR	S12(Phospho); S14(Phospho)	#N/A	#N/A	6	#N/A	#N/A	S12: 98.1; S14: 98.4	#N/A	#N/A	0.16
Q08773	ISW2	TSATREDTPLSQNESTR	T8(Phospho); T16(Phospho)	#N/A	#N/A	1	#N/A	#N/A	T8: 100; T16: 0	#N/A	#N/A	0.232
P06782	SNF1	TSCGSPNYAAPEVISGK	S2(Phospho)	#N/A	#N/A	7	#N/A	#N/A	S2: 50	#N/A	#N/A	0.74
Q06169	PEX30	TSDFDESVINSNRNSAIEQK	S11(Phospho); S15(Phospho)	#N/A	#N/A	3	#N/A	#N/A	S11: 88.6; S15: 13	#N/A	#N/A	0.715
P38041	BOI1	TSLSPINSK	S2(Phospho); S4(Phospho)	#N/A	#N/A	1	#N/A	#N/A	S2: 53.4; S4: 92.8	#N/A	#N/A	0.521
Q03497	STE20	TSPIISTAHTPQQVAQSPK	T1(Phospho); S17(Phospho)	#N/A	#N/A	13	#N/A	#N/A	T1: 90.5; S17: 100	#N/A	#N/A	0.425
Q03497	STE20	TSPIISTAHTPQQVAQSPK	T1(Phospho); T7(Phospho); S17(Phospho)	#N/A	#N/A	19	#N/A	#N/A	T1: 99.9; T7: 0.1; S17: 100	#N/A	#N/A	0.047
P24276	SSD1	TSSQSSIYGHSR	S2(Phospho)	#N/A	#N/A	2	#N/A	#N/A	S2: 6.3	#N/A	#N/A	0.275
P39960	BEM2	TTTASTASSSSPSSSSQTIR	S13(Phospho)	#N/A	#N/A	2	#N/A	#N/A	S13: 98	#N/A	#N/A	0.315
Q12057	PIN2	VAPLVYEEENFEGSSPQPQYDAR	S14(Phospho)	#N/A	#N/A	4	#N/A	#N/A	S14: 89.8	#N/A	#N/A	0.256
P27472	GSY2	VARPLSVPGSPR	S6(Phospho)	#N/A	#N/A	1	#N/A	#N/A	S6: 10.9	#N/A	#N/A	0.748
P32457	CDC3	VEPGLGMGITSSQSEK	S14(Phospho)	#N/A	#N/A	2	#N/A	#N/A	S14: 98.4	#N/A	#N/A	0.541
P23585	HXT2	VESGSQQTSIHSTPIVQK	S9(Phospho); S12(Phospho)	#N/A	#N/A	10	#N/A	#N/A	S9: 49.8; S12: 99.1	#N/A	#N/A	0.091
B3LN45	AIM3	VKDSSPVPSDLDEK	S5(Phospho); S9(Phospho)	#N/A	#N/A	2	#N/A	#N/A	S5: 7.4; S9: 100	#N/A	#N/A	0.508
P0C2J2	TY2A-GR1	VNNDHINESTVSSQYLSDDDELSLRPATER	S12(Phospho); S13(Phospho)	#N/A	#N/A	2	#N/A	#N/A	S12: 33.8; S13: 33.8	#N/A	#N/A	0.19
A6ZRR2	MDG1	VPVSSITSHAK	S8(Phospho)	#N/A	#N/A	1	#N/A	#N/A	S8: 90.6	#N/A	#N/A	0.453
Q06336	GGA1	VSLSSPKSPQENDTVVDILGDAHSK	S4(Phospho); S5(Phospho)	#N/A	#N/A	17	#N/A	#N/A	S4: 47.7; S5: 5.5	#N/A	#N/A	0.224
Q06336	GGA1	VSLSSPKSPQENDTVVDILGDAHSK	S5(Phospho); S8(Phospho)	#N/A	#N/A	7	#N/A	#N/A	S5: 8.1; S8: 99.8	#N/A	#N/A	0.248
Q03533	TDA1	VSSTASMHTLR	T4(Phospho)	#N/A	#N/A	2	#N/A	#N/A	T4: 8.2	#N/A	#N/A	0.621
P32909	SMY2	VSTPVQQHPLLQR	S2(Phospho)	#N/A	#N/A	4	#N/A	#N/A	S2: 50	#N/A	#N/A	0.513
P12688	YPK1	VSYDASSSTSTVR	S8(Phospho); S10(Phospho)	#N/A	#N/A	2	#N/A	#N/A	S8: 79.5; S10: 79.5	#N/A	#N/A	0.417
P32901	PTR2	YNLSPSPEDEDFEGPTEEEMQTLR	S4(Phospho); S6(Phospho)	#N/A	#N/A	7	#N/A	#N/A	S4: 99.9; S6: 100	#N/A	#N/A	0.182
B3LN45	AIM3	YVSASGSITPPRPPPSR	Y1(Phospho); T9(Phospho)	#N/A	#N/A	2	#N/A	#N/A	Y1: 5.2; T9: 72.1	#N/A	#N/A	0.481
P47116	PTK2	RPTSPSISGSGSGGNSPSSSAGAR	S16(Phospho)	#N/A	#N/A	24	#N/A	#N/A	S16: 100	#N/A	#N/A	0.472
P36148	GPT2	DGYDVSSDAESSISR	S7(Phospho)	3	3	#N/A	S7: 83.5	S7: 99.7	#N/A	0.573	0.571	#N/A
P14540	FBA1	DYIMSPVGNPEGPEKPNK	S5(Phospho)	9	26	#N/A	S5: 99.9	S5: 100	#N/A	0.4465	0.347	#N/A
P09064	SUI3	EGTPSANSSIQQEVGLPYSELLSR	T3(Phospho)	9	2	#N/A	T3: 95.5	T3: 93.7	#N/A	0.557	0.453	#N/A
Q08926	UIP4	GNVTFPSPK	S7(Phospho)	10	1	#N/A	S7: 100	S7: 9.2	#N/A	0.57475	#N/A	#N/A
Q8J0M4	YCL012C	NFDIISENSNDVR	S6(Phospho)	3	4	#N/A	S6: 99.8	S6: 100	#N/A	0.543	0.451	#N/A
P12383	PDR1	NNSLPEFAQLPSFR	S3(Phospho)	9	2	#N/A	S3: 100	S3: 100	#N/A	0.65925	#N/A	#N/A
Q04007	YDR186C	NNSNSNLLFEK	S3(Phospho)	3	9	#N/A	S3: 89.2	S3: 99.6	#N/A	0.747	0.081	#N/A
P38426	TPS3	NPNLSFDSHPPR	S5(Phospho)	20	4	#N/A	S5: 100	S5: 50	#N/A	0.709	0.701	#N/A
Q02875	SYH1	SYISLDTLR	Y2(Phospho)	6	1	#N/A	Y2: 99	Y2: 49.6	#N/A	0.68225	#N/A	#N/A
P0CI39	STE2	TFVSETADDIEK	S4(Phospho)	5	2	#N/A	S4: 99.2	S4: 50	#N/A	0.49325	#N/A	#N/A
Q04839	GFD1	ATEISPPPVSPSK	S12(Phospho)	7	1	#N/A	S12: 50	S12: 50	#N/A	0.4285	#N/A	#N/A
P24276	SSD1	ATSNLSPPSFK	S6(Phospho)	13	8	#N/A	S6: 99.7	S6: 99.7	#N/A	0.0585	0.06	#N/A
P37370	VRP1	DDNVRPSPISPSINPPK	S10(Phospho)	23	3	#N/A	S10: 100	S10: 50	#N/A	0.035	#N/A	#N/A
P38931	SSN2	DFSPNFTGIDK	S3(Phospho)	4	1	#N/A	S3: 100	S3: 98.9	#N/A	0.494	#N/A	#N/A
P24583	PKC1	DMNSETFQIEQDHASK	S4(Phospho)	2	1	#N/A	S4: 99.5	S4: 82.6	#N/A	0.591	0.442	#N/A
Q12675	DNF2	DQLSPVTTTNNLPR	S4(Phospho)	2	4	#N/A	S4: 98.9	S4: 100	#N/A	0.051	0.072	#N/A
P47035	NET1	EGPSSPASILPAK	S5(Phospho)	7	1	#N/A	S5: 100	S5: 9.7	#N/A	0.085	#N/A	#N/A
P09064	SUI3	ENGSGDDLFAGLK	S4(Phospho)	9	20	#N/A	S4: 100	S4: 100	#N/A	0.5365	0.379	#N/A
Q07793;Q99231;Q12316;P0C2I6	TY1B-DR4;TY1B-DR3;TY1B-GR3;TY1B-LR3	EVHTNQDPLDVSASK	S12(Phospho)	9	21	#N/A	S12: 99.9	S12: 98.4	#N/A	#N/A	0.275	#N/A
Q12427	STB3	EVSPPQAISVK	S3(Phospho)	10	2	#N/A	S3: 100	S3: 100	#N/A	0.53	#N/A	#N/A
Q08157	YOL019W	FDIDADSEANLR	S7(Phospho)	9	11	#N/A	S7: 100	S7: 100	#N/A	0.355	0.208	#N/A
P38427	TSL1	FFSPSSNIPTDR	S3(Phospho)	6	1	#N/A	S3: 99.5	S3: 75.9	#N/A	0.014	#N/A	#N/A
P40477	NUP159	FGTQASPFSSQLGNK	S6(Phospho)	3	4	#N/A	S6: 47.6	S6: 99.8	#N/A	0.2625	0.12	#N/A
Q07657	SHS1	FLNSPDLPER	S4(Phospho)	10	9	#N/A	S4: 100	S4: 100	#N/A	0.3215	0.066	#N/A
P02666	CSN2	FQSEEQQQTEDELQDK	S3(Phospho)	5	3	#N/A	S3: 100	S3: 100	#N/A	0.011	#N/A	#N/A
P32634	PMD1	FSQAPSTQISPR	S10(Phospho)	1	1	#N/A	S10: 88.5	S10: 96.9	#N/A	0.29	#N/A	#N/A
Q06685	VIP1	FTPVNITSPNLSFQK	S8(Phospho)	10	1	#N/A	S8: 82.8	S8: 50	#N/A	0.1135	#N/A	#N/A
P10869	HOM3	GESTPPHPPENLSSSFYEK	T4(Phospho)	2	2	#N/A	T4: 12.6	T4: 97.8	#N/A	0.453	#N/A	#N/A
P36148	GPT2	GSLTDIPIFSDAK	S2(Phospho)	3	2	#N/A	S2: 99.3	S2: 90.2	#N/A	0.625	0.387	#N/A
P33749	MSN4	GSTISPTTTINNSNPNFK	S5(Phospho)	3	1	#N/A	S5: 1.4	S5: 47	#N/A	0.0945	0.191	#N/A
P41832	BNI1	GVMNTSEDLPSPSK	S11(Phospho)	11	10	#N/A	S11: 100	S11: 98.8	#N/A	0.725	0.296	#N/A
Q12161	PSH1	HVIITDDEEEEQR	T5(Phospho)	2	3	#N/A	T5: 100	T5: 100	#N/A	0.8255	0.669	#N/A
Q06689	YLR413W	IIEEHESPIDAEK	S7(Phospho)	3	18	#N/A	S7: 100	S7: 100	#N/A	0.367	0.411	#N/A
P43574	GAT1	INNNITPPPSSSLNPGAAGK	T6(Phospho)	19	4	#N/A	T6: 100	T6: 98.7	#N/A	0.488	0.219	#N/A
P47129	ACF4	IQQTFVDVNNSPNMLK	S11(Phospho)	1	5	#N/A	S11: 100	S11: 100	#N/A	0.053	#N/A	#N/A
P07250	ARG82	LSDSTDNLDSIPVK	S4(Phospho)	5	7	#N/A	S4: 99.1	S4: 99	#N/A	0.857	0.596	#N/A
P40563	AIM21	NEHEGAEGNESAISPSNLVNK	S16(Phospho)	2	1	#N/A	S16: 86.4	S16: 11.3	#N/A	#N/A	0.379	#N/A
P40061	TSC11	NITSSSPSTITNESSK	S6(Phospho)	1	2	#N/A	S6: 3.1	S6: 79.2	#N/A	0.773	0.447	#N/A
P41818	GLC8	NPLALSPEQLAQQDPETLEEFR	S6(Phospho)	12	1	#N/A	S6: 100	S6: 100	#N/A	0.318	0.16	#N/A
Q08921	TCO89	NSAAPASPLSNEHITSSTNSGSDANR	S7(Phospho)	1	1	#N/A	S7: 16.9	S7: 99.9	#N/A	0.17	#N/A	#N/A
P38439	LEO1	QESPDAAFETGFR	S3(Phospho)	4	2	#N/A	S3: 100	S3: 100	#N/A	0.2465	0.179	#N/A
P38770	BRL1	QGPTLSPQLINR	S6(Phospho)	3	1	#N/A	S6: 99.9	S6: 86.7	#N/A	0.04	#N/A	#N/A
P34163	TGL1	RLSAYLESSK	S3(Phospho)	3	1	#N/A	S3: 100	S3: 98	#N/A	0.423	0.143	#N/A
P53769	CWC24	RPSDDNELVLNMSGK	S3(Phospho)	3	1	#N/A	S3: 100	S3: 100	#N/A	#N/A	0.42	#N/A
B3LR49	RGT1	RTSGTQPTTAPVAAEEPR	T2(Phospho)	2	1	#N/A	T2: 88.6	T2: 9.1	#N/A	0.699	0.446	#N/A
P32074	SEC21	SETTLDTTPEAESVPEK	T8(Phospho)	3	1	#N/A	T8: 80.6	T8: 98.4	#N/A	0.5215	#N/A	#N/A
P32333	MOT1	SISETTTDSDIPIPK	S1(Phospho)	3	2	#N/A	S1: 99.9	S1: 98.7	#N/A	0.4875	0.359	#N/A
P39923	NPR2	SLGSGDQDSPSFSVR	S9(Phospho)	1	1	#N/A	S9: 86.5	S9: 99.1	#N/A	0.662	0.573	#N/A
P34217	PIN4	SLSGLDLQNQNK	S1(Phospho)	4	39	#N/A	S1: 100	S1: 100	#N/A	0.312	0.478	#N/A
P41697	BUD6	SNNAPNASDDDDALSQLK	S8(Phospho)	4	1	#N/A	S8: 100	S8: 100	#N/A	0.603	0.732	#N/A
P53094	MDS3	SSAFPQSPIR	S7(Phospho)	3	1	#N/A	S7: 100	S7: 100	#N/A	0.181	#N/A	#N/A
Q02805	ROD1	SSTNLAALPK	T3(Phospho)	1	6	#N/A	T3: 8.6	T3: 47.6	#N/A	0.608	#N/A	#N/A
P38910	HSP10	TASGLYLPEK	S3(Phospho)	2	1	#N/A	S3: 100	S3: 97.9	#N/A	0.1705	#N/A	#N/A
A6ZZ19	SIP1	TDSIDIPVR	S3(Phospho)	7	7	#N/A	S3: 100	S3: 99	#N/A	0.4925	0.096	#N/A
Q99252	ECM3	TNHVDAQSVSELNDPTYR	S8(Phospho)	1	1	#N/A	S8: 85.4	S8: 97.4	#N/A	#N/A	0.377	#N/A
Q03497	STE20	TSPIISTAHTPQQVAQSPK	S6(Phospho); S17(Phospho)	1	1	#N/A	S6: 44.7; S17: 100	S6: 0; S17: 100	#N/A	0.12	0.12	#N/A
P13186	KIN2	VALNNNSPDIMTK	S7(Phospho)	2	9	#N/A	S7: 100	S7: 100	#N/A	0.1425	0.077	#N/A
Q06488	RSC2	VGSPGAGGPLTVQGLK	S3(Phospho)	11	1	#N/A	S3: 100	S3: 99.6	#N/A	0.1005	0.131	#N/A
P40361	YJL070C	VLSENDGDVSPSVLK	S10(Phospho)	6	7	#N/A	S10: 100	S10: 93.8	#N/A	#N/A	0.601	#N/A
P09064	SUI3	AGLDNVDAESKEGTPSANSSIQQEVGLPYSELLSR	S10(Phospho); S16(Phospho)	9	#N/A	3	S10: 93.4; S16: 42.9	#N/A	S10: 61.9; S16: 32.7	0.55475	#N/A	0.537
P38994	MSS4	AKEDDLQLADTASIEEQPQTQGPIR	S13(Phospho)	2	#N/A	3	S13: 82.6	#N/A	S13: 99	0.445	#N/A	0.522
P16550	APA1	GQTPEGEDPLGKPEEELTVIPEFGGADNK	T3(Phospho)	6	#N/A	7	T3: 100	#N/A	T3: 100	0.53	#N/A	0.4995
P26754	RFA2	GYGSQVAQQFEIGGYVK	S4(Phospho)	4	#N/A	5	S4: 99.7	#N/A	S4: 92.4	0.4625	#N/A	#N/A
P06101	CDC37	IELSDDSDVEVHPNVDKK	S7(Phospho)	19	#N/A	7	S7: 99.7	#N/A	S7: 100	0.71775	#N/A	0.751
P06101	CDC37	IELSDDSDVEVHPNVDK	S7(Phospho)	10	16	10	S7: 99.9	S7: 100	S7: 100	0.68225	#N/A	0.6535
P39956	RPH1	NISGISHSAPHSPVNPNISLIK	S8(Phospho); S12(Phospho)	4	#N/A	7	S8: 100; S12: 100	#N/A	S8: 98.2; S12: 100	0.712	#N/A	0.697
Q04410	GRH1	RPSSGEAHQFQALGFK	S3(Phospho)	20	#N/A	3	S3: 99.5	#N/A	S3: 90.2	0.65275	#N/A	0.712
P06782	SNF1	SVSDELDTFLSQSPPTFQQQSK	S13(Phospho)	21	#N/A	31	S13: 99	#N/A	S13: 100	0.49	#N/A	0.435
Q06677	SWA2	THDKVEDYDLPQVNDSPNR	S16(Phospho)	5	#N/A	2	S16: 100	#N/A	S16: 100	0.5275	#N/A	0.41
Q05518	PAL1	TSSQLSFPNIPEDEPQR	T1(Phospho); S6(Phospho)	10	#N/A	26	T1: 45.8; S6: 100	#N/A	T1: 86.6; S6: 98.8	0.66675	#N/A	0.737
P27472	GSY2	VARPLSVPGSPR	S10(Phospho)	3	#N/A	2	S10: 100	#N/A	S10: 100	0.658	#N/A	0.801
P39969	BOI2	ALSPIPSPTR	S3(Phospho); S7(Phospho)	10	22	15	S3: 100; S7: 100	S3: 100; S7: 99.3	S3: 100; S7: 95.3	0.585	#N/A	0.671
Q01389	BCK1	ANLDKPITEGIASPTSPK	S13(Phospho); S16(Phospho)	5	#N/A	3	S13: 98.9; S16: 99.9	#N/A	S13: 100; S16: 91.4	0.545	#N/A	0.761
P38809	YHR097C	ANSSTTTLDAIKPNSK	T5(Phospho); T6(Phospho)	1	#N/A	3	T5: 18.6; T6: 81.1	#N/A	T5: 49.4; T6: 84.4	0.264	#N/A	0.332
Q06689	YLR413W	AVQESDSTTSRIIEEHESPIDAEK	T8(Phospho); T9(Phospho)	3	#N/A	6	T8: 28; T9: 85.4	#N/A	T8: 49.8; T9: 90.4	0.5595	#N/A	0.539
P53883	NOP13	DAQGEESTINTPTGDESGEVVK	T8(Phospho); T11(Phospho)	1	#N/A	14	T8: 10.4; T11: 89.1	#N/A	T8: 90.5; T11: 98.8	0.52	#N/A	0.458
P37370	VRP1	DDNVRPSPISPSINPPK	S7(Phospho); S10(Phospho)	9	#N/A	8	S7: 100; S10: 99.4	#N/A	S7: 100; S10: 100	0.2865	#N/A	0.27
Q12161	PSH1	DEFDEEEYSEGELDEIR	S9(Phospho)	2	#N/A	1	S9: 87.1	#N/A	S9: 89.1	0.565	#N/A	0.474
P07278	BCY1	EKTSTPPLPMHFNAQR	T3(Phospho); T5(Phospho)	13	#N/A	8	T3: 66.7; T5: 66.7	#N/A	T3: 99.9; T5: 89.5	0.3865	#N/A	0.353
Q12265	PRS5	ENYTFESHPGTPVSSSLMTQRPGAESSLK	T4(Phospho); T11(Phospho)	1	#N/A	3	T4: 99.9; T11: 0	#N/A	T4: 30.9; T11: 81	0.535	#N/A	0.467
Q12276	HER1	EQDSPHSESSDLPPILEK	S4(Phospho); S7(Phospho)	1	#N/A	8	S4: 99.8; S7: 98	#N/A	S4: 100; S7: 99.9	0.408	#N/A	0.27
Q05580	HEL2	ERDDYDLPSISSLPGSSSGSR	S20(Phospho)	2	#N/A	3	S20: 84.2	#N/A	S20: 88.7	0.458	#N/A	0.716
Q06608	YPR172W	ESISGTPTPTSIPHEEQR	T6(Phospho); T8(Phospho)	2	#N/A	9	T6: 2.3; T8: 73.9	#N/A	T6: 75; T8: 95.3	0.598	#N/A	0.491
P39956	RPH1	ESSRSPIALNYEAR	S2(Phospho); S3(Phospho)	2	#N/A	7	S2: 99.2; S3: 96.4	#N/A	S2: 99.4; S3: 99.4	0.728	#N/A	0.77
P38922	HRB1	ESVHNHSDGDDVDIPMDDSPVNEEAR	S7(Phospho); S19(Phospho)	1	#N/A	7	S7: 100; S19: 0.1	#N/A	S7: 99.6; S19: 100	0.595	#N/A	0.81
P20107	ZRC1	FSIIAGGSPSSSQEAFDSHGNTEHGR	S10(Phospho); S11(Phospho)	9	#N/A	18	S10: 96.5; S11: 91.8	#N/A	S10: 81.6; S11: 89.5	0.241	#N/A	0.285
P47135	JSN1	GSSDSFNLPHQISR	S2(Phospho)	16	#N/A	6	S2: 50	#N/A	S2: 6.3	0.2975	#N/A	#N/A
P51601	FOL2	HETPLNIRPTSPYTLNPPVER	T3(Phospho); T10(Phospho)	1	#N/A	4	T3: 99.7; T10: 18.9	#N/A	T3: 100; T10: 96.2	0.407	#N/A	0.49
P34217	PIN4	ISSQGQFSMQPTLTSPK	S15(Phospho)	3	#N/A	11	S15: 97.6	#N/A	S15: 94	0.0415	#N/A	#N/A
P10869	HOM3	KGESTPPHPPENLSSSFYEK	S4(Phospho); S14(Phospho)	4	#N/A	40	S4: 50; S14: 2.8	#N/A	S4: 90.3; S14: 82.3	#N/A	#N/A	0.287
P10869	HOM3	KGESTPPHPPENLSSSFYEK	T5(Phospho); S16(Phospho)	14	#N/A	19	T5: 50; S16: 44.4	#N/A	T5: 9.4; S16: 96.7	0.328	#N/A	0.259
P50109	PSP2	LDSPALELQSKPDK	S3(Phospho)	16	#N/A	1	S3: 100	#N/A	S3: 100	0.067	#N/A	#N/A
Q12513	TMA17	LEGADDRLEADDSDDLENIDSGDLALYK	S13(Phospho)	34	#N/A	26	S13: 100	#N/A	S13: 100	0.5865	#N/A	0.5595
P06105	SCP160	LTYEPIDLSSILSDGEEK	S13(Phospho)	4	#N/A	8	S13: 100	#N/A	S13: 100	0.3525	#N/A	0.337
P21192	ACE2	LVSGATNSNSKPGSPVILK	S10(Phospho); S14(Phospho)	2	#N/A	5	S10: 43.9; S14: 96.4	#N/A	S10: 99.5; S14: 99.9	0.229	#N/A	0.241
Q08245	ZEO1	NEATPEAEQVKK	T4(Phospho)	4	#N/A	4	T4: 100	#N/A	T4: 100	0.603	#N/A	0.8735
P40563	AIM21	NEHEGAEGNESAISPSNLVNK	S14(Phospho)	6	#N/A	1	S14: 99.9	#N/A	S14: 91.7	0.5855	#N/A	0.591
P40523	YIL055C	NLPTTFAQSGNVSDSEGDSK	S13(Phospho)	3	#N/A	4	S13: 89.7	#N/A	S13: 100	0.1095	#N/A	0.095
Q12136	SAS10	QASELPSSFDVNEGDGSESEETANIEAFNEK	S19(Phospho)	1	#N/A	2	S19: 0.1	#N/A	S19: 13.2	0.733	#N/A	#N/A
P39008	POP2	QASEQHQQQNMGPQVYSPK	S17(Phospho)	1	#N/A	2	S17: 89.9	#N/A	S17: 88.6	0.171	#N/A	0.169
Q03497	STE20	RATPVSTPVISKPSMTTTPR	T3(Phospho); T7(Phospho); S14(Phospho)	1	#N/A	3	T3: 100; T7: 50.6; S14: 9.3	#N/A	T3: 100; T7: 50; S14: 91.3	0.112	#N/A	#N/A
P41911	GPD2	RSDSAVSIVHLK	S4(Phospho); S7(Phospho)	1	#N/A	16	S4: 50; S7: 100	#N/A	S4: 99.9; S7: 99.9	0.649	#N/A	0.6775
P47116	PTK2	SMLEIAESPSLK	S8(Phospho)	6	#N/A	1	S8: 100	#N/A	S8: 99.6	0.3195	#N/A	#N/A
P40052	YER079W	SMSPSNIASGEDR	S3(Phospho)	3	#N/A	4	S3: 87.9	#N/A	S3: 99.5	#N/A	#N/A	0.2
P39956	RPH1	SPNIVTLNISR	S10(Phospho)	1	#N/A	3	S10: 97.6	#N/A	S10: 100	0.526	#N/A	#N/A
Q06336	GGA1	SPQENDTVVDILGDAHSK	S1(Phospho)	3	#N/A	2	S1: 98.8	#N/A	S1: 98.1	0.347	#N/A	#N/A
Q07084	SSK1	SPQKPIAPSNPHSFK	S1(Phospho)	2	#N/A	1	S1: 100	#N/A	S1: 100	0.718	#N/A	0.581
P34761	WHI3	SSLNLNTTSHPHEASGR	S1(Phospho)	2	#N/A	1	S1: 50	#N/A	S1: 50	0.4785	#N/A	0.277
P39969	BOI2	SSSPEENPITSMPSEK	S1(Phospho)	5	#N/A	2	S1: 5.8	#N/A	S1: 33.3	0.7225	#N/A	#N/A
P38249	RPG1	TAGGSSPATPATPATPATPTPSSGPK	T1(Phospho); S23(Phospho)	3	#N/A	6	T1: 2.9; S23: 6	#N/A	T1: 75.3; S23: 33.1	0.016	#N/A	#N/A
P33338	SLA2	TPARTPTPTPPVVAEPAISPRPVSQR	T1(Phospho); T5(Phospho); S24(Phospho)	6	#N/A	10	T1: 83.1; T5: 33.7; S24: 6.3	#N/A	T1: 50.1; T5: 50.1; S24: 0	0.698	#N/A	0.62
P07278	BCY1	TSTPPLPMHFNAQR	T3(Phospho)	10	#N/A	4	T3: 97.6	#N/A	T3: 33.3	0.7415	#N/A	0.344
P53599	SSK2	VASSPISPGLHSTQYFR	S4(Phospho); S7(Phospho)	3	#N/A	11	S4: 99.7; S7: 100	#N/A	S4: 50; S7: 100	0.254	#N/A	0.178
P38968	SEC31	VATPLSGGVPPAPLPK	T3(Phospho); S6(Phospho)	6	#N/A	24	T3: 100; S6: 100	#N/A	T3: 100; S6: 100	0.194	#N/A	0.29
P0C2J2	TY2A-GR1	VNNDHINESTVSSQYLSDDDELSLRPATER	S17(Phospho)	4	#N/A	2	S17: 99.5	#N/A	S17: 92.7	0.182	#N/A	#N/A
P0C2J4	TY2A-LR1	VNNDHINESTVSSQYLSDDNELSLRPATER	S17(Phospho)	5	#N/A	1	S17: 94.6	#N/A	S17: 81	0.3765	#N/A	#N/A
P36148	GPT2	VNSRGSLTDIPIFSDAK	S3(Phospho); S6(Phospho)	5	#N/A	69	S3: 86.5; S6: 86.5	#N/A	S3: 100; S6: 94.2	0.1215	#N/A	0.167
P53890	BNI5	YDSPVSSPITSASELGSIAK	S3(Phospho); S6(Phospho)	1	#N/A	38	S3: 67; S6: 17.8	#N/A	S3: 50; S6: 98.7	0.033	#N/A	0.166
P09064	SUI3	AGLDNVDAESK	S10(Phospho)	#N/A	54	14	#N/A	S10: 100	S10: 100	#N/A	0.4755	0.5595
P06102	NOT3	IGSALNTPK	S3(Phospho); T7(Phospho)	#N/A	15	17	#N/A	S3: 100; T7: 100	S3: 100; T7: 100	#N/A	0.618	0.585
P04806	HXK1	KGSMADVPK	S3(Phospho)	#N/A	158	9	#N/A	S3: 100	S3: 100	#N/A	0.67975	0.185667
Q12513	TMA17	LEADDSDDLENIDSGDLALYK	S6(Phospho)	#N/A	9	20	#N/A	S6: 100	S6: 100	#N/A	0.5515	0.4855
P32901	PTR2	MLNHPSQGSDDAQDEK	S9(Phospho)	#N/A	7	1	#N/A	S9: 100	S9: 98.6	#N/A	0.757	0.725
Q12186	MSL5	NRSPSPPPVYDAQGK	S3(Phospho); S5(Phospho)	#N/A	4	31	#N/A	S3: 100; S5: 100	S3: 100; S5: 100	#N/A	0.407	0.488
P39998	EDC3	SNSTSLPAANK	S3(Phospho)	#N/A	15	2	#N/A	S3: 98.3	S3: 47.3	#N/A	0.3865	0.666
Q07878	VPS13	SPSPDPASLSSESER	S1(Phospho)	#N/A	16	1	#N/A	S1: 99.1	S1: 1.4	#N/A	0.768	0.535
P53551	HHO1	ASSPSSLTYK	S3(Phospho)	#N/A	5	1	#N/A	S3: 48.9	S3: 99.8	#N/A	0.278	0.339
P35817	BDF1	DASSLSPTSAGSR	S4(Phospho); S6(Phospho)	#N/A	3	5	#N/A	S4: 77.5; S6: 19.5	S4: 97.9; S6: 88.1	#N/A	0.547	0.52
P38080	AKL1	DKDSNSSITISTSTPSEMR	S6(Phospho); S7(Phospho)	#N/A	1	1	#N/A	S6: 90.7; S7: 98.8	S6: 89.7; S7: 10.3	#N/A	0.652	0.456
P22943	HSP12	DNAEGQGESLADQAR	S9(Phospho)	#N/A	5	3	#N/A	S9: 100	S9: 100	#N/A	0.603	0.094
Q07660	BRE4	DRSPTPDPDIVK	S3(Phospho); T5(Phospho)	#N/A	1	6	#N/A	S3: 100; T5: 100	S3: 100; T5: 100	#N/A	0.31	0.238
B3LN45	AIM3	DSSPVPSDLDEK	S3(Phospho); S7(Phospho)	#N/A	3	9	#N/A	S3: 90.6; S7: 100	S3: 93.8; S7: 100	#N/A	0.308	0.485
P32784	SCT1	DSSSPIISQR	S4(Phospho)	#N/A	11	1	#N/A	S4: 94.2	S4: 92.3	#N/A	0.234	#N/A
P38853	KEL1	EASLSTPPNEK	S3(Phospho); S5(Phospho)	#N/A	1	1	#N/A	S3: 97.1; S5: 17.1	S3: 100; S5: 10.8	#N/A	#N/A	0.129
Q05166	ASM4	EDDNTPAGHAGNPTNISSPIVANSPNK	S18(Phospho)	#N/A	1	1	#N/A	S18: 13	S18: 49.4	#N/A	#N/A	0.502
P34250	SEG2	EDQEEALSDNEPESSEK	S8(Phospho)	#N/A	4	3	#N/A	S8: 98	S8: 100	#N/A	0.523	0.653
P15891	ABP1	EPVKTPSPAPAAK	T5(Phospho); S7(Phospho)	#N/A	1	4	#N/A	T5: 100; S7: 100	T5: 100; S7: 100	#N/A	0.056	0.321
P38349	UBX7	EPVQSSAHASPMLTPSGTR	S6(Phospho); S10(Phospho); S16(Phospho)	#N/A	2	2	#N/A	S6: 84.1; S10: 99.1; S16: 15.5	S6: 50.1; S10: 99.9; S16: 1.8	#N/A	#N/A	0.128
P35845	SWH1	ESDEDSDADEFFDAEEAASDK	S6(Phospho)	#N/A	1	3	#N/A	S6: 100	S6: 91.2	#N/A	0.827	0.557
A7A261	LSB3	FTAPTSPSTSSPK	T2(Phospho); T5(Phospho)	#N/A	23	14	#N/A	T2: 100; T5: 8.5	T2: 100; T5: 47.6	#N/A	0.274	0.4055
P23201	SPA2	GPEQLKSPEVQR	S7(Phospho)	#N/A	22	4	#N/A	S7: 100	S7: 100	#N/A	0.557	0.9305
P22943	HSP12	GVFQGVHDSAEK	S9(Phospho)	#N/A	2	3	#N/A	S9: 100	S9: 100	#N/A	0.091	0.39
P32793	YSC84	GYGDFDSEDEDYDYGR	S7(Phospho)	#N/A	6	2	#N/A	S7: 100	S7: 100	#N/A	0.498	0.537
P38427	TSL1	IASPIQHEHDSGSR	S3(Phospho)	#N/A	2	9	#N/A	S3: 100	S3: 100	#N/A	#N/A	0.057
P05737	RPL7A	ILTPESQLK	T3(Phospho); S6(Phospho)	#N/A	6	11	#N/A	T3: 100; S6: 100	T3: 100; S6: 100	#N/A	0.728	0.705
P53254	UTP22	KASETSDQNIVK	S3(Phospho)	#N/A	5	2	#N/A	S3: 99.2	S3: 100	#N/A	0.392	0.491
P15891	ABP1	KEPVKTPSPAPAAK	T6(Phospho); S8(Phospho)	#N/A	51	30	#N/A	T6: 100; S8: 100	T6: 100; S8: 100	#N/A	0.186	0.334
P10869	HOM3	KGESTPPHPPENLSSSFYEK	S4(Phospho)	74	8	11	S4: 98.8	S4: 90.1	S4: 90.9	#N/A	0.413	0.4475
P53629	ARE2	KSSPDAVDSVGK	S2(Phospho); S3(Phospho)	#N/A	1	1	#N/A	S2: 100; S3: 100	S2: 100; S3: 100	#N/A	#N/A	0.336
P53901	INN1	LDSSSPNSHPHPSGLNSPK	S8(Phospho); S13(Phospho)	#N/A	2	2	#N/A	S8: 7.2; S13: 85.8	S8: 1.3; S13: 50	#N/A	0.021	0.133
P36150	MET1	LEDFETSSSPNK	S9(Phospho)	#N/A	16	1	#N/A	S9: 100	S9: 93.8	#N/A	0.459	#N/A
P23585	HXT2	LETDESPIQTK	T3(Phospho); S6(Phospho)	#N/A	6	6	#N/A	T3: 100; S6: 100	T3: 100; S6: 100	#N/A	0.217	0.154
P39998	EDC3	LGQMIISQSR	S9(Phospho)	#N/A	1	3	#N/A	S9: 50	S9: 99.9	#N/A	0.308	0.453
P38167	ECM21	LLSTPSPVNR	T4(Phospho); S6(Phospho)	#N/A	12	6	#N/A	T4: 99.5; S6: 100	T4: 99.7; S6: 100	#N/A	#N/A	0.021
P48236	YGR149W	LQPDSDAVISDASVNDK	S10(Phospho); S13(Phospho)	#N/A	4	5	#N/A	S10: 100; S13: 100	S10: 100; S13: 100	#N/A	0.299	0.393
P36166	PXL1	NASTGSLQASVK	S3(Phospho)	#N/A	9	2	#N/A	S3: 99.2	S3: 99.9	#N/A	0.176	0.289
P39719	FLC2	NDSELFELR	S3(Phospho)	4	28	2	S3: 100	S3: 100	S3: 100	#N/A	0.538	0.947
P32521	PAN1	NEEQSSFSSPSAK	S9(Phospho)	#N/A	2	2	#N/A	S9: 49.8	S9: 93.6	#N/A	0.096	0.421
P32527	ZUO1	NHTWSEFER	S5(Phospho)	#N/A	8	5	#N/A	S5: 99.9	S5: 99.6	#N/A	#N/A	0.3565
P48563	MON2	NISTSSVTTSPVESTK	S6(Phospho); S10(Phospho)	#N/A	3	4	#N/A	S6: 90; S10: 90.1	S6: 97.7; S10: 99.2	#N/A	0.297	0.574
A6ZZ19	SIP1	NLLESSATASPSPTR	S10(Phospho); S12(Phospho)	#N/A	3	3	#N/A	S10: 91.6; S12: 84.7	S10: 92.9; S12: 86	#N/A	0.16	0.09
P53550	DCP2	NPISSTVSSNQQSPK	S9(Phospho); S13(Phospho)	#N/A	1	5	#N/A	S9: 98.6; S13: 99.8	S9: 49.7; S13: 99.9	#N/A	0.244	0.406
P25358	ELO2	NVPTPSPSPKPQHR	T4(Phospho); S6(Phospho); S8(Phospho)	#N/A	34	71	#N/A	T4: 100; S6: 100; S8: 100	T4: 100; S6: 100; S8: 100	#N/A	0.302	0.214
Q06833	YPR091C	RPSQPLNTLSPK	S3(Phospho); S10(Phospho)	#N/A	6	5	#N/A	S3: 99.7; S10: 88.5	S3: 100; S10: 99.9	#N/A	#N/A	0.078
P46676	SUM1	SASISGISDHQQEGYQPLEQEK	S3(Phospho)	#N/A	4	4	#N/A	S3: 80.9	S3: 87	#N/A	0.504	0.666
Q06440	CRN1	SATPPSSITAAK	T3(Phospho)	#N/A	2	10	#N/A	T3: 88.1	T3: 100	#N/A	0.644	0.198
P36148	GPT2	SEGETSEDEDEFDEK	S6(Phospho)	#N/A	3	8	#N/A	S6: 91.4	S6: 93.8	#N/A	0.519	0.595
P15891	ABP1	SFTPSKSPAPVSK	S5(Phospho); S7(Phospho)	#N/A	22	37	#N/A	S5: 1; S7: 100	S5: 0.3; S7: 100	#N/A	0.072	0.105
P53297	PBP1	SGSNISQGQSSTGHTTR	S3(Phospho)	#N/A	3	18	#N/A	S3: 12.4	S3: 99.6	#N/A	0.321	0.6585
P42839	VNX1	SHSVPDLNTATPSSPK	S3(Phospho); S13(Phospho)	#N/A	7	16	#N/A	S3: 92.1; S13: 65.9	S3: 99.3; S13: 50	#N/A	0.279	0.415
P20134	SFL1	SLGSTSSLPNDR	S4(Phospho); S6(Phospho)	#N/A	1	2	#N/A	S4: 0.4; S6: 11.9	S4: 83.4; S6: 16.4	#N/A	0.634	0.822
P21192	ACE2	SLLDSPHDTSPVK	S5(Phospho); S10(Phospho)	#N/A	11	16	#N/A	S5: 100; S10: 91.5	S5: 100; S10: 99.4	#N/A	0.523	0.5995
P34217	PIN4	SLSGLDLQNQNK	S1(Phospho); S3(Phospho)	#N/A	4	3	#N/A	S1: 100; S3: 100	S1: 100; S3: 100	#N/A	#N/A	0.653
P47018	MTC1	SNLSLTDK	S4(Phospho)	#N/A	7	2	#N/A	S4: 0.9	S4: 50	#N/A	0.477	0.428
P43560	LAM5	SNVPSPVSR	S5(Phospho)	#N/A	2	1	#N/A	S5: 99.8	S5: 90.2	#N/A	0.176	#N/A
P43560	LAM5	SNVPSPVSR	S5(Phospho); S8(Phospho)	#N/A	1	6	#N/A	S5: 100; S8: 100	S5: 100; S8: 100	#N/A	0.033	0.167
Q03640	TCB3	SPSNLNSTSVTPR	T11(Phospho)	#N/A	9	5	#N/A	T11: 100	T11: 100	#N/A	0.504	0.439
Q03640	TCB3	SPSNLNSTSVTPR	T8(Phospho); T11(Phospho)	#N/A	11	11	#N/A	T8: 48; T11: 90.3	T8: 91; T11: 100	#N/A	0.322	0.282
P53235	YGR054W	SSETSPDSTPAPSAPASTNAPTNNK	S5(Phospho)	#N/A	27	36	#N/A	S5: 96.4	S5: 72.7	#N/A	0.735	0.7005
Q06336	GGA1	SSGIDLLDFDSQPGESK	S2(Phospho)	#N/A	3	5	#N/A	S2: 50	S2: 92.2	#N/A	0.318	0.744
P28743	KIP2	SSSGSSNIPQSPSVR	S11(Phospho)	#N/A	2	1	#N/A	S11: 50	S11: 99.9	#N/A	0.372	0.429
Q12034	SLF1	SSSPDSNTVIPVEELR	S3(Phospho)	#N/A	7	2	#N/A	S3: 86.1	S3: 88.1	#N/A	0.192	0.278
P40013	BIM1	SSSTGTGSAMSGGLATR	S3(Phospho)	#N/A	6	1	#N/A	S3: 72.5	S3: 79.8	#N/A	0.562	0.734
A6ZZ19	SIP1	SSSVHSASLPALTK	S3(Phospho); S6(Phospho)	#N/A	1	8	#N/A	S3: 33.7; S6: 78.6	S3: 91.9; S6: 99.3	#N/A	#N/A	0.631
P06102	NOT3	TPTTAAATTTSSNANSR	S12(Phospho); S16(Phospho)	#N/A	7	2	#N/A	S12: 85.5; S16: 100	S12: 6.4; S16: 100	#N/A	0.58	0.875
Q05812	MSC3	TRSPELQDNLK	S3(Phospho)	#N/A	2	8	#N/A	S3: 87.4	S3: 99.7	#N/A	#N/A	0.3485
P21657	DAL81	TSQSSPNVTPSHMSR	S5(Phospho); S11(Phospho)	#N/A	1	6	#N/A	S5: 70.3; S11: 0	S5: 94.5; S11: 0.8	#N/A	#N/A	0.431
P23585	HXT2	VESGSQQTSIHSTPIVQK	S5(Phospho); S9(Phospho); S12(Phospho)	#N/A	3	7	#N/A	S5: 96.3; S9: 87.8; S12: 97.6	S5: 13.4; S9: 97.8; S12: 99.7	#N/A	0.183	#N/A
A6ZRR2	MDG1	VPVSSITSHAK	S5(Phospho); S8(Phospho)	#N/A	1	14	#N/A	S5: 23.1; S8: 14.5	S5: 99.5; S8: 92	#N/A	#N/A	0.6175
P48562	CLA4	YAQNSSPTAAHFQPQR	T8(Phospho)	#N/A	6	1	#N/A	T8: 89.5	T8: 97.9	#N/A	0.58	0.874

## Sheet: Hoja1
Additional file 3. Hyperphosphorylated peptides corresponding to putative PP2A-Cdc55 regulated proteins.
Sequence	Modifications	Missed Cleavages	TiSH - PSMs (Light/Heavy peptides)	SIMAC - PSMs (Light/Heavy peptides)	TiO2 - PSMs (Light/Heavy peptides)	TiSH - Protein Groups Accessions	SIMAC - Protein Groups Accessions	TiO2 - Protein Groups Accessions	TiSH - q-value	SIMAC - q-value	TiO2 - q-value	TiSH - PEP (Light/Heavy peptides)	SIMAC - PEP (Light/Heavy peptides)	TiO2 - PEP (Light/Heavy peptides)	TiSH - H/L ratio	SIMAC - H/L ratio	TiO2 - H/L ratio	Average	Std. Dev.	CV(%)	TiSH - Gene Symbol	SIMAC - Gene Symbol	TiO2 - Gene Symbol	T-test (p-value)
IGPLVEDDsDEDQNDAISVR	S9(Phospho)	0	8/6	4/2	9/3	P17065	P17065	P17065	0	0	0	1.788e-06/1.96e-07	1.532e-08/1.106e-07	9.974e-08/9.972e-08	0.67	0.701	0.697	0.689333	0.0168622	2.44616	SEC2	SEC2	SEC2	0.00145606
ATEIsPPPVsPSK	S5(Phospho); S10(Phospho)	0	1	10	12/6	Q04839	Q04839	Q04839	0.009	0	0	0.1148	0.000271	0.0002595/0.0006521	0.392	0.366	0.416	0.391333	0.0250067	6.39012	GFD1	GFD1	GFD1	0.00154696
DGYDVSsDAESSISR	S7(Phospho)	0	2/1	3	#N/A	P36148	P36148	#N/A	0	0	#N/A	0.03522/0.00694	4.205e-06	#N/A	0.573	0.571	#N/A	0.572	0.00141421	0.24724	GPT2	GPT2	NA	0.00199236
QASEQHQQQNMGPQVYsPK	S17(Phospho)	0	1	#N/A	2	P39008	#N/A	P39008	0.002	#N/A	0	0.03296	#N/A	0.0002875	0.171	#N/A	0.169	0.17	0.00141421	0.83189	POP2	NA	POP2	0.00211338
TAEVSHDIENSSQNTTGNVLPVSsPQTR	S24(Phospho)	0	7	6	11/3	P47068	P47068	P47068	0	0	0	0.0001787	5.808e-09	1.112e-06/0.004028	0.283	0.223	0.252	0.252667	0.0300056	11.8755	BBC1	BBC1	BBC1	0.00247427
FTAPTsPSTSSPK	S6(Phospho)	0	6/5	11/9	16/7	A7A261	A7A261	A7A261	0	0	0	0.0002182/0.0001139	0.0004852/0.001699	0.0008019/0.01546	0.53	0.4735	0.479	0.494167	0.0311542	6.30439	LSB3	LSB3	LSB3	0.00256098
ATSNLsPPSFK	S6(Phospho)	0	12/1	8	#N/A	P24276	P24276	#N/A	0.006	0	#N/A	0.003255/0.08997	0.001917	#N/A	0.0585	0.06	#N/A	0.05925	0.00106066	1.79014	SSD1	SSD1	NA	0.00285161
NEHEGAEGNESAIsPSNLVNK	S14(Phospho)	0	6	#N/A	1	P40563	#N/A	B3LTK6	0	#N/A	0	3.967e-06	#N/A	6.164e-07	0.5855	#N/A	0.591	0.58825	0.00388909	0.661128	AIM21	NA	AIM21	0.00560872
NFQEPLGNVEsPDMTQK	S11(Phospho)	0	3/4	3/7/1/2	1	P23201	P23201	P23201	0	0	0	0.002867/0.01149	1.307e-05/4.266e-06/0.000247/1.64e-05	1.688e-06	0.58025	0.497667	0.508	0.528639	0.0449942	8.51132	SPA2	SPA2	SPA2	0.00560875
LGsPIPGEsSPAEVPK	S3(Phospho); S9(Phospho)	0	7/1	9/4	16/2	P34223	P34223	P34223	0	0	0	0.02193/0.00945	5.755e-05/7.965e-05	0.0001017/6.859e-06	0.407	0.379	0.31	0.365333	0.0499233	13.6651	SHP1	SHP1	SHP1	0.00640621
QPQsPLSSQSTQNQAIPR	S4(Phospho)	0	3	1	1	P48562	P48562	P48562	0	0	0	0.00482	0.00577	0.006561	0.2985	0.222	0.309	0.2765	0.0474895	17.1752	CLA4	CLA4	CLA4	0.00649053
sSAQEDAPIVIR	S1(Phospho)	0	4	22	6	P35817	P35817	P35817	0	0	0	4.76e-05	0.0006926	0.0001191	0.699	0.624	0.679	0.667333	0.0388373	5.81977	BDF1	BDF1	BDF1	0.00697048
DSSNSEDsEDEEMDGPTLLHPGK	S8(Phospho)	0	5/4	3/6/2/7	5/13/1/5	A6ZZY2	A6ZZY2	A6ZZY2	0	0	0	6.158e-06/0.0003525	0.001092/1.093e-07/0.0009794/3.801e-05	0.0002181/4.62e-05/0.0001285/0.0001525	0.74225	0.77	0.699	0.737083	0.0357809	4.85439	SCY_3392	SCY_3392	SCY_3392	0.00839206
SIFSQEVVELPDsEDETQQVNK	S13(Phospho)	0	9/6	5/1	11/4	A6ZRR2	A6ZRR2	A6ZRR2	0	0	0	3.855e-06/6.272e-06	2.989e-05/0.002505	6.548e-07/1.666e-06	0.63925	0.645	0.56	0.61475	0.047502	7.72704	MDG1	MDG1	MDG1	0.00862988
SDsAVsIVHLK	S3(Phospho); S6(Phospho)	0	5/3	81/22	18/15	P41911	P41911	P41911	0	0	0	0.0003971/0.01664	0.0009854/0.0002732	0.004066/0.006768	0.636	0.536	0.547	0.573	0.0548361	9.57	GPD2	GPD2	GPD2	0.00916134
NPNLsFDSHPPR	S5(Phospho)	0	9/11	4	#N/A	P38426	P38426	#N/A	0	0.001	#N/A	0.0005801/0.003449	0.03106	#N/A	0.709	0.701	#N/A	0.705	0.00565685	0.802391	TPS3	TPS3	NA	0.0103319
LVSGATNSNsKPGsPVILK	S10(Phospho); S14(Phospho)	0	2	#N/A	5	P21192	#N/A	P21192	0.002	#N/A	0	0.05098	#N/A	0.002147	0.229	#N/A	0.241	0.235	0.00848528	3.61076	ACE2	NA	ACE2	0.0112227
NQLVAASsPQQLQQQK	S8(Phospho)	0	6/2	8/7	7	Q12518	Q12518	Q12518	0	0	0	0.009727/0.00312	2.838e-07/1.612e-07	2.256e-07	0.5585	0.461	0.572	0.5305	0.0605661	11.4168	ENT1	ENT1	ENT1	0.0112442
LTYEPIDLSSILsDGEEK	S13(Phospho)	0	3/1	#N/A	8	P06105	#N/A	P06105	0	#N/A	0	0.02299/0.08326	#N/A	2.244e-07	0.3525	#N/A	0.337	0.34475	0.0109602	3.17916	SCP160	NA	SCP160	0.0134357
DDNVRPsPIsPSINPPK	S7(Phospho); S10(Phospho)	0	6/3	#N/A	8	P37370	#N/A	P37370	0	#N/A	0	0.01039/0.04337	#N/A	1.638e-05	0.2865	#N/A	0.27	0.27825	0.0116673	4.19309	VRP1	NA	VRP1	0.0147519
DISASsPNLGGILK	S6(Phospho)	0	12/5	6	3	Q08548	Q08548	Q08548	0	0	0	2.6e-05/9.248e-05	0.0001544	2.118e-06	0.3505	0.203	0.211	0.254833	0.0829463	32.5492	ALE1	ALE1	ALE1	0.0154411
FMQQPQPEHMYPVNQSNtPQK	T18(Phospho)	0	1	1/10	8	P34761	P34761	P34761	0.002	0	0	0.05141	0.01223/0.0001221	6.175e-05	0.191	0.081	0.159	0.143667	0.0565803	39.3831	WHI3	WHI3	WHI3	0.0165423
AGLDNVDAEsKEGTPsANSSIQQEVGLPYSELLSR	S10(Phospho); S16(Phospho)	1	8/1	#N/A	3	P09064	#N/A	P09064	0	#N/A	0	4.279e-06/0.0008611	#N/A	0.002129	0.55475	#N/A	0.537	0.545875	0.0125511	2.29927	SUI3	NA	SUI3	0.0170914
NPISSTVSSNQQsPK	S13(Phospho)	0	1	12/8	10/8	A6ZRW5	P53550	A6ZRW5	0.006	0	0	0.07433	8.67e-05/1.981e-06	1.94e-05/5.531e-06	0.767	0.7245	0.6535	0.715	0.0573433	8.02004	DCP2	DCP2	DCP2	0.018725
NISGISHsAPHsPVNPNISLIK	S8(Phospho); S12(Phospho)	0	2/2	#N/A	4/3	P39956	#N/A	P39956	0	#N/A	0	4.281e-05/1.023e-05	#N/A	9.964e-05/0.0001223	0.712	#N/A	0.697	0.7045	0.0106066	1.50555	RPH1	NA	RPH1	0.0193408
NLPTTFAQSGNVsDSEGDSK	S13(Phospho)	0	3	#N/A	4	P40523	#N/A	P40523	0	#N/A	0	0.001262	#N/A	3.437e-08	0.1095	#N/A	0.095	0.10225	0.010253	10.0274	YIL055C	NA	YIL055C	0.0198
AVQESDSttSRIIEEHESPIDAEK	T8(Phospho); T9(Phospho)	1	3	#N/A	2/4	Q06689	#N/A	Q06689	0	#N/A	0	0.01174	#N/A	0.004923/1.322e-06	0.5595	#N/A	0.539	0.54925	0.0144957	2.63918	YLR413W	NA	YLR413W	0.0198173
VPsLVATsESPR	S3(Phospho); S8(Phospho)	0	9/7	31/6	32/20	P38968	P38968	P38968	0	0	0	0.004759/8.036e-05	0.0006956/0.0002346	0.006328/0.0001538	0.292	0.174	0.336	0.267333	0.0837695	31.3352	SEC31	SEC31	SEC31	0.0210667
QLELSINSAsPNVNHsPVPTK	S10(Phospho); S16(Phospho)	0	9/3	1	9	P32457	P32457	P32457	0	0.001	0	6.22e-08/0.0009714	0.02248	0.0005105	0.43775	#N/A	0.413	0.425375	0.0175009	4.11423	CDC3	CDC3	CDC3	0.0216539
EGDDAPEsPDIHFEPVVHLEK	S8(Phospho)	0	17/13	6	1	P41920	P41920	P41920	0	0	0	1.236e-05/1.991e-05	0.0004634	0.0003694	0.696	0.551	0.548	0.598333	0.0845951	14.1385	YRB1	YRB1	YRB1	0.0222031
SFTPSKsPAPVSK	S7(Phospho)	1	4	5/2	4/2	P15891	P15891	P15891	0	0	0	0.009703	0.0009372/0.0114	0.0008681/0.0004439	0.63	0.508	0.4355	0.5245	0.0982942	18.7406	ABP1	ABP1	ABP1	0.0255578
DASsLsPTSAGSR	S4(Phospho); S6(Phospho)	0	#N/A	2/1	4/1	#N/A	P35817	P35817	#N/A	0	0	#N/A	0.003787/0.0378	0.0006233/0.0001413	#N/A	0.547	0.52	0.5335	0.0190919	3.57861	NA	BDF1	BDF1	0.0256184
NEAtPEAEQVK	T4(Phospho)	0	3/3	24/22	9/9	Q08245	Q08245	Q08245	0	0	0	0.001159/0.0041	0.0005524/0.0001307	0.0001538/4.98e-05	0.64	0.474	0.6055	0.573167	0.0875961	15.2828	ZEO1	ZEO1	ZEO1	0.0256507
LEGADDRLEADDsDDLENIDSGDLALYK	S13(Phospho)	1	29/5	#N/A	17/9	Q12513	#N/A	Q12513	0	#N/A	0	3.865e-06/0.01295	#N/A	4.037e-09/1.855e-08	0.5865	#N/A	0.5595	0.573	0.0190919	3.33192	TMA17	NA	TMA17	0.0269098
NNsPILETLPSNEIK	S3(Phospho)	0	7/5	10/8	2/1	P38853	P38853	P38853	0	0	0	7.839e-05/0.0001052	2.273e-05/0.0001261	4.709e-06/1.496e-05	0.64925	0.536	0.703	0.629417	0.0852483	13.544	KEL1	KEL1	KEL1	0.0281799
GQtPEGEDPLGKPEEELTVIPEFGGADNK	T3(Phospho)	0	3/3	#N/A	6/1	P16550	#N/A	P16550	0	#N/A	0	4.792e-06/0.0001751	#N/A	0.004846/4.833e-06	0.53	#N/A	0.4995	0.51475	0.0215668	4.18975	APA1	NA	APA1	0.028372
EKtStPPLPMHFNAQR	T3(Phospho); T5(Phospho)	1	13	#N/A	1/7	P07278	#N/A	P07278	0	#N/A	0	0.0009116	#N/A	0.003879/0.002454	0.3865	#N/A	0.353	0.36975	0.0236881	6.40651	BCY1	NA	BCY1	0.0289564
KGEsTPPHPPENLSSSFYEK	S4(Phospho)	1	#N/A	7/1	7/4	#N/A	P10869	P10869	#N/A	0	0	#N/A	0.005238/0.02488	0.005312/0.03633	#N/A	0.413	0.4475	0.43025	0.0243952	5.67	NA	HOM3	HOM3	0.0302282
NEQHsPTVESSSFDVNNAPAR	S5(Phospho)	0	7	1	2	Q03446	Q03446	Q03446	0	0	0	0.0004131	0.008781	7.154e-05	0.481	#N/A	0.447	0.464	0.0240416	5.18139	RCR2	RCR2	RCR2	0.0303395
ILtPEsQLK	T3(Phospho); S6(Phospho)	0	#N/A	6	6/5	#N/A	P05737	P05737	#N/A	0	0	#N/A	0.007319	0.003609/0.0466	#N/A	0.728	0.705	0.7165	0.0162635	2.26985	NA	RPL7A	RPL7A	0.0306169
LSATSQTAASATPGVAQsR	S18(Phospho)	0	2	7	18/4	P35197	P35197	P35197	0.002	0	0	0.01948	1.973e-07	9.477e-06/3.553e-06	0.509	0.279	0.292	0.36	0.129201	35.8893	GCS1	GCS1	GCS1	0.0316191
RSDsAVsIVHLK	S4(Phospho); S7(Phospho)	1	1	#N/A	7/9	P41911	#N/A	P41911	0.001	#N/A	0	0.01116	#N/A	0.003336/0.0001913	0.649	#N/A	0.6775	0.66325	0.0201525	3.03845	GPD2	NA	GPD2	0.0332677
IELSDDsDVEVHPNVDK	S7(Phospho)	0	5/5	#N/A	6/4	P06101	#N/A	P06101	0	#N/A	0	3.923e-05/7.343e-05	#N/A	1.112e-07/9.095e-06	0.68225	#N/A	0.6535	0.667875	0.0203293	3.04388	CDC37	NA	CDC37	0.0338993
IGsALNtPK	S3(Phospho); T7(Phospho)	0	#N/A	11/4	10/7	#N/A	P06102	P06102	#N/A	0	0	#N/A	0.002075/0.0007661	0.0001922/0.01321	#N/A	0.618	0.585	0.6015	0.0233345	3.87939	NA	NOT3	NOT3	0.0343045
SPSNLNStSVtPR	T8(Phospho); T11(Phospho)	0	#N/A	11	9/2	#N/A	Q03640	Q03640	#N/A	0	0	#N/A	0.0003983	0.0005794/0.007751	#N/A	0.322	0.282	0.302	0.0282843	9.36565	NA	TCB3	TCB3	0.0351631
GYGDFDsEDEDYDYGR	S7(Phospho)	0	#N/A	3/3	2	#N/A	P32793	P32793	#N/A	0	0	#N/A	5.339e-07/1.36e-05	1.798e-05	#N/A	0.498	0.537	0.5175	0.0275772	5.32892	NA	YSC84	YSC84	0.036354
VVEDEEIDEIGTGsGTETER	S14(Phospho)	0	4/5	3/1	9/3	P06779	P06779	P06779	0	0	0	0.007481/0.006942	1.187e-07/4.697e-08	2.587e-06/4.397e-06	0.66625	0.534	0.722	0.64075	0.0965592	15.0697	RAD7	RAD7	RAD7	0.0374138
IIEEHEsPIDAEK	S7(Phospho)	0	2/1	12/6	#N/A	Q06689	Q06689	#N/A	0	0	#N/A	0.002176/0.09801	3.581e-05/0.0004257	#N/A	0.367	0.411	#N/A	0.389	0.0311127	7.99812	YLR413W	YLR413W	NA	0.0380636
VGsPGAGGPLTVQGLK	S3(Phospho)	0	8/3	1	#N/A	Q06488	Q06488	#N/A	0	0	#N/A	1.296e-05/0.01002	0.01032	#N/A	0.1005	0.131	#N/A	0.11575	0.0215668	18.6322	RSC2	RSC2	NA	0.0389176
DQLsPVTTTNNLPR	S4(Phospho)	0	2	4	#N/A	Q12675	Q12675	#N/A	0	0	#N/A	0.0003946	0.005144	#N/A	0.051	0.072	#N/A	0.0615	0.0148492	24.1451	DNF2	DNF2	NA	0.0391039
FSIIAGGSPssSQEAFDSHGNTEHGR	S10(Phospho); S11(Phospho)	0	9	#N/A	18	P20107	#N/A	P20107	0	#N/A	0	0.009807	#N/A	6.747e-05	0.241	#N/A	0.285	0.263	0.0311127	11.8299	ZRC1	NA	ZRC1	0.0398088
VPSLVATSEsPR	S10(Phospho)	0	15	19/13	11/9	P38968	P38968	P38968	0	0	0	6.509e-05	0.0004218/0.0004244	0.000655/0.005079	0.5545	0.318	0.4905	0.454333	0.122328	26.9247	SEC31	SEC31	SEC31	0.0401717
NPFLDDVSsATDFR	S9(Phospho)	0	2/4	2/2	4	Q05518	Q05518	Q05518	0	0	0	4.707e-06/0.00933	1.002e-05/2.753e-05	4.656e-05	0.569	0.63	0.404	0.534333	0.11692	21.8815	PAL1	PAL1	PAL1	0.040881
SNLsLTDK	S4(Phospho)	0	#N/A	7	2	#N/A	P47018	P47018	#N/A	0.001	0.001	#N/A	0.03283	0.02275	#N/A	0.477	0.428	0.4525	0.0346482	7.65707	NA	MTC1	MTC1	0.0433632
EPVQSsAHAsPMLTPSGTR	S6(Phospho); S10(Phospho)	0	3	1	13	P38349	P38349	P38349	0	0	0	0.02581	0.008245	0.0004462	0.158	#N/A	0.201	0.1795	0.0304056	16.939	UBX7	UBX7	UBX7	0.0443507
MLNHPSQGsDDAQDEK	S9(Phospho)	0	#N/A	5/2	1	#N/A	P32901	P32901	#N/A	0	0	#N/A	0.001054/0.000226	6.229e-05	#N/A	0.757	0.725	0.741	0.0226274	3.05363	NA	PTR2	PTR2	0.0457506
SSETsPDSTPAPSAPASTNAPTNNK	S5(Phospho)	0	#N/A	27	24/12	#N/A	P53235	P53235	#N/A	0	0	#N/A	1.41e-09	3.211e-06/4.342e-06	#N/A	0.735	0.7005	0.71775	0.0243952	3.39884	NA	YGR054W	YGR054W	0.0460241
IELSDDsDVEVHPNVDKK	S7(Phospho)	1	12/7	#N/A	4/3	P06101	#N/A	P06101	0	#N/A	0	0.0004456/3.947e-06	#N/A	2.099e-06/0.0002759	0.71775	#N/A	0.751	0.734375	0.0235113	3.20154	CDC37	NA	CDC37	0.0465667
SVSDELDTFLSQsPPTFQQQSK	S13(Phospho)	0	15/6	#N/A	27/4	P06782	#N/A	P06782	0	#N/A	0	0.0009871/0.0003898	#N/A	2.773e-06/2.898e-06	0.49	#N/A	0.435	0.4625	0.0388909	8.40884	SNF1	NA	SNF1	0.0489379
SFTPsKsPAPVSK	S5(Phospho); S7(Phospho)	1	#N/A	19/3	32/5	#N/A	P15891	P15891	#N/A	0	0	#N/A	0.002135/0.09529	0.005111/0.009628	#N/A	0.072	0.105	0.0885	0.0233345	26.3667	NA	ABP1	ABP1	0.0490732
SSSGSSNIPQsPSVR	S11(Phospho)	0	#N/A	2	1	#N/A	P28743	P28743	#N/A	0	0	#N/A	0.003276	0.001809	#N/A	0.372	0.429	0.4005	0.0403051	10.0637	NA	KIP2	KIP2	0.0493562
LGsPIPGESSPAEVPK	S3(Phospho)	0	17	12/8	2	P34223	P34223	P34223	0	0	0	2.016e-05	0.000305/0.0004347	0.001904	0.6705	0.7105	#N/A	0.6905	0.0282843	4.0962	SHP1	SHP1	SHP1	0.0496472
VNsRGsLTDIPIFSDAK	S3(Phospho); S6(Phospho)	1	5	#N/A	60/9	P36148	#N/A	P36148	0	#N/A	0	0.02735	#N/A	9.282e-05/0.0002488	0.1215	#N/A	0.167	0.14425	0.0321734	22.3039	GPT2	NA	GPT2	0.051839
ASsPSSLTYK	S3(Phospho)	0	#N/A	5	1	#N/A	P53551	P53551	#N/A	0	0.001	#N/A	0.01313	0.04504	#N/A	0.278	0.339	0.3085	0.0431335	13.9817	NA	HHO1	HHO1	0.0533455
DAQGEEStINtPTGDESGEVVK	T8(Phospho); T11(Phospho)	0	1	#N/A	10/4	P53883	#N/A	P53883	0.007	#N/A	0	0.1065	#N/A	6.483e-05/6.685e-05	0.52	#N/A	0.458	0.489	0.0438406	8.96536	NOP13	NA	NOP13	0.0561851
SPSNLNSTSVtPR	T11(Phospho)	0	#N/A	9	3/2	#N/A	Q03640	Q03640	#N/A	0	0	#N/A	3.768e-05	2.479e-05/5.307e-05	#N/A	0.504	0.439	0.4715	0.0459619	9.74803	NA	TCB3	TCB3	0.058112
SQNAPSDGTGssTPQHHDEDEDELSR	S11(Phospho); S12(Phospho)	0	1	1	39	P38431	P38431	P38431	0	0.005	0	0.008467	0.1067	3.163e-05	0.063	#N/A	0.101	0.082	0.0268701	32.7684	TIF5	TIF5	TIF5	0.0592431
ANSSttTLDAIKPNSK	T5(Phospho); T6(Phospho)	0	1	#N/A	3	P38809	#N/A	P38809	0.006	#N/A	0	0.08069	#N/A	0.003862	0.264	#N/A	0.332	0.298	0.0480833	16.1353	YHR097C	NA	YHR097C	0.0597576
KGEStPPHPPENLSSsFYEK	T5(Phospho); S16(Phospho)	1	14	#N/A	19	P10869	#N/A	P10869	0	#N/A	0	0.005906	#N/A	0.00094	0.328	#N/A	0.259	0.2935	0.0487904	16.6236	HOM3	NA	HOM3	0.0607961
LEADDsDDLENIDSGDLALYK	S6(Phospho)	0	#N/A	6/3	15/5	#N/A	Q12513	Q12513	#N/A	0	0	#N/A	1.513e-08/3.6e-07	9.954e-09/5.634e-06	#N/A	0.5515	0.4855	0.5185	0.046669	9.00078	NA	TMA17	TMA17	0.0613904
EssRSPIALNYEAR	S2(Phospho); S3(Phospho)	1	2	#N/A	3/4	P39956	#N/A	P39956	0	#N/A	0	0.01097	#N/A	0.0006936/0.01383	0.728	#N/A	0.77	0.749	0.0296985	3.96508	RPH1	NA	RPH1	0.0614985
ENYtFESHPGtPVSSSLMTQRPGAESSLK	T4(Phospho); T11(Phospho)	0	1	#N/A	3	Q12265	#N/A	Q12265	0	#N/A	0	0.003175	#N/A	0.002613	0.535	#N/A	0.467	0.501	0.0480833	9.59746	PRS5	NA	PRS5	0.0621992
SsAQEDAPIVIR	S2(Phospho)	0	6	19	3	P35817	P35817	P35817	0	0	0	9.304e-06	0.0004882	3.525e-05	0.725	0.768	#N/A	0.7465	0.0304056	4.07309	BDF1	BDF1	BDF1	0.0624424
LEtDEsPIQTK	T3(Phospho); S6(Phospho)	0	#N/A	5/1	6	#N/A	P23585	P23585	#N/A	0	0	#N/A	5.179e-05/0.004808	7.779e-06	#N/A	0.217	0.154	0.1855	0.0445477	24.0149	NA	HXT2	HXT2	0.064022
DRsPtPDPDIVK	S3(Phospho); T5(Phospho)	1	#N/A	1	6	#N/A	Q07660	Q07660	#N/A	0.004	0	#N/A	0.09339	0.003725	#N/A	0.31	0.238	0.274	0.0509117	18.5809	NA	BRE4	BRE4	0.0643299
QEsPDAAFETGFR	S3(Phospho)	0	2/2	2	#N/A	P38439	P38439	#N/A	0	0	#N/A	0.001804/0.000236	0.0009318	#N/A	0.2465	0.179	#N/A	0.21275	0.0477297	22.4346	LEO1	LEO1	NA	0.0650462
AKEDDLQLADTAsIEEQPQTQGPIR	S13(Phospho)	1	1/1	#N/A	3	P38994	#N/A	P38994	0	#N/A	0	0.0003709/0.002138	#N/A	0.0002969	0.445	#N/A	0.522	0.4835	0.0544472	11.2611	MSS4	NA	MSS4	0.0693249
NRsPsPPPVYDAQGK	S3(Phospho); S5(Phospho)	1	#N/A	2/2	16/15	#N/A	Q12186	Q12186	#N/A	0	0	#N/A	0.005261/0.05396	5.158e-06/0.002022	#N/A	0.407	0.488	0.4475	0.0572756	12.799	NA	MSL5	MSL5	0.0711873
RPsSGEAHQFQALGFK	S3(Phospho)	0	11/9	#N/A	2/1	Q04410	#N/A	Q04410	0	#N/A	0	9.47e-08/1.178e-05	#N/A	0.01925/0.007014	0.65275	#N/A	0.712	0.682375	0.0418961	6.13974	GRH1	NA	GRH1	0.0718792
GNNIGsPLGAPK	S6(Phospho)	0	5/3	13/10	2	O14467	O14467	O14467	0	0	0	0.001737/0.00904	0.0002404/0.0006672	0.005684	0.2105	0.141	#N/A	0.17575	0.0491439	27.9624	MBF1	MBF1	MBF1	0.0722194
VASsPIsPGLHSTQYFR	S4(Phospho); S7(Phospho)	0	3	#N/A	11	P53599	#N/A	P53599	0	#N/A	0	0.000728	#N/A	0.0009417	0.254	#N/A	0.178	0.216	0.0537401	24.8797	SSK2	NA	SSK2	0.0727826
HEtPLNIRPtSPYTLNPPVER	T3(Phospho); T10(Phospho)	0	1	#N/A	3/1	P51601	#N/A	P51601	0.004	#N/A	0	0.06181	#N/A	0.0001591/0.2007	0.407	#N/A	0.49	0.4485	0.0586899	13.0858	FOL2	NA	FOL2	0.0729607
LSTIVNQSsPTPASR	S9(Phospho)	0	2/3	6/5	8/3	Q12263	Q12263	Q12263	0	0	0	2.403e-05/0.00197	1.424e-05/0.0001777	0.0005244/0.0001108	0.6175	0.8325	0.5615	0.6705	0.143063	21.3368	GIN4	GIN4	GIN4	0.0731679
SEGETsEDEDEFDEK	S6(Phospho)	0	#N/A	3	5/3	#N/A	P36148	P36148	#N/A	0	0	#N/A	0.004635	5.43e-06/4.019e-05	#N/A	0.519	0.595	0.557	0.0537401	9.64814	NA	GPT2	GPT2	0.0737076
DSDGVQVANEsEEDPELK	S11(Phospho)	0	2/1	4	2/2	A6ZXR1	A6ZXR1	A6ZXR1	0	0	0	0.008063/0.01613	3.213e-05	1.631e-06/1.321e-05	0.7315	0.588	0.826	0.715167	0.119838	16.7566	PEX19	PEX19	PEX19	0.0739845
SLLDsPHDTsPVK	S5(Phospho); S10(Phospho)	0	#N/A	6/5	10/6	#N/A	P21192	P21192	#N/A	0	0	#N/A	0.0004825/1.97e-05	0.0007318/2.657e-05	#N/A	0.523	0.5995	0.56125	0.0540937	9.63807	NA	ACE2	ACE2	0.0745882
SLsHSGLDDGLEQGLNR	S3(Phospho)	0	9/8	12	2	P34217	P34217	P34217	0	0	0	3.743e-05/3.147e-05	0.0001408	0.0004177	0.4015	0.091	0.279	0.257167	0.156397	60.8155	PIN4	PIN4	PIN4	0.0757936
AGLDNVDAEsK	S10(Phospho)	0	#N/A	33/21	8/6	#N/A	P09064	P09064	#N/A	0	0	#N/A	2.441e-05/2.06e-05	8.935e-06/6.896e-05	#N/A	0.4755	0.5595	0.5175	0.059397	11.4777	NA	SUI3	SUI3	0.077824
NVPtPsPsPKPQHR	T4(Phospho); S6(Phospho); S8(Phospho)	0	#N/A	34	71	#N/A	P25358	P25358	#N/A	0	0	#N/A	9.152e-05	0.0009448	#N/A	0.302	0.214	0.258	0.0622254	24.1184	NA	ELO2	ELO2	0.0796388
SSsPDSNTVIPVEELR	S3(Phospho)	0	#N/A	7	2	#N/A	Q12034	Q12034	#N/A	0	0	#N/A	0.000592	0.0005844	#N/A	0.192	0.278	0.235	0.0608112	25.8771	NA	SLF1	SLF1	0.0799852
GSQEStNtLEEIVK	T6(Phospho); T8(Phospho)	0	2	3/3	8/7	P35845	P35845	P35845	0	0	0	0.005491	0.0001114/0.0003247	7.695e-05/0.0001211	0.75	0.583	0.823	0.718667	0.12303	17.1192	SWH1	SWH1	SWH1	0.0805117
LQPDSDAVIsDAsVNDK	S10(Phospho); S13(Phospho)	0	#N/A	3/1	5	#N/A	P48236	P48236	#N/A	0	0	#N/A	2.4e-07/0.0005167	7.69e-07	#N/A	0.299	0.393	0.346	0.066468	19.2104	NA	YGR149W	YGR149W	0.0808375
NFDIIsENSNDVR	S6(Phospho)	0	2/1	3/1	#N/A	Q8J0M4	Q8J0M4	#N/A	0	0	#N/A	0.0006015/0.01944	0.0001077/0.0004191	#N/A	0.543	0.451	#N/A	0.497	0.0650538	13.0893	YCL012C	YCL012C	NA	0.0835182
DEFDEEEYsEGELDEIR	S9(Phospho)	0	1/1	#N/A	1	Q12161	#N/A	Q12161	0.008	#N/A	0	0.1099/0.09878	#N/A	0.005576	0.565	#N/A	0.474	0.5195	0.0643467	12.3863	PSH1	NA	PSH1	0.0843634
DYIMsPVGNPEGPEKPNK	S5(Phospho)	0	7/2	2/16/1/7	#N/A	P14540	P14540	#N/A	0	0	#N/A	0.00397/0.01203	0.001524/0.0002314/0.002238/2.004e-05	#N/A	0.4465	0.347	#N/A	0.39675	0.0703571	17.7334	FBA1	FBA1	NA	0.0855525
NLLESSATAsPsPTR	S10(Phospho); S12(Phospho)	0	#N/A	3	3	#N/A	A6ZZ19	A6ZZ19	#N/A	0	0	#N/A	7.199e-05	5.284e-06	#N/A	0.16	0.09	0.125	0.0494975	39.598	NA	SIP1	SIP1	0.0858537
VALNNNsPDIMTK	S7(Phospho)	0	2	2/7	#N/A	P13186	P13186	#N/A	0	0	#N/A	0.01395	0.003271/0.0003387	#N/A	0.1425	0.077	#N/A	0.10975	0.0463155	42.2009	KIN2	KIN2	NA	0.0863093
KAsETSDQNIVK	S3(Phospho)	1	#N/A	5	2	#N/A	P53254	P53254	#N/A	0	0	#N/A	0.006908	0.0009256	#N/A	0.392	0.491	0.4415	0.0700036	15.8558	NA	UTP22	UTP22	0.0864623
VAtPLsGGVPPAPLPK	T3(Phospho); S6(Phospho)	0	6	#N/A	24	P38968	#N/A	P38968	0	#N/A	0	0.004501	#N/A	0.0001522	0.194	#N/A	0.29	0.242	0.0678823	28.0505	SEC31	NA	SEC31	0.0883635
tSSQLsFPNIPEDEPQR	T1(Phospho); S6(Phospho)	0	5/5	#N/A	26	Q05518	#N/A	Q05518	0	#N/A	0	0.0002102/0.0001405	#N/A	3.48e-06	0.66675	#N/A	0.737	0.701875	0.0496743	7.07736	PAL1	NA	PAL1	0.0891678
tPARtPTPTPPVVAEPAISPRPVsQR	T1(Phospho); T5(Phospho); S24(Phospho)	1	6	#N/A	10	P33338	#N/A	P33338	0.001	#N/A	0	0.02867	#N/A	0.01608	0.698	#N/A	0.62	0.659	0.0551543	8.3694	SLA2	NA	SLA2	0.0894751
ALsPIPsPTR	S3(Phospho); S7(Phospho)	0	6/4	#N/A	8/7	P39969	#N/A	P39969	0	#N/A	0	0.006994/0.0046	#N/A	0.003158/0.0009936	0.585	#N/A	0.671	0.628	0.0608112	9.68331	BOI2	NA	BOI2	0.0927132
SLGSGDQDsPSFSVR	S9(Phospho)	0	1	1	#N/A	P39923	P39923	#N/A	0.002	0	#N/A	0.0246	0.002909	#N/A	0.662	0.573	#N/A	0.6175	0.0629325	10.1915	NPR2	NPR2	NA	0.0941284
EGtPSANSSIQQEVGLPYSELLSR	T3(Phospho)	0	7/2	2	#N/A	P09064	P09064	#N/A	0	0	#N/A	1.379e-05/0.001331	1.061e-06	#N/A	0.557	0.453	#N/A	0.505	0.0735391	14.5622	SUI3	SUI3	NA	0.0948383
ESISGtPtPTSIPHEEQR	T6(Phospho); T8(Phospho)	0	2	#N/A	9	Q06608	#N/A	Q06608	0	#N/A	0	3.83e-05	#N/A	0.002316	0.598	#N/A	0.491	0.5445	0.0756604	13.8954	YPR172W	NA	YPR172W	0.101545
FEGsDDDENHPLPPLNVAK	S4(Phospho)	0	12/8	6/1	5	P13185	P13185	P13185	0	0	0	0.0001182/0.0002864	0.001517/0.01778	0.001074	0.7025	0.314	0.566	0.5275	0.197091	37.3632	KIN1	KIN1	KIN1	0.102249
THDKVEDYDLPQVNDsPNR	S16(Phospho)	1	3/2	#N/A	2	Q06677	#N/A	Q06677	0	#N/A	0	0.01957/0.0005618	#N/A	0.003664	0.5275	#N/A	0.41	0.46875	0.083085	17.7248	SWA2	NA	SWA2	0.103838
NAsTGSLQASVK	S3(Phospho)	0	#N/A	9	2	#N/A	P36166	P36166	#N/A	0	0	#N/A	0.0005788	0.0001443	#N/A	0.176	0.289	0.2325	0.0799031	34.3669	NA	PXL1	PXL1	0.105035
GSTIsPTTTINNSNPNFK	S5(Phospho)	0	3	1	#N/A	P33749	P33749	#N/A	0	0	#N/A	0.0001722	0.000257	#N/A	0.0945	0.191	#N/A	0.14275	0.0682358	47.8009	MSN4	MSN4	NA	0.110463
sISETTTDSDIPIPK	S1(Phospho)	0	3	2	#N/A	P32333	P32333	#N/A	0	0	#N/A	9.394e-05	0.000106	#N/A	0.4875	0.359	#N/A	0.42325	0.0908632	21.468	MOT1	MOT1	NA	0.110632
FtAPtSPSTSSPK	T2(Phospho); T5(Phospho)	0	#N/A	16/7	10/4	#N/A	A7A261	A7A261	#N/A	0	0	#N/A	0.001688/0.00744	0.01137/0.01459	#N/A	0.274	0.4055	0.33975	0.0929845	27.3685	NA	LSB3	LSB3	0.112391
SHsVPDLNTATPsSPK	S3(Phospho); S13(Phospho)	0	#N/A	6/1	11/5	#N/A	P42839	P42839	#N/A	0	0	#N/A	0.0001024/0.001439	5.505e-05/0.004055	#N/A	0.279	0.415	0.347	0.0961665	27.7137	NA	VNX1	VNX1	0.115945
EQDsPHsESSDLPPILEK	S4(Phospho); S7(Phospho)	0	1	#N/A	8	Q12276	#N/A	Q12276	0	#N/A	0	0.001706	#N/A	0.000101	0.408	#N/A	0.27	0.339	0.0975807	28.7849	HER1	NA	HER1	0.117788
ESTGIEVGNsPITR	S10(Phospho)	0	1/2	4	2	P43597	P43597	P43597	0	0	0	0.06122/0.008623	0.007355	0.0041	0.456	0.316	#N/A	0.386	0.0989949	25.6464	YFR016C	YFR016C	YFR016C	0.119111
LGQMIISQsR	S9(Phospho)	0	#N/A	1	3	#N/A	P39998	P39998	#N/A	0.005	0	#N/A	0.09743	0.0006526	#N/A	0.308	0.453	0.3805	0.10253	26.9463	NA	EDC3	EDC3	0.123143
FDIDADsEANLR	S7(Phospho)	0	7/2	10/1	#N/A	Q08157	Q08157	#N/A	0	0	#N/A	4.789e-05/0.001622	8.246e-07/0.0005433	#N/A	0.355	0.208	#N/A	0.2815	0.103945	36.9253	YOL019W	YOL019W	NA	0.128813
EDQEEALsDNEPESSEK	S8(Phospho)	0	#N/A	3/1	3	#N/A	P34250	P34250	#N/A	0	0	#N/A	0.0002966/0.003035	1.691e-07	#N/A	0.523	0.653	0.588	0.0919239	15.6333	NA	SEG2	SEG2	0.12972
KEPVKtPsPAPAAK	T6(Phospho); S8(Phospho)	2	#N/A	51	30	#N/A	P15891	P15891	#N/A	0	0	#N/A	0.005731	0.0001505	#N/A	0.186	0.334	0.26	0.104652	40.2507	NA	ABP1	ABP1	0.132189
SMsSENITVPR	S3(Phospho)	0	1	1/9	2	P17121	P17121	P17121	0	0	0	0.00148	0.001195/0.0002392	0.0001602	0.021	0.082	#N/A	0.0515	0.0431335	83.7544	SAC7	SAC7	SAC7	0.134236
DMNsETFQIEQDHASK	S4(Phospho)	0	2	1	#N/A	P24583	P24583	#N/A	0.002	0.002	#N/A	0.03342	0.06162	#N/A	0.591	0.442	#N/A	0.5165	0.105359	20.3986	PKC1	PKC1	NA	0.135679
ENGsGDDLFAGLK	S4(Phospho)	0	6/3	14/6	#N/A	P09064	P09064	#N/A	0	0	#N/A	0.0003156/0.0001357	0.001853/0.0001315	#N/A	0.5365	0.379	#N/A	0.45775	0.111369	24.3297	SUI3	SUI3	NA	0.136751
NPISSTVSsNQQsPK	S9(Phospho); S13(Phospho)	0	#N/A	1	5	#N/A	P53550	A6ZRW5	#N/A	0	0	#N/A	0.001938	9.004e-05	#N/A	0.244	0.406	0.325	0.114551	35.2466	NA	DCP2	DCP2	0.138004
sLSGLDLQNQNK	S1(Phospho)	0	4	25/14	#N/A	P34217	P34217	#N/A	0	0	#N/A	0.00255	5.459e-06/4.044e-05	#N/A	0.312	0.478	#N/A	0.395	0.11738	29.7164	PIN4	PIN4	NA	0.140401
FGTQAsPFSSQLGNK	S6(Phospho)	0	3	3/1	#N/A	P40477	P40477	#N/A	0	0	#N/A	9.193e-05	8.869e-05/0.01437	#N/A	0.2625	0.12	#N/A	0.19125	0.100763	52.6864	NUP159	NUP159	NA	0.141727
NPLALsPEQLAQQDPETLEEFR	S6(Phospho)	0	10/2	1	#N/A	P41818	P41818	#N/A	0	0	#N/A	4.46e-08/0.001581	2.934e-09	#N/A	0.318	0.16	#N/A	0.239	0.111723	46.746	GLC8	GLC8	NA	0.1443
SDsAVSIVHLK	S3(Phospho)	0	12	51/22	7/4	P41911	P41911	P41911	0	0	0	0.0002689	0.002125/0.003206	5.558e-05/0.0004277	0.7445	0.467	0.833	0.6815	0.19096	28.0206	GPD2	GPD2	GPD2	0.145004
SNNAPNAsDDDDALSQLK	S8(Phospho)	0	2/2	1	#N/A	P41697	P41697	#N/A	0	0	#N/A	4.251e-06/0.01631	1.205e-05	#N/A	0.603	0.732	#N/A	0.6675	0.0912168	13.6654	BUD6	BUD6	NA	0.148176
DSsPVPsDLDEK	S3(Phospho); S7(Phospho)	0	#N/A	3	7/2	#N/A	B3LN45	B3LN45	#N/A	0	0	#N/A	0.002733	0.01882/0.03641	#N/A	0.308	0.485	0.3965	0.125158	31.5657	NA	AIM3	AIM3	0.149239
sPQKPIAPSNPHSFK	S1(Phospho)	0	1/1	#N/A	1	Q07084	#N/A	Q07084	0	#N/A	0.004	0.005197/0.03919	#N/A	0.1147	0.718	#N/A	0.581	0.6495	0.0968736	14.9151	SSK1	NA	SSK1	0.151253
SAsISGISDHQQEGYQPLEQEK	S3(Phospho)	0	#N/A	4	4	#N/A	P46676	P46676	#N/A	0	0	#N/A	4.052e-06	0.0003813	#N/A	0.504	0.666	0.585	0.114551	19.5814	NA	SUM1	SUM1	0.159139
NVPtPSPsPKPQHR	T4(Phospho); S8(Phospho)	0	1	34/1	22/13	P25358	P25358	P25358	0.006	0	0	0.09164	0.0001412/0.02411	0.000611/0.0007527	#N/A	0.063	0.203	0.133	0.0989949	74.4323	ELO2	ELO2	ELO2	0.166944
sSLNLNTTSHPHEASGR	S1(Phospho)	0	2	#N/A	1	P34761	#N/A	P34761	0	#N/A	0	0.0003873	#N/A	0.002451	0.4785	#N/A	0.277	0.37775	0.142482	37.7186	WHI3	NA	WHI3	0.168181
DKDSNssITISTSTPSEMR	S6(Phospho); S7(Phospho)	1	#N/A	1	1	#N/A	P38080	P38080	#N/A	0	0	#N/A	0.002015	9.245e-05	#N/A	0.652	0.456	0.554	0.138593	25.0168	NA	AKL1	AKL1	0.18249
SSsTGTGSAMSGGLATR	S3(Phospho)	0	#N/A	6	1	#N/A	P40013	P40013	#N/A	0	0	#N/A	2.264e-05	3.151e-06	#N/A	0.562	0.734	0.648	0.121622	18.7689	NA	BIM1	BIM1	0.186442
RSsAQEDAPIVIR	S3(Phospho)	1	11/8	1	4/3	P35817	P35817	P35817	0	0.004	0	0.0001693/1.018e-05	0.08711	4.116e-05/4.075e-06	0.75175	#N/A	0.587	0.669375	0.116496	17.4037	BDF1	BDF1	BDF1	0.186942
NQSQQPQQQLsPFR	S11(Phospho)	0	2	8	8	P24276	P24276	P24276	0.002	0	0	0.01896	0.0001767	3.933e-05	0.1425	0.026	#N/A	0.08425	0.0823779	97.778	SSD1	SSD1	SSD1	0.187822
VARPLSVPGsPR	S10(Phospho)	0	2/1	#N/A	2	P27472	#N/A	P27472	0	#N/A	0.004	0.005699/0.1146	#N/A	0.1181	0.658	#N/A	0.801	0.7295	0.101116	13.861	GSY2	NA	GSY2	0.189664
YDsPVsSPITSASELGSIAK	S3(Phospho); S6(Phospho)	0	1	#N/A	32/6	P53890	#N/A	P53890	0.002	#N/A	0	0.02195	#N/A	6.18e-06/0.0001656	0.033	#N/A	0.166	0.0995	0.0940452	94.5178	BNI5	NA	BNI5	0.191517
SNVPsPVsR	S5(Phospho); S8(Phospho)	0	#N/A	1	6	#N/A	P43560	P43560	#N/A	0.007	0	#N/A	0.1189	0.01361	#N/A	0.033	0.167	0.1	0.0947523	94.7523	NA	LAM5	LAM5	0.192395
LDSSSPNsHPHPsGLNSPK	S8(Phospho); S13(Phospho)	0	#N/A	2	2	#N/A	P53901	P53901	#N/A	0	0.002	#N/A	0.007118	0.07938	#N/A	0.021	0.133	0.077	0.079196	102.852	NA	INN1	INN1	0.193624
GsLTDIPIFSDAK	S2(Phospho)	0	2/1	2	#N/A	P36148	P36148	#N/A	0	0	#N/A	0.002189/0.01839	0.00336	#N/A	0.625	0.387	#N/A	0.506	0.168291	33.2592	GPT2	GPT2	NA	0.207339
HVIItDDEEEEQR	T5(Phospho)	0	2	3	#N/A	Q12161	Q12161	#N/A	0	0	#N/A	0.0001373	0.004124	#N/A	0.8255	0.669	#N/A	0.74725	0.110662	14.8093	PSH1	PSH1	NA	0.216621
INNNItPPPSSSLNPGAAGK	T6(Phospho)	0	12/7	4	#N/A	P43574	P43574	#N/A	0	0	#N/A	3.53e-07/0.000196	1.721e-06	#N/A	0.488	0.219	#N/A	0.3535	0.190212	53.8081	GAT1	GAT1	NA	0.219039
NISTSsVTTsPVESTK	S6(Phospho); S10(Phospho)	0	#N/A	3	2/2	#N/A	P48563	P48563	#N/A	0	0	#N/A	0.0001153	0.0004126/1.245e-05	#N/A	0.297	0.574	0.4355	0.195869	44.9756	NA	MON2	MON2	0.226969
ANLDKPITEGIAsPTsPK	S13(Phospho); S16(Phospho)	0	3/2	#N/A	2/1	Q01389	#N/A	Q01389	0	#N/A	0	0.001283/0.01686	#N/A	7.687e-06/8.441e-06	0.545	#N/A	0.761	0.653	0.152735	23.3897	BCK1	NA	BCK1	0.230815
RtSGTQPTTAPVAAEEPR	T2(Phospho)	1	1/1	1	#N/A	B3LR49	B3LR49	#N/A	0	0	#N/A	0.0008135/0.06641	0.01065	#N/A	0.699	0.446	#N/A	0.5725	0.178898	31.2486	RGT1	RGT1	NA	0.234248
RLsAYLESSK	S3(Phospho)	1	2/1	1	#N/A	P34163	P34163	#N/A	0	0.006	#N/A	0.006016/0.005461	0.1078	#N/A	0.423	0.143	#N/A	0.283	0.19799	69.9611	TGL1	TGL1	NA	0.23485
SLGsTsSLPNDR	S4(Phospho); S6(Phospho)	0	#N/A	1	2	#N/A	P20134	P20134	#N/A	0.002	0	#N/A	0.05918	0.0131	#N/A	0.634	0.822	0.728	0.132936	18.2604	NA	SFL1	SFL1	0.241398
ERDDYDLPSISSLPGSSSGsR	S20(Phospho)	1	2	#N/A	3	Q05580	#N/A	Q05580	0.002	#N/A	0	0.02329	#N/A	0.001794	0.458	#N/A	0.716	0.587	0.182434	31.079	HEL2	NA	HEL2	0.242645
SNsTSLPAANK	S3(Phospho)	0	#N/A	9/6	2	#N/A	P39998	P39998	#N/A	0	0	#N/A	7.136e-05/0.0007576	0.00118	#N/A	0.3865	0.666	0.52625	0.197636	37.5556	NA	EDC3	EDC3	0.242772
sPSPDPASLSSESER	S1(Phospho)	0	#N/A	8/8	1	#N/A	Q07878	Q07878	#N/A	0	0	#N/A	0.003668/0.003412	0.0005019	#N/A	0.768	0.535	0.6515	0.164756	25.2887	NA	VPS13	VPS13	0.245773
FLNsPDLPER	S4(Phospho)	0	7/3	8/1	#N/A	Q07657	Q07657	#N/A	0	0	#N/A	0.001414/0.001411	0.009307/0.06322	#N/A	0.3215	0.066	#N/A	0.19375	0.180666	93.2469	SHS1	SHS1	NA	0.248226
ESVHNHsDGDDVDIPMDDsPVNEEAR	S7(Phospho); S19(Phospho)	0	1	#N/A	5/1/1	P38922	#N/A	P38922	0	#N/A	0	0.01496	#N/A	0.001304/0.002039/0.003797	0.595	#N/A	0.81	0.7025	0.152028	21.641	HRB1	NA	HRB1	0.254552
EPVKtPsPAPAAK	T5(Phospho); S7(Phospho)	1	#N/A	1	3/1	#N/A	P15891	P15891	#N/A	0.002	0	#N/A	0.05752	0.01502/0.06456	#N/A	0.056	0.321	0.1885	0.187383	99.4076	NA	ABP1	ABP1	0.260938
GVFQGVHDsAEK	S9(Phospho)	0	#N/A	2	3	#N/A	P22943	P22943	#N/A	0.002	0	#N/A	0.05996	0.01928	#N/A	0.091	0.39	0.2405	0.211425	87.9106	NA	HSP12	HSP12	0.261699
KEGDDAPEsPDIHFEPVVHLEK	S9(Phospho)	1	21/15	1	1	P41920	P41920	P41920	0	0	0	5.52e-07/2.67e-07	0.002541	0.003979	0.681	#N/A	0.367	0.524	0.222032	42.3724	YRB1	YRB1	YRB1	0.266993
NEEQSSFSsPSAK	S9(Phospho)	0	#N/A	2	2	#N/A	P32521	A6ZVS5	#N/A	0	0	#N/A	0.000166	0.0001473	#N/A	0.096	0.421	0.2585	0.22981	88.9012	NA	PAN1	PAN1	0.274858
SGsNISQGQSSTGHTTR	S3(Phospho)	0	#N/A	3	9/9	#N/A	P53297	P53297	#N/A	0	0	#N/A	0.001407	2.801e-05/5.403e-07	#N/A	0.321	0.6585	0.48975	0.238649	48.7286	NA	PBP1	PBP1	0.275699
ESDEDsDADEFFDAEEAASDK	S6(Phospho)	0	#N/A	1	3	#N/A	P35845	P35845	#N/A	0	0	#N/A	8.324e-08	4.11e-07	#N/A	0.827	0.557	0.692	0.190919	27.5894	NA	SWH1	SWH1	0.300186
NITSSsPSTITNESSK	S6(Phospho)	0	1	2	#N/A	P40061	P40061	#N/A	0	0	#N/A	0.006979	0.0004487	#N/A	0.773	0.447	#N/A	0.61	0.230517	37.7896	TSC11	TSC11	NA	0.302971
TDsIDIPVR	S3(Phospho)	0	4/3	7	#N/A	A6ZZ19	A6ZZ19	#N/A	0	0	#N/A	0.0068/0.005199	0.001986	#N/A	0.4925	0.096	#N/A	0.29425	0.280368	95.2822	SIP1	SIP1	NA	0.313148
LSDsTDNLDSIPVK	S4(Phospho)	0	3/2	5/2	#N/A	P07250	P07250	#N/A	0	0	#N/A	3.614e-06/3.41e-06	2.851e-05/0.002487	#N/A	0.857	0.596	#N/A	0.7265	0.184555	25.4033	ARG82	ARG82	NA	0.315511
TStPPLPMHFNAQR	T3(Phospho)	0	10	#N/A	4	P07278	#N/A	P07278	0	#N/A	0.001	0.0002317	#N/A	0.03121	0.7415	#N/A	0.344	0.54275	0.281075	51.7872	BCY1	NA	BCY1	0.326038
SAtPPSSITAAK	T3(Phospho)	0	#N/A	2	8/2	#N/A	Q06440	Q06440	#N/A	0	0	#N/A	0.009072	0.01071/0.07962	#N/A	0.644	0.198	0.421	0.31537	74.9096	NA	CRN1	CRN1	0.331092
NEAtPEAEQVKK	T4(Phospho)	1	2/2	#N/A	2/2	Q08245	#N/A	Q08245	0	#N/A	0	0.005174/0.06001	#N/A	0.0006252/0.0006591	0.603	#N/A	0.8735	0.73825	0.191272	25.9089	ZEO1	NA	ZEO1	0.333676
GVMNTSEDLPsPSK	S11(Phospho)	0	6/5	5/5	#N/A	P41832	P41832	#N/A	0	0	#N/A	0.002361/0.001035	0.001133/0.004033	#N/A	0.725	0.296	#N/A	0.5105	0.303349	59.4219	BNI1	BNI1	NA	0.335588
SsGIDLLDFDSQPGESK	S2(Phospho)	0	#N/A	3	4/1	#N/A	Q06336	Q06336	#N/A	0	0	#N/A	0.0007715	1.01e-05/4.229e-06	#N/A	0.318	0.744	0.531	0.301227	56.7283	NA	GGA1	GGA1	0.339194
YAQNSSPtAAHFQPQR	T8(Phospho)	0	#N/A	6	1	#N/A	P48562	P48562	#N/A	0	0	#N/A	0.00409	0.002407	#N/A	0.58	0.874	0.727	0.207889	28.5955	NA	CLA4	CLA4	0.3457
TPTTAAATTTSsNANsR	S12(Phospho); S16(Phospho)	0	#N/A	5/2	2	#N/A	P06102	P06102	#N/A	0	0	#N/A	2.229e-07/8.26e-06	7.237e-07	#N/A	0.58	0.875	0.7275	0.208597	28.6731	NA	NOT3	NOT3	0.34696
KGsMADVPK	S3(Phospho)	1	#N/A	72/29/51/6	5/3/1	#N/A	P04806	P04806	#N/A	0	0	#N/A	0.002957/0.005883/0.0005929/0.006141	0.01509/0.01186/0.02439	#N/A	0.67975	0.185667	0.432708	0.34937	80.7402	NA	HXK1	HXK1	0.356527
DNAEGQGEsLADQAR	S9(Phospho)	0	#N/A	5	3	#N/A	P22943	P22943	#N/A	0	0	#N/A	2.438e-05	2.811e-06	#N/A	0.603	0.094	0.3485	0.359917	103.276	NA	HSP12	HSP12	0.365828
GPEQLKsPEVQR	S7(Phospho)	1	#N/A	15/7	1/3	#N/A	P23201	P23201	#N/A	0	0	#N/A	0.0009685/0.003175	0.005276/0.05881	#N/A	0.557	0.9305	0.74375	0.264104	35.5098	NA	SPA2	SPA2	0.422028
NNsNSNLLFEK	S3(Phospho)	0	2/1	9	#N/A	Q04007	Q04007	#N/A	0	0	#N/A	0.0005734/0.0005139	0.000569	#N/A	0.747	0.081	#N/A	0.414	0.470933	113.752	SND1	SND1	NA	0.426444
NDsELFELR	S3(Phospho)	0	#N/A	17/11	1/1	#N/A	P39719	P39719	#N/A	0	0	#N/A	7.001e-05/0.0002897	0.0002681/0.001676	#N/A	0.538	0.947	0.7425	0.289207	38.9504	NA	FLC2	FLC2	0.444218
NSVsAAATTsTPPLPR	S4(Phospho); S10(Phospho)	0	3	2	6	P40956	P40956	P40956	0	0	0	0.0008938	0.001919	0.0007656	0.0605	#N/A	#N/A	0.0605	#N/A	#N/A	GTS1	GTS1	GTS1	#N/A
SPQLSAAAASAASAAsPDR	S16(Phospho)	0	6	2	5	Q05812	Q05812	Q05812	0	0	0	6.57e-07	6.934e-07	8.543e-10	0.011	#N/A	#N/A	0.011	#N/A	#N/A	MSC3	MSC3	MSC3	#N/A
SPsIDASPPENNSSHNIVPIK	S3(Phospho)	0	34/27	40/4	7/3	Q07793;Q99231;P0C2I6	Q07793	P0C2I3;P0C2I6	0	0	0	3.647e-05/4.908e-06	1.083e-06/8.187e-07	0.0001863/1.152e-05	#N/A	0.523	#N/A	0.523	#N/A	#N/A	TY1B-DR4;TY1B-DR3;TY1B-LR3	TY1B-DR4	TY1B-DR6;TY1B-LR3	#N/A
sTTPTsPVSQPSIISHR	S1(Phospho); S6(Phospho)	0	2	3	29/2	P43560	P43560	P43560	0	0	0	0.008654	0.006567	0.007888/0.004206	#N/A	#N/A	0.175	0.175	#N/A	#N/A	LAM5	LAM5	LAM5	#N/A
AALETHDVFLAGAGQLSLPFQSHIEsPR	S26(Phospho)	0	6/1	#N/A	#N/A	P38210	#N/A	#N/A	0	#N/A	#N/A	0.005022/0.001208	#N/A	#N/A	0.5075	#N/A	#N/A	0.5075	#N/A	#N/A	LDB7	NA	NA	#N/A
AISEESLsPSEAIANR	S8(Phospho)	0	6/7	#N/A	#N/A	P40563	#N/A	#N/A	0	#N/A	#N/A	0.0002177/0.0004816	#N/A	#N/A	0.598	#N/A	#N/A	0.598	#N/A	#N/A	AIM21	NA	NA	#N/A
ANSsTTTLDAIKPNSK	S4(Phospho)	0	5/3	#N/A	#N/A	P38809	#N/A	#N/A	0	#N/A	#N/A	0.001538/0.0008559	#N/A	#N/A	0.60875	#N/A	#N/A	0.60875	#N/A	#N/A	YHR097C	NA	NA	#N/A
ARPFYLTHLITQsVSPK	S13(Phospho)	0	2/1	#N/A	#N/A	Q12163	#N/A	#N/A	0	#N/A	#N/A	0.0003132/0.001368	#N/A	#N/A	0.737	#N/A	#N/A	0.737	#N/A	#N/A	NBP2	NA	NA	#N/A
EAtGQDEVLNSITNELSHIK	T3(Phospho)	0	7/6	#N/A	#N/A	B3LN45	#N/A	#N/A	0	#N/A	#N/A	6.22e-05/1.376e-05	#N/A	#N/A	0.711	#N/A	#N/A	0.711	#N/A	#N/A	AIM3	NA	NA	#N/A
EAtPVLPANEAVK	T3(Phospho)	0	6/6	#N/A	#N/A	P39936	#N/A	#N/A	0	#N/A	#N/A	5.766e-05/0.0003661	#N/A	#N/A	0.472	#N/A	#N/A	0.472	#N/A	#N/A	TIF4632	NA	NA	#N/A
EGLLNtPPIEGAR	T6(Phospho)	0	3/2	#N/A	#N/A	P34756	#N/A	#N/A	0	#N/A	#N/A	0.000922/0.0007345	#N/A	#N/A	0.33625	#N/A	#N/A	0.33625	#N/A	#N/A	FAB1	NA	NA	#N/A
EKPLNsDQEDVFISEK	S6(Phospho)	0	7/5	#N/A	#N/A	Q04279	#N/A	#N/A	0	#N/A	#N/A	6.325e-05/0.006014	#N/A	#N/A	0.741	#N/A	#N/A	0.741	#N/A	#N/A	SEG1	NA	NA	#N/A
EKQEsPDAAFETGFR	S5(Phospho)	1	9/4	#N/A	#N/A	P38439	#N/A	#N/A	0	#N/A	#N/A	0.001508/0.0008688	#N/A	#N/A	0.3225	#N/A	#N/A	0.3225	#N/A	#N/A	LEO1	NA	NA	#N/A
EKTStPPLPMHFNAQR	T5(Phospho)	1	15/11	#N/A	#N/A	P07278	#N/A	#N/A	0	#N/A	#N/A	0.000292/7.829e-05	#N/A	#N/A	0.7025	#N/A	#N/A	0.7025	#N/A	#N/A	BCY1	NA	NA	#N/A
ELYsPEEDSAAQLVTER	S4(Phospho)	0	2/1	#N/A	#N/A	Q06328	#N/A	#N/A	0	#N/A	#N/A	3.963e-06/0.004845	#N/A	#N/A	0.6635	#N/A	#N/A	0.6635	#N/A	#N/A	YPQ2	NA	NA	#N/A
FDNSTLGtPTTHVSMK	T8(Phospho)	0	2/1	#N/A	#N/A	Q12514	#N/A	#N/A	0	#N/A	#N/A	0.01046/0.05784	#N/A	#N/A	0.3915	#N/A	#N/A	0.3915	#N/A	#N/A	NOT5	NA	NA	#N/A
FNELFsPIGEPTQEEALK	S6(Phospho)	0	2/1	#N/A	#N/A	P54787	#N/A	#N/A	0	#N/A	#N/A	0.01798/0.000188	#N/A	#N/A	0.4275	#N/A	#N/A	0.4275	#N/A	#N/A	VPS9	NA	NA	#N/A
FQLPSAAFSTFPTVKsK	S16(Phospho)	1	3/2	#N/A	#N/A	Q00955	#N/A	#N/A	0	#N/A	#N/A	0.004454/0.01022	#N/A	#N/A	0.592	#N/A	#N/A	0.592	#N/A	#N/A	ACC1	NA	NA	#N/A
FSIPDPNEISQDsPLK	S13(Phospho)	0	2/2	#N/A	#N/A	P40020	#N/A	#N/A	0	#N/A	#N/A	0.009988/0.00233	#N/A	#N/A	0.2745	#N/A	#N/A	0.2745	#N/A	#N/A	FIR1	NA	NA	#N/A
GVAPTASKPQtPILPSPALAVK	T11(Phospho)	0	7/3	#N/A	#N/A	Q03016	#N/A	#N/A	0	#N/A	#N/A	1.616e-05/0.0001474	#N/A	#N/A	0.5845	#N/A	#N/A	0.5845	#N/A	#N/A	GIP3	NA	NA	#N/A
HEAAEALGAIAsPEVVDVLK	S12(Phospho)	0	5/4	#N/A	#N/A	P47120	#N/A	#N/A	0	#N/A	#N/A	4.822e-05/0.002617	#N/A	#N/A	0.646	#N/A	#N/A	0.646	#N/A	#N/A	LIA1	NA	NA	#N/A
IGGTHSGLtPQSSISSDK	T9(Phospho)	0	7/4	#N/A	#N/A	Q04336	#N/A	#N/A	0	#N/A	#N/A	8.247e-06/5.589e-05	#N/A	#N/A	0.49975	#N/A	#N/A	0.49975	#N/A	#N/A	YMR196W	NA	NA	#N/A
IHKPTISGsPSTFGTFPK	S9(Phospho)	0	6/1	#N/A	#N/A	P43565	#N/A	#N/A	0	#N/A	#N/A	0.0004753/0.009972	#N/A	#N/A	0.0635	#N/A	#N/A	0.0635	#N/A	#N/A	RIM15	NA	NA	#N/A
INVSsPFSSATK	S5(Phospho)	0	6/5	#N/A	#N/A	Q08816	#N/A	#N/A	0	#N/A	#N/A	0.0003217/0.001562	#N/A	#N/A	0.39225	#N/A	#N/A	0.39225	#N/A	#N/A	YOR352W	NA	NA	#N/A
IVEDTFtPDLEDPR	T7(Phospho)	0	1/1	#N/A	#N/A	Q06344	#N/A	#N/A	0	#N/A	#N/A	0.008484/0.1139	#N/A	#N/A	0.2385	#N/A	#N/A	0.2385	#N/A	#N/A	ESF1	NA	NA	#N/A
KGsNNSNRPPVIPLGTQEPR	S3(Phospho)	1	6/2	#N/A	#N/A	P48415	#N/A	#N/A	0	#N/A	#N/A	0.0009293/0.00758	#N/A	#N/A	0.586	#N/A	#N/A	0.586	#N/A	#N/A	SEC16	NA	NA	#N/A
KIsSSNSTEIPSVTGPDALK	S3(Phospho)	1	11/9	#N/A	#N/A	Q03761	#N/A	#N/A	0	#N/A	#N/A	1.18e-09/9.38e-08	#N/A	#N/A	0.738	#N/A	#N/A	0.738	#N/A	#N/A	TAF12	NA	NA	#N/A
KLAALEsPPPVLK	S7(Phospho)	1	5/3	#N/A	#N/A	P21576	#N/A	#N/A	0	#N/A	#N/A	5.832e-05/0.03939	#N/A	#N/A	0.32475	#N/A	#N/A	0.32475	#N/A	#N/A	VPS1	NA	NA	#N/A
KMPVSNVIDVSEtPEGEK	T13(Phospho)	1	5/3	#N/A	#N/A	P38630	#N/A	#N/A	0	#N/A	#N/A	0.0005509/0.009718	#N/A	#N/A	0.74775	#N/A	#N/A	0.74775	#N/A	#N/A	RFC1	NA	NA	#N/A
KNsDANVDDLNLAIANAALLDASASSR	S3(Phospho)	1	5/2	#N/A	#N/A	Q3E752	#N/A	#N/A	0	#N/A	#N/A	0.0002325/0.006098	#N/A	#N/A	0.4095	#N/A	#N/A	0.4095	#N/A	#N/A	YPR036W-A	NA	NA	#N/A
KNsLNIVAPLK	S3(Phospho)	1	3/1	#N/A	#N/A	P43574	#N/A	#N/A	0	#N/A	#N/A	8.44e-07/0.01429	#N/A	#N/A	0.531	#N/A	#N/A	0.531	#N/A	#N/A	GAT1	NA	NA	#N/A
KQDEDGAETAATtPLPSAAATSTK	T13(Phospho)	1	6/1	#N/A	#N/A	P33122	#N/A	#N/A	0	#N/A	#N/A	0.00421/0.01357	#N/A	#N/A	0.3245	#N/A	#N/A	0.3245	#N/A	#N/A	TYE7	NA	NA	#N/A
KtPGDEETTTFVPLENSQPSDTIR	T2(Phospho)	1	1/2	#N/A	#N/A	P46676	#N/A	#N/A	0	#N/A	#N/A	0.00624/0.02176	#N/A	#N/A	0.683	#N/A	#N/A	0.683	#N/A	#N/A	SUM1	NA	NA	#N/A
KVsFSTANEVHIIPSSDSSK	S3(Phospho)	1	4/2	#N/A	#N/A	P53203	#N/A	#N/A	0	#N/A	#N/A	1.189e-05/2.448e-06	#N/A	#N/A	0.557	#N/A	#N/A	0.557	#N/A	#N/A	PEX31	NA	NA	#N/A
LDHTTLSPISTsIPENSSDLQTSK	S12(Phospho)	0	3/1	#N/A	#N/A	P17121	#N/A	#N/A	0	#N/A	#N/A	0.0001843/9.689e-06	#N/A	#N/A	0.504	#N/A	#N/A	0.504	#N/A	#N/A	SAC7	NA	NA	#N/A
LGQMIIsQSR	S7(Phospho)	0	2/1	#N/A	#N/A	P39998	#N/A	#N/A	0.003	#N/A	#N/A	0.04652/0.06552	#N/A	#N/A	0.539	#N/A	#N/A	0.539	#N/A	#N/A	EDC3	NA	NA	#N/A
LGSsPSFLTQK	S4(Phospho)	0	5/4	#N/A	#N/A	Q12494	#N/A	#N/A	0	#N/A	#N/A	0.001484/0.001714	#N/A	#N/A	0.742	#N/A	#N/A	0.742	#N/A	#N/A	KCS1	NA	NA	#N/A
LIHENIELEsFIEEK	S10(Phospho)	0	3/2	#N/A	#N/A	Q04279	#N/A	#N/A	0	#N/A	#N/A	0.006095/0.04367	#N/A	#N/A	0.5165	#N/A	#N/A	0.5165	#N/A	#N/A	SEG1	NA	NA	#N/A
LNPDTDLELIKtPQR	T12(Phospho)	1	5/2	#N/A	#N/A	P38903	#N/A	#N/A	0	#N/A	#N/A	0.0005672/0.007793	#N/A	#N/A	0.328	#N/A	#N/A	0.328	#N/A	#N/A	RTS1	NA	NA	#N/A
LsPQVNLLPIKR	S2(Phospho)	1	4/2	#N/A	#N/A	P54791	#N/A	#N/A	0	#N/A	#N/A	0.005788/0.003988	#N/A	#N/A	0.45925	#N/A	#N/A	0.45925	#N/A	#N/A	ORC4	NA	NA	#N/A
LsPQVNLLPIK	S2(Phospho)	0	1/2	#N/A	#N/A	P54791	#N/A	#N/A	0	#N/A	#N/A	0.00369/0.02952	#N/A	#N/A	0.4325	#N/A	#N/A	0.4325	#N/A	#N/A	ORC4	NA	NA	#N/A
LTIFQQVDAPKsPK	S12(Phospho)	1	4/5	#N/A	#N/A	P32898	#N/A	#N/A	0	#N/A	#N/A	0.005779/0.006241	#N/A	#N/A	0.52025	#N/A	#N/A	0.52025	#N/A	#N/A	CYM1	NA	NA	#N/A
LVSQDSAsPLSLTFR	S8(Phospho)	0	4/2	#N/A	#N/A	P53250	#N/A	#N/A	0	#N/A	#N/A	0.002105/0.001128	#N/A	#N/A	0.219	#N/A	#N/A	0.219	#N/A	#N/A	TWF1	NA	NA	#N/A
NDDSKsPENADIAESEINTR	S6(Phospho)	1	6/7	#N/A	#N/A	P39521	#N/A	#N/A	0	#N/A	#N/A	0.0002697/0.003981	#N/A	#N/A	0.73825	#N/A	#N/A	0.73825	#N/A	#N/A	FHL1	NA	NA	#N/A
NEALLIELsPLKEDAGK	S9(Phospho)	1	4/3	#N/A	#N/A	P38080	#N/A	#N/A	0	#N/A	#N/A	2.528e-05/2.393e-05	#N/A	#N/A	0.5455	#N/A	#N/A	0.5455	#N/A	#N/A	AKL1	NA	NA	#N/A
NEAtPEAEQVKKEEQNIADGVEQK	T4(Phospho)	2	22/16	#N/A	#N/A	Q08245	#N/A	#N/A	0	#N/A	#N/A	1.882e-06/0.0003115	#N/A	#N/A	0.5685	#N/A	#N/A	0.5685	#N/A	#N/A	ZEO1	NA	NA	#N/A
NLINKsFEELR	S6(Phospho)	1	4/2	#N/A	#N/A	Q04007	#N/A	#N/A	0	#N/A	#N/A	0.02355/0.01071	#N/A	#N/A	0.495	#N/A	#N/A	0.495	#N/A	#N/A	SND1	NA	NA	#N/A
NVASGAPVQKEEPEQEEIAPSLPSRNsIPAPK	S27(Phospho)	2	4/1	#N/A	#N/A	P15891	#N/A	#N/A	0	#N/A	#N/A	0.009126/0.04275	#N/A	#N/A	0.7235	#N/A	#N/A	0.7235	#N/A	#N/A	ABP1	NA	NA	#N/A
NVsPMGDVPTDTKNEEASVPINR	S3(Phospho)	1	3/1	#N/A	#N/A	P38853	#N/A	#N/A	0	#N/A	#N/A	0.008285/0.000216	#N/A	#N/A	0.408	#N/A	#N/A	0.408	#N/A	#N/A	KEL1	NA	NA	#N/A
QLDANSsTTALDALNKE	S7(Phospho)	1	7/4	#N/A	#N/A	P34163	#N/A	#N/A	0	#N/A	#N/A	0.002217/0.0002829	#N/A	#N/A	0.7415	#N/A	#N/A	0.7415	#N/A	#N/A	TGL1	NA	NA	#N/A
RDsAPDNQGIYHTVISK	S3(Phospho)	1	2/3	#N/A	#N/A	P21339	#N/A	#N/A	0	#N/A	#N/A	0.06178/1.439e-05	#N/A	#N/A	0.47275	#N/A	#N/A	0.47275	#N/A	#N/A	MSB1	NA	NA	#N/A
RIsDVEVPHFTR	S3(Phospho)	1	2/1	#N/A	#N/A	P25389	#N/A	#N/A	0	#N/A	#N/A	0.004022/0.03281	#N/A	#N/A	0.5675	#N/A	#N/A	0.5675	#N/A	#N/A	KCC4	NA	NA	#N/A
RPLEQLSPtELHQGDRPNK	T9(Phospho)	0	2/2	#N/A	#N/A	P18412	#N/A	#N/A	0	#N/A	#N/A	0.01617/0.05299	#N/A	#N/A	0.4165	#N/A	#N/A	0.4165	#N/A	#N/A	TEC1	NA	NA	#N/A
RsFDVPPPPIDASSPFSQK	S2(Phospho)	1	12/6	#N/A	#N/A	P00950	#N/A	#N/A	0	#N/A	#N/A	8.095e-06/2.449e-05	#N/A	#N/A	0.618	#N/A	#N/A	0.618	#N/A	#N/A	GPM1	NA	NA	#N/A
SDISPSDKEVGYLsDGVPK	S14(Phospho)	1	1/1	#N/A	#N/A	P46949	#N/A	#N/A	0.001	#N/A	#N/A	0.01465/0.03791	#N/A	#N/A	0.439	#N/A	#N/A	0.439	#N/A	#N/A	FYV8	NA	NA	#N/A
SFQEGLPAPTSVTTSSDKPLtPTK	T21(Phospho)	0	20/11	#N/A	#N/A	P40087	#N/A	#N/A	0	#N/A	#N/A	7.607e-06/3.93e-10	#N/A	#N/A	0.69	#N/A	#N/A	0.69	#N/A	#N/A	DDI1	NA	NA	#N/A
SHsLVSHAPSIPR	S3(Phospho)	0	8/6	#N/A	#N/A	Q05812	#N/A	#N/A	0	#N/A	#N/A	0.001529/0.005186	#N/A	#N/A	0.43025	#N/A	#N/A	0.43025	#N/A	#N/A	MSC3	NA	NA	#N/A
sIDSISSSFIK	S1(Phospho)	0	3/2	#N/A	#N/A	A6ZX59	#N/A	#N/A	0	#N/A	#N/A	0.0005578/0.0001105	#N/A	#N/A	0.305	#N/A	#N/A	0.305	#N/A	#N/A	ATG13	NA	NA	#N/A
SLDVVsPGSLAEFEGSK	S6(Phospho)	0	5/5	#N/A	#N/A	P19880	#N/A	#N/A	0	#N/A	#N/A	1.26e-05/0.002729	#N/A	#N/A	0.4165	#N/A	#N/A	0.4165	#N/A	#N/A	YAP1	NA	NA	#N/A
SMSKPsPVLLPLK	S6(Phospho)	0	4/4	#N/A	#N/A	Q12515	#N/A	#N/A	0	#N/A	#N/A	0.006815/0.0002072	#N/A	#N/A	0.408	#N/A	#N/A	0.408	#N/A	#N/A	PAR32	NA	NA	#N/A
SNFNTASEPLAsASK	S12(Phospho)	0	1/3	#N/A	#N/A	P43585	#N/A	#N/A	0	#N/A	#N/A	0.08648/0.02646	#N/A	#N/A	0.7415	#N/A	#N/A	0.7415	#N/A	#N/A	VTC2	NA	NA	#N/A
sNLALAGGAFRP	S1(Phospho)	0	2/2	#N/A	#N/A	P38129	#N/A	#N/A	0	#N/A	#N/A	0.0002487/0.005668	#N/A	#N/A	0.67425	#N/A	#N/A	0.67425	#N/A	#N/A	TAF5	NA	NA	#N/A
SQsLSEITPGPHSR	S3(Phospho)	0	11/7	#N/A	#N/A	P35845	#N/A	#N/A	0	#N/A	#N/A	2.703e-06/0.000387	#N/A	#N/A	0.638	#N/A	#N/A	0.638	#N/A	#N/A	SWH1	NA	NA	#N/A
SSQIHIENEStEDILK	T11(Phospho)	0	2/1	#N/A	#N/A	C7GJ78	#N/A	#N/A	0	#N/A	#N/A	0.02348/0.01269	#N/A	#N/A	0.66225	#N/A	#N/A	0.66225	#N/A	#N/A	SPC29	NA	NA	#N/A
STESENQEIINILtPR	T14(Phospho)	0	1/1	#N/A	#N/A	P50090	#N/A	#N/A	0	#N/A	#N/A	0.0007531/0.01116	#N/A	#N/A	0.718	#N/A	#N/A	0.718	#N/A	#N/A	KEL2	NA	NA	#N/A
sTSSLLPLPGSSK	S1(Phospho)	0	3/2	#N/A	#N/A	Q02805	#N/A	#N/A	0	#N/A	#N/A	6.546e-06/0.000725	#N/A	#N/A	0.5225	#N/A	#N/A	0.5225	#N/A	#N/A	ROD1	NA	NA	#N/A
sVTEEVDRVNSRPDELENQEVLR	S1(Phospho)	1	3/1	#N/A	#N/A	P36126	#N/A	#N/A	0	#N/A	#N/A	0.001995/0.008682	#N/A	#N/A	0.3505	#N/A	#N/A	0.3505	#N/A	#N/A	SPO14	NA	NA	#N/A
tFNRTVEDITIDDISR	T1(Phospho)	1	1/1	#N/A	#N/A	Q02959	#N/A	#N/A	0	#N/A	#N/A	0.04231/0.02086	#N/A	#N/A	0.6685	#N/A	#N/A	0.6685	#N/A	#N/A	HOS3	NA	NA	#N/A
TLKPTFsFTEPAQK	S7(Phospho)	0	2/3	#N/A	#N/A	P20676	#N/A	#N/A	0	#N/A	#N/A	0.01985/0.03918	#N/A	#N/A	0.354	#N/A	#N/A	0.354	#N/A	#N/A	NUP1	NA	NA	#N/A
TLPELETELAPAVQtPPRR	T15(Phospho)	1	5/4	#N/A	#N/A	Q12416	#N/A	#N/A	0	#N/A	#N/A	0.0003857/0.0003115	#N/A	#N/A	0.486	#N/A	#N/A	0.486	#N/A	#N/A	WHI5	NA	NA	#N/A
TPTPTPPVVAEPAIsPRPVSQR	S15(Phospho)	0	6/3	#N/A	#N/A	P33338	#N/A	#N/A	0	#N/A	#N/A	2.627e-06/1.245e-05	#N/A	#N/A	0.6185	#N/A	#N/A	0.6185	#N/A	#N/A	SLA2	NA	NA	#N/A
TVLSDsAHFDVK	S6(Phospho)	0	7/5	#N/A	#N/A	P07260	#N/A	#N/A	0	#N/A	#N/A	0.0002542/0.006911	#N/A	#N/A	0.61875	#N/A	#N/A	0.61875	#N/A	#N/A	CDC33	NA	NA	#N/A
TVPPTAVNSTLNSTHGTETAsPK	S21(Phospho)	0	1/1	#N/A	#N/A	P08678	#N/A	#N/A	0.002	#N/A	#N/A	0.01905/0.05666	#N/A	#N/A	0.4485	#N/A	#N/A	0.4485	#N/A	#N/A	CYR1	NA	NA	#N/A
VAETALFSGNDGADsNPGDSAQVEEHK	S15(Phospho)	0	1/1	#N/A	#N/A	P53890	#N/A	#N/A	0.001	#N/A	#N/A	0.03303/0.09902	#N/A	#N/A	0.4605	#N/A	#N/A	0.4605	#N/A	#N/A	BNI5	NA	NA	#N/A
VAtPLSGGVPPAPLPK	T3(Phospho)	0	25/21	#N/A	#N/A	P38968	#N/A	#N/A	0	#N/A	#N/A	3.02e-07/8.996e-06	#N/A	#N/A	0.58625	#N/A	#N/A	0.58625	#N/A	#N/A	SEC31	NA	NA	#N/A
VAtPSIPQQPIPLKNDPIVDASLSK	T3(Phospho)	1	3/3	#N/A	#N/A	P34216	#N/A	#N/A	0	#N/A	#N/A	0.006521/0.04633	#N/A	#N/A	0.404	#N/A	#N/A	0.404	#N/A	#N/A	EDE1	NA	NA	#N/A
VAtPSIPQQPIPLK	T3(Phospho)	0	6/4	#N/A	#N/A	P34216	#N/A	#N/A	0	#N/A	#N/A	0.001081/0.000395	#N/A	#N/A	0.3525	#N/A	#N/A	0.3525	#N/A	#N/A	EDE1	NA	NA	#N/A
VPTVGsYGVAGATLPETIPTSK	S6(Phospho)	0	11/13	#N/A	#N/A	P38250	#N/A	#N/A	0	#N/A	#N/A	3.43e-07/4.887e-06	#N/A	#N/A	0.692	#N/A	#N/A	0.692	#N/A	#N/A	IST2	NA	NA	#N/A
VsLSSPKSPQENDTVVDILGDAHSK	S2(Phospho)	1	10/3	#N/A	#N/A	Q06336	#N/A	#N/A	0	#N/A	#N/A	0.004534/5.392e-05	#N/A	#N/A	0.48825	#N/A	#N/A	0.48825	#N/A	#N/A	GGA1	NA	NA	#N/A
AADQADESSPLLSPsNSNHPSEHPQQDLNNK	S15(Phospho)	0	2	#N/A	#N/A	Q12296	#N/A	#N/A	0	#N/A	#N/A	0.005497	#N/A	#N/A	0.169	#N/A	#N/A	0.169	#N/A	#N/A	MAM3	NA	NA	#N/A
AADtPETSDAVHTEQKPEEEKETLQEE	T4(Phospho)	1	3	#N/A	#N/A	P38351	#N/A	#N/A	0	#N/A	#N/A	0.001489	#N/A	#N/A	0.3715	#N/A	#N/A	0.3715	#N/A	#N/A	PAF1	NA	NA	#N/A
AALDEPDLNAVMTNEDsIDLNASEVDHSSR	S17(Phospho)	0	1	#N/A	#N/A	P40357	#N/A	#N/A	0.008	#N/A	#N/A	0.1036	#N/A	#N/A	0.232	#N/A	#N/A	0.232	#N/A	#N/A	SEC9	NA	NA	#N/A
AALSDItNSFNK	T7(Phospho)	0	1	#N/A	#N/A	P34244	#N/A	#N/A	0.004	#N/A	#N/A	0.07311	#N/A	#N/A	0.456	#N/A	#N/A	0.456	#N/A	#N/A	HSL1	NA	NA	#N/A
AAsPFSSMK	S3(Phospho)	0	2	#N/A	#N/A	P32909	#N/A	#N/A	0	#N/A	#N/A	0.0044	#N/A	#N/A	0.671	#N/A	#N/A	0.671	#N/A	#N/A	SMY2	NA	NA	#N/A
ADsLDFVDGYDAK	S3(Phospho)	0	1	#N/A	#N/A	P46970	#N/A	#N/A	0	#N/A	#N/A	0.02297	#N/A	#N/A	0.457	#N/A	#N/A	0.457	#N/A	#N/A	NMD5	NA	NA	#N/A
ADTLKPLPSVTSFGsPR	S15(Phospho)	0	3	#N/A	#N/A	Q08001	#N/A	#N/A	0.002	#N/A	#N/A	0.02839	#N/A	#N/A	0.739	#N/A	#N/A	0.739	#N/A	#N/A	LAM6	NA	NA	#N/A
AFsIIPSQR	S3(Phospho)	0	3	#N/A	#N/A	A6ZQG7	#N/A	#N/A	0	#N/A	#N/A	0.005686	#N/A	#N/A	0.517	#N/A	#N/A	0.517	#N/A	#N/A	HAL5	NA	NA	#N/A
AGSGTsQLDQLAALQALSSSLNK	S6(Phospho)	0	3	#N/A	#N/A	Q99383	#N/A	#N/A	0	#N/A	#N/A	0.0006942	#N/A	#N/A	0.629	#N/A	#N/A	0.629	#N/A	#N/A	HRP1	NA	NA	#N/A
AIDDsLELVQPLPASK	S5(Phospho)	0	3	#N/A	#N/A	Q99247	#N/A	#N/A	0	#N/A	#N/A	0.002648	#N/A	#N/A	0.1395	#N/A	#N/A	0.1395	#N/A	#N/A	YOL087C	NA	NA	#N/A
AIsPDITLFNK	S3(Phospho)	0	5/3	#N/A	#N/A	Q04066	#N/A	#N/A	0	#N/A	#N/A	0.007708/0.003572	#N/A	#N/A	0.433	#N/A	#N/A	0.433	#N/A	#N/A	BNA7	NA	NA	#N/A
AISSDQLFGRGsFDEAANR	S12(Phospho)	1	1	#N/A	#N/A	P38682	#N/A	#N/A	0.006	#N/A	#N/A	0.07867	#N/A	#N/A	0.427	#N/A	#N/A	0.427	#N/A	#N/A	GLO3	NA	NA	#N/A
ALENPtRPFLAILGGAK	T6(Phospho)	0	2	#N/A	#N/A	P00560	#N/A	#N/A	0	#N/A	#N/A	0.004193	#N/A	#N/A	0.467	#N/A	#N/A	0.467	#N/A	#N/A	PGK1	NA	NA	#N/A
ANsEPPTPAGTPNVPTR	S3(Phospho)	0	7/4	#N/A	#N/A	P40563	#N/A	#N/A	0	#N/A	#N/A	1.574e-05/0.0003393	#N/A	#N/A	0.664	#N/A	#N/A	0.664	#N/A	#N/A	AIM21	NA	NA	#N/A
ANSIPSVIGAQEPPQEASPAEEAtK	T24(Phospho)	0	1	#N/A	#N/A	P14922	#N/A	#N/A	0.001	#N/A	#N/A	0.01375	#N/A	#N/A	0.356	#N/A	#N/A	0.356	#N/A	#N/A	CYC8	NA	NA	#N/A
APIGTVVSPySK	Y10(Phospho)	0	1	#N/A	#N/A	P32909	#N/A	#N/A	0.001	#N/A	#N/A	0.02853	#N/A	#N/A	0.04	#N/A	#N/A	0.04	#N/A	#N/A	SMY2	NA	NA	#N/A
APKPPSYPSPVQPPQsPSFNNR	S16(Phospho)	0	1	#N/A	#N/A	P38041	#N/A	#N/A	0	#N/A	#N/A	0.0104	#N/A	#N/A	0.121	#N/A	#N/A	0.121	#N/A	#N/A	BOI1	NA	NA	#N/A
APQIIHsSPEFITSTR	S7(Phospho)	0	3	#N/A	#N/A	Q12132	#N/A	#N/A	0.003	#N/A	#N/A	0.04695	#N/A	#N/A	0.17	#N/A	#N/A	0.17	#N/A	#N/A	USV1	NA	NA	#N/A
APSSVsMVSPPPLHK	S6(Phospho)	0	23	#N/A	#N/A	P38968	#N/A	#N/A	0	#N/A	#N/A	4.845e-05	#N/A	#N/A	0.1945	#N/A	#N/A	0.1945	#N/A	#N/A	SEC31	NA	NA	#N/A
APTAsQLQNPPPPPSTTK	S5(Phospho)	0	7	#N/A	#N/A	P53252	#N/A	#N/A	0	#N/A	#N/A	0.01351	#N/A	#N/A	0.469	#N/A	#N/A	0.469	#N/A	#N/A	PIL1	NA	NA	#N/A
APVAsPRPAATPNLSK	S5(Phospho)	0	6/5	#N/A	#N/A	Q12117	#N/A	#N/A	0	#N/A	#N/A	0.0001181/0.0004347	#N/A	#N/A	0.407	#N/A	#N/A	0.407	#N/A	#N/A	MRH1	NA	NA	#N/A
AsAPGSVILLENLR	S2(Phospho)	0	1/2	#N/A	#N/A	P00560	#N/A	#N/A	0	#N/A	#N/A	0.01803/6.708e-05	#N/A	#N/A	0.467	#N/A	#N/A	0.467	#N/A	#N/A	PGK1	NA	NA	#N/A
AsLPIIDDSLSYDLVNK	S2(Phospho)	0	1	#N/A	#N/A	P33748	#N/A	#N/A	0	#N/A	#N/A	0.01661	#N/A	#N/A	0.521	#N/A	#N/A	0.521	#N/A	#N/A	MSN2	NA	NA	#N/A
ASNLAKPSVDDDDsPANIK	S14(Phospho)	0	1	#N/A	#N/A	Q08972	#N/A	#N/A	0.008	#N/A	#N/A	0.1081	#N/A	#N/A	0.067	#N/A	#N/A	0.067	#N/A	#N/A	NEW1	NA	NA	#N/A
AtSADLTSELETVEELHKK	T2(Phospho)	1	2	#N/A	#N/A	Q03281	#N/A	#N/A	0	#N/A	#N/A	0.0006938	#N/A	#N/A	0.579	#N/A	#N/A	0.579	#N/A	#N/A	HEH2	NA	NA	#N/A
AVGPESDSRVEsPGMTGQIK	S12(Phospho)	1	1	#N/A	#N/A	P23201	#N/A	#N/A	0.002	#N/A	#N/A	0.03038	#N/A	#N/A	0.396	#N/A	#N/A	0.396	#N/A	#N/A	SPA2	NA	NA	#N/A
AVQESDsTTsRIIEEHESPIDAEK	S7(Phospho); S10(Phospho)	1	2	#N/A	#N/A	Q06689	#N/A	#N/A	0	#N/A	#N/A	0.000313	#N/A	#N/A	0.588	#N/A	#N/A	0.588	#N/A	#N/A	YLR413W	NA	NA	#N/A
AYIKEDDDEKPQsGDETSATKPLSSR	S13(Phospho)	1	3	#N/A	#N/A	P39996	#N/A	#N/A	0	#N/A	#N/A	5.589e-06	#N/A	#N/A	0.6245	#N/A	#N/A	0.6245	#N/A	#N/A	GTT3	NA	NA	#N/A
AySGDISAADDNLNPFER	Y2(Phospho)	0	4/5	#N/A	#N/A	B3LN45	#N/A	#N/A	0	#N/A	#N/A	2.616e-05/0.0001767	#N/A	#N/A	0.5	#N/A	#N/A	0.5	#N/A	#N/A	AIM3	NA	NA	#N/A
CTGGIILtASHNPGGPENDMGIK	T8(Phospho)	0	1	#N/A	#N/A	P37012	#N/A	#N/A	0.006	#N/A	#N/A	0.0928	#N/A	#N/A	0.42	#N/A	#N/A	0.42	#N/A	#N/A	PGM2	NA	NA	#N/A
DANIKPVVNAAVNDNQsKVSVATEQTK	S17(Phospho)	1	1	#N/A	#N/A	P38250	#N/A	#N/A	0.006	#N/A	#N/A	0.07936	#N/A	#N/A	0.6	#N/A	#N/A	0.6	#N/A	#N/A	IST2	NA	NA	#N/A
DAQGEESTINtPTGDESGEVVK	T11(Phospho)	0	2	#N/A	#N/A	P53883	#N/A	#N/A	0	#N/A	#N/A	0.001289	#N/A	#N/A	0.685	#N/A	#N/A	0.685	#N/A	#N/A	NOP13	NA	NA	#N/A
DFsFANLK	S3(Phospho)	0	1	#N/A	#N/A	P36076	#N/A	#N/A	0.002	#N/A	#N/A	0.02145	#N/A	#N/A	0.502	#N/A	#N/A	0.502	#N/A	#N/A	CAB3	NA	NA	#N/A
DGKKsNLsSPSSASSSASPATTVTK	S5(Phospho); S8(Phospho)	2	1	#N/A	#N/A	P40850	#N/A	#N/A	0.007	#N/A	#N/A	0.1066	#N/A	#N/A	0.525	#N/A	#N/A	0.525	#N/A	#N/A	MKT1	NA	NA	#N/A
DIDNEKGPEQLKsPEVQR	S13(Phospho)	2	1/1	#N/A	#N/A	P23201	#N/A	#N/A	0.003	#N/A	#N/A	0.03825/0.08072	#N/A	#N/A	0.53	#N/A	#N/A	0.53	#N/A	#N/A	SPA2	NA	NA	#N/A
DIEsDGFIKDSLFQIR	S4(Phospho)	1	4	#N/A	#N/A	A6ZRW8	#N/A	#N/A	0	#N/A	#N/A	0.01742	#N/A	#N/A	0.4825	#N/A	#N/A	0.4825	#N/A	#N/A	SCY_4679	NA	NA	#N/A
DLPSLGsNAAFANVK	S7(Phospho)	0	2/2	#N/A	#N/A	P06105	#N/A	#N/A	0	#N/A	#N/A	0.0003569/0.00513	#N/A	#N/A	0.357	#N/A	#N/A	0.357	#N/A	#N/A	SCP160	NA	NA	#N/A
DLsLSSVANAQDVTK	S3(Phospho)	0	5/3	#N/A	#N/A	Q08967	#N/A	#N/A	0	#N/A	#N/A	6.857e-06/8.68e-05	#N/A	#N/A	0.4485	#N/A	#N/A	0.4485	#N/A	#N/A	FLC1	NA	NA	#N/A
DNVGNsSDTEDMDEIDVQDKK	S6(Phospho)	1	1	#N/A	#N/A	Q06833	#N/A	#N/A	0	#N/A	#N/A	0.001005	#N/A	#N/A	0.729	#N/A	#N/A	0.729	#N/A	#N/A	YPR091C	NA	NA	#N/A
DQELVTPtLNIDYKPIIR	T8(Phospho)	0	1	#N/A	#N/A	Q04217	#N/A	#N/A	0	#N/A	#N/A	0.01903	#N/A	#N/A	0.525	#N/A	#N/A	0.525	#N/A	#N/A	ECM16	NA	NA	#N/A
DQTIDsTFYLAHK	S6(Phospho)	0	1	#N/A	#N/A	P53898	#N/A	#N/A	0.001	#N/A	#N/A	0.0359	#N/A	#N/A	0.603	#N/A	#N/A	0.603	#N/A	#N/A	NSG2	NA	NA	#N/A
DQTIDStFYLAHK	T7(Phospho)	0	2	#N/A	#N/A	P53898	#N/A	#N/A	0.001	#N/A	#N/A	0.04224	#N/A	#N/A	0.523	#N/A	#N/A	0.523	#N/A	#N/A	NSG2	NA	NA	#N/A
DSGYSSSsPGQLLDILNSK	S8(Phospho)	0	2	#N/A	#N/A	A6ZRW5	#N/A	#N/A	0	#N/A	#N/A	0.0009729	#N/A	#N/A	0.299	#N/A	#N/A	0.299	#N/A	#N/A	DCP2	NA	NA	#N/A
DVENLNTSSsPSSDLYIR	S10(Phospho)	0	2	#N/A	#N/A	P16649	#N/A	#N/A	0	#N/A	#N/A	0.008016	#N/A	#N/A	0.731	#N/A	#N/A	0.731	#N/A	#N/A	TUP1	NA	NA	#N/A
DYIMsPVGNPEGPEKPNKK	S5(Phospho)	1	14	#N/A	#N/A	P14540	#N/A	#N/A	0	#N/A	#N/A	0.0001422	#N/A	#N/A	0.459	#N/A	#N/A	0.459	#N/A	#N/A	FBA1	NA	NA	#N/A
EAsPAQYSHSLHER	S3(Phospho)	0	3	#N/A	#N/A	P38085	#N/A	#N/A	0	#N/A	#N/A	0.001837	#N/A	#N/A	0.13	#N/A	#N/A	0.13	#N/A	#N/A	TAT1	NA	NA	#N/A
EAtPVLPANEAVKDTLTETSNEK	T3(Phospho)	1	2	#N/A	#N/A	P39936	#N/A	#N/A	0	#N/A	#N/A	6.633e-06	#N/A	#N/A	0.127	#N/A	#N/A	0.127	#N/A	#N/A	TIF4632	NA	NA	#N/A
EDDNTPAGHAGNPTNIsSPIVANSPNK	S17(Phospho)	0	2	#N/A	#N/A	Q05166	#N/A	#N/A	0	#N/A	#N/A	0.0005546	#N/A	#N/A	0.528	#N/A	#N/A	0.528	#N/A	#N/A	ASM4	NA	NA	#N/A
EGEVEPVDMyTPDTAADEEAR	Y10(Phospho)	0	1	#N/A	#N/A	P0CI39	#N/A	#N/A	0.002	#N/A	#N/A	0.04501	#N/A	#N/A	0.394	#N/A	#N/A	0.394	#N/A	#N/A	STE2	NA	NA	#N/A
EIDDLLsSHKDEITSGNEAK	S7(Phospho)	1	1	#N/A	#N/A	P32916	#N/A	#N/A	0.001	#N/A	#N/A	0.01218	#N/A	#N/A	0.49	#N/A	#N/A	0.49	#N/A	#N/A	SRP101	NA	NA	#N/A
EIIsGTsETHSSNNPFEIHSSNIDSELR	S4(Phospho); S7(Phospho)	0	1	#N/A	#N/A	P25360	#N/A	#N/A	0	#N/A	#N/A	0.005989	#N/A	#N/A	0.232	#N/A	#N/A	0.232	#N/A	#N/A	PHO87	NA	NA	#N/A
EISIVSVsPR	S8(Phospho)	0	1	#N/A	#N/A	P50942	#N/A	#N/A	0	#N/A	#N/A	0.004679	#N/A	#N/A	0.652	#N/A	#N/A	0.652	#N/A	#N/A	INP52	NA	NA	#N/A
EKEDEENDITNSHINRLtPLYETSAR	T18(Phospho)	2	1	#N/A	#N/A	Q08581	#N/A	#N/A	0.006	#N/A	#N/A	0.08337	#N/A	#N/A	0.559	#N/A	#N/A	0.559	#N/A	#N/A	SLK19	NA	NA	#N/A
ELNLIDFDDDTTANTPSVtSPSK	T19(Phospho)	0	3	#N/A	#N/A	Q06336	#N/A	#N/A	0.002	#N/A	#N/A	0.02015	#N/A	#N/A	0.163	#N/A	#N/A	0.163	#N/A	#N/A	GGA1	NA	NA	#N/A
ELPTAQTVAAKPsPFRR	S13(Phospho)	1	1	#N/A	#N/A	P39535	#N/A	#N/A	0.002	#N/A	#N/A	0.03159	#N/A	#N/A	0.332	#N/A	#N/A	0.332	#N/A	#N/A	PHO90	NA	NA	#N/A
ELPTAQTVAAKPsPFR	S13(Phospho)	0	1	#N/A	#N/A	P39535	#N/A	#N/A	0.002	#N/A	#N/A	0.0213	#N/A	#N/A	0.198	#N/A	#N/A	0.198	#N/A	#N/A	PHO90	NA	NA	#N/A
ELsAEKEAQADAAAEIAEDAAEAEDAGKPK	S3(Phospho)	1	14/2	#N/A	#N/A	P39015	#N/A	#N/A	0	#N/A	#N/A	1.05e-08/1.75e-08	#N/A	#N/A	0.494	#N/A	#N/A	0.494	#N/A	#N/A	STM1	NA	NA	#N/A
ENNVVSPGVsSPNHTTTDPAITSK	S10(Phospho)	0	1	#N/A	#N/A	Q04279	#N/A	#N/A	0.003	#N/A	#N/A	0.04277	#N/A	#N/A	0.065	#N/A	#N/A	0.065	#N/A	#N/A	SEG1	NA	NA	#N/A
ENsLETTFSSVNTR	S3(Phospho)	0	1/1	#N/A	#N/A	Q01560	#N/A	#N/A	0	#N/A	#N/A	0.008108/0.000215	#N/A	#N/A	0.444	#N/A	#N/A	0.444	#N/A	#N/A	NPL3	NA	NA	#N/A
ENTFENSsPAAQVVSQR	S8(Phospho)	0	2	#N/A	#N/A	Q03388	#N/A	#N/A	0	#N/A	#N/A	0.0005058	#N/A	#N/A	0.636	#N/A	#N/A	0.636	#N/A	#N/A	VPS72	NA	NA	#N/A
EQAEASIDNLKNEAtPEAEQVKK	T15(Phospho)	2	42	#N/A	#N/A	Q08245	#N/A	#N/A	0	#N/A	#N/A	2.389e-05	#N/A	#N/A	0.556	#N/A	#N/A	0.556	#N/A	#N/A	ZEO1	NA	NA	#N/A
ERDDYDLPSISSLPGsSSGSRTDVR	S16(Phospho)	2	2	#N/A	#N/A	Q05580	#N/A	#N/A	0.004	#N/A	#N/A	0.07317	#N/A	#N/A	0.376	#N/A	#N/A	0.376	#N/A	#N/A	HEL2	NA	NA	#N/A
ERPSTANSSSItPTPVTPNNLIQIK	T12(Phospho)	0	1	#N/A	#N/A	P46676	#N/A	#N/A	0.003	#N/A	#N/A	0.03788	#N/A	#N/A	0.221	#N/A	#N/A	0.221	#N/A	#N/A	SUM1	NA	NA	#N/A
ESASHEtPTDLRPVIPR	T7(Phospho)	0	5	#N/A	#N/A	P36041	#N/A	#N/A	0	#N/A	#N/A	0.007983	#N/A	#N/A	0.209	#N/A	#N/A	0.209	#N/A	#N/A	EAP1	NA	NA	#N/A
EsGADIEPPVQTSLLDDCQTLK	S2(Phospho)	0	1	#N/A	#N/A	P24521	#N/A	#N/A	0.007	#N/A	#N/A	0.1025	#N/A	#N/A	0.027	#N/A	#N/A	0.027	#N/A	#N/A	ERG8	NA	NA	#N/A
EsGSTPISISNAPTFNPK	S2(Phospho)	0	4/1	#N/A	#N/A	P39705	#N/A	#N/A	0	#N/A	#N/A	0.001041/0.09818	#N/A	#N/A	0.094	#N/A	#N/A	0.094	#N/A	#N/A	NUP60	NA	NA	#N/A
ESHVVASSTLTGIsPTSAK	S14(Phospho)	0	5/4	#N/A	#N/A	Q12100	#N/A	#N/A	0	#N/A	#N/A	0.003706/0.001462	#N/A	#N/A	0.625	#N/A	#N/A	0.625	#N/A	#N/A	RTK1	NA	NA	#N/A
EsIISTGSEFLPPPK	S2(Phospho)	0	5	#N/A	#N/A	P48415	#N/A	#N/A	0	#N/A	#N/A	0.00375	#N/A	#N/A	0.463	#N/A	#N/A	0.463	#N/A	#N/A	SEC16	NA	NA	#N/A
ESIIsTGSEFLPPPK	S5(Phospho)	0	7	#N/A	#N/A	P48415	#N/A	#N/A	0	#N/A	#N/A	0.02516	#N/A	#N/A	0.604	#N/A	#N/A	0.604	#N/A	#N/A	SEC16	NA	NA	#N/A
EsISGTPTPTSIPHEEQR	S2(Phospho)	0	6	#N/A	#N/A	Q06608	#N/A	#N/A	0	#N/A	#N/A	0.001598	#N/A	#N/A	0.565	#N/A	#N/A	0.565	#N/A	#N/A	YPR172W	NA	NA	#N/A
ESISGtPTPTSIPHEEQR	T6(Phospho)	0	14	#N/A	#N/A	Q06608	#N/A	#N/A	0	#N/A	#N/A	5.527e-06	#N/A	#N/A	0.291	#N/A	#N/A	0.291	#N/A	#N/A	YPR172W	NA	NA	#N/A
ESLtSSSLPGTSFTPTSTK	T4(Phospho)	0	3	#N/A	#N/A	P53974	#N/A	#N/A	0	#N/A	#N/A	0.0004307	#N/A	#N/A	0.5685	#N/A	#N/A	0.5685	#N/A	#N/A	ARK1	NA	NA	#N/A
ESMssIFsNAHGPTTPTSAMNLPIR	S4(Phospho); S5(Phospho); S8(Phospho)	0	1	#N/A	#N/A	Q03177	#N/A	#N/A	0.009	#N/A	#N/A	0.1132	#N/A	#N/A	0.018	#N/A	#N/A	0.018	#N/A	#N/A	YMR102C	NA	NA	#N/A
ETERsPSSSPIHNATKPEEAVK	S5(Phospho)	1	2	#N/A	#N/A	P06102	#N/A	#N/A	0	#N/A	#N/A	9.086e-05	#N/A	#N/A	0.718	#N/A	#N/A	0.718	#N/A	#N/A	NOT3	NA	NA	#N/A
EtERSPSSSPIHNATKPEEAVK	T2(Phospho)	1	3	#N/A	#N/A	P06102	#N/A	#N/A	0	#N/A	#N/A	0.002233	#N/A	#N/A	0.704	#N/A	#N/A	0.704	#N/A	#N/A	NOT3	NA	NA	#N/A
ETQDLLQsPQFQQAQTFGR	S8(Phospho)	0	7	#N/A	#N/A	P32660	#N/A	#N/A	0	#N/A	#N/A	0.0008389	#N/A	#N/A	0.0245	#N/A	#N/A	0.0245	#N/A	#N/A	DNF1	NA	NA	#N/A
ETVDDDsETLNQLQDR	S7(Phospho)	0	3	#N/A	#N/A	P38809	#N/A	#N/A	0	#N/A	#N/A	0.0006147	#N/A	#N/A	0.6445	#N/A	#N/A	0.6445	#N/A	#N/A	YHR097C	NA	NA	#N/A
EVDSsVITAADELK	S5(Phospho)	0	1	#N/A	#N/A	Q03897	#N/A	#N/A	0.006	#N/A	#N/A	0.07543	#N/A	#N/A	0.571	#N/A	#N/A	0.571	#N/A	#N/A	MTC5	NA	NA	#N/A
FALDsPPQSPR	S5(Phospho)	0	2	#N/A	#N/A	P34233	#N/A	#N/A	0.001	#N/A	#N/A	0.03913	#N/A	#N/A	0.4105	#N/A	#N/A	0.4105	#N/A	#N/A	ASH1	NA	NA	#N/A
FASSsPISEGFR	S5(Phospho)	0	3	#N/A	#N/A	P32634	#N/A	#N/A	0	#N/A	#N/A	0.002871	#N/A	#N/A	0.3245	#N/A	#N/A	0.3245	#N/A	#N/A	PMD1	NA	NA	#N/A
FDEDGKsIR	S7(Phospho)	1	1	#N/A	#N/A	P38250	#N/A	#N/A	0.008	#N/A	#N/A	0.1029	#N/A	#N/A	0.709	#N/A	#N/A	0.709	#N/A	#N/A	IST2	NA	NA	#N/A
FDLKDTEEsLGHDSASASSASR	S9(Phospho)	1	1	#N/A	#N/A	Q07541	#N/A	#N/A	0	#N/A	#N/A	5.892e-05	#N/A	#N/A	0.738	#N/A	#N/A	0.738	#N/A	#N/A	YDL121C	NA	NA	#N/A
FDPSQLTAPAASAPEGIVGTtPPAIVPLKR	T21(Phospho)	1	2/2	#N/A	#N/A	A6ZSB3	#N/A	#N/A	0	#N/A	#N/A	0.006613/0.09248	#N/A	#N/A	0.6705	#N/A	#N/A	0.6705	#N/A	#N/A	DBP6	NA	NA	#N/A
FEAAEsDVKVEPGLGMGITSSQSEK	S6(Phospho)	1	1	#N/A	#N/A	P32457	#N/A	#N/A	0	#N/A	#N/A	0.02793	#N/A	#N/A	0.585	#N/A	#N/A	0.585	#N/A	#N/A	CDC3	NA	NA	#N/A
FEENVSVDDTTAtPK	T13(Phospho)	0	1	#N/A	#N/A	P07260	#N/A	#N/A	0	#N/A	#N/A	0.005745	#N/A	#N/A	0.376	#N/A	#N/A	0.376	#N/A	#N/A	CDC33	NA	NA	#N/A
FFQQFEPSEEPTsPTR	S13(Phospho)	0	1	#N/A	#N/A	P40020	#N/A	#N/A	0.006	#N/A	#N/A	0.08419	#N/A	#N/A	0.446	#N/A	#N/A	0.446	#N/A	#N/A	FIR1	NA	NA	#N/A
FGSDtDDDDIDLKPVEGGKDPDNQSLPNSEK	T5(Phospho)	1	4	#N/A	#N/A	P40535	#N/A	#N/A	0	#N/A	#N/A	8.675e-05	#N/A	#N/A	0.734	#N/A	#N/A	0.734	#N/A	#N/A	CST6	NA	NA	#N/A
FGsDTDDDDIDLKPVEGGK	S3(Phospho)	0	1	#N/A	#N/A	P40535	#N/A	#N/A	0.001	#N/A	#N/A	0.02927	#N/A	#N/A	0.604	#N/A	#N/A	0.604	#N/A	#N/A	CST6	NA	NA	#N/A
FGsPSASDIESPNPK	S3(Phospho)	0	6/2	#N/A	#N/A	P47104	#N/A	#N/A	0	#N/A	#N/A	4.817e-05/0.0001251	#N/A	#N/A	0.216	#N/A	#N/A	0.216	#N/A	#N/A	RAV1	NA	NA	#N/A
FLDNHEVDSIVsLER	S12(Phospho)	0	2	#N/A	#N/A	P53858	#N/A	#N/A	0.002	#N/A	#N/A	0.0479	#N/A	#N/A	0.299	#N/A	#N/A	0.299	#N/A	#N/A	BNI4	NA	NA	#N/A
FQsPSLLEQSSR	S3(Phospho)	0	2/2	#N/A	#N/A	P53236	#N/A	#N/A	0	#N/A	#N/A	0.0008789/0.005551	#N/A	#N/A	0.222	#N/A	#N/A	0.222	#N/A	#N/A	RSC1	NA	NA	#N/A
FsPSLPSAVSFTVPEVER	S2(Phospho)	0	2	#N/A	#N/A	P36076	#N/A	#N/A	0	#N/A	#N/A	0.001586	#N/A	#N/A	0.6655	#N/A	#N/A	0.6655	#N/A	#N/A	CAB3	NA	NA	#N/A
FsRSNLALAGGAFRP	S2(Phospho)	1	1	#N/A	#N/A	P38129	#N/A	#N/A	0.007	#N/A	#N/A	0.09619	#N/A	#N/A	0.542	#N/A	#N/A	0.542	#N/A	#N/A	TAF5	NA	NA	#N/A
FSsSPNSSVLENNR	S3(Phospho)	0	1	#N/A	#N/A	P25042	#N/A	#N/A	0.002	#N/A	#N/A	0.03532	#N/A	#N/A	0.663	#N/A	#N/A	0.663	#N/A	#N/A	ROX1	NA	NA	#N/A
GATPISEEyGETTIVPDMHTR	Y9(Phospho)	0	1	#N/A	#N/A	P47044	#N/A	#N/A	0.004	#N/A	#N/A	0.07132	#N/A	#N/A	0.281	#N/A	#N/A	0.281	#N/A	#N/A	YJL055W	NA	NA	#N/A
GDSTPVQPDLSVtPQK	T13(Phospho)	0	4/1	#N/A	#N/A	P39705	#N/A	#N/A	0.002	#N/A	#N/A	0.04569/0.01073	#N/A	#N/A	0.404	#N/A	#N/A	0.404	#N/A	#N/A	NUP60	NA	NA	#N/A
GDYGNNIsPERPSFR	S8(Phospho)	0	1	#N/A	#N/A	P31374	#N/A	#N/A	0.002	#N/A	#N/A	0.02502	#N/A	#N/A	0.271	#N/A	#N/A	0.271	#N/A	#N/A	PSK1	NA	NA	#N/A
GGsITLESGSYK	S3(Phospho)	0	2	#N/A	#N/A	P32583	#N/A	#N/A	0	#N/A	#N/A	0.01507	#N/A	#N/A	0.441	#N/A	#N/A	0.441	#N/A	#N/A	SRP40	NA	NA	#N/A
GIDLTNVTLPDtPTYSK	T12(Phospho)	0	3	#N/A	#N/A	P00817	#N/A	#N/A	0	#N/A	#N/A	0.028	#N/A	#N/A	0.518	#N/A	#N/A	0.518	#N/A	#N/A	IPP1	NA	NA	#N/A
GIDLTNVTLPDTPtYSK	T14(Phospho)	0	2	#N/A	#N/A	P00817	#N/A	#N/A	0.001	#N/A	#N/A	0.02826	#N/A	#N/A	0.458	#N/A	#N/A	0.458	#N/A	#N/A	IPP1	NA	NA	#N/A
GIIIDDsGLDEEDLYSGVDR	S7(Phospho)	0	1	#N/A	#N/A	P53297	#N/A	#N/A	0.001	#N/A	#N/A	0.03557	#N/A	#N/A	0.338	#N/A	#N/A	0.338	#N/A	#N/A	PBP1	NA	NA	#N/A
GLHGPSAAsSSPVISANNFVDPVSSGTPYSSNSSR	S9(Phospho)	0	1	#N/A	#N/A	P37304	#N/A	#N/A	0	#N/A	#N/A	0.001583	#N/A	#N/A	0.103	#N/A	#N/A	0.103	#N/A	#N/A	PAM1	NA	NA	#N/A
GSDtPVKQNSILDEHLEK	T4(Phospho)	1	8	#N/A	#N/A	P41832	#N/A	#N/A	0	#N/A	#N/A	0.0007192	#N/A	#N/A	0.2045	#N/A	#N/A	0.2045	#N/A	#N/A	BNI1	NA	NA	#N/A
GsTPCLIGDSIR	S2(Phospho)	0	4	#N/A	#N/A	Q06146	#N/A	#N/A	0	#N/A	#N/A	0.009772	#N/A	#N/A	0.546	#N/A	#N/A	0.546	#N/A	#N/A	YLR257W	NA	NA	#N/A
GSVPTIYQEIDENDsEALAELAHSHVTFK	S15(Phospho)	0	1	#N/A	#N/A	Q05497	#N/A	#N/A	0	#N/A	#N/A	0.002025	#N/A	#N/A	0.514	#N/A	#N/A	0.514	#N/A	#N/A	YDR338C	NA	NA	#N/A
GVFQGVHDsAEKGKDNAEGQGESLADQAR	S9(Phospho)	2	1	#N/A	#N/A	P22943	#N/A	#N/A	0.008	#N/A	#N/A	0.09757	#N/A	#N/A	0.157	#N/A	#N/A	0.157	#N/A	#N/A	HSP12	NA	NA	#N/A
GYsLGHGPTHPSNMSNVDDLSHK	S3(Phospho)	0	2	#N/A	#N/A	P32793	#N/A	#N/A	0	#N/A	#N/A	0.02313	#N/A	#N/A	0.606	#N/A	#N/A	0.606	#N/A	#N/A	YSC84	NA	NA	#N/A
HEtPLNIRPTsPYTLNPPVER	T3(Phospho); S11(Phospho)	0	3	#N/A	#N/A	P51601	#N/A	#N/A	0	#N/A	#N/A	0.00845	#N/A	#N/A	0.505	#N/A	#N/A	0.505	#N/A	#N/A	FOL2	NA	NA	#N/A
HFsPSFSNR	S3(Phospho)	0	1	#N/A	#N/A	P53604	#N/A	#N/A	0	#N/A	#N/A	0.01433	#N/A	#N/A	0.038	#N/A	#N/A	0.038	#N/A	#N/A	MSO1	NA	NA	#N/A
HIATPAPsPPsSPQLMHLGEGPRPR	S8(Phospho); S11(Phospho)	0	2	#N/A	#N/A	P53917	#N/A	#N/A	0	#N/A	#N/A	0.003701	#N/A	#N/A	0.6455	#N/A	#N/A	0.6455	#N/A	#N/A	FAR11	NA	NA	#N/A
HLDPSLNtPVK	T8(Phospho)	0	1	#N/A	#N/A	E7KDI6	#N/A	#N/A	0	#N/A	#N/A	0.02374	#N/A	#N/A	0.616	#N/A	#N/A	0.616	#N/A	#N/A	TDA11	NA	NA	#N/A
HLSNILsNEEGIER	S7(Phospho)	0	5	#N/A	#N/A	Q02785	#N/A	#N/A	0	#N/A	#N/A	0.01492	#N/A	#N/A	0.051	#N/A	#N/A	0.051	#N/A	#N/A	PDR12	NA	NA	#N/A
HQEFQNTNIIKNPtDDDFPHEAVVR	T14(Phospho)	1	3	#N/A	#N/A	A6ZMD0	#N/A	#N/A	0	#N/A	#N/A	0.001525	#N/A	#N/A	0.4335	#N/A	#N/A	0.4335	#N/A	#N/A	TVP18	NA	NA	#N/A
HSAIPLGtPEK	T8(Phospho)	0	2/2	#N/A	#N/A	Q04279	#N/A	#N/A	0	#N/A	#N/A	0.01454/0.004433	#N/A	#N/A	0.6375	#N/A	#N/A	0.6375	#N/A	#N/A	SEG1	NA	NA	#N/A
HSAtPTSPHNNIALINR	T4(Phospho)	0	1	#N/A	#N/A	Q04749	#N/A	#N/A	0.001	#N/A	#N/A	0.01058	#N/A	#N/A	0.395	#N/A	#N/A	0.395	#N/A	#N/A	AVO2	NA	NA	#N/A
HSAtPTsPHNNIALINR	T4(Phospho); S7(Phospho)	0	1	#N/A	#N/A	Q04749	#N/A	#N/A	0.001	#N/A	#N/A	0.04098	#N/A	#N/A	0.364	#N/A	#N/A	0.364	#N/A	#N/A	AVO2	NA	NA	#N/A
HSDNTTATTINDVPPPIDVGEATtPTMTSVPK	T24(Phospho)	0	1	#N/A	#N/A	P36102	#N/A	#N/A	0.006	#N/A	#N/A	0.0869	#N/A	#N/A	0.664	#N/A	#N/A	0.664	#N/A	#N/A	PAN3	NA	NA	#N/A
HSRPLsIsSTTPLDLQR	S6(Phospho); S8(Phospho)	0	5/5	#N/A	#N/A	Q07950	#N/A	#N/A	0	#N/A	#N/A	0.0005703/0.005061	#N/A	#N/A	0.698	#N/A	#N/A	0.698	#N/A	#N/A	YEH2	NA	NA	#N/A
HTQVEEGDDEEELSPLsK	S17(Phospho)	0	1	#N/A	#N/A	Q06681	#N/A	#N/A	0.003	#N/A	#N/A	0.03614	#N/A	#N/A	0.056	#N/A	#N/A	0.056	#N/A	#N/A	YSP2	NA	NA	#N/A
HTSVAGLVTIPGsPTTAR	S13(Phospho)	0	13	#N/A	#N/A	Q01919	#N/A	#N/A	0	#N/A	#N/A	0.002688	#N/A	#N/A	0.5405	#N/A	#N/A	0.5405	#N/A	#N/A	KIN4	NA	NA	#N/A
HTSVAGLVTIPGSPTtAR	T16(Phospho)	0	13	#N/A	#N/A	Q01919	#N/A	#N/A	0	#N/A	#N/A	0.0002398	#N/A	#N/A	0.487	#N/A	#N/A	0.487	#N/A	#N/A	KIN4	NA	NA	#N/A
IAFADAGDTVEDANFDEsNANAAILR	S18(Phospho)	0	1	#N/A	#N/A	P26637	#N/A	#N/A	0.007	#N/A	#N/A	0.09316	#N/A	#N/A	0.419	#N/A	#N/A	0.419	#N/A	#N/A	CDC60	NA	NA	#N/A
IAIEKPENLHKsPTQESGNSGVK	S12(Phospho)	1	4	#N/A	#N/A	P38041	#N/A	#N/A	0	#N/A	#N/A	0.0005879	#N/A	#N/A	0.0415	#N/A	#N/A	0.0415	#N/A	#N/A	BOI1	NA	NA	#N/A
IASGLIsPVLGEVSER	S7(Phospho)	0	7/2	#N/A	#N/A	A6ZM93	#N/A	#N/A	0	#N/A	#N/A	0.001514/0.0009184	#N/A	#N/A	0.1325	#N/A	#N/A	0.1325	#N/A	#N/A	EIS1	NA	NA	#N/A
IAsPSIPQYLR	S3(Phospho)	0	3/1	#N/A	#N/A	P43574	#N/A	#N/A	0	#N/A	#N/A	0.0001934/0.001471	#N/A	#N/A	0.068	#N/A	#N/A	0.068	#N/A	#N/A	GAT1	NA	NA	#N/A
IAsSPPPLIHNQAVPAQLLK	S3(Phospho)	0	6	#N/A	#N/A	P53238	#N/A	#N/A	0	#N/A	#N/A	0.0001811	#N/A	#N/A	0.067	#N/A	#N/A	0.067	#N/A	#N/A	PEF1	NA	NA	#N/A
IDNsPQAISYLHK	S4(Phospho)	0	1	#N/A	#N/A	P24814	#N/A	#N/A	0	#N/A	#N/A	0.001438	#N/A	#N/A	0.564	#N/A	#N/A	0.564	#N/A	#N/A	GRR1	NA	NA	#N/A
IEQTSIEPNsPELVPR	S10(Phospho)	0	1	#N/A	#N/A	Q06116	#N/A	#N/A	0.002	#N/A	#N/A	0.02017	#N/A	#N/A	0.297	#N/A	#N/A	0.297	#N/A	#N/A	YPR117W	NA	NA	#N/A
IGADSISsSDEILVPSR	S8(Phospho)	0	2	#N/A	#N/A	Q12235	#N/A	#N/A	0	#N/A	#N/A	0.008962	#N/A	#N/A	0.143	#N/A	#N/A	0.143	#N/A	#N/A	YCT1	NA	NA	#N/A
IHLPPPQAPAVSSPGTtAAGSGAGTGSGIR	T17(Phospho)	0	7	#N/A	#N/A	P39001	#N/A	#N/A	0	#N/A	#N/A	0.008291	#N/A	#N/A	0.353	#N/A	#N/A	0.353	#N/A	#N/A	UME6	NA	NA	#N/A
IHSEQLAsPAASVTYTTSR	S8(Phospho)	0	3	#N/A	#N/A	P32873	#N/A	#N/A	0	#N/A	#N/A	0.0002009	#N/A	#N/A	0.031	#N/A	#N/A	0.031	#N/A	#N/A	BEM3	NA	NA	#N/A
IISSANFNsNSPLQQNLLSNSFQR	S9(Phospho)	0	2	#N/A	#N/A	P18494	#N/A	#N/A	0	#N/A	#N/A	0.007597	#N/A	#N/A	0.448	#N/A	#N/A	0.448	#N/A	#N/A	GLN3	NA	NA	#N/A
IKSsTSVQSSATPPSNTSSNPDIK	S4(Phospho)	1	1	#N/A	#N/A	P43574	#N/A	#N/A	0.002	#N/A	#N/A	0.02279	#N/A	#N/A	0.593	#N/A	#N/A	0.593	#N/A	#N/A	GAT1	NA	NA	#N/A
ILNsPPQTPSSR	S4(Phospho)	0	2	#N/A	#N/A	P53009	#N/A	#N/A	0.002	#N/A	#N/A	0.04813	#N/A	#N/A	0.6415	#N/A	#N/A	0.6415	#N/A	#N/A	SCY1	NA	NA	#N/A
ILSAssIHENFPSR	S5(Phospho); S6(Phospho)	0	1	#N/A	#N/A	P53898	#N/A	#N/A	0.001	#N/A	#N/A	0.01223	#N/A	#N/A	0.496	#N/A	#N/A	0.496	#N/A	#N/A	NSG2	NA	NA	#N/A
ILSsASLLSNVSMPR	S4(Phospho)	0	2	#N/A	#N/A	P53142	#N/A	#N/A	0	#N/A	#N/A	0.001372	#N/A	#N/A	0.5795	#N/A	#N/A	0.5795	#N/A	#N/A	VPS73	NA	NA	#N/A
INFEPILEVPETsSPSK	S13(Phospho)	0	1	#N/A	#N/A	P14737	#N/A	#N/A	0	#N/A	#N/A	0.008869	#N/A	#N/A	0.662	#N/A	#N/A	0.662	#N/A	#N/A	RAD9	NA	NA	#N/A
INPPQsPNNFQLLSAGR	S6(Phospho)	0	2	#N/A	#N/A	P43564	#N/A	#N/A	0	#N/A	#N/A	0.002038	#N/A	#N/A	0.03	#N/A	#N/A	0.03	#N/A	#N/A	YFL034W	NA	NA	#N/A
INSSLNIAsPSHLK	S9(Phospho)	0	3/2	#N/A	#N/A	Q12280	#N/A	#N/A	0	#N/A	#N/A	0.001319/0.116	#N/A	#N/A	0.627	#N/A	#N/A	0.627	#N/A	#N/A	IQG1	NA	NA	#N/A
INVEDQESEYSEKPLGLGIELLGKPGPSPtK	T30(Phospho)	0	2	#N/A	#N/A	P08153	#N/A	#N/A	0.003	#N/A	#N/A	0.04013	#N/A	#N/A	0.151	#N/A	#N/A	0.151	#N/A	#N/A	SWI5	NA	NA	#N/A
IPDSELSItPQSR	T9(Phospho)	0	1	#N/A	#N/A	P32917	#N/A	#N/A	0.008	#N/A	#N/A	0.1044	#N/A	#N/A	0.279	#N/A	#N/A	0.279	#N/A	#N/A	STE5	NA	NA	#N/A
ISAsSLPIPIENFAK	S4(Phospho)	0	1	#N/A	#N/A	P53094	#N/A	#N/A	0.002	#N/A	#N/A	0.03298	#N/A	#N/A	0.358	#N/A	#N/A	0.358	#N/A	#N/A	MDS3	NA	NA	#N/A
IsGVEVESPTSFPVQSLIPKPLESVK	S2(Phospho)	0	6	#N/A	#N/A	P31116	#N/A	#N/A	0	#N/A	#N/A	0.0004974	#N/A	#N/A	0.679	#N/A	#N/A	0.679	#N/A	#N/A	HOM6	NA	NA	#N/A
ISHVsTGGGASLELLEGK	S5(Phospho)	0	5	#N/A	#N/A	P00560	#N/A	#N/A	0	#N/A	#N/A	0.02698	#N/A	#N/A	0.534	#N/A	#N/A	0.534	#N/A	#N/A	PGK1	NA	NA	#N/A
ISHVStGGGASLELLEGK	T6(Phospho)	0	4	#N/A	#N/A	P00560	#N/A	#N/A	0	#N/A	#N/A	0.0007225	#N/A	#N/A	0.582	#N/A	#N/A	0.582	#N/A	#N/A	PGK1	NA	NA	#N/A
ISNALDGsHSVMDLK	S8(Phospho)	0	2	#N/A	#N/A	Q12494	#N/A	#N/A	0	#N/A	#N/A	0.01851	#N/A	#N/A	0.5125	#N/A	#N/A	0.5125	#N/A	#N/A	KCS1	NA	NA	#N/A
ISTNPSLEsPFSSK	S9(Phospho)	0	1	#N/A	#N/A	P40186	#N/A	#N/A	0	#N/A	#N/A	0.0004494	#N/A	#N/A	0.173	#N/A	#N/A	0.173	#N/A	#N/A	PCL7	NA	NA	#N/A
ItAQESIKSPEAAR	T2(Phospho)	1	1	#N/A	#N/A	P23201	#N/A	#N/A	0.003	#N/A	#N/A	0.03735	#N/A	#N/A	0.069	#N/A	#N/A	0.069	#N/A	#N/A	SPA2	NA	NA	#N/A
ITGQASSHLNAEsPLDAPSAAK	S13(Phospho)	0	4	#N/A	#N/A	B3LRK1	#N/A	#N/A	0	#N/A	#N/A	0.0003545	#N/A	#N/A	0.1645	#N/A	#N/A	0.1645	#N/A	#N/A	GET2	NA	NA	#N/A
ITSNKPFDtPTIQK	T9(Phospho)	0	1	#N/A	#N/A	P38853	#N/A	#N/A	0.006	#N/A	#N/A	0.0959	#N/A	#N/A	0.098	#N/A	#N/A	0.098	#N/A	#N/A	KEL1	NA	NA	#N/A
KAAAStPEPNLKDLEPVK	T6(Phospho)	2	1	#N/A	#N/A	A6ZKU1	#N/A	#N/A	0.002	#N/A	#N/A	0.05005	#N/A	#N/A	0.462	#N/A	#N/A	0.462	#N/A	#N/A	SLA1	NA	NA	#N/A
KANLDQNLNsPDNNRFPSSTSSSNR	S10(Phospho)	2	2/1	#N/A	#N/A	Q00816	#N/A	#N/A	0	#N/A	#N/A	0.02788/0.04425	#N/A	#N/A	0.417	#N/A	#N/A	0.417	#N/A	#N/A	REG1	NA	NA	#N/A
KAPIDySPSRPLPNNHNPVR	Y6(Phospho)	1	2	#N/A	#N/A	Q12100	#N/A	#N/A	0	#N/A	#N/A	0.00863	#N/A	#N/A	0.3165	#N/A	#N/A	0.3165	#N/A	#N/A	RTK1	NA	NA	#N/A
KDGtPISSFENSIDEK	T4(Phospho)	1	4/1	#N/A	#N/A	P38850	#N/A	#N/A	0	#N/A	#N/A	0.001667/0.0458	#N/A	#N/A	0.248	#N/A	#N/A	0.248	#N/A	#N/A	RTT107	NA	NA	#N/A
KDYIMsPVGNPEGPEKPNKK	S6(Phospho)	2	2	#N/A	#N/A	P14540	#N/A	#N/A	0	#N/A	#N/A	0.001863	#N/A	#N/A	0.413	#N/A	#N/A	0.413	#N/A	#N/A	FBA1	NA	NA	#N/A
KEDINDsPDVEMTESDK	S7(Phospho)	1	1/1	#N/A	#N/A	P38811	#N/A	#N/A	0.004	#N/A	#N/A	0.07935/0.07266	#N/A	#N/A	0.713	#N/A	#N/A	0.713	#N/A	#N/A	TRA1	NA	NA	#N/A
KEEVPEPVAGPIVESSVtEKSPALPQADDPIVETK	T18(Phospho)	2	3/2	#N/A	#N/A	B3LSR0	#N/A	#N/A	0	#N/A	#N/A	0.0004909/0.0175	#N/A	#N/A	0.614	#N/A	#N/A	0.614	#N/A	#N/A	CRP1	NA	NA	#N/A
KELsAEKEAQADAAAEIAEDAAEAEDAGKPK	S4(Phospho)	2	15	#N/A	#N/A	P39015	#N/A	#N/A	0	#N/A	#N/A	5.26e-09	#N/A	#N/A	0.4345	#N/A	#N/A	0.4345	#N/A	#N/A	STM1	NA	NA	#N/A
KFEENVSVDDTTAtPK	T14(Phospho)	1	15	#N/A	#N/A	P07260	#N/A	#N/A	0	#N/A	#N/A	8.4e-08	#N/A	#N/A	0.436	#N/A	#N/A	0.436	#N/A	#N/A	CDC33	NA	NA	#N/A
KFSSLsPELR	S6(Phospho)	1	1	#N/A	#N/A	Q04958	#N/A	#N/A	0.008	#N/A	#N/A	0.1126	#N/A	#N/A	0.226	#N/A	#N/A	0.226	#N/A	#N/A	NTE1	NA	NA	#N/A
KGDEESGADTVTsPITFEK	S13(Phospho)	1	9	#N/A	#N/A	P53191	#N/A	#N/A	0	#N/A	#N/A	0.0004545	#N/A	#N/A	0.3335	#N/A	#N/A	0.3335	#N/A	#N/A	PIB2	NA	NA	#N/A
KINTNETLPSSLSsPK	S14(Phospho)	1	1	#N/A	#N/A	P18961	#N/A	#N/A	0.002	#N/A	#N/A	0.03293	#N/A	#N/A	0.47	#N/A	#N/A	0.47	#N/A	#N/A	YPK2	NA	NA	#N/A
KINtNETLPSSLSSPK	T4(Phospho)	1	2	#N/A	#N/A	P18961	#N/A	#N/A	0.003	#N/A	#N/A	0.06476	#N/A	#N/A	0.394	#N/A	#N/A	0.394	#N/A	#N/A	YPK2	NA	NA	#N/A
KIVSESTPAATEsPTSGTIPLIR	S13(Phospho)	1	1	#N/A	#N/A	P31376	#N/A	#N/A	0.002	#N/A	#N/A	0.04686	#N/A	#N/A	0.137	#N/A	#N/A	0.137	#N/A	#N/A	SWC3	NA	NA	#N/A
KLASSGEVDKIEsPR	S13(Phospho)	2	7/4	#N/A	#N/A	P23201	#N/A	#N/A	0	#N/A	#N/A	8.564e-05/0.006614	#N/A	#N/A	0.642	#N/A	#N/A	0.642	#N/A	#N/A	SPA2	NA	NA	#N/A
KLDSSILNQPAtPPVR	T12(Phospho)	1	1	#N/A	#N/A	P53854	#N/A	#N/A	0.005	#N/A	#N/A	0.06783	#N/A	#N/A	0.33	#N/A	#N/A	0.33	#N/A	#N/A	CWC25	NA	NA	#N/A
KLDTVSDYAASVtTPVK	T13(Phospho)	1	1	#N/A	#N/A	P53148	#N/A	#N/A	0.002	#N/A	#N/A	0.03302	#N/A	#N/A	0.685	#N/A	#N/A	0.685	#N/A	#N/A	SPC105	NA	NA	#N/A
KLNNQPQVETEANEEsDDANSMIK	S16(Phospho)	1	1	#N/A	#N/A	P35845	#N/A	#N/A	0.002	#N/A	#N/A	0.02729	#N/A	#N/A	0.381	#N/A	#N/A	0.381	#N/A	#N/A	SWH1	NA	NA	#N/A
KLsFHSPNASSIR	S3(Phospho)	1	2	#N/A	#N/A	P32797	#N/A	#N/A	0	#N/A	#N/A	0.02228	#N/A	#N/A	0.628	#N/A	#N/A	0.628	#N/A	#N/A	CDC13	NA	NA	#N/A
KLsISNAASQQPTPR	S3(Phospho)	1	2/2	#N/A	#N/A	P19659	#N/A	#N/A	0	#N/A	#N/A	0.00898/0.009464	#N/A	#N/A	0.701	#N/A	#N/A	0.701	#N/A	#N/A	GAL11	NA	NA	#N/A
KLSTIVNQSSPTPAsR	S15(Phospho)	1	1	#N/A	#N/A	Q12263	#N/A	#N/A	0.004	#N/A	#N/A	0.052	#N/A	#N/A	0.318	#N/A	#N/A	0.318	#N/A	#N/A	GIN4	NA	NA	#N/A
KNDDsADERESDNPILTSNPK	S5(Phospho)	2	2/1	#N/A	#N/A	Q06833	#N/A	#N/A	0	#N/A	#N/A	0.0001157/0.1077	#N/A	#N/A	0.692	#N/A	#N/A	0.692	#N/A	#N/A	YPR091C	NA	NA	#N/A
KPILAVPEPALADTHsEEISR	S16(Phospho)	0	1	#N/A	#N/A	P31381	#N/A	#N/A	0.003	#N/A	#N/A	0.0627	#N/A	#N/A	0.641	#N/A	#N/A	0.641	#N/A	#N/A	FUN26	NA	NA	#N/A
KPPGIVGNTLLsPSRK	S12(Phospho)	1	2	#N/A	#N/A	P42939	#N/A	#N/A	0	#N/A	#N/A	0.007558	#N/A	#N/A	0.011	#N/A	#N/A	0.011	#N/A	#N/A	MVB12	NA	NA	#N/A
KPPGIVGNTLLsPSR	S12(Phospho)	0	3	#N/A	#N/A	P42939	#N/A	#N/A	0	#N/A	#N/A	0.01501	#N/A	#N/A	0.02	#N/A	#N/A	0.02	#N/A	#N/A	MVB12	NA	NA	#N/A
KPSIGGDKsEEDGEGEDDKSEETVEETR	S9(Phospho)	2	7	#N/A	#N/A	P43579	#N/A	#N/A	0	#N/A	#N/A	3.43e-05	#N/A	#N/A	0.4	#N/A	#N/A	0.4	#N/A	#N/A	IES1	NA	NA	#N/A
KQDTEQIIDAASVLSTEsPLLR	S18(Phospho)	1	2/1	#N/A	#N/A	P53858	#N/A	#N/A	0.001	#N/A	#N/A	0.01155/0.03735	#N/A	#N/A	0.233	#N/A	#N/A	0.233	#N/A	#N/A	BNI4	NA	NA	#N/A
KSLLDSPHDtsPVKETIAR	T10(Phospho); S11(Phospho)	2	1	#N/A	#N/A	P21192	#N/A	#N/A	0.002	#N/A	#N/A	0.0503	#N/A	#N/A	0.465	#N/A	#N/A	0.465	#N/A	#N/A	ACE2	NA	NA	#N/A
KsSPISNEAAKPSFSFPGKPVDVQAPTDDK	S2(Phospho)	1	6	#N/A	#N/A	P20676	#N/A	#N/A	0	#N/A	#N/A	6.97e-07	#N/A	#N/A	0.748	#N/A	#N/A	0.748	#N/A	#N/A	NUP1	NA	NA	#N/A
KSVVAEVPYDSLAsPVSENSGSK	S14(Phospho)	1	1	#N/A	#N/A	Q06339	#N/A	#N/A	0.004	#N/A	#N/A	0.05173	#N/A	#N/A	0.04	#N/A	#N/A	0.04	#N/A	#N/A	TFC6	NA	NA	#N/A
KTsQsLEDLPSQQNFIPTPR	S3(Phospho); S5(Phospho)	1	1	#N/A	#N/A	P39969	#N/A	#N/A	0.003	#N/A	#N/A	0.06367	#N/A	#N/A	0.276	#N/A	#N/A	0.276	#N/A	#N/A	BOI2	NA	NA	#N/A
KTsVTQGQLVAIQAELTK	S3(Phospho)	1	3	#N/A	#N/A	P40013	#N/A	#N/A	0	#N/A	#N/A	5.555e-05	#N/A	#N/A	0.5535	#N/A	#N/A	0.5535	#N/A	#N/A	BIM1	NA	NA	#N/A
KVASMNSASLQDEAEPYDsDEAISK	S19(Phospho)	1	3/1	#N/A	#N/A	P04786	#N/A	#N/A	0.003	#N/A	#N/A	0.05552/0.1022	#N/A	#N/A	0.667	#N/A	#N/A	0.667	#N/A	#N/A	TOP1	NA	NA	#N/A
KYFDsGDYALQK	S5(Phospho)	1	1	#N/A	#N/A	P53897	#N/A	#N/A	0.002	#N/A	#N/A	0.04766	#N/A	#N/A	0.06	#N/A	#N/A	0.06	#N/A	#N/A	IGO1	NA	NA	#N/A
LAALEsPPPVLK	S6(Phospho)	0	3/1	#N/A	#N/A	P21576	#N/A	#N/A	0.002	#N/A	#N/A	0.04838/0.089	#N/A	#N/A	0.309	#N/A	#N/A	0.309	#N/A	#N/A	VPS1	NA	NA	#N/A
LAIPISsPQR	S7(Phospho)	0	7/3	#N/A	#N/A	P47129	#N/A	#N/A	0	#N/A	#N/A	0.0008135/0.0004691	#N/A	#N/A	0.6635	#N/A	#N/A	0.6635	#N/A	#N/A	ACF4	NA	NA	#N/A
LALHELANFsPANEHDDEIEDVSQLR	S10(Phospho)	0	1	#N/A	#N/A	Q12373	#N/A	#N/A	0	#N/A	#N/A	0.0003321	#N/A	#N/A	0.359	#N/A	#N/A	0.359	#N/A	#N/A	HIF1	NA	NA	#N/A
LAMPEQAHTSPTsR	S13(Phospho)	0	1	#N/A	#N/A	P13185	#N/A	#N/A	0.006	#N/A	#N/A	0.08138	#N/A	#N/A	0.447	#N/A	#N/A	0.447	#N/A	#N/A	KIN1	NA	NA	#N/A
LAPTNSGGsGGKLDDPsGASSYYASHR	S9(Phospho); S17(Phospho)	1	3	#N/A	#N/A	A7A261	#N/A	#N/A	0	#N/A	#N/A	8.702e-05	#N/A	#N/A	0.681	#N/A	#N/A	0.681	#N/A	#N/A	LSB3	NA	NA	#N/A
LAsQVSLSEGLK	S3(Phospho)	0	1	#N/A	#N/A	P25558	#N/A	#N/A	0.003	#N/A	#N/A	0.04925	#N/A	#N/A	0.547	#N/A	#N/A	0.547	#N/A	#N/A	BUD3	NA	NA	#N/A
LASSGEVDKIEsPR	S12(Phospho)	1	5	#N/A	#N/A	P23201	#N/A	#N/A	0.001	#N/A	#N/A	0.03901	#N/A	#N/A	0.663	#N/A	#N/A	0.663	#N/A	#N/A	SPA2	NA	NA	#N/A
LDDKPtPSQTALDSLLTK	T6(Phospho)	0	4	#N/A	#N/A	P07261	#N/A	#N/A	0	#N/A	#N/A	0.01947	#N/A	#N/A	0.109	#N/A	#N/A	0.109	#N/A	#N/A	GCR1	NA	NA	#N/A
LDIVGEGSCILFSINtNNK	T16(Phospho)	0	1	#N/A	#N/A	P53284	#N/A	#N/A	0.006	#N/A	#N/A	0.07558	#N/A	#N/A	0.741	#N/A	#N/A	0.741	#N/A	#N/A	YGR139W	NA	NA	#N/A
LDPGIMFSSPTEEVsPVEPK	S15(Phospho)	0	5/1	#N/A	#N/A	Q12263	#N/A	#N/A	0	#N/A	#N/A	0.0007375/0.03972	#N/A	#N/A	0.6315	#N/A	#N/A	0.6315	#N/A	#N/A	GIN4	NA	NA	#N/A
LDsPALELQSKPDKSDEFKGGDEQGFEK	S3(Phospho)	2	2	#N/A	#N/A	P50109	#N/A	#N/A	0	#N/A	#N/A	1.046e-05	#N/A	#N/A	0.071	#N/A	#N/A	0.071	#N/A	#N/A	PSP2	NA	NA	#N/A
LDsPALELQSKPDKSDEFK	S3(Phospho)	1	3	#N/A	#N/A	P50109	#N/A	#N/A	0	#N/A	#N/A	2.68e-07	#N/A	#N/A	0.1005	#N/A	#N/A	0.1005	#N/A	#N/A	PSP2	NA	NA	#N/A
LDSSILNQPAtPPVR	T11(Phospho)	0	1	#N/A	#N/A	P53854	#N/A	#N/A	0.009	#N/A	#N/A	0.1065	#N/A	#N/A	0.173	#N/A	#N/A	0.173	#N/A	#N/A	CWC25	NA	NA	#N/A
LEGHENTGEGNEDFtLPAIAPAR	T15(Phospho)	0	1	#N/A	#N/A	P32468	#N/A	#N/A	0	#N/A	#N/A	0.001458	#N/A	#N/A	0.354	#N/A	#N/A	0.354	#N/A	#N/A	CDC12	NA	NA	#N/A
LEGHENtGEGNEDFTLPAIAPAR	T7(Phospho)	0	1	#N/A	#N/A	P32468	#N/A	#N/A	0.001	#N/A	#N/A	0.01483	#N/A	#N/A	0.659	#N/A	#N/A	0.659	#N/A	#N/A	CDC12	NA	NA	#N/A
LFIsTPPPPPK	S4(Phospho)	0	1	#N/A	#N/A	P34756	#N/A	#N/A	0	#N/A	#N/A	0.0005413	#N/A	#N/A	0.57	#N/A	#N/A	0.57	#N/A	#N/A	FAB1	NA	NA	#N/A
LFPsPTTTR	S4(Phospho)	0	1	#N/A	#N/A	Q08229	#N/A	#N/A	0.003	#N/A	#N/A	0.04124	#N/A	#N/A	0.249	#N/A	#N/A	0.249	#N/A	#N/A	NBA1	NA	NA	#N/A
LGsEEQPEITIPKPR	S3(Phospho)	0	1	#N/A	#N/A	P32597	#N/A	#N/A	0	#N/A	#N/A	0.006588	#N/A	#N/A	0.269	#N/A	#N/A	0.269	#N/A	#N/A	STH1	NA	NA	#N/A
LGsLVGQDSGYVGGLPK	S3(Phospho)	0	4/2	#N/A	#N/A	P25293	#N/A	#N/A	0	#N/A	#N/A	2.457e-06/6.63e-06	#N/A	#N/A	0.72	#N/A	#N/A	0.72	#N/A	#N/A	NAP1	NA	NA	#N/A
LGTVPSNYVSsPDLVR	S11(Phospho)	0	6	#N/A	#N/A	P48415	#N/A	#N/A	0	#N/A	#N/A	7.341e-05	#N/A	#N/A	0.6455	#N/A	#N/A	0.6455	#N/A	#N/A	SEC16	NA	NA	#N/A
LHQLLNDsPLEDKF	S8(Phospho)	1	2/3	#N/A	#N/A	P32604	#N/A	#N/A	0	#N/A	#N/A	0.002212/0.006888	#N/A	#N/A	0.636	#N/A	#N/A	0.636	#N/A	#N/A	FBP26	NA	NA	#N/A
LKDAVPFtPFNGDR	T8(Phospho)	1	1	#N/A	#N/A	Q03290	#N/A	#N/A	0	#N/A	#N/A	0.02604	#N/A	#N/A	0.679	#N/A	#N/A	0.679	#N/A	#N/A	TFB3	NA	NA	#N/A
LKEEVLTPTTsAsTPHR	S11(Phospho); S13(Phospho)	1	3	#N/A	#N/A	P42839	#N/A	#N/A	0.003	#N/A	#N/A	0.03758	#N/A	#N/A	0.0645	#N/A	#N/A	0.0645	#N/A	#N/A	VNX1	NA	NA	#N/A
LKEEVLTPtTSASTPHR	T9(Phospho)	1	4	#N/A	#N/A	P42839	#N/A	#N/A	0	#N/A	#N/A	0.006522	#N/A	#N/A	0.1265	#N/A	#N/A	0.1265	#N/A	#N/A	VNX1	NA	NA	#N/A
LLtPQTSSNHALSK	T3(Phospho)	0	10	#N/A	#N/A	Q06146	#N/A	#N/A	0	#N/A	#N/A	0.0001068	#N/A	#N/A	0.344	#N/A	#N/A	0.344	#N/A	#N/A	YLR257W	NA	NA	#N/A
LNDsQTEFGSFNFR	S4(Phospho)	0	2	#N/A	#N/A	P43565	#N/A	#N/A	0	#N/A	#N/A	0.0002585	#N/A	#N/A	0.036	#N/A	#N/A	0.036	#N/A	#N/A	RIM15	NA	NA	#N/A
LNELLAtGTGIDTFGNVGEAR	T7(Phospho)	0	3	#N/A	#N/A	Q12518	#N/A	#N/A	0	#N/A	#N/A	0.006776	#N/A	#N/A	0.573	#N/A	#N/A	0.573	#N/A	#N/A	ENT1	NA	NA	#N/A
LNELLATGtGIDTFGNVGEAR	T9(Phospho)	0	3	#N/A	#N/A	Q12518	#N/A	#N/A	0	#N/A	#N/A	0.0002025	#N/A	#N/A	0.532	#N/A	#N/A	0.532	#N/A	#N/A	ENT1	NA	NA	#N/A
LPsPLASPNLNR	S3(Phospho)	0	1	#N/A	#N/A	P28003	#N/A	#N/A	0.004	#N/A	#N/A	0.05646	#N/A	#N/A	0.424	#N/A	#N/A	0.424	#N/A	#N/A	FUN19	NA	NA	#N/A
LPSYEEAAGtPK	T10(Phospho)	0	1	#N/A	#N/A	P38809	#N/A	#N/A	0.006	#N/A	#N/A	0.08899	#N/A	#N/A	0.475	#N/A	#N/A	0.475	#N/A	#N/A	YHR097C	NA	NA	#N/A
LQVVsHETDINEDEEEAHYEDK	S5(Phospho)	0	1	#N/A	#N/A	P32487	#N/A	#N/A	0	#N/A	#N/A	3.683e-05	#N/A	#N/A	0.188	#N/A	#N/A	0.188	#N/A	#N/A	LYP1	NA	NA	#N/A
LSALQKsPELR	S7(Phospho)	1	1	#N/A	#N/A	Q04087	#N/A	#N/A	0.007	#N/A	#N/A	0.1002	#N/A	#N/A	0.514	#N/A	#N/A	0.514	#N/A	#N/A	LRS4	NA	NA	#N/A
LSPNSPtPPLK	T7(Phospho)	0	4	#N/A	#N/A	P32657	#N/A	#N/A	0	#N/A	#N/A	0.003285	#N/A	#N/A	0.02	#N/A	#N/A	0.02	#N/A	#N/A	CHD1	NA	NA	#N/A
LsSDSTSPIKYEADVSAGGK	S2(Phospho)	1	5	#N/A	#N/A	P18494	#N/A	#N/A	0	#N/A	#N/A	0.0002317	#N/A	#N/A	0.427	#N/A	#N/A	0.427	#N/A	#N/A	GLN3	NA	NA	#N/A
LsSFDSPLHLPNFR	S2(Phospho)	0	1	#N/A	#N/A	P38321	#N/A	#N/A	0.001	#N/A	#N/A	0.03033	#N/A	#N/A	0.028	#N/A	#N/A	0.028	#N/A	#N/A	YBR225W	NA	NA	#N/A
LSSHTAPIIGsPR	S11(Phospho)	0	5	#N/A	#N/A	A6ZN74	#N/A	#N/A	0	#N/A	#N/A	0.02213	#N/A	#N/A	0.2075	#N/A	#N/A	0.2075	#N/A	#N/A	RTC1	NA	NA	#N/A
LSSLSASTSNIsPSTSSTSISHSPTPANLR	S12(Phospho)	0	1	#N/A	#N/A	Q12502	#N/A	#N/A	0	#N/A	#N/A	3.41e-05	#N/A	#N/A	0.724	#N/A	#N/A	0.724	#N/A	#N/A	LDB19	NA	NA	#N/A
LsSSSPLSSFSEKPHLNR	S2(Phospho)	0	4/1	#N/A	#N/A	P38590	#N/A	#N/A	0	#N/A	#N/A	5.843e-06/0.06793	#N/A	#N/A	0.352	#N/A	#N/A	0.352	#N/A	#N/A	MSG5	NA	NA	#N/A
LSTNVDAFMHsPR	S11(Phospho)	0	1	#N/A	#N/A	Q06245	#N/A	#N/A	0.001	#N/A	#N/A	0.04232	#N/A	#N/A	0.052	#N/A	#N/A	0.052	#N/A	#N/A	SEC10	NA	NA	#N/A
LTYEPIDLSSILsDGEEKEVTK	S13(Phospho)	1	5	#N/A	#N/A	P06105	#N/A	#N/A	0	#N/A	#N/A	0.0005902	#N/A	#N/A	0.365	#N/A	#N/A	0.365	#N/A	#N/A	SCP160	NA	NA	#N/A
LVAsDEEKGSSDLMSLAK	S4(Phospho)	1	2/2	#N/A	#N/A	P53769	#N/A	#N/A	0.001	#N/A	#N/A	0.03315/0.0394	#N/A	#N/A	0.7195	#N/A	#N/A	0.7195	#N/A	#N/A	CWC24	NA	NA	#N/A
LVsPSDPTSYMK	S3(Phospho)	0	2	#N/A	#N/A	P13574	#N/A	#N/A	0	#N/A	#N/A	0.0002101	#N/A	#N/A	0.4515	#N/A	#N/A	0.4515	#N/A	#N/A	STE12	NA	NA	#N/A
LYAADGRPHsPLR	S10(Phospho)	0	1	#N/A	#N/A	P43583	#N/A	#N/A	0.005	#N/A	#N/A	0.06871	#N/A	#N/A	0.566	#N/A	#N/A	0.566	#N/A	#N/A	BLM10	NA	NA	#N/A
LYELsAEDLEKEEEEEDEDKGGGK	S5(Phospho)	2	1	#N/A	#N/A	A6ZRR2	#N/A	#N/A	0	#N/A	#N/A	0.003617	#N/A	#N/A	0.642	#N/A	#N/A	0.642	#N/A	#N/A	MDG1	NA	NA	#N/A
MDRPSSSPsIASPR	S9(Phospho)	0	2	#N/A	#N/A	Q03707	#N/A	#N/A	0	#N/A	#N/A	0.00604	#N/A	#N/A	0.2175	#N/A	#N/A	0.2175	#N/A	#N/A	SRC1	NA	NA	#N/A
MLSsEDFGSSGK	S4(Phospho)	0	1	#N/A	#N/A	P38084	#N/A	#N/A	0.002	#N/A	#N/A	0.02115	#N/A	#N/A	0.617	#N/A	#N/A	0.617	#N/A	#N/A	BAP2	NA	NA	#N/A
MsFDDLHK	S2(Phospho)	0	4/3	#N/A	#N/A	P17709	#N/A	#N/A	0	#N/A	#N/A	0.009123/0.007398	#N/A	#N/A	0.4705	#N/A	#N/A	0.4705	#N/A	#N/A	GLK1	NA	NA	#N/A
MSPQLATSRPASPtFSTGSK	T14(Phospho)	0	1	#N/A	#N/A	Q01919	#N/A	#N/A	0.001	#N/A	#N/A	0.01257	#N/A	#N/A	0.67	#N/A	#N/A	0.67	#N/A	#N/A	KIN4	NA	NA	#N/A
MTAVINNHLHsPLK	S11(Phospho)	0	1	#N/A	#N/A	P32873	#N/A	#N/A	0.001	#N/A	#N/A	0.04216	#N/A	#N/A	0.182	#N/A	#N/A	0.182	#N/A	#N/A	BEM3	NA	NA	#N/A
NAGSFQNLLNsPTK	S11(Phospho)	0	1	#N/A	#N/A	Q06324	#N/A	#N/A	0.006	#N/A	#N/A	0.07886	#N/A	#N/A	0.307	#N/A	#N/A	0.307	#N/A	#N/A	MMR1	NA	NA	#N/A
NAQLsTSPLSLDNTSVHDHIHPSPVHLK	S5(Phospho)	0	1	#N/A	#N/A	Q04958	#N/A	#N/A	0.003	#N/A	#N/A	0.06563	#N/A	#N/A	0.661	#N/A	#N/A	0.661	#N/A	#N/A	NTE1	NA	NA	#N/A
NAsELLTSVLHSPVSVNMK	S3(Phospho)	0	2	#N/A	#N/A	P39083	#N/A	#N/A	0.001	#N/A	#N/A	0.0287	#N/A	#N/A	0.0725	#N/A	#N/A	0.0725	#N/A	#N/A	RGA1	NA	NA	#N/A
NAtGAAIPVAGPSSTPSPVIPVADASK	T3(Phospho)	0	1	#N/A	#N/A	P06102	#N/A	#N/A	0.005	#N/A	#N/A	0.07372	#N/A	#N/A	0.574	#N/A	#N/A	0.574	#N/A	#N/A	NOT3	NA	NA	#N/A
NDNNILDITNsNHNHR	S11(Phospho)	0	1	#N/A	#N/A	P36126	#N/A	#N/A	0.001	#N/A	#N/A	0.02902	#N/A	#N/A	0.34	#N/A	#N/A	0.34	#N/A	#N/A	SPO14	NA	NA	#N/A
NEsFHDNLSESQVQPAVAPPNTGK	S3(Phospho)	0	4	#N/A	#N/A	P32465	#N/A	#N/A	0	#N/A	#N/A	0.0006819	#N/A	#N/A	0.602	#N/A	#N/A	0.602	#N/A	#N/A	HXT1	NA	NA	#N/A
NESQDQsVEEVENIVSPHR	S7(Phospho)	0	4/2	#N/A	#N/A	P38770	#N/A	#N/A	0	#N/A	#N/A	0.0001231/0.0001733	#N/A	#N/A	0.738	#N/A	#N/A	0.738	#N/A	#N/A	BRL1	NA	NA	#N/A
NETSKPVFSFGAAtPSAK	T14(Phospho)	0	10	#N/A	#N/A	P32499	#N/A	#N/A	0	#N/A	#N/A	0.0001255	#N/A	#N/A	0.0275	#N/A	#N/A	0.0275	#N/A	#N/A	NUP2	NA	NA	#N/A
NIISSsNDNSFASHLQPPDR	S6(Phospho)	0	1	#N/A	#N/A	P33336	#N/A	#N/A	0.001	#N/A	#N/A	0.01537	#N/A	#N/A	0.63	#N/A	#N/A	0.63	#N/A	#N/A	SKN1	NA	NA	#N/A
NIVLFPEPEESFSRPQSAQsQSR	S20(Phospho)	0	4	#N/A	#N/A	P07278	#N/A	#N/A	0	#N/A	#N/A	0.003756	#N/A	#N/A	0.505	#N/A	#N/A	0.505	#N/A	#N/A	BCY1	NA	NA	#N/A
NLIFsPVNDEFNK	S5(Phospho)	0	1	#N/A	#N/A	P46674	#N/A	#N/A	0	#N/A	#N/A	0.02715	#N/A	#N/A	0.111	#N/A	#N/A	0.111	#N/A	#N/A	SAC3	NA	NA	#N/A
NLtTPPALNPLTTSISR	T3(Phospho)	0	2	#N/A	#N/A	P38306	#N/A	#N/A	0	#N/A	#N/A	0.01776	#N/A	#N/A	0.294	#N/A	#N/A	0.294	#N/A	#N/A	YBR197C	NA	NA	#N/A
NLVSFPSsAIFNDTSR	S8(Phospho)	0	2	#N/A	#N/A	P34761	#N/A	#N/A	0.006	#N/A	#N/A	0.08252	#N/A	#N/A	0.027	#N/A	#N/A	0.027	#N/A	#N/A	WHI3	NA	NA	#N/A
NNNTSQISSTNtPDVIDLK	T12(Phospho)	0	1	#N/A	#N/A	Q12386	#N/A	#N/A	0.001	#N/A	#N/A	0.0393	#N/A	#N/A	0.123	#N/A	#N/A	0.123	#N/A	#N/A	ARP8	NA	NA	#N/A
NPFLDDVSsATDFRR	S9(Phospho)	1	2/1	#N/A	#N/A	Q05518	#N/A	#N/A	0	#N/A	#N/A	0.02662/0.03475	#N/A	#N/A	0.505	#N/A	#N/A	0.505	#N/A	#N/A	PAL1	NA	NA	#N/A
NPFLDDVSsATDFRRsPPPVSR	S9(Phospho); S16(Phospho)	2	2	#N/A	#N/A	Q05518	#N/A	#N/A	0	#N/A	#N/A	0.0001713	#N/A	#N/A	0.456	#N/A	#N/A	0.456	#N/A	#N/A	PAL1	NA	NA	#N/A
NPLALsPEQLAQQDPETLEEFRR	S6(Phospho)	1	5	#N/A	#N/A	P41818	#N/A	#N/A	0	#N/A	#N/A	0.000607	#N/A	#N/A	0.301	#N/A	#N/A	0.301	#N/A	#N/A	GLC8	NA	NA	#N/A
NSPLKLtPR	T7(Phospho)	1	1	#N/A	#N/A	P20134	#N/A	#N/A	0.007	#N/A	#N/A	0.09857	#N/A	#N/A	0.48	#N/A	#N/A	0.48	#N/A	#N/A	SFL1	NA	NA	#N/A
NSSQTLTPDLELLHGsPK	S16(Phospho)	0	2	#N/A	#N/A	P47046	#N/A	#N/A	0	#N/A	#N/A	0.01324	#N/A	#N/A	0.15	#N/A	#N/A	0.15	#N/A	#N/A	IRC8	NA	NA	#N/A
NStPLSSHLASPVILNK	T3(Phospho)	0	3	#N/A	#N/A	P32873	#N/A	#N/A	0	#N/A	#N/A	0.006782	#N/A	#N/A	0.082	#N/A	#N/A	0.082	#N/A	#N/A	BEM3	NA	NA	#N/A
NSVSAAATTsTPPLPR	S10(Phospho)	0	14/5	#N/A	#N/A	P40956	#N/A	#N/A	0	#N/A	#N/A	0.0001862/0.02101	#N/A	#N/A	0.2575	#N/A	#N/A	0.2575	#N/A	#N/A	GTS1	NA	NA	#N/A
NTAFStDNILATINTVDHR	T6(Phospho)	0	1	#N/A	#N/A	P38283	#N/A	#N/A	0	#N/A	#N/A	0.007953	#N/A	#N/A	0.195	#N/A	#N/A	0.195	#N/A	#N/A	SLI15	NA	NA	#N/A
NTIsEAGDKLEQADKDTVTK	S4(Phospho)	2	2	#N/A	#N/A	P10591	#N/A	#N/A	0.001	#N/A	#N/A	0.01369	#N/A	#N/A	0.392	#N/A	#N/A	0.392	#N/A	#N/A	SSA1	NA	NA	#N/A
NtQSPQTPLVEPVTER	T2(Phospho)	0	6	#N/A	#N/A	P36048	#N/A	#N/A	0	#N/A	#N/A	0.01576	#N/A	#N/A	0.59	#N/A	#N/A	0.59	#N/A	#N/A	SNU114	NA	NA	#N/A
NTQSPQtPLVEPVTER	T7(Phospho)	0	6	#N/A	#N/A	P36048	#N/A	#N/A	0	#N/A	#N/A	5.395e-05	#N/A	#N/A	0.613	#N/A	#N/A	0.613	#N/A	#N/A	SNU114	NA	NA	#N/A
NVSsPSFNAKPPLPIK	S4(Phospho)	0	4	#N/A	#N/A	P32525	#N/A	#N/A	0	#N/A	#N/A	0.001983	#N/A	#N/A	0.147	#N/A	#N/A	0.147	#N/A	#N/A	ECM25	NA	NA	#N/A
NVYHtDAASDNASAPLGSNK	T5(Phospho)	0	1	#N/A	#N/A	Q05812	#N/A	#N/A	0.002	#N/A	#N/A	0.04812	#N/A	#N/A	0.358	#N/A	#N/A	0.358	#N/A	#N/A	MSC3	NA	NA	#N/A
NYPNHIGLGLFDIHsPR	S15(Phospho)	0	1	#N/A	#N/A	P05694	#N/A	#N/A	0.003	#N/A	#N/A	0.04596	#N/A	#N/A	0.517	#N/A	#N/A	0.517	#N/A	#N/A	MET6	NA	NA	#N/A
QASsFSFLNR	S4(Phospho)	0	4	#N/A	#N/A	P32499	#N/A	#N/A	0.001	#N/A	#N/A	0.01011	#N/A	#N/A	0.403	#N/A	#N/A	0.403	#N/A	#N/A	NUP2	NA	NA	#N/A
QDTEQIIDAASVLSTEsPLLR	S17(Phospho)	0	2/1	#N/A	#N/A	P53858	#N/A	#N/A	0.002	#N/A	#N/A	0.04734/0.09779	#N/A	#N/A	0.321	#N/A	#N/A	0.321	#N/A	#N/A	BNI4	NA	NA	#N/A
QEDATDPTTsSTNELSAAEPTMVTSTHATK	S10(Phospho)	0	1	#N/A	#N/A	Q05812	#N/A	#N/A	0	#N/A	#N/A	6.208e-06	#N/A	#N/A	0.345	#N/A	#N/A	0.345	#N/A	#N/A	MSC3	NA	NA	#N/A
QETREPSsEIDLNEPLDVEK	S8(Phospho)	1	1	#N/A	#N/A	Q12344	#N/A	#N/A	0	#N/A	#N/A	0.005294	#N/A	#N/A	0.699	#N/A	#N/A	0.699	#N/A	#N/A	GYP5	NA	NA	#N/A
QGSVISSsDSSTGFTER	S8(Phospho)	0	1	#N/A	#N/A	Q08886	#N/A	#N/A	0.004	#N/A	#N/A	0.0548	#N/A	#N/A	0.344	#N/A	#N/A	0.344	#N/A	#N/A	GPB1	NA	NA	#N/A
QHSLPsPKNESEILER	S6(Phospho)	1	1	#N/A	#N/A	P13186	#N/A	#N/A	0	#N/A	#N/A	0.01007	#N/A	#N/A	0.426	#N/A	#N/A	0.426	#N/A	#N/A	KIN2	NA	NA	#N/A
QKENNVVSPGVSsPNHTTTDPAITSK	S13(Phospho)	1	1	#N/A	#N/A	Q04279	#N/A	#N/A	0	#N/A	#N/A	0.005291	#N/A	#N/A	0.075	#N/A	#N/A	0.075	#N/A	#N/A	SEG1	NA	NA	#N/A
QLELSINSASPNVNHsPVPtKK	S16(Phospho); T20(Phospho)	1	6	#N/A	#N/A	P32457	#N/A	#N/A	0	#N/A	#N/A	0.006122	#N/A	#N/A	0.4625	#N/A	#N/A	0.4625	#N/A	#N/A	CDC3	NA	NA	#N/A
QNSNNINPLDAGPSFsPLHK	S16(Phospho)	0	1	#N/A	#N/A	Q03833	#N/A	#N/A	0	#N/A	#N/A	0.009436	#N/A	#N/A	0.063	#N/A	#N/A	0.063	#N/A	#N/A	GIS1	NA	NA	#N/A
QNVATStSPKLPPR	T7(Phospho)	1	1	#N/A	#N/A	Q12344	#N/A	#N/A	0.009	#N/A	#N/A	0.1072	#N/A	#N/A	0.63	#N/A	#N/A	0.63	#N/A	#N/A	GYP5	NA	NA	#N/A
QPSTPSFLVAsKSPPK	S11(Phospho)	1	2/1	#N/A	#N/A	A7A1V1	#N/A	#N/A	0	#N/A	#N/A	0.00218/0.01068	#N/A	#N/A	0.7	#N/A	#N/A	0.7	#N/A	#N/A	ATG23	NA	NA	#N/A
QQQLQATLENSDGPQFLsPK	S18(Phospho)	0	6	#N/A	#N/A	P08153	#N/A	#N/A	0	#N/A	#N/A	0.007588	#N/A	#N/A	0.3585	#N/A	#N/A	0.3585	#N/A	#N/A	SWI5	NA	NA	#N/A
QQtPTAFAASR	T3(Phospho)	0	2	#N/A	#N/A	Q12271	#N/A	#N/A	0	#N/A	#N/A	0.01247	#N/A	#N/A	0.344	#N/A	#N/A	0.344	#N/A	#N/A	INP53	NA	NA	#N/A
QSLDLNFQEVNLsSPTLTQEHR	S13(Phospho)	0	1	#N/A	#N/A	P38080	#N/A	#N/A	0	#N/A	#N/A	0.003418	#N/A	#N/A	0.259	#N/A	#N/A	0.259	#N/A	#N/A	AKL1	NA	NA	#N/A
QSyFSNEEGHVLCDVFGQPITQADISNPTR	Y3(Phospho)	0	1	#N/A	#N/A	Q03559	#N/A	#N/A	0	#N/A	#N/A	0.004495	#N/A	#N/A	0.253	#N/A	#N/A	0.253	#N/A	#N/A	YMR295C	NA	NA	#N/A
QTsSTSLKNDLELTDLSR	S3(Phospho)	1	3	#N/A	#N/A	Q02805	#N/A	#N/A	0	#N/A	#N/A	0.019	#N/A	#N/A	0.6875	#N/A	#N/A	0.6875	#N/A	#N/A	ROD1	NA	NA	#N/A
QVALAAGLSNHIVAStVNK	T16(Phospho)	0	1	#N/A	#N/A	P41338	#N/A	#N/A	0.001	#N/A	#N/A	0.03273	#N/A	#N/A	0.013	#N/A	#N/A	0.013	#N/A	#N/A	ERG10	NA	NA	#N/A
QVLSEtASGRVStATDWGTVSSsK	T6(Phospho); T13(Phospho); S23(Phospho)	1	1	#N/A	#N/A	Q07362	#N/A	#N/A	0.001	#N/A	#N/A	0.03502	#N/A	#N/A	0.733	#N/A	#N/A	0.733	#N/A	#N/A	PBP4	NA	NA	#N/A
RAsATDVTDSLGSTSSEYIEIPFVK	S3(Phospho)	1	4/1	#N/A	#N/A	P20485	#N/A	#N/A	0	#N/A	#N/A	0.002668/0.0003722	#N/A	#N/A	0.7335	#N/A	#N/A	0.7335	#N/A	#N/A	CKI1	NA	NA	#N/A
RAsEPQLPSFDNR	S3(Phospho)	1	6	#N/A	#N/A	P53719	#N/A	#N/A	0	#N/A	#N/A	0.001143	#N/A	#N/A	0.5225	#N/A	#N/A	0.5225	#N/A	#N/A	YNR014W	NA	NA	#N/A
RAsSAAATSIDKEFK	S3(Phospho)	2	2	#N/A	#N/A	P32567	#N/A	#N/A	0	#N/A	#N/A	0.0005753	#N/A	#N/A	0.151	#N/A	#N/A	0.151	#N/A	#N/A	PAH1	NA	NA	#N/A
RAtPVSTPVISKPsMTTTPR	T3(Phospho); S14(Phospho)	1	1	#N/A	#N/A	Q03497	#N/A	#N/A	0.002	#N/A	#N/A	0.02233	#N/A	#N/A	0.275	#N/A	#N/A	0.275	#N/A	#N/A	STE20	NA	NA	#N/A
RATSNLsPPSFK	S7(Phospho)	1	3	#N/A	#N/A	P24276	#N/A	#N/A	0.002	#N/A	#N/A	0.02519	#N/A	#N/A	0.0605	#N/A	#N/A	0.0605	#N/A	#N/A	SSD1	NA	NA	#N/A
REsPVTVFR	S3(Phospho)	1	1	#N/A	#N/A	P25344	#N/A	#N/A	0.008	#N/A	#N/A	0.1089	#N/A	#N/A	0.7	#N/A	#N/A	0.7	#N/A	#N/A	STE50	NA	NA	#N/A
REsTPESIMHLSDFSSSQLHSK	S3(Phospho)	1	1	#N/A	#N/A	P36124	#N/A	#N/A	0.003	#N/A	#N/A	0.03738	#N/A	#N/A	0.183	#N/A	#N/A	0.183	#N/A	#N/A	SET3	NA	NA	#N/A
RFsIIAGGsPSSSQEAFDSHGNTEHGR	S3(Phospho); S9(Phospho)	1	1	#N/A	#N/A	P20107	#N/A	#N/A	0	#N/A	#N/A	0.003926	#N/A	#N/A	0.274	#N/A	#N/A	0.274	#N/A	#N/A	ZRC1	NA	NA	#N/A
RFsPSLPSAVSFTVPEVER	S3(Phospho)	1	10/9	#N/A	#N/A	P36076	#N/A	#N/A	0	#N/A	#N/A	7.045e-05/8.18e-07	#N/A	#N/A	0.662	#N/A	#N/A	0.662	#N/A	#N/A	CAB3	NA	NA	#N/A
RIPPPGFSQNILtPK	T13(Phospho)	1	1	#N/A	#N/A	Q12271	#N/A	#N/A	0	#N/A	#N/A	0.009544	#N/A	#N/A	0.018	#N/A	#N/A	0.018	#N/A	#N/A	INP53	NA	NA	#N/A
RKNsLNIVAPLK	S4(Phospho)	2	1	#N/A	#N/A	P43574	#N/A	#N/A	0.003	#N/A	#N/A	0.04036	#N/A	#N/A	0.556	#N/A	#N/A	0.556	#N/A	#N/A	GAT1	NA	NA	#N/A
RLsAPEQQQQLEVPPLKK	S3(Phospho)	2	6/2	#N/A	#N/A	P39001	#N/A	#N/A	0	#N/A	#N/A	3.675e-05/0.01464	#N/A	#N/A	0.5785	#N/A	#N/A	0.5785	#N/A	#N/A	UME6	NA	NA	#N/A
RLsAPEQQQQLEVPPLK	S3(Phospho)	1	1	#N/A	#N/A	P39001	#N/A	#N/A	0	#N/A	#N/A	0.0006449	#N/A	#N/A	0.472	#N/A	#N/A	0.472	#N/A	#N/A	UME6	NA	NA	#N/A
RLsDLQQYHI	S3(Phospho)	1	2	#N/A	#N/A	Q06177	#N/A	#N/A	0.001	#N/A	#N/A	0.03578	#N/A	#N/A	0.5305	#N/A	#N/A	0.5305	#N/A	#N/A	TMA10	NA	NA	#N/A
RNEQNLEPSsPVLVSATAVPAESKPMR	S10(Phospho)	1	1	#N/A	#N/A	P40328	#N/A	#N/A	0	#N/A	#N/A	0.01	#N/A	#N/A	0.399	#N/A	#N/A	0.399	#N/A	#N/A	YTA6	NA	NA	#N/A
RNQLVAAsSPQQLQQQK	S8(Phospho)	1	1	#N/A	#N/A	Q12518	#N/A	#N/A	0.004	#N/A	#N/A	0.05631	#N/A	#N/A	0.481	#N/A	#N/A	0.481	#N/A	#N/A	ENT1	NA	NA	#N/A
RNQLVAASsPQQLQQQK	S9(Phospho)	1	2	#N/A	#N/A	Q12518	#N/A	#N/A	0.001	#N/A	#N/A	0.02914	#N/A	#N/A	0.719	#N/A	#N/A	0.719	#N/A	#N/A	ENT1	NA	NA	#N/A
RPLVLQLNNISPNsPLIEEDDNSVNPHDEVTK	S14(Phospho)	0	1	#N/A	#N/A	P54861	#N/A	#N/A	0.003	#N/A	#N/A	0.05796	#N/A	#N/A	0.518	#N/A	#N/A	0.518	#N/A	#N/A	DNM1	NA	NA	#N/A
RPsSVLSLNDLLVGQR	S3(Phospho)	0	5	#N/A	#N/A	P27705	#N/A	#N/A	0	#N/A	#N/A	0.0002987	#N/A	#N/A	0.536	#N/A	#N/A	0.536	#N/A	#N/A	MIG1	NA	NA	#N/A
RPSsVLSLNDLLVGQR	S4(Phospho)	0	4	#N/A	#N/A	P27705	#N/A	#N/A	0	#N/A	#N/A	2.826e-06	#N/A	#N/A	0.568	#N/A	#N/A	0.568	#N/A	#N/A	MIG1	NA	NA	#N/A
RPTISQFFQPsPSLK	S11(Phospho)	0	1	#N/A	#N/A	A6ZZE9	#N/A	#N/A	0	#N/A	#N/A	0.02071	#N/A	#N/A	0.191	#N/A	#N/A	0.191	#N/A	#N/A	LST4	NA	NA	#N/A
RQsAPVSVTLSTDR	S3(Phospho)	1	3	#N/A	#N/A	B3LR49	#N/A	#N/A	0.001	#N/A	#N/A	0.01639	#N/A	#N/A	0.549	#N/A	#N/A	0.549	#N/A	#N/A	RGT1	NA	NA	#N/A
RRPsDDNELVLNMSGK	S4(Phospho)	1	1	#N/A	#N/A	P53769	#N/A	#N/A	0.001	#N/A	#N/A	0.03184	#N/A	#N/A	0.707	#N/A	#N/A	0.707	#N/A	#N/A	CWC24	NA	NA	#N/A
RRPtTIDVPGLTK	T4(Phospho)	1	2	#N/A	#N/A	P40433	#N/A	#N/A	0.002	#N/A	#N/A	0.04853	#N/A	#N/A	0.7355	#N/A	#N/A	0.7355	#N/A	#N/A	PFK26	NA	NA	#N/A
RRsGVEAAIDDSDIPNNEMK	S3(Phospho)	2	1	#N/A	#N/A	P51862	#N/A	#N/A	0.003	#N/A	#N/A	0.05074	#N/A	#N/A	0.409	#N/A	#N/A	0.409	#N/A	#N/A	ROM2	NA	NA	#N/A
RsDsAVSIVHLK	S2(Phospho); S4(Phospho)	1	3	#N/A	#N/A	P41911	#N/A	#N/A	0.002	#N/A	#N/A	0.04442	#N/A	#N/A	0.63	#N/A	#N/A	0.63	#N/A	#N/A	GPD2	NA	NA	#N/A
RsSESIGDLPHR	S2(Phospho)	1	7	#N/A	#N/A	P46675	#N/A	#N/A	0	#N/A	#N/A	0.001562	#N/A	#N/A	0.469	#N/A	#N/A	0.469	#N/A	#N/A	STU2	NA	NA	#N/A
RTQsTQENSLQEVVAIDTLLK	S4(Phospho)	1	7	#N/A	#N/A	P36167	#N/A	#N/A	0	#N/A	#N/A	0.0002551	#N/A	#N/A	0.041	#N/A	#N/A	0.041	#N/A	#N/A	SRL3	NA	NA	#N/A
RYsVIPTAPPSAR	S3(Phospho)	1	1	#N/A	#N/A	P40433	#N/A	#N/A	0.002	#N/A	#N/A	0.03006	#N/A	#N/A	0.455	#N/A	#N/A	0.455	#N/A	#N/A	PFK26	NA	NA	#N/A
sAAGAFGPELSR	S1(Phospho)	0	3/1	#N/A	#N/A	P53252	#N/A	#N/A	0	#N/A	#N/A	0.004078/0.008198	#N/A	#N/A	0.566	#N/A	#N/A	0.566	#N/A	#N/A	PIL1	NA	NA	#N/A
SAEPHVNSsPNLIPVQK	S9(Phospho)	0	9	#N/A	#N/A	Q08831	#N/A	#N/A	0	#N/A	#N/A	0.0008824	#N/A	#N/A	0.0395	#N/A	#N/A	0.0395	#N/A	#N/A	VTS1	NA	NA	#N/A
sALTKDAFVQIVK	S1(Phospho)	1	1	#N/A	#N/A	P22517	#N/A	#N/A	0.001	#N/A	#N/A	0.009987	#N/A	#N/A	0.167	#N/A	#N/A	0.167	#N/A	#N/A	CMK2	NA	NA	#N/A
SALtKDAFVQIVK	T4(Phospho)	1	2	#N/A	#N/A	P22517	#N/A	#N/A	0	#N/A	#N/A	0.01755	#N/A	#N/A	0.1445	#N/A	#N/A	0.1445	#N/A	#N/A	CMK2	NA	NA	#N/A
SASFHsPVHNTLLSPK	S6(Phospho)	0	4	#N/A	#N/A	Q08921	#N/A	#N/A	0	#N/A	#N/A	0.0001793	#N/A	#N/A	0.612	#N/A	#N/A	0.612	#N/A	#N/A	TCO89	NA	NA	#N/A
sASPPASPSYPSIFR	S1(Phospho)	0	1	#N/A	#N/A	Q01389	#N/A	#N/A	0.007	#N/A	#N/A	0.09421	#N/A	#N/A	0.672	#N/A	#N/A	0.672	#N/A	#N/A	BCK1	NA	NA	#N/A
SAsPVLPGVK	S3(Phospho)	0	1	#N/A	#N/A	A6ZL74	#N/A	#N/A	0	#N/A	#N/A	0.0007298	#N/A	#N/A	0.083	#N/A	#N/A	0.083	#N/A	#N/A	SHE3	NA	NA	#N/A
SASTPNPSASSSLAPsPK	S16(Phospho)	0	4/2	#N/A	#N/A	P39732	#N/A	#N/A	0	#N/A	#N/A	1.693e-06/6.46e-07	#N/A	#N/A	0.707	#N/A	#N/A	0.707	#N/A	#N/A	GIP4	NA	NA	#N/A
SAVTSPLLPQsPSLFEK	S11(Phospho)	0	4/3	#N/A	#N/A	P41832	#N/A	#N/A	0	#N/A	#N/A	4.012e-05/0.001303	#N/A	#N/A	0.708	#N/A	#N/A	0.708	#N/A	#N/A	BNI1	NA	NA	#N/A
SEASSSIFSKPIStSSPAGLAAAQR	T14(Phospho)	0	2	#N/A	#N/A	Q12427	#N/A	#N/A	0	#N/A	#N/A	0.00563	#N/A	#N/A	0.087	#N/A	#N/A	0.087	#N/A	#N/A	STB3	NA	NA	#N/A
SEsPSIFLNR	S3(Phospho)	0	1/1	#N/A	#N/A	P53861	#N/A	#N/A	0	#N/A	#N/A	0.009183/0.05234	#N/A	#N/A	0.568	#N/A	#N/A	0.568	#N/A	#N/A	ELA1	NA	NA	#N/A
SETTLDTtPEAESVPEKR	T8(Phospho)	1	11/8	#N/A	#N/A	P32074	#N/A	#N/A	0	#N/A	#N/A	1.59e-06/0.0003816	#N/A	#N/A	0.507	#N/A	#N/A	0.507	#N/A	#N/A	SEC21	NA	NA	#N/A
SFDVPPPPIDAsSPFSQK	S12(Phospho)	0	11	#N/A	#N/A	P00950	#N/A	#N/A	0	#N/A	#N/A	0.001076	#N/A	#N/A	0.691	#N/A	#N/A	0.691	#N/A	#N/A	GPM1	NA	NA	#N/A
SFDVPPPPIDASsPFSQK	S13(Phospho)	0	20	#N/A	#N/A	P00950	#N/A	#N/A	0	#N/A	#N/A	0.009734	#N/A	#N/A	0.6765	#N/A	#N/A	0.6765	#N/A	#N/A	GPM1	NA	NA	#N/A
SFSFSVAsPTSR	S8(Phospho)	0	3	#N/A	#N/A	P36165	#N/A	#N/A	0	#N/A	#N/A	0.01924	#N/A	#N/A	0.033	#N/A	#N/A	0.033	#N/A	#N/A	TGL4	NA	NA	#N/A
sFTPSKSPAPVSK	S1(Phospho)	1	5	#N/A	#N/A	P15891	#N/A	#N/A	0	#N/A	#N/A	0.002207	#N/A	#N/A	0.4765	#N/A	#N/A	0.4765	#N/A	#N/A	ABP1	NA	NA	#N/A
sFTPsKSPAPVSK	S1(Phospho); S5(Phospho)	1	3	#N/A	#N/A	P15891	#N/A	#N/A	0	#N/A	#N/A	0.005056	#N/A	#N/A	0.141	#N/A	#N/A	0.141	#N/A	#N/A	ABP1	NA	NA	#N/A
SGLPEPNSQIVsPELAKNsPLAPIKK	S12(Phospho); S19(Phospho)	2	3	#N/A	#N/A	P23201	#N/A	#N/A	0.001	#N/A	#N/A	0.01684	#N/A	#N/A	0.144	#N/A	#N/A	0.144	#N/A	#N/A	SPA2	NA	NA	#N/A
SGLPEPNSQIVsPELAK	S12(Phospho)	0	2	#N/A	#N/A	P23201	#N/A	#N/A	0.006	#N/A	#N/A	0.09217	#N/A	#N/A	0.309	#N/A	#N/A	0.309	#N/A	#N/A	SPA2	NA	NA	#N/A
SGSVEQEVsKSPTRVPEVSTPQLQDEQTLIQEK	S9(Phospho)	2	2	#N/A	#N/A	P38041	#N/A	#N/A	0.002	#N/A	#N/A	0.02871	#N/A	#N/A	0.733	#N/A	#N/A	0.733	#N/A	#N/A	BOI1	NA	NA	#N/A
SGTSTGSAGtPEPGSGEKGDDIDLDELLLK	T10(Phospho)	1	4/3	#N/A	#N/A	P38144	#N/A	#N/A	0	#N/A	#N/A	1.942e-05/0.0001023	#N/A	#N/A	0.746	#N/A	#N/A	0.746	#N/A	#N/A	ISW1	NA	NA	#N/A
SGVHMIEsPQQAEDVAK	S8(Phospho)	0	3	#N/A	#N/A	P53312	#N/A	#N/A	0	#N/A	#N/A	0.002056	#N/A	#N/A	0.15	#N/A	#N/A	0.15	#N/A	#N/A	LSC2	NA	NA	#N/A
sHQSLHATTSSPNNNAPIVVGR	S1(Phospho)	0	2	#N/A	#N/A	Q12515	#N/A	#N/A	0	#N/A	#N/A	0.001154	#N/A	#N/A	0.664	#N/A	#N/A	0.664	#N/A	#N/A	PAR32	NA	NA	#N/A
SHQSLHATtSSPNNNAPIVVGR	T9(Phospho)	0	7	#N/A	#N/A	Q12515	#N/A	#N/A	0	#N/A	#N/A	0.0002841	#N/A	#N/A	0.3955	#N/A	#N/A	0.3955	#N/A	#N/A	PAR32	NA	NA	#N/A
SHSLGVSMDTNEADTTFNtPTR	T19(Phospho)	0	3	#N/A	#N/A	P46949	#N/A	#N/A	0	#N/A	#N/A	0.00065	#N/A	#N/A	0.394	#N/A	#N/A	0.394	#N/A	#N/A	FYV8	NA	NA	#N/A
SHSLGVSMDTNEADTTFNTPtR	T21(Phospho)	0	2	#N/A	#N/A	P46949	#N/A	#N/A	0.002	#N/A	#N/A	0.03116	#N/A	#N/A	0.71	#N/A	#N/A	0.71	#N/A	#N/A	FYV8	NA	NA	#N/A
SHsVPDLNTATPsSPKR	S3(Phospho); S13(Phospho)	1	1	#N/A	#N/A	P42839	#N/A	#N/A	0	#N/A	#N/A	0.009213	#N/A	#N/A	0.429	#N/A	#N/A	0.429	#N/A	#N/A	VNX1	NA	NA	#N/A
SIDDVSKAsPLAK	S9(Phospho)	1	1	#N/A	#N/A	P41697	#N/A	#N/A	0.004	#N/A	#N/A	0.05933	#N/A	#N/A	0.689	#N/A	#N/A	0.689	#N/A	#N/A	BUD6	NA	NA	#N/A
sIFEDDIItEVVEIMDR	S1(Phospho); T9(Phospho)	0	1	#N/A	#N/A	P39526	#N/A	#N/A	0.004	#N/A	#N/A	0.0587	#N/A	#N/A	0.671	#N/A	#N/A	0.671	#N/A	#N/A	LAA1	NA	NA	#N/A
sISGGTFGFR	S1(Phospho)	0	1	#N/A	#N/A	Q07653	#N/A	#N/A	0.001	#N/A	#N/A	0.01222	#N/A	#N/A	0.183	#N/A	#N/A	0.183	#N/A	#N/A	HBT1	NA	NA	#N/A
sKSAEPHVNSSPNLIPVQK	S1(Phospho)	1	2	#N/A	#N/A	Q08831	#N/A	#N/A	0.002	#N/A	#N/A	0.02262	#N/A	#N/A	0.641	#N/A	#N/A	0.641	#N/A	#N/A	VTS1	NA	NA	#N/A
sKSFVGTAEYVSPELLNDNYTDSR	S1(Phospho)	1	2	#N/A	#N/A	Q03407	#N/A	#N/A	0	#N/A	#N/A	0.001039	#N/A	#N/A	0.267	#N/A	#N/A	0.267	#N/A	#N/A	PKH1	NA	NA	#N/A
sKSVHFDQAAPVK	S1(Phospho)	1	2	#N/A	#N/A	P40036	#N/A	#N/A	0.003	#N/A	#N/A	0.03699	#N/A	#N/A	0.561	#N/A	#N/A	0.561	#N/A	#N/A	GIP2	NA	NA	#N/A
SKTsPIIsTAHTPQQVAQsPK	S4(Phospho); S8(Phospho); S19(Phospho)	1	4	#N/A	#N/A	Q03497	#N/A	#N/A	0	#N/A	#N/A	0.003376	#N/A	#N/A	0.102	#N/A	#N/A	0.102	#N/A	#N/A	STE20	NA	NA	#N/A
SLASVVEsssKILDK	S8(Phospho); S9(Phospho); S10(Phospho)	1	1	#N/A	#N/A	P32387	#N/A	#N/A	0.004	#N/A	#N/A	0.07205	#N/A	#N/A	0.147	#N/A	#N/A	0.147	#N/A	#N/A	MRP20	NA	NA	#N/A
SLLDsPHDTsPVKETIAR	S5(Phospho); S10(Phospho)	1	8	#N/A	#N/A	P21192	#N/A	#N/A	0	#N/A	#N/A	0.0003995	#N/A	#N/A	0.6175	#N/A	#N/A	0.6175	#N/A	#N/A	ACE2	NA	NA	#N/A
SLLDSPHDtsPVKETIAR	T9(Phospho); S10(Phospho)	1	3	#N/A	#N/A	P21192	#N/A	#N/A	0	#N/A	#N/A	0.0001522	#N/A	#N/A	0.614	#N/A	#N/A	0.614	#N/A	#N/A	ACE2	NA	NA	#N/A
SLLVHSLLNNtSQTSLEGPNNHIVTPK	T11(Phospho)	0	4	#N/A	#N/A	P38427	#N/A	#N/A	0	#N/A	#N/A	0.008774	#N/A	#N/A	0.3195	#N/A	#N/A	0.3195	#N/A	#N/A	TSL1	NA	NA	#N/A
sLSGISSSDLTESGALLHDR	S1(Phospho)	0	6	#N/A	#N/A	P53289	#N/A	#N/A	0	#N/A	#N/A	6.711e-05	#N/A	#N/A	0.131	#N/A	#N/A	0.131	#N/A	#N/A	RTS3	NA	NA	#N/A
SLsLPSSGADAVK	S3(Phospho)	0	5	#N/A	#N/A	P38321	#N/A	#N/A	0	#N/A	#N/A	7.002e-05	#N/A	#N/A	0.12	#N/A	#N/A	0.12	#N/A	#N/A	YBR225W	NA	NA	#N/A
SLssQSFDNETSPAHPR	S3(Phospho); S4(Phospho)	0	2	#N/A	#N/A	P40463	#N/A	#N/A	0.002	#N/A	#N/A	0.05158	#N/A	#N/A	0.2255	#N/A	#N/A	0.2255	#N/A	#N/A	VHS2	NA	NA	#N/A
SMPASSGLEtPVTAK	T10(Phospho)	0	2	#N/A	#N/A	P12684	#N/A	#N/A	0.002	#N/A	#N/A	0.05012	#N/A	#N/A	0.5195	#N/A	#N/A	0.5195	#N/A	#N/A	HMG2	NA	NA	#N/A
SNAVLsPTPQVTEHGTIIPSNLASNPLNVNK	S6(Phospho)	0	1	#N/A	#N/A	Q12296	#N/A	#N/A	0	#N/A	#N/A	0.005283	#N/A	#N/A	0.104	#N/A	#N/A	0.104	#N/A	#N/A	MAM3	NA	NA	#N/A
sNDSEQELLEAFK	S1(Phospho)	0	2	#N/A	#N/A	P06787	#N/A	#N/A	0	#N/A	#N/A	0.002295	#N/A	#N/A	0.653	#N/A	#N/A	0.653	#N/A	#N/A	CMD1	NA	NA	#N/A
SNDsEQELLEAFK	S4(Phospho)	0	2	#N/A	#N/A	P06787	#N/A	#N/A	0	#N/A	#N/A	0.0005725	#N/A	#N/A	0.682	#N/A	#N/A	0.682	#N/A	#N/A	CMD1	NA	NA	#N/A
SNPSTSPFVTAPGtPIGIK	T14(Phospho)	0	2	#N/A	#N/A	P13382	#N/A	#N/A	0.001	#N/A	#N/A	0.01099	#N/A	#N/A	0.284	#N/A	#N/A	0.284	#N/A	#N/A	POL1	NA	NA	#N/A
sNSLHANFTSPVPR	S1(Phospho)	0	1	#N/A	#N/A	Q07351	#N/A	#N/A	0	#N/A	#N/A	0.0002665	#N/A	#N/A	0.362	#N/A	#N/A	0.362	#N/A	#N/A	STP4	NA	NA	#N/A
SPNAVYSPGEsPLNTVQLFNR	S11(Phospho)	0	1	#N/A	#N/A	P53599	#N/A	#N/A	0.006	#N/A	#N/A	0.09445	#N/A	#N/A	0.209	#N/A	#N/A	0.209	#N/A	#N/A	SSK2	NA	NA	#N/A
sPNSNLAGHQSMADNPAELSDALK	S1(Phospho)	0	1	#N/A	#N/A	A6ZU07	#N/A	#N/A	0	#N/A	#N/A	0.006119	#N/A	#N/A	0.492	#N/A	#N/A	0.492	#N/A	#N/A	ATG1	NA	NA	#N/A
sPSHDNEAGSVDNSEISQLLQSAATK	S1(Phospho)	0	2	#N/A	#N/A	P21538	#N/A	#N/A	0	#N/A	#N/A	1.546e-06	#N/A	#N/A	0.636	#N/A	#N/A	0.636	#N/A	#N/A	REB1	NA	NA	#N/A
sPYLQEQLIR	S1(Phospho)	0	1	#N/A	#N/A	P38283	#N/A	#N/A	0.006	#N/A	#N/A	0.07448	#N/A	#N/A	0.582	#N/A	#N/A	0.582	#N/A	#N/A	SLI15	NA	NA	#N/A
SQDFFGPHsSSPIAPSER	S9(Phospho)	0	1	#N/A	#N/A	A6ZR60	#N/A	#N/A	0.001	#N/A	#N/A	0.01181	#N/A	#N/A	0.18	#N/A	#N/A	0.18	#N/A	#N/A	RTT105	NA	NA	#N/A
SQEsEDEEDIIINPVR	S4(Phospho)	0	3	#N/A	#N/A	P38634	#N/A	#N/A	0	#N/A	#N/A	0.0005745	#N/A	#N/A	0.0895	#N/A	#N/A	0.0895	#N/A	#N/A	SIC1	NA	NA	#N/A
SQsELTNLMIEQFTLQK	S3(Phospho)	0	3	#N/A	#N/A	P24276	#N/A	#N/A	0	#N/A	#N/A	0.01537	#N/A	#N/A	0.6055	#N/A	#N/A	0.6055	#N/A	#N/A	SSD1	NA	NA	#N/A
SQSLSVLStPK	T9(Phospho)	0	1	#N/A	#N/A	P41913	#N/A	#N/A	0.002	#N/A	#N/A	0.0312	#N/A	#N/A	0.354	#N/A	#N/A	0.354	#N/A	#N/A	GDS1	NA	NA	#N/A
SSFFSSNIVTNDDENsIEEDKNLR	S16(Phospho)	1	2	#N/A	#N/A	Q12361	#N/A	#N/A	0	#N/A	#N/A	0.002604	#N/A	#N/A	0.607	#N/A	#N/A	0.607	#N/A	#N/A	GPR1	NA	NA	#N/A
SSFLLSSNPTDSsPIPLR	S13(Phospho)	0	2/2	#N/A	#N/A	P25389	#N/A	#N/A	0	#N/A	#N/A	0.0008386/0.001317	#N/A	#N/A	0.5805	#N/A	#N/A	0.5805	#N/A	#N/A	KCC4	NA	NA	#N/A
SSGIDEDEVVtPAEDAKEEEEEHPPLPAR	T11(Phospho)	1	9	#N/A	#N/A	Q08412	#N/A	#N/A	0	#N/A	#N/A	3.41e-07	#N/A	#N/A	0.691	#N/A	#N/A	0.691	#N/A	#N/A	CUE5	NA	NA	#N/A
SsIAsVESTPTAAASSITTK	S2(Phospho); S5(Phospho)	0	1	#N/A	#N/A	P53258	#N/A	#N/A	0.002	#N/A	#N/A	0.01826	#N/A	#N/A	0.24	#N/A	#N/A	0.24	#N/A	#N/A	MDR1	NA	NA	#N/A
SSIAsVESTPTAAASSITTK	S5(Phospho)	0	3	#N/A	#N/A	P53258	#N/A	#N/A	0	#N/A	#N/A	0.0002692	#N/A	#N/A	0.616	#N/A	#N/A	0.616	#N/A	#N/A	MDR1	NA	NA	#N/A
SSKsFLNFIGR	S4(Phospho)	1	2	#N/A	#N/A	Q08732	#N/A	#N/A	0	#N/A	#N/A	0.005164	#N/A	#N/A	0.584	#N/A	#N/A	0.584	#N/A	#N/A	HRK1	NA	NA	#N/A
sSPDENSTLLSNDSISLK	S1(Phospho)	0	2/1	#N/A	#N/A	P16862	#N/A	#N/A	0.006	#N/A	#N/A	0.0004685/0.08296	#N/A	#N/A	0.5465	#N/A	#N/A	0.5465	#N/A	#N/A	PFK2	NA	NA	#N/A
SsRLSLDSITPR	S2(Phospho)	1	2	#N/A	#N/A	Q12071	#N/A	#N/A	0.003	#N/A	#N/A	0.06263	#N/A	#N/A	0.73	#N/A	#N/A	0.73	#N/A	#N/A	VPS54	NA	NA	#N/A
SSRLsLDSITPR	S5(Phospho)	1	1	#N/A	#N/A	Q12071	#N/A	#N/A	0.002	#N/A	#N/A	0.02271	#N/A	#N/A	0.723	#N/A	#N/A	0.723	#N/A	#N/A	VPS54	NA	NA	#N/A
sSSPDSNTVIPVEELR	S1(Phospho)	0	3	#N/A	#N/A	Q12034	#N/A	#N/A	0	#N/A	#N/A	3.678e-06	#N/A	#N/A	0.4055	#N/A	#N/A	0.4055	#N/A	#N/A	SLF1	NA	NA	#N/A
SSsPLAIIK	S3(Phospho)	0	2	#N/A	#N/A	P47139	#N/A	#N/A	0.001	#N/A	#N/A	0.01035	#N/A	#N/A	0.414	#N/A	#N/A	0.414	#N/A	#N/A	YJR098C	NA	NA	#N/A
SSSStSLNSHSPLMTAMEDPPsPR	T5(Phospho); S22(Phospho)	0	1	#N/A	#N/A	A6ZLF4	#N/A	#N/A	0.003	#N/A	#N/A	0.0474	#N/A	#N/A	0.21	#N/A	#N/A	0.21	#N/A	#N/A	SDS24	NA	NA	#N/A
SSTAPDEISTStK	T12(Phospho)	0	1	#N/A	#N/A	P50942	#N/A	#N/A	0.006	#N/A	#N/A	0.08761	#N/A	#N/A	0.667	#N/A	#N/A	0.667	#N/A	#N/A	INP52	NA	NA	#N/A
sSTNLAALPK	S1(Phospho)	0	3	#N/A	#N/A	Q02805	#N/A	#N/A	0	#N/A	#N/A	0.001913	#N/A	#N/A	0.4815	#N/A	#N/A	0.4815	#N/A	#N/A	ROD1	NA	NA	#N/A
sSTPETENAFSATPR	S1(Phospho)	0	3	#N/A	#N/A	P53094	#N/A	#N/A	0	#N/A	#N/A	0.01006	#N/A	#N/A	0.2615	#N/A	#N/A	0.2615	#N/A	#N/A	MDS3	NA	NA	#N/A
sSTPNAESQLLSASDKDNGK	S1(Phospho)	1	2	#N/A	#N/A	P36041	#N/A	#N/A	0	#N/A	#N/A	0.00418	#N/A	#N/A	0.1865	#N/A	#N/A	0.1865	#N/A	#N/A	EAP1	NA	NA	#N/A
sSTPNAESQLLSASDK	S1(Phospho)	0	2	#N/A	#N/A	P36041	#N/A	#N/A	0	#N/A	#N/A	3.946e-06	#N/A	#N/A	0.2455	#N/A	#N/A	0.2455	#N/A	#N/A	EAP1	NA	NA	#N/A
sSTPTSPIDLIDPIK	S1(Phospho)	0	6	#N/A	#N/A	P39104	#N/A	#N/A	0	#N/A	#N/A	0.0002885	#N/A	#N/A	0.356	#N/A	#N/A	0.356	#N/A	#N/A	PIK1	NA	NA	#N/A
SSVsPTAGSFGLSK	S4(Phospho)	0	3	#N/A	#N/A	Q07084	#N/A	#N/A	0	#N/A	#N/A	0.0003353	#N/A	#N/A	0.669	#N/A	#N/A	0.669	#N/A	#N/A	SSK1	NA	NA	#N/A
StEDLYEFR	T2(Phospho)	0	2	#N/A	#N/A	P36003	#N/A	#N/A	0	#N/A	#N/A	0.001566	#N/A	#N/A	0.504	#N/A	#N/A	0.504	#N/A	#N/A	NNK1	NA	NA	#N/A
sTIGVEFATR	S1(Phospho)	0	1	#N/A	#N/A	P38555	#N/A	#N/A	0	#N/A	#N/A	0.003302	#N/A	#N/A	0.676	#N/A	#N/A	0.676	#N/A	#N/A	YPT31	NA	NA	#N/A
STLLRDDVDNsPLGSNTPLPSSESK	S11(Phospho)	1	3/2	#N/A	#N/A	P47170	#N/A	#N/A	0	#N/A	#N/A	0.0003496/0.01282	#N/A	#N/A	0.306	#N/A	#N/A	0.306	#N/A	#N/A	IML1	NA	NA	#N/A
STMGPQsPTLGILEEER	S7(Phospho)	0	3	#N/A	#N/A	P39678	#N/A	#N/A	0	#N/A	#N/A	0.0002875	#N/A	#N/A	0.0805	#N/A	#N/A	0.0805	#N/A	#N/A	MBP1	NA	NA	#N/A
STNQSNENDQsSLSQHNEKPGSAQFEHIAEFPFDSTVK	S11(Phospho)	0	1	#N/A	#N/A	P13587	#N/A	#N/A	0	#N/A	#N/A	0.003423	#N/A	#N/A	0.498	#N/A	#N/A	0.498	#N/A	#N/A	ENA1	NA	NA	#N/A
STNsPNPFNFEK	S4(Phospho)	0	4	#N/A	#N/A	P38213	#N/A	#N/A	0	#N/A	#N/A	0.001811	#N/A	#N/A	0.078	#N/A	#N/A	0.078	#N/A	#N/A	DSF2	NA	NA	#N/A
sTPIFFHR	S1(Phospho)	0	5	#N/A	#N/A	Q12123	#N/A	#N/A	0	#N/A	#N/A	0.004477	#N/A	#N/A	0.2095	#N/A	#N/A	0.2095	#N/A	#N/A	DCS2	NA	NA	#N/A
StPSSGNNHIDSLSVDR	T2(Phospho)	0	1	#N/A	#N/A	P19524	#N/A	#N/A	0.003	#N/A	#N/A	0.04762	#N/A	#N/A	0.411	#N/A	#N/A	0.411	#N/A	#N/A	MYO2	NA	NA	#N/A
sTSPDVGHFSNFK	S1(Phospho)	0	8/3	#N/A	#N/A	P39956	#N/A	#N/A	0	#N/A	#N/A	0.0002653/0.009737	#N/A	#N/A	0.4485	#N/A	#N/A	0.4485	#N/A	#N/A	RPH1	NA	NA	#N/A
STTDNEEsLLLR	S8(Phospho)	0	1	#N/A	#N/A	P38966	#N/A	#N/A	0.003	#N/A	#N/A	0.06226	#N/A	#N/A	0.647	#N/A	#N/A	0.647	#N/A	#N/A	YDR089W	NA	NA	#N/A
STTIIQTVSPPsPPLDVHATPLASR	S12(Phospho)	0	2	#N/A	#N/A	P34161	#N/A	#N/A	0	#N/A	#N/A	0.002843	#N/A	#N/A	0.158	#N/A	#N/A	0.158	#N/A	#N/A	YOX1	NA	NA	#N/A
sTTPSHSGTPQPLGPR	S1(Phospho)	0	1	#N/A	#N/A	Q06488	#N/A	#N/A	0.001	#N/A	#N/A	0.01723	#N/A	#N/A	0.563	#N/A	#N/A	0.563	#N/A	#N/A	RSC2	NA	NA	#N/A
SttPTSPVSQPSIISHR	T2(Phospho); T3(Phospho)	0	16	#N/A	#N/A	P43560	#N/A	#N/A	0	#N/A	#N/A	2.56e-06	#N/A	#N/A	0.229	#N/A	#N/A	0.229	#N/A	#N/A	LAM5	NA	NA	#N/A
SVNYNELsDDDTAVK	S8(Phospho)	0	1	#N/A	#N/A	P31244	#N/A	#N/A	0	#N/A	#N/A	0.00266	#N/A	#N/A	0.562	#N/A	#N/A	0.562	#N/A	#N/A	RAD16	NA	NA	#N/A
SVPVASsPISSIIPR	S7(Phospho)	0	1	#N/A	#N/A	P53754	#N/A	#N/A	0.004	#N/A	#N/A	0.07011	#N/A	#N/A	0.449	#N/A	#N/A	0.449	#N/A	#N/A	YNR068C	NA	NA	#N/A
sVSFNDVVGYADR	S1(Phospho)	0	3	#N/A	#N/A	P27637	#N/A	#N/A	0	#N/A	#N/A	0.002621	#N/A	#N/A	0.331	#N/A	#N/A	0.331	#N/A	#N/A	BUD14	NA	NA	#N/A
SVsKPNAPLEPDNIK	S3(Phospho)	0	2	#N/A	#N/A	P25357	#N/A	#N/A	0	#N/A	#N/A	0.006856	#N/A	#N/A	0.142	#N/A	#N/A	0.142	#N/A	#N/A	SNT1	NA	NA	#N/A
SVTESSPFVPsSTPTPVDDR	S11(Phospho)	0	2	#N/A	#N/A	P32521	#N/A	#N/A	0.006	#N/A	#N/A	0.08613	#N/A	#N/A	0.453	#N/A	#N/A	0.453	#N/A	#N/A	PAN1	NA	NA	#N/A
SVTSPtYTPVALQNTPVLKPK	T6(Phospho)	0	1	#N/A	#N/A	P32525	#N/A	#N/A	0	#N/A	#N/A	0.002105	#N/A	#N/A	0.23	#N/A	#N/A	0.23	#N/A	#N/A	ECM25	NA	NA	#N/A
TAGGSSPATPATPATPAtPTPSSGPK	T18(Phospho)	0	20	#N/A	#N/A	P38249	#N/A	#N/A	0	#N/A	#N/A	0.0004248	#N/A	#N/A	0.4955	#N/A	#N/A	0.4955	#N/A	#N/A	RPG1	NA	NA	#N/A
tAGLLSPTEENETTNAGQSK	T1(Phospho)	0	2	#N/A	#N/A	Q12415	#N/A	#N/A	0	#N/A	#N/A	0.02383	#N/A	#N/A	0.451	#N/A	#N/A	0.451	#N/A	#N/A	TFC7	NA	NA	#N/A
TAPDVSHSsSPTSGILIEENSR	S9(Phospho)	0	3	#N/A	#N/A	Q06677	#N/A	#N/A	0	#N/A	#N/A	0.001458	#N/A	#N/A	0.7415	#N/A	#N/A	0.7415	#N/A	#N/A	SWA2	NA	NA	#N/A
tASVADPILDAVQEAQPFEQAADTFHDNMNR	T1(Phospho)	0	1	#N/A	#N/A	Q03559	#N/A	#N/A	0	#N/A	#N/A	0.004618	#N/A	#N/A	0.498	#N/A	#N/A	0.498	#N/A	#N/A	YMR295C	NA	NA	#N/A
TDKSPNDSLHSISAPPLIPsPK	S20(Phospho)	1	1	#N/A	#N/A	Q06677	#N/A	#N/A	0.003	#N/A	#N/A	0.04367	#N/A	#N/A	0.381	#N/A	#N/A	0.381	#N/A	#N/A	SWA2	NA	NA	#N/A
TEALSGESVAAEsIRPNLTK	S13(Phospho)	0	2	#N/A	#N/A	P32458	#N/A	#N/A	0.001	#N/A	#N/A	0.03949	#N/A	#N/A	0.6705	#N/A	#N/A	0.6705	#N/A	#N/A	CDC11	NA	NA	#N/A
tEGDDGKIEVDSVHDLVSVPLSGK	T1(Phospho)	1	2	#N/A	#N/A	P04821	#N/A	#N/A	0	#N/A	#N/A	0.01807	#N/A	#N/A	0.734	#N/A	#N/A	0.734	#N/A	#N/A	CDC25	NA	NA	#N/A
TELTKGDStPVQPDLSVtPQK	T9(Phospho); T18(Phospho)	1	1	#N/A	#N/A	P39705	#N/A	#N/A	0.007	#N/A	#N/A	0.1052	#N/A	#N/A	0.052	#N/A	#N/A	0.052	#N/A	#N/A	NUP60	NA	NA	#N/A
TEPSEAETTTVNTEsLGQAEHEIK	S15(Phospho)	0	2	#N/A	#N/A	P32566	#N/A	#N/A	0	#N/A	#N/A	0.0002073	#N/A	#N/A	0.747	#N/A	#N/A	0.747	#N/A	#N/A	SMI1	NA	NA	#N/A
TEsPFEDKFEIHDER	S3(Phospho)	1	2	#N/A	#N/A	Q06810	#N/A	#N/A	0	#N/A	#N/A	1.785e-05	#N/A	#N/A	0.538	#N/A	#N/A	0.538	#N/A	#N/A	OPY2	NA	NA	#N/A
tGSDLPLIITSANK	T1(Phospho)	0	3/2	#N/A	#N/A	P39001	#N/A	#N/A	0	#N/A	#N/A	4.048e-05/0.003505	#N/A	#N/A	0.3635	#N/A	#N/A	0.3635	#N/A	#N/A	UME6	NA	NA	#N/A
tGSPHLPQGTMDAEQTNMGTNSVPTSSASSR	T1(Phospho)	0	1/1	#N/A	#N/A	Q06685	#N/A	#N/A	0	#N/A	#N/A	0.02922/0.01444	#N/A	#N/A	0.687	#N/A	#N/A	0.687	#N/A	#N/A	VIP1	NA	NA	#N/A
tGTPQTFSSSIK	T1(Phospho)	0	1	#N/A	#N/A	P53165	#N/A	#N/A	0.008	#N/A	#N/A	0.1098	#N/A	#N/A	0.623	#N/A	#N/A	0.623	#N/A	#N/A	SGF73	NA	NA	#N/A
THSTyAFESNTNSVAASQMR	Y5(Phospho)	0	3	#N/A	#N/A	P32861	#N/A	#N/A	0	#N/A	#N/A	0.008406	#N/A	#N/A	0.3585	#N/A	#N/A	0.3585	#N/A	#N/A	UGP1	NA	NA	#N/A
tIASPQRPLSGQNVNNELSNSKPAVSAEK	T1(Phospho)	0	1	#N/A	#N/A	Q12276	#N/A	#N/A	0	#N/A	#N/A	0.0003143	#N/A	#N/A	0.14	#N/A	#N/A	0.14	#N/A	#N/A	HER1	NA	NA	#N/A
TIsLTNIEQQSQLNQR	S3(Phospho)	0	3	#N/A	#N/A	P40578	#N/A	#N/A	0	#N/A	#N/A	3.56e-07	#N/A	#N/A	0.5515	#N/A	#N/A	0.5515	#N/A	#N/A	MGA2	NA	NA	#N/A
tISLTNIEQQSQLNQR	T1(Phospho)	0	4	#N/A	#N/A	P40578	#N/A	#N/A	0	#N/A	#N/A	1.2e-05	#N/A	#N/A	0.508	#N/A	#N/A	0.508	#N/A	#N/A	MGA2	NA	NA	#N/A
TKPLPVEPAsPSISLPTATVDNQPSGQVDSRPLHIR	S10(Phospho)	0	2	#N/A	#N/A	P25623	#N/A	#N/A	0	#N/A	#N/A	2.51e-05	#N/A	#N/A	0.434	#N/A	#N/A	0.434	#N/A	#N/A	SYP1	NA	NA	#N/A
TKsSDFLPIELK	S3(Phospho)	1	1/2	#N/A	#N/A	A6ZT11	#N/A	#N/A	0	#N/A	#N/A	0.008469/0.009742	#N/A	#N/A	0.662	#N/A	#N/A	0.662	#N/A	#N/A	SBE22	NA	NA	#N/A
TLEPIPKEENAEEDDESEWsDDEPEVVR	S20(Phospho)	1	1	#N/A	#N/A	P38788	#N/A	#N/A	0	#N/A	#N/A	0.02335	#N/A	#N/A	0.728	#N/A	#N/A	0.728	#N/A	#N/A	SSZ1	NA	NA	#N/A
tLLEAISPAKKPLHDDTNK	T1(Phospho)	1	3	#N/A	#N/A	P42845	#N/A	#N/A	0	#N/A	#N/A	0.003912	#N/A	#N/A	0.048	#N/A	#N/A	0.048	#N/A	#N/A	STB1	NA	NA	#N/A
TLsATSQLSATFNK	S3(Phospho)	0	2	#N/A	#N/A	A6ZU07	#N/A	#N/A	0	#N/A	#N/A	0.0007106	#N/A	#N/A	0.534	#N/A	#N/A	0.534	#N/A	#N/A	ATG1	NA	NA	#N/A
tNDSSLLPGYMDSATLLHPGK	T1(Phospho)	0	2	#N/A	#N/A	A6ZPP2	#N/A	#N/A	0	#N/A	#N/A	2.747e-05	#N/A	#N/A	0.305	#N/A	#N/A	0.305	#N/A	#N/A	IML2	NA	NA	#N/A
TNVTHNNDPsTSPTISVPPGVTR	S10(Phospho)	0	21	#N/A	#N/A	A6ZL74	#N/A	#N/A	0	#N/A	#N/A	0.0003075	#N/A	#N/A	0.721	#N/A	#N/A	0.721	#N/A	#N/A	SHE3	NA	NA	#N/A
TNVTHNNDPStSPTISVPPGVTR	T11(Phospho)	0	14	#N/A	#N/A	A6ZL74	#N/A	#N/A	0	#N/A	#N/A	5.431e-05	#N/A	#N/A	0.5375	#N/A	#N/A	0.5375	#N/A	#N/A	SHE3	NA	NA	#N/A
TPNQIIELEKPSTLSPLsR	S18(Phospho)	0	4	#N/A	#N/A	P32917	#N/A	#N/A	0	#N/A	#N/A	6.817e-05	#N/A	#N/A	0.018	#N/A	#N/A	0.018	#N/A	#N/A	STE5	NA	NA	#N/A
tPQLFIPESK	T1(Phospho)	0	1	#N/A	#N/A	P46678	#N/A	#N/A	0	#N/A	#N/A	0.009296	#N/A	#N/A	0.137	#N/A	#N/A	0.137	#N/A	#N/A	BDP1	NA	NA	#N/A
TQAAELQEKPLtPLK	T12(Phospho)	0	1	#N/A	#N/A	P18888	#N/A	#N/A	0.001	#N/A	#N/A	0.01272	#N/A	#N/A	0.506	#N/A	#N/A	0.506	#N/A	#N/A	SNF6	NA	NA	#N/A
TQsTQENSLQEVVAIDTLLK	S3(Phospho)	0	2	#N/A	#N/A	P36167	#N/A	#N/A	0	#N/A	#N/A	3.296e-05	#N/A	#N/A	0.067	#N/A	#N/A	0.067	#N/A	#N/A	SRL3	NA	NA	#N/A
tRSPELQDNLK	T1(Phospho)	1	1	#N/A	#N/A	Q05812	#N/A	#N/A	0.004	#N/A	#N/A	0.05644	#N/A	#N/A	0.291	#N/A	#N/A	0.291	#N/A	#N/A	MSC3	NA	NA	#N/A
TSADTLTTtPESQSLDLHSR	T9(Phospho)	0	4	#N/A	#N/A	P22211	#N/A	#N/A	0	#N/A	#N/A	1.134e-05	#N/A	#N/A	0.332	#N/A	#N/A	0.332	#N/A	#N/A	NPR1	NA	NA	#N/A
TSIQNSTLEDFSPsNK	S14(Phospho)	0	2	#N/A	#N/A	P04821	#N/A	#N/A	0	#N/A	#N/A	0.0167	#N/A	#N/A	0.373	#N/A	#N/A	0.373	#N/A	#N/A	CDC25	NA	NA	#N/A
TSNQIALGNDKIEEINENSPLLsAPSK	S23(Phospho)	1	1	#N/A	#N/A	Q04602	#N/A	#N/A	0.005	#N/A	#N/A	0.06562	#N/A	#N/A	0.124	#N/A	#N/A	0.124	#N/A	#N/A	VBA4	NA	NA	#N/A
tSPGGLSISPR	T1(Phospho)	0	3	#N/A	#N/A	P21192	#N/A	#N/A	0	#N/A	#N/A	0.0029	#N/A	#N/A	0.191	#N/A	#N/A	0.191	#N/A	#N/A	ACE2	NA	NA	#N/A
TSsLIDSIGIQR	S3(Phospho)	0	4/3	#N/A	#N/A	P32909	#N/A	#N/A	0	#N/A	#N/A	0.001493/5.811e-05	#N/A	#N/A	0.2795	#N/A	#N/A	0.2795	#N/A	#N/A	SMY2	NA	NA	#N/A
TSsPPMFAR	S3(Phospho)	0	3/1	#N/A	#N/A	P38853	#N/A	#N/A	0	#N/A	#N/A	0.01578/0.08013	#N/A	#N/A	0.319	#N/A	#N/A	0.319	#N/A	#N/A	KEL1	NA	NA	#N/A
tSSPVNLDVESTAQSLGK	T1(Phospho)	0	2	#N/A	#N/A	Q01448	#N/A	#N/A	0	#N/A	#N/A	0.00708	#N/A	#N/A	0.1615	#N/A	#N/A	0.1615	#N/A	#N/A	HPC2	NA	NA	#N/A
TSsQLSFPNIPEDEPQR	S3(Phospho)	0	10	#N/A	#N/A	Q05518	#N/A	#N/A	0	#N/A	#N/A	0.0001647	#N/A	#N/A	0.584	#N/A	#N/A	0.584	#N/A	#N/A	PAL1	NA	NA	#N/A
tSTPPLPMHFNAQR	T1(Phospho)	0	9	#N/A	#N/A	P07278	#N/A	#N/A	0	#N/A	#N/A	8.711e-05	#N/A	#N/A	0.7075	#N/A	#N/A	0.7075	#N/A	#N/A	BCY1	NA	NA	#N/A
TTANLPANSSTsPAPSIPSTGFK	S12(Phospho)	0	4	#N/A	#N/A	P32499	#N/A	#N/A	0	#N/A	#N/A	0.0008249	#N/A	#N/A	0.224	#N/A	#N/A	0.224	#N/A	#N/A	NUP2	NA	NA	#N/A
TTNsPMSILSR	S4(Phospho)	0	2	#N/A	#N/A	P39001	#N/A	#N/A	0.003	#N/A	#N/A	0.04351	#N/A	#N/A	0.515	#N/A	#N/A	0.515	#N/A	#N/A	UME6	NA	NA	#N/A
TTNTtPSFSFGAK	T5(Phospho)	0	4	#N/A	#N/A	P14907	#N/A	#N/A	0	#N/A	#N/A	0.002577	#N/A	#N/A	0.0955	#N/A	#N/A	0.0955	#N/A	#N/A	NSP1	NA	NA	#N/A
tTPPASVHSATPDIKEDSNVAPQLDLLK	T1(Phospho)	1	3/2	#N/A	#N/A	B3LRK1	#N/A	#N/A	0	#N/A	#N/A	4.426e-06/0.008687	#N/A	#N/A	0.715	#N/A	#N/A	0.715	#N/A	#N/A	GET2	NA	NA	#N/A
tTPPASVHSATPDIK	T1(Phospho)	0	1	#N/A	#N/A	B3LRK1	#N/A	#N/A	0.006	#N/A	#N/A	0.08442	#N/A	#N/A	0.577	#N/A	#N/A	0.577	#N/A	#N/A	GET2	NA	NA	#N/A
tTPSFVAFTDTER	T1(Phospho)	0	5	#N/A	#N/A	P10591	#N/A	#N/A	0	#N/A	#N/A	0.0004402	#N/A	#N/A	0.173	#N/A	#N/A	0.173	#N/A	#N/A	SSA1	NA	NA	#N/A
TtPSFVGFTDTER	T2(Phospho)	0	4	#N/A	#N/A	P10592	#N/A	#N/A	0	#N/A	#N/A	0.001953	#N/A	#N/A	0.641	#N/A	#N/A	0.641	#N/A	#N/A	SSA2	NA	NA	#N/A
TTQLSGsPLVNEMK	S7(Phospho)	0	3	#N/A	#N/A	P36024	#N/A	#N/A	0	#N/A	#N/A	0.00785	#N/A	#N/A	0.117	#N/A	#N/A	0.117	#N/A	#N/A	SIS2	NA	NA	#N/A
TTtSPINIPGGNR	T3(Phospho)	0	2	#N/A	#N/A	P40186	#N/A	#N/A	0.003	#N/A	#N/A	0.04788	#N/A	#N/A	0.499	#N/A	#N/A	0.499	#N/A	#N/A	PCL7	NA	NA	#N/A
TVAADQSAtAPSSPTMNSSVTTINR	T9(Phospho)	0	1	#N/A	#N/A	P48361	#N/A	#N/A	0.005	#N/A	#N/A	0.07202	#N/A	#N/A	0.184	#N/A	#N/A	0.184	#N/A	#N/A	ASK10	NA	NA	#N/A
TVQDAKPAPSVATNDPsPEPVPSAPEER	S17(Phospho)	0	5/6	#N/A	#N/A	Q04201	#N/A	#N/A	0	#N/A	#N/A	1.617e-05/0.0001946	#N/A	#N/A	0.446	#N/A	#N/A	0.446	#N/A	#N/A	CUE4	NA	NA	#N/A
TVSNItNEEESIVK	T6(Phospho)	0	1	#N/A	#N/A	Q02875	#N/A	#N/A	0	#N/A	#N/A	0.0001341	#N/A	#N/A	0.721	#N/A	#N/A	0.721	#N/A	#N/A	SYH1	NA	NA	#N/A
tVVEEIDQR	T1(Phospho)	0	2	#N/A	#N/A	Q148H6	#N/A	#N/A	0.006	#N/A	#N/A	0.09659	#N/A	#N/A	0.516	#N/A	#N/A	0.516	#N/A	#N/A	KRT28	NA	NA	#N/A
VASSPIsPGLHSTQYFR	S7(Phospho)	0	1	#N/A	#N/A	P53599	#N/A	#N/A	0	#N/A	#N/A	0.0148	#N/A	#N/A	0.052	#N/A	#N/A	0.052	#N/A	#N/A	SSK2	NA	NA	#N/A
VASSSPLKPTsPTVPDASVASLR	S11(Phospho)	0	8	#N/A	#N/A	P31380	#N/A	#N/A	0	#N/A	#N/A	3.566e-06	#N/A	#N/A	0.1075	#N/A	#N/A	0.1075	#N/A	#N/A	FUN30	NA	NA	#N/A
VEDLsLDGLNEK	S5(Phospho)	0	2	#N/A	#N/A	P36166	#N/A	#N/A	0	#N/A	#N/A	0.004912	#N/A	#N/A	0.3065	#N/A	#N/A	0.3065	#N/A	#N/A	PXL1	NA	NA	#N/A
VEHNITNIDGATtPPTAVASTTIPVNIK	T13(Phospho)	0	8	#N/A	#N/A	Q12427	#N/A	#N/A	0	#N/A	#N/A	2.08e-07	#N/A	#N/A	0.223	#N/A	#N/A	0.223	#N/A	#N/A	STB3	NA	NA	#N/A
VFSPMNPINDsHFNENIELSPHQHATSPK	S11(Phospho)	0	1	#N/A	#N/A	P33749	#N/A	#N/A	0.001	#N/A	#N/A	0.01572	#N/A	#N/A	0.316	#N/A	#N/A	0.316	#N/A	#N/A	MSN4	NA	NA	#N/A
VIEEATTTNVDSILEKPTPTStK	T22(Phospho)	0	1	#N/A	#N/A	P47116	#N/A	#N/A	0	#N/A	#N/A	0.004222	#N/A	#N/A	0.51	#N/A	#N/A	0.51	#N/A	#N/A	PTK2	NA	NA	#N/A
VKsPNIVTLNISR	S3(Phospho)	1	2	#N/A	#N/A	P39956	#N/A	#N/A	0.003	#N/A	#N/A	0.04521	#N/A	#N/A	0.545	#N/A	#N/A	0.545	#N/A	#N/A	RPH1	NA	NA	#N/A
VNDSYDsPLSGTASTGK	S7(Phospho)	0	3	#N/A	#N/A	Q03063	#N/A	#N/A	0.001	#N/A	#N/A	0.03572	#N/A	#N/A	0.181	#N/A	#N/A	0.181	#N/A	#N/A	DIG1	NA	NA	#N/A
VNsRPDELENQEVLR	S3(Phospho)	0	1	#N/A	#N/A	P36126	#N/A	#N/A	0.008	#N/A	#N/A	0.09829	#N/A	#N/A	0.464	#N/A	#N/A	0.464	#N/A	#N/A	SPO14	NA	NA	#N/A
VNSTSTGtPSAQSAEATLTKPR	T8(Phospho)	0	7	#N/A	#N/A	P41697	#N/A	#N/A	0	#N/A	#N/A	4.401e-05	#N/A	#N/A	0.099	#N/A	#N/A	0.099	#N/A	#N/A	BUD6	NA	NA	#N/A
VNtPAIDDYGNLITVER	T3(Phospho)	0	1	#N/A	#N/A	P48361	#N/A	#N/A	0.006	#N/A	#N/A	0.08519	#N/A	#N/A	0.094	#N/A	#N/A	0.094	#N/A	#N/A	ASK10	NA	NA	#N/A
VPSLVATsESPR	S8(Phospho)	0	9	#N/A	#N/A	P38968	#N/A	#N/A	0	#N/A	#N/A	0.0001359	#N/A	#N/A	0.7115	#N/A	#N/A	0.7115	#N/A	#N/A	SEC31	NA	NA	#N/A
VPsPGIGAPPIYSYIR	S3(Phospho)	0	4	#N/A	#N/A	A6ZYC3	#N/A	#N/A	0	#N/A	#N/A	0.0003994	#N/A	#N/A	0.6695	#N/A	#N/A	0.6695	#N/A	#N/A	TRM82	NA	NA	#N/A
VQFStSVLSTPsNEGNNLIHR	T5(Phospho); S12(Phospho)	0	1	#N/A	#N/A	Q12372	#N/A	#N/A	0	#N/A	#N/A	0.005294	#N/A	#N/A	0.053	#N/A	#N/A	0.053	#N/A	#N/A	MMP1	NA	NA	#N/A
VQVLsDEPVIEAAPK	S5(Phospho)	0	2	#N/A	#N/A	Q08951	#N/A	#N/A	0	#N/A	#N/A	0.0004669	#N/A	#N/A	0.065	#N/A	#N/A	0.065	#N/A	#N/A	APL5	NA	NA	#N/A
VRPGsIAAAALQANQTDISK	S5(Phospho)	0	2	#N/A	#N/A	P36145	#N/A	#N/A	0	#N/A	#N/A	0.00464	#N/A	#N/A	0.201	#N/A	#N/A	0.201	#N/A	#N/A	TFA2	NA	NA	#N/A
VsLsSPKSPQENDTVVDILGDAHSK	S2(Phospho); S4(Phospho)	1	6/3	#N/A	#N/A	Q06336	#N/A	#N/A	0	#N/A	#N/A	3.097e-06/0.0001288	#N/A	#N/A	0.202	#N/A	#N/A	0.202	#N/A	#N/A	GGA1	NA	NA	#N/A
VsSSEIESVEPLKPESDR	S2(Phospho)	0	1	#N/A	#N/A	Q03661	#N/A	#N/A	0.003	#N/A	#N/A	0.04177	#N/A	#N/A	0.296	#N/A	#N/A	0.296	#N/A	#N/A	ESC1	NA	NA	#N/A
VStPVQQHPLLQR	T3(Phospho)	0	10/7	#N/A	#N/A	P32909	#N/A	#N/A	0	#N/A	#N/A	0.001369/2.473e-05	#N/A	#N/A	0.6255	#N/A	#N/A	0.6255	#N/A	#N/A	SMY2	NA	NA	#N/A
VVAETTYIDtPDTETK	T10(Phospho)	0	6	#N/A	#N/A	Q08412	#N/A	#N/A	0	#N/A	#N/A	0.0003583	#N/A	#N/A	0.7265	#N/A	#N/A	0.7265	#N/A	#N/A	CUE5	NA	NA	#N/A
VVsDSNDGYESLILPK	S3(Phospho)	0	2	#N/A	#N/A	Q12263	#N/A	#N/A	0	#N/A	#N/A	7.774e-05	#N/A	#N/A	0.416	#N/A	#N/A	0.416	#N/A	#N/A	GIN4	NA	NA	#N/A
VVSELIAPANLsPQR	S12(Phospho)	0	8/1	#N/A	#N/A	P28708	#N/A	#N/A	0	#N/A	#N/A	8.625e-05/0.1148	#N/A	#N/A	0.1475	#N/A	#N/A	0.1475	#N/A	#N/A	PRR1	NA	NA	#N/A
YAPPSQPsMASPFVNK	S8(Phospho)	0	3	#N/A	#N/A	P38968	#N/A	#N/A	0.002	#N/A	#N/A	0.04783	#N/A	#N/A	0.0585	#N/A	#N/A	0.0585	#N/A	#N/A	SEC31	NA	NA	#N/A
YAQNsSPTAAHFQPQR	S5(Phospho)	0	1	#N/A	#N/A	P48562	#N/A	#N/A	0	#N/A	#N/A	0.01545	#N/A	#N/A	0.736	#N/A	#N/A	0.736	#N/A	#N/A	CLA4	NA	NA	#N/A
YKDPQsPKIEVLEQELVR	S6(Phospho)	2	4/3	#N/A	#N/A	P53252	#N/A	#N/A	0	#N/A	#N/A	1.216e-06/0.0002231	#N/A	#N/A	0.318	#N/A	#N/A	0.318	#N/A	#N/A	PIL1	NA	NA	#N/A
YMEGAIHTLVDAAVSSSTHtENNTKSPR	T20(Phospho)	1	2	#N/A	#N/A	P14922	#N/A	#N/A	0	#N/A	#N/A	0.0002257	#N/A	#N/A	0.567	#N/A	#N/A	0.567	#N/A	#N/A	CYC8	NA	NA	#N/A
yNALPATASTTEEEQDtEtLDAVSLHSSAPIFR	Y1(Phospho); T17(Phospho); T19(Phospho)	0	1	#N/A	#N/A	P38195	#N/A	#N/A	0.001	#N/A	#N/A	0.03633	#N/A	#N/A	0.045	#N/A	#N/A	0.045	#N/A	#N/A	ECM13	NA	NA	#N/A
YSFSLTTFsPSGK	S9(Phospho)	0	4/1	#N/A	#N/A	P23639	#N/A	#N/A	0	#N/A	#N/A	0.02103/0.07977	#N/A	#N/A	0.307	#N/A	#N/A	0.307	#N/A	#N/A	PRE8	NA	NA	#N/A
ySSSGTPENITGEADDEDEDIIR	Y1(Phospho)	0	6	#N/A	#N/A	Q06146	#N/A	#N/A	0	#N/A	#N/A	1.466e-05	#N/A	#N/A	0.4085	#N/A	#N/A	0.4085	#N/A	#N/A	YLR257W	NA	NA	#N/A
YSVIPTAPPsAR	S10(Phospho)	0	2	#N/A	#N/A	P40433	#N/A	#N/A	0.001	#N/A	#N/A	0.01601	#N/A	#N/A	0.4065	#N/A	#N/A	0.4065	#N/A	#N/A	PFK26	NA	NA	#N/A
YTGNLsPVSDIVR	S6(Phospho)	0	1	#N/A	#N/A	P38928	#N/A	#N/A	0.006	#N/A	#N/A	0.08021	#N/A	#N/A	0.095	#N/A	#N/A	0.095	#N/A	#N/A	AXL2	NA	NA	#N/A
YVNPTLSTAsNESPRPALLLR	S10(Phospho)	0	3	#N/A	#N/A	Q08484	#N/A	#N/A	0.001	#N/A	#N/A	0.04225	#N/A	#N/A	0.0375	#N/A	#N/A	0.0375	#N/A	#N/A	GYP1	NA	NA	#N/A
GVAPtASKPQtPILPSPALAVK	T5(Phospho); T11(Phospho)	0	3/2	#N/A	#N/A	Q03016	#N/A	#N/A	0	#N/A	#N/A	0.001526/0.0113	#N/A	#N/A	0.511	#N/A	#N/A	0.511	#N/A	#N/A	GIP3	NA	NA	#N/A
ANLDQNLNsPDNNR	S9(Phospho)	0	#N/A	14/3	#N/A	#N/A	Q00816	#N/A	#N/A	0	#N/A	#N/A	6.822e-06/3.276e-05	#N/A	#N/A	0.4015	#N/A	0.4015	#N/A	#N/A	NA	REG1	NA	#N/A
DSsPVPSDLDEK	S3(Phospho)	0	#N/A	3/1	#N/A	#N/A	B3LN45	#N/A	#N/A	0.001	#N/A	#N/A	0.007761/0.02677	#N/A	#N/A	0.6945	#N/A	0.6945	#N/A	#N/A	NA	AIM3	NA	#N/A
DVSQITSsPK	S8(Phospho)	0	#N/A	19/15	#N/A	#N/A	P38623	#N/A	#N/A	0	#N/A	#N/A	0.008164/0.001141	#N/A	#N/A	0.586	#N/A	0.586	#N/A	#N/A	NA	RCK2	NA	#N/A
EEAsDDELNAFK	S4(Phospho)	0	#N/A	6/2	#N/A	#N/A	Q03361	#N/A	#N/A	0	#N/A	#N/A	0.0068/0.02498	#N/A	#N/A	0.459	#N/A	0.459	#N/A	#N/A	NA	JIP4	NA	#N/A
EEESIEQANAGsPGR	S12(Phospho)	0	#N/A	10/5	#N/A	#N/A	P40454	#N/A	#N/A	0	#N/A	#N/A	1.126e-05/1.516e-05	#N/A	#N/A	0.7255	#N/A	0.7255	#N/A	#N/A	NA	RRD1	NA	#N/A
EQEIYNIDLEENNVsSR	S15(Phospho)	0	#N/A	7/2	#N/A	#N/A	P53388	#N/A	#N/A	0	#N/A	#N/A	1.557e-07/1.784e-08	#N/A	#N/A	0.7295	#N/A	0.7295	#N/A	#N/A	NA	DIP5	NA	#N/A
FTNNDMDsIVVK	S8(Phospho)	0	#N/A	2/5/1	#N/A	#N/A	P47082	#N/A	#N/A	0	#N/A	#N/A	0.0007703/0.0001761/0.06247	#N/A	#N/A	0.174	#N/A	0.174	#N/A	#N/A	NA	AVT1	NA	#N/A
GIVASSNFEDDEENFsNK	S16(Phospho)	0	#N/A	5/2	#N/A	#N/A	P53599	#N/A	#N/A	0	#N/A	#N/A	1.146e-06/2.192e-05	#N/A	#N/A	0.696	#N/A	0.696	#N/A	#N/A	NA	SSK2	NA	#N/A
IVVPEGsPSR	S7(Phospho)	0	#N/A	9/8	#N/A	#N/A	Q12071	#N/A	#N/A	0	#N/A	#N/A	0.01025/0.01561	#N/A	#N/A	0.5925	#N/A	0.5925	#N/A	#N/A	NA	VPS54	NA	#N/A
KLEELEQTQDNsK	S12(Phospho)	1	#N/A	3/1	#N/A	#N/A	P53550	#N/A	#N/A	0.001	#N/A	#N/A	0.02984/0.003794	#N/A	#N/A	0.5105	#N/A	0.5105	#N/A	#N/A	NA	DCP2	NA	#N/A
LSsPLTDSGNR	S3(Phospho)	0	#N/A	13/13	#N/A	#N/A	P33753	#N/A	#N/A	0	#N/A	#N/A	0.0001745/7.075e-05	#N/A	#N/A	0.52	#N/A	0.52	#N/A	#N/A	NA	TRM2	NA	#N/A
MANsPVLK	S4(Phospho)	0	#N/A	2/10/4	#N/A	#N/A	A6ZUC0	#N/A	#N/A	0	#N/A	#N/A	0.05962/0.001988/0.01451	#N/A	#N/A	0.5045	#N/A	0.5045	#N/A	#N/A	NA	SDS23	NA	#N/A
NFsSEELSQK	S3(Phospho)	0	#N/A	3/3	#N/A	#N/A	P39109	#N/A	#N/A	0	#N/A	#N/A	0.0252/0.0141	#N/A	#N/A	0.637	#N/A	0.637	#N/A	#N/A	NA	YCF1	NA	#N/A
NNDEEDDEDPVsPKPVSK	S12(Phospho)	0	#N/A	8/1	#N/A	#N/A	P53094	#N/A	#N/A	0	#N/A	#N/A	0.0004866/0.0004451	#N/A	#N/A	0.434	#N/A	0.434	#N/A	#N/A	NA	MDS3	NA	#N/A
QNVATSTsPK	S8(Phospho)	0	#N/A	4/2	#N/A	#N/A	Q12344	#N/A	#N/A	0.001	#N/A	#N/A	0.0191/0.03397	#N/A	#N/A	0.468	#N/A	0.468	#N/A	#N/A	NA	GYP5	NA	#N/A
RGsNLQSHEQK	S3(Phospho)	1	#N/A	3/2	#N/A	#N/A	P16965	#N/A	#N/A	0	#N/A	#N/A	0.00702/0.1086	#N/A	#N/A	0.371	#N/A	0.371	#N/A	#N/A	NA	STF2	NA	#N/A
sADNQNTSLALDSLK	S1(Phospho)	0	#N/A	5/3	#N/A	#N/A	P47170	#N/A	#N/A	0	#N/A	#N/A	0.00103/0.0002707	#N/A	#N/A	0.703	#N/A	0.703	#N/A	#N/A	NA	IML1	NA	#N/A
sDEEYGDFATETNSMR	S1(Phospho)	0	#N/A	1/3/1	#N/A	#N/A	Q06132	#N/A	#N/A	0	#N/A	#N/A	2.604e-06/2.269e-06/0.0006577	#N/A	#N/A	0.662	#N/A	0.662	#N/A	#N/A	NA	SGD1	NA	#N/A
sITTIDPNNYDK	S1(Phospho)	0	#N/A	8/6	#N/A	#N/A	P33749	#N/A	#N/A	0	#N/A	#N/A	0.0008538/0.005388	#N/A	#N/A	0.4605	#N/A	0.4605	#N/A	#N/A	NA	MSN4	NA	#N/A
sLQQQQQQQQQQK	S1(Phospho)	0	#N/A	2/1	#N/A	#N/A	P48562	#N/A	#N/A	0	#N/A	#N/A	0.01066/0.001143	#N/A	#N/A	0.5455	#N/A	0.5455	#N/A	#N/A	NA	CLA4	NA	#N/A
TLsFSR	S3(Phospho)	0	#N/A	6/4	#N/A	#N/A	Q12265	#N/A	#N/A	0.003	#N/A	#N/A	0.06326/0.07566	#N/A	#N/A	0.7275	#N/A	0.7275	#N/A	#N/A	NA	PRS5	NA	#N/A
AADVENLsDDDEHR	S8(Phospho)	0	#N/A	12/6	#N/A	#N/A	P25558	#N/A	#N/A	0	#N/A	#N/A	2.815e-05/8.885e-06	#N/A	#N/A	0.708	#N/A	0.708	#N/A	#N/A	NA	BUD3	NA	#N/A
AALSDITNsFNK	S9(Phospho)	0	#N/A	1	#N/A	#N/A	P34244	#N/A	#N/A	0	#N/A	#N/A	0.009168	#N/A	#N/A	0.315	#N/A	0.315	#N/A	#N/A	NA	HSL1	NA	#N/A
ADDMPVVQADNQTsSSK	S14(Phospho)	0	#N/A	3	#N/A	#N/A	Q04602	#N/A	#N/A	0	#N/A	#N/A	0.00054	#N/A	#N/A	0.593	#N/A	0.593	#N/A	#N/A	NA	VBA4	NA	#N/A
AIASsPSLNSNLSK	S5(Phospho)	0	#N/A	3/1	#N/A	#N/A	P32486	#N/A	#N/A	0	#N/A	#N/A	7.313e-05/0.00445	#N/A	#N/A	0.629	#N/A	0.629	#N/A	#N/A	NA	KRE6	NA	#N/A
ANsFEPQsWQK	S3(Phospho); S8(Phospho)	0	#N/A	1/1	#N/A	#N/A	A6ZX59	#N/A	#N/A	0.002	#N/A	#N/A	0.04825/0.001561	#N/A	#N/A	0.517	#N/A	0.517	#N/A	#N/A	NA	ATG13	NA	#N/A
APSSVsMVsPPPLHK	S6(Phospho); S9(Phospho)	0	#N/A	3	#N/A	#N/A	P38968	#N/A	#N/A	0.001	#N/A	#N/A	0.02368	#N/A	#N/A	0.148	#N/A	0.148	#N/A	#N/A	NA	SEC31	NA	#N/A
ASMDSNNANATQsR	S13(Phospho)	0	#N/A	1	#N/A	#N/A	P22211	#N/A	#N/A	0	#N/A	#N/A	0.001319	#N/A	#N/A	0.613	#N/A	0.613	#N/A	#N/A	NA	NPR1	NA	#N/A
AVSEEDEYsSDMIR	S9(Phospho)	0	#N/A	1	#N/A	#N/A	Q06708	#N/A	#N/A	0	#N/A	#N/A	0.0006363	#N/A	#N/A	0.219	#N/A	0.219	#N/A	#N/A	NA	VAC14	NA	#N/A
DDsFAVPDGK	S3(Phospho)	0	#N/A	19/14	#N/A	#N/A	P53388	#N/A	#N/A	0	#N/A	#N/A	0.0006636/0.01049	#N/A	#N/A	0.304	#N/A	0.304	#N/A	#N/A	NA	DIP5	NA	#N/A
DDSINsLGNNK	S6(Phospho)	0	#N/A	2/1	#N/A	#N/A	P53121	#N/A	#N/A	0	#N/A	#N/A	0.002768/0.02997	#N/A	#N/A	0.649	#N/A	0.649	#N/A	#N/A	NA	FLC3	NA	#N/A
DFVALsDDEDEDGK	S6(Phospho)	0	#N/A	3	#N/A	#N/A	P25558	#N/A	#N/A	0	#N/A	#N/A	0.0004684	#N/A	#N/A	0.578	#N/A	0.578	#N/A	#N/A	NA	BUD3	NA	#N/A
DGSQtPTVDSVTK	T5(Phospho)	0	#N/A	3	#N/A	#N/A	P41895	#N/A	#N/A	0	#N/A	#N/A	0.0001975	#N/A	#N/A	0.53	#N/A	0.53	#N/A	#N/A	NA	TFG1	NA	#N/A
DIEsDGFIK	S4(Phospho)	0	#N/A	1	#N/A	#N/A	A6ZRW8	#N/A	#N/A	0.003	#N/A	#N/A	0.06965	#N/A	#N/A	0.213	#N/A	0.213	#N/A	#N/A	NA	SCY_4679	NA	#N/A
DNNDDNtEELDDPQPK	T7(Phospho)	0	#N/A	1	#N/A	#N/A	Q12161	#N/A	#N/A	0	#N/A	#N/A	7.987e-07	#N/A	#N/A	0.669	#N/A	0.669	#N/A	#N/A	NA	PSH1	NA	#N/A
DNTNHQNItPISK	T9(Phospho)	0	#N/A	4	#N/A	#N/A	P25302	#N/A	#N/A	0	#N/A	#N/A	0.01035	#N/A	#N/A	0.109	#N/A	0.109	#N/A	#N/A	NA	SWI4	NA	#N/A
DSIINsPVSGR	S6(Phospho)	0	#N/A	6	#N/A	#N/A	P36024	#N/A	#N/A	0	#N/A	#N/A	0.0007336	#N/A	#N/A	0.069	#N/A	0.069	#N/A	#N/A	NA	SIS2	NA	#N/A
DSsTNILIR	S3(Phospho)	0	#N/A	6	#N/A	#N/A	P47134	#N/A	#N/A	0	#N/A	#N/A	0.002825	#N/A	#N/A	0.608	#N/A	0.608	#N/A	#N/A	NA	BIR1	NA	#N/A
DTsFEHEK	S3(Phospho)	0	#N/A	3	#N/A	#N/A	P40157	#N/A	#N/A	0.002	#N/A	#N/A	0.05699	#N/A	#N/A	0.674	#N/A	0.674	#N/A	#N/A	NA	VID27	NA	#N/A
DttGAFVVR	T2(Phospho); T3(Phospho)	0	#N/A	1	#N/A	#N/A	P47077	#N/A	#N/A	0.007	#N/A	#N/A	0.1219	#N/A	#N/A	0.71	#N/A	0.71	#N/A	#N/A	NA	NOP9	NA	#N/A
EDDDEKPQsGDETSATKPLSSR	S9(Phospho)	0	#N/A	9/1	#N/A	#N/A	P39996	#N/A	#N/A	0	#N/A	#N/A	0.0001085/0.0002064	#N/A	#N/A	0.581	#N/A	0.581	#N/A	#N/A	NA	GTT3	NA	#N/A
EDEENGPEEQAMsDEEELK	S13(Phospho)	0	#N/A	1	#N/A	#N/A	Q12019	#N/A	#N/A	0	#N/A	#N/A	0.003792	#N/A	#N/A	0.656	#N/A	0.656	#N/A	#N/A	NA	MDN1	NA	#N/A
EDsAEILDAR	S3(Phospho)	0	#N/A	3	#N/A	#N/A	P53094	#N/A	#N/A	0	#N/A	#N/A	0.01403	#N/A	#N/A	0.481	#N/A	0.481	#N/A	#N/A	NA	MDS3	NA	#N/A
EENIVNEDGPNtSR	T12(Phospho)	0	#N/A	1	#N/A	#N/A	P32504	#N/A	#N/A	0.007	#N/A	#N/A	0.1185	#N/A	#N/A	0.588	#N/A	0.588	#N/A	#N/A	NA	CBF2	NA	#N/A
EEQVsIK	S5(Phospho)	0	#N/A	4	#N/A	#N/A	P32457	#N/A	#N/A	0	#N/A	#N/A	0.01359	#N/A	#N/A	0.589	#N/A	0.589	#N/A	#N/A	NA	CDC3	NA	#N/A
EEtPLAEPTNVsK	T3(Phospho); S12(Phospho)	0	#N/A	4/1	#N/A	#N/A	B3LSR0	#N/A	#N/A	0	#N/A	#N/A	0.0003247/0.03418	#N/A	#N/A	0.365	#N/A	0.365	#N/A	#N/A	NA	CRP1	NA	#N/A
EGtPLENR	T3(Phospho)	0	#N/A	5	#N/A	#N/A	P35197	#N/A	#N/A	0	#N/A	#N/A	0.01448	#N/A	#N/A	0.156	#N/A	0.156	#N/A	#N/A	NA	GCS1	NA	#N/A
EIQEALsEKPtREPTPsVK	S7(Phospho); T11(Phospho); S17(Phospho)	1	#N/A	1	#N/A	#N/A	P25441	#N/A	#N/A	0.002	#N/A	#N/A	0.05705	#N/A	#N/A	0.563	#N/A	0.563	#N/A	#N/A	NA	RPC53	NA	#N/A
ELPEYHTEENDsPIDVQK	S12(Phospho)	0	#N/A	1	#N/A	#N/A	P53911	#N/A	#N/A	0	#N/A	#N/A	0.003758	#N/A	#N/A	0.615	#N/A	0.615	#N/A	#N/A	NA	EAF7	NA	#N/A
EMALNSNtSLENDR	T8(Phospho)	0	#N/A	10	#N/A	#N/A	P53076	#N/A	#N/A	0	#N/A	#N/A	0.0001982	#N/A	#N/A	0.743	#N/A	0.743	#N/A	#N/A	NA	VID30	NA	#N/A
ENSTIQSSsSSNLR	S9(Phospho)	0	#N/A	8/1	#N/A	#N/A	P32644	#N/A	#N/A	0	#N/A	#N/A	0.0001052/0.0002115	#N/A	#N/A	0.546	#N/A	0.546	#N/A	#N/A	NA	ECM32	NA	#N/A
ENtPEQDDVATK	T3(Phospho)	0	#N/A	3/1	#N/A	#N/A	P06786	#N/A	#N/A	0	#N/A	#N/A	0.0001829/0.01767	#N/A	#N/A	0.454	#N/A	0.454	#N/A	#N/A	NA	TOP2	NA	#N/A
EPEESVEENtSK	T10(Phospho)	0	#N/A	6	#N/A	#N/A	Q01477	#N/A	#N/A	0	#N/A	#N/A	0.006953	#N/A	#N/A	0.689	#N/A	0.689	#N/A	#N/A	NA	UBP3	NA	#N/A
EPsPAPHSNDK	S3(Phospho)	0	#N/A	3/1	#N/A	#N/A	Q12296	#N/A	#N/A	0	#N/A	#N/A	0.01404/0.1339	#N/A	#N/A	0.341	#N/A	0.341	#N/A	#N/A	NA	MAM3	NA	#N/A
EsDIIVsNDNLTANR	S2(Phospho); S7(Phospho)	0	#N/A	4/2	#N/A	#N/A	P08004	#N/A	#N/A	0	#N/A	#N/A	3.084e-06/1.313e-05	#N/A	#N/A	0.725	#N/A	0.725	#N/A	#N/A	NA	CHS1	NA	#N/A
ESITNSPTsEVPIETK	S9(Phospho)	0	#N/A	1	#N/A	#N/A	P39521	#N/A	#N/A	0.006	#N/A	#N/A	0.1102	#N/A	#N/A	0.665	#N/A	0.665	#N/A	#N/A	NA	FHL1	NA	#N/A
EsTEGVLDGSK	S2(Phospho)	0	#N/A	2/2	#N/A	#N/A	B3LSR0	#N/A	#N/A	0.001	#N/A	#N/A	0.0215/0.005323	#N/A	#N/A	0.632	#N/A	0.632	#N/A	#N/A	NA	CRP1	NA	#N/A
ETtPLNDEGITR	T3(Phospho)	0	#N/A	3	#N/A	#N/A	P38827	#N/A	#N/A	0.001	#N/A	#N/A	0.02554	#N/A	#N/A	0.136	#N/A	0.136	#N/A	#N/A	NA	SET1	NA	#N/A
EVPSTILVPEVEQQEPsQSER	S17(Phospho)	0	#N/A	1	#N/A	#N/A	Q03707	#N/A	#N/A	0	#N/A	#N/A	0.001233	#N/A	#N/A	0.197	#N/A	0.197	#N/A	#N/A	NA	SRC1	NA	#N/A
FANENPNsQK	S8(Phospho)	0	#N/A	6	#N/A	#N/A	P22336	#N/A	#N/A	0	#N/A	#N/A	0.003178	#N/A	#N/A	0.139	#N/A	0.139	#N/A	#N/A	NA	RFA1	NA	#N/A
FVISEtPsPVLK	T6(Phospho); S8(Phospho)	0	#N/A	1	#N/A	#N/A	P08153	#N/A	#N/A	0	#N/A	#N/A	0.01395	#N/A	#N/A	0.343	#N/A	0.343	#N/A	#N/A	NA	SWI5	NA	#N/A
GDNNSSHsPISPLK	S8(Phospho)	0	#N/A	4	#N/A	#N/A	Q08446	#N/A	#N/A	0	#N/A	#N/A	0.01493	#N/A	#N/A	0.608	#N/A	0.608	#N/A	#N/A	NA	SGT1	NA	#N/A
GDYGNNISPERPsFR	S13(Phospho)	0	#N/A	1	#N/A	#N/A	P31374	#N/A	#N/A	0.006	#N/A	#N/A	0.1089	#N/A	#N/A	0.689	#N/A	0.689	#N/A	#N/A	NA	PSK1	NA	#N/A
GGAGNIIsPK	S8(Phospho)	0	#N/A	13	#N/A	#N/A	Q12515	#N/A	#N/A	0	#N/A	#N/A	2e-04	#N/A	#N/A	0.073	#N/A	0.073	#N/A	#N/A	NA	PAR32	NA	#N/A
GLWNPSYPGMMSttGtAR	T13(Phospho); T14(Phospho); T16(Phospho)	0	#N/A	1	#N/A	#N/A	P47054	#N/A	#N/A	0.006	#N/A	#N/A	0.1088	#N/A	#N/A	0.372	#N/A	0.372	#N/A	#N/A	NA	NUP192	NA	#N/A
GsITDNDNDLFQK	S2(Phospho)	0	#N/A	3/1	#N/A	#N/A	Q03833	#N/A	#N/A	0	#N/A	#N/A	0.0004603/0.132	#N/A	#N/A	0.179	#N/A	0.179	#N/A	#N/A	NA	GIS1	NA	#N/A
GVHQtNSPPSK	T5(Phospho)	0	#N/A	2	#N/A	#N/A	Q07800	#N/A	#N/A	0.009	#N/A	#N/A	0.1378	#N/A	#N/A	0.113	#N/A	0.113	#N/A	#N/A	NA	PSR1	NA	#N/A
HEQPQIEsPK	S8(Phospho)	0	#N/A	9/5	#N/A	#N/A	P40558	#N/A	#N/A	0	#N/A	#N/A	0.002885/0.004355	#N/A	#N/A	0.724	#N/A	0.724	#N/A	#N/A	NA	CFD1	NA	#N/A
HGsVVEASR	S3(Phospho)	0	#N/A	1	#N/A	#N/A	Q12321	#N/A	#N/A	0.003	#N/A	#N/A	0.07118	#N/A	#N/A	0.492	#N/A	0.492	#N/A	#N/A	NA	MED1	NA	#N/A
IENVsPSK	S5(Phospho)	0	#N/A	3	#N/A	#N/A	P17121	#N/A	#N/A	0.001	#N/A	#N/A	0.01825	#N/A	#N/A	0.268	#N/A	0.268	#N/A	#N/A	NA	SAC7	NA	#N/A
IPsIDK	S3(Phospho)	0	#N/A	10	#N/A	#N/A	Q99271	#N/A	#N/A	0.001	#N/A	#N/A	0.04029	#N/A	#N/A	0.192	#N/A	0.192	#N/A	#N/A	NA	NHA1	NA	#N/A
IPsQNVGQELEEEK	S3(Phospho)	0	#N/A	1	#N/A	#N/A	P38080	#N/A	#N/A	0	#N/A	#N/A	0.003832	#N/A	#N/A	0.639	#N/A	0.639	#N/A	#N/A	NA	AKL1	NA	#N/A
ISsASTPQTSQGR	S3(Phospho)	0	#N/A	1	#N/A	#N/A	A7A261	#N/A	#N/A	0	#N/A	#N/A	0.004642	#N/A	#N/A	0.516	#N/A	0.516	#N/A	#N/A	NA	LSB3	NA	#N/A
ISsFQEQPLNK	S3(Phospho)	0	#N/A	9/1	#N/A	#N/A	P39956	#N/A	#N/A	0	#N/A	#N/A	0.0006076/0.03334	#N/A	#N/A	0.233	#N/A	0.233	#N/A	#N/A	NA	RPH1	NA	#N/A
ISSNPQsFTK	S7(Phospho)	0	#N/A	2/3	#N/A	#N/A	P39962	#N/A	#N/A	0	#N/A	#N/A	0.01536/0.008778	#N/A	#N/A	0.527	#N/A	0.527	#N/A	#N/A	NA	YCK3	NA	#N/A
ISVDSSSPsK	S9(Phospho)	0	#N/A	1	#N/A	#N/A	P38283	#N/A	#N/A	0.009	#N/A	#N/A	0.1462	#N/A	#N/A	0.14	#N/A	0.14	#N/A	#N/A	NA	SLI15	NA	#N/A
ItDSNLENMEDVEAK	T2(Phospho)	0	#N/A	2	#N/A	#N/A	Q06315	#N/A	#N/A	0	#N/A	#N/A	4.642e-05	#N/A	#N/A	0.562	#N/A	0.562	#N/A	#N/A	NA	SKG3	NA	#N/A
ITQQEVsPDR	S7(Phospho)	0	#N/A	11	#N/A	#N/A	Q08967	#N/A	#N/A	0	#N/A	#N/A	7.065e-05	#N/A	#N/A	0.274	#N/A	0.274	#N/A	#N/A	NA	FLC1	NA	#N/A
IVsTPQIQQQK	S3(Phospho)	0	#N/A	5/4	#N/A	#N/A	P47061	#N/A	#N/A	0	#N/A	#N/A	0.0006345/0.001864	#N/A	#N/A	0.709	#N/A	0.709	#N/A	#N/A	NA	VPS53	NA	#N/A
KAEAsGEAAEEAEDEE	S5(Phospho)	1	#N/A	12/8	#N/A	#N/A	P05755	#N/A	#N/A	0	#N/A	#N/A	0.0002261/2.996e-06	#N/A	#N/A	0.656	#N/A	0.656	#N/A	#N/A	NA	RPS9B	NA	#N/A
KNsAVTTAPAQK	S3(Phospho)	1	#N/A	4	#N/A	#N/A	Q02100	#N/A	#N/A	0	#N/A	#N/A	0.005894	#N/A	#N/A	0.346	#N/A	0.346	#N/A	#N/A	NA	SKO1	NA	#N/A
KPENAEtPSQTSQEATQ	T7(Phospho)	0	#N/A	8	#N/A	#N/A	P25087	#N/A	#N/A	0	#N/A	#N/A	0.002183	#N/A	#N/A	0.554	#N/A	0.554	#N/A	#N/A	NA	ERG6	NA	#N/A
KPIsFNK	S4(Phospho)	0	#N/A	6	#N/A	#N/A	Q12263	#N/A	#N/A	0.001	#N/A	#N/A	0.04321	#N/A	#N/A	0.663	#N/A	0.663	#N/A	#N/A	NA	GIN4	NA	#N/A
KPsVGANNTAK	S3(Phospho)	0	#N/A	7/1	#N/A	#N/A	P25339	#N/A	#N/A	0	#N/A	#N/A	0.0121/0.0475	#N/A	#N/A	0.41	#N/A	0.41	#N/A	#N/A	NA	PUF4	NA	#N/A
KSsETsPDSTPAPSAPASTNAPTNNK	S3(Phospho); S6(Phospho)	1	#N/A	3/2	#N/A	#N/A	P53235	#N/A	#N/A	0	#N/A	#N/A	6.764e-05/0.00623	#N/A	#N/A	0.431	#N/A	0.431	#N/A	#N/A	NA	YGR054W	NA	#N/A
LAMPEQAHTSPtSR	T12(Phospho)	0	#N/A	4	#N/A	#N/A	P13185	#N/A	#N/A	0	#N/A	#N/A	0.01422	#N/A	#N/A	0.112	#N/A	0.112	#N/A	#N/A	NA	KIN1	NA	#N/A
LAPTNsGGSGGK	S6(Phospho)	0	#N/A	7	#N/A	#N/A	A7A261	#N/A	#N/A	0	#N/A	#N/A	0.01244	#N/A	#N/A	0.699	#N/A	0.699	#N/A	#N/A	NA	LSB3	NA	#N/A
LAPTNSGGsGGK	S9(Phospho)	0	#N/A	6	#N/A	#N/A	A7A261	#N/A	#N/A	0.001	#N/A	#N/A	0.02933	#N/A	#N/A	0.607	#N/A	0.607	#N/A	#N/A	NA	LSB3	NA	#N/A
LAQANNtPTSRPPMK	T7(Phospho)	0	#N/A	7	#N/A	#N/A	P32047	#N/A	#N/A	0	#N/A	#N/A	0.006033	#N/A	#N/A	0.03	#N/A	0.03	#N/A	#N/A	NA	MLF3	NA	#N/A
LENNKsPILTK	S6(Phospho)	1	#N/A	5/1	#N/A	#N/A	Q02866	#N/A	#N/A	0	#N/A	#N/A	0.001412/0.09645	#N/A	#N/A	0.73	#N/A	0.73	#N/A	#N/A	NA	MUK1	NA	#N/A
LEtDESPIQTK	T3(Phospho)	0	#N/A	15	#N/A	#N/A	P23585	#N/A	#N/A	0	#N/A	#N/A	0.001759	#N/A	#N/A	0.162	#N/A	0.162	#N/A	#N/A	NA	HXT2	NA	#N/A
LHHNsVSDPVK	S5(Phospho)	0	#N/A	1	#N/A	#N/A	Q92317	#N/A	#N/A	0.001	#N/A	#N/A	0.02154	#N/A	#N/A	0.211	#N/A	0.211	#N/A	#N/A	NA	NCB2	NA	#N/A
LNsLSNQSTFR	S3(Phospho)	0	#N/A	3	#N/A	#N/A	P37304	#N/A	#N/A	0	#N/A	#N/A	0.01142	#N/A	#N/A	0.086	#N/A	0.086	#N/A	#N/A	NA	PAM1	NA	#N/A
LPASSSPSPSPtSSASPsR	T12(Phospho); S18(Phospho)	0	#N/A	1	#N/A	#N/A	P39732	#N/A	#N/A	0.001	#N/A	#N/A	0.04302	#N/A	#N/A	0.303	#N/A	0.303	#N/A	#N/A	NA	GIP4	NA	#N/A
LSSSsEQDLNNsDSPSIK	S5(Phospho); S12(Phospho)	0	#N/A	1	#N/A	#N/A	A6ZRG7	#N/A	#N/A	0.001	#N/A	#N/A	0.01952	#N/A	#N/A	0.27	#N/A	0.27	#N/A	#N/A	NA	CAF120	NA	#N/A
LsVDQEPR	S2(Phospho)	0	#N/A	3/1	#N/A	#N/A	P38167	#N/A	#N/A	0	#N/A	#N/A	0.002997/0.1205	#N/A	#N/A	0.559	#N/A	0.559	#N/A	#N/A	NA	ECM21	NA	#N/A
LTATSEPtSR	T8(Phospho)	0	#N/A	1	#N/A	#N/A	Q12427	#N/A	#N/A	0.003	#N/A	#N/A	0.06487	#N/A	#N/A	0.151	#N/A	0.151	#N/A	#N/A	NA	STB3	NA	#N/A
LVQIAEEEsDK	S9(Phospho)	0	#N/A	6/3	#N/A	#N/A	Q06810	#N/A	#N/A	0	#N/A	#N/A	9.982e-05/0.009182	#N/A	#N/A	0.719	#N/A	0.719	#N/A	#N/A	NA	OPY2	NA	#N/A
LYDVGDstIK	S7(Phospho); T8(Phospho)	0	#N/A	4	#N/A	#N/A	Q12263	#N/A	#N/A	0	#N/A	#N/A	0.009084	#N/A	#N/A	0.355	#N/A	0.355	#N/A	#N/A	NA	GIN4	NA	#N/A
LYELsAEDLEK	S5(Phospho)	0	#N/A	7	#N/A	#N/A	A6ZRR2	#N/A	#N/A	0	#N/A	#N/A	6.962e-05	#N/A	#N/A	0.407	#N/A	0.407	#N/A	#N/A	NA	MDG1	NA	#N/A
MFTSTsPR	S6(Phospho)	0	#N/A	6	#N/A	#N/A	P53388	#N/A	#N/A	0	#N/A	#N/A	0.008762	#N/A	#N/A	0.236	#N/A	0.236	#N/A	#N/A	NA	DIP5	NA	#N/A
MTSSAssPQDLEK	S6(Phospho); S7(Phospho)	0	#N/A	2/1	#N/A	#N/A	Q12359	#N/A	#N/A	0.001	#N/A	#N/A	0.03415/0.002999	#N/A	#N/A	0.463	#N/A	0.463	#N/A	#N/A	NA	ATO3	NA	#N/A
NDNSDITsNIK	S8(Phospho)	0	#N/A	2	#N/A	#N/A	Q12361	#N/A	#N/A	0	#N/A	#N/A	0.01553	#N/A	#N/A	0.093	#N/A	0.093	#N/A	#N/A	NA	GPR1	NA	#N/A
NDTYTDLASIAsGR	S12(Phospho)	0	#N/A	5/2	#N/A	#N/A	Q07657	#N/A	#N/A	0	#N/A	#N/A	9.29e-07/8.183e-05	#N/A	#N/A	0.546	#N/A	0.546	#N/A	#N/A	NA	SHS1	NA	#N/A
NENAStDALR	T6(Phospho)	0	#N/A	2/2	#N/A	#N/A	P53121	#N/A	#N/A	0	#N/A	#N/A	0.004505/0.04532	#N/A	#N/A	0.35	#N/A	0.35	#N/A	#N/A	NA	FLC3	NA	#N/A
NENAVSTDtSTPAAAGAPEGKPPQK	T9(Phospho)	0	#N/A	5	#N/A	#N/A	P53297	#N/A	#N/A	0	#N/A	#N/A	8.738e-05	#N/A	#N/A	0.086	#N/A	0.086	#N/A	#N/A	NA	PBP1	NA	#N/A
NFDGSEVEASGNsDVEsR	S13(Phospho); S17(Phospho)	0	#N/A	1	#N/A	#N/A	Q02724	#N/A	#N/A	0	#N/A	#N/A	0.0001365	#N/A	#N/A	0.496	#N/A	0.496	#N/A	#N/A	NA	ULP1	NA	#N/A
NFSAPNVSssSNSLR	S9(Phospho); S10(Phospho)	0	#N/A	1	#N/A	#N/A	P47116	#N/A	#N/A	0	#N/A	#N/A	0.004624	#N/A	#N/A	0.27	#N/A	0.27	#N/A	#N/A	NA	PTK2	NA	#N/A
NGAsNGNsNK	S4(Phospho); S8(Phospho)	0	#N/A	1	#N/A	#N/A	P25567	#N/A	#N/A	0.007	#N/A	#N/A	0.1187	#N/A	#N/A	0.566	#N/A	0.566	#N/A	#N/A	NA	SRO9	NA	#N/A
NGsINsLTK	S3(Phospho); S6(Phospho)	0	#N/A	2	#N/A	#N/A	P47068	#N/A	#N/A	0.002	#N/A	#N/A	0.05019	#N/A	#N/A	0.686	#N/A	0.686	#N/A	#N/A	NA	BBC1	NA	#N/A
NGsNSLPLNEK	S3(Phospho)	0	#N/A	1	#N/A	#N/A	P36126	#N/A	#N/A	0.009	#N/A	#N/A	0.1376	#N/A	#N/A	0.372	#N/A	0.372	#N/A	#N/A	NA	SPO14	NA	#N/A
NISTSSVTTsPVESTK	S10(Phospho)	0	#N/A	2	#N/A	#N/A	P48563	#N/A	#N/A	0	#N/A	#N/A	0.00934	#N/A	#N/A	0.676	#N/A	0.676	#N/A	#N/A	NA	MON2	NA	#N/A
NIVNNTDSPtLK	T10(Phospho)	0	#N/A	7	#N/A	#N/A	P07866	#N/A	#N/A	0	#N/A	#N/A	0.0001083	#N/A	#N/A	0.723	#N/A	0.723	#N/A	#N/A	NA	LTE1	NA	#N/A
NLPNEDSTDADLsR	S13(Phospho)	0	#N/A	2	#N/A	#N/A	P10862	#N/A	#N/A	0.001	#N/A	#N/A	0.04524	#N/A	#N/A	0.668	#N/A	0.668	#N/A	#N/A	NA	RAD18	NA	#N/A
NNsFEHDNLEK	S3(Phospho)	0	#N/A	10/1	#N/A	#N/A	Q12532	#N/A	#N/A	0	#N/A	#N/A	0.0008303/0.09472	#N/A	#N/A	0.328	#N/A	0.328	#N/A	#N/A	NA	RQC2	NA	#N/A
NNTLNVtPSK	T7(Phospho)	0	#N/A	7	#N/A	#N/A	P11978	#N/A	#N/A	0	#N/A	#N/A	0.005509	#N/A	#N/A	0.197	#N/A	0.197	#N/A	#N/A	NA	SIR4	NA	#N/A
NPsPsIVKPGSR	S3(Phospho); S5(Phospho)	0	#N/A	1	#N/A	#N/A	P43574	#N/A	#N/A	0.004	#N/A	#N/A	0.09141	#N/A	#N/A	0.25	#N/A	0.25	#N/A	#N/A	NA	GAT1	NA	#N/A
NsAEETTQTFK	S2(Phospho)	0	#N/A	2	#N/A	#N/A	Q04934	#N/A	#N/A	0	#N/A	#N/A	0.004968	#N/A	#N/A	0.513	#N/A	0.513	#N/A	#N/A	NA	IVY1	NA	#N/A
NsDYDDDGIDAESK	S2(Phospho)	0	#N/A	3/3	#N/A	#N/A	P54861	#N/A	#N/A	0	#N/A	#N/A	1.628e-06/3.934e-05	#N/A	#N/A	0.639	#N/A	0.639	#N/A	#N/A	NA	DNM1	NA	#N/A
NsEVDLNEEPR	S2(Phospho)	0	#N/A	15/12	#N/A	#N/A	P40357	#N/A	#N/A	0	#N/A	#N/A	4.085e-05/0.001033	#N/A	#N/A	0.705	#N/A	0.705	#N/A	#N/A	NA	SEC9	NA	#N/A
NsNILTAPAVK	S2(Phospho)	0	#N/A	2	#N/A	#N/A	A6ZU07	#N/A	#N/A	0	#N/A	#N/A	0.005395	#N/A	#N/A	0.528	#N/A	0.528	#N/A	#N/A	NA	ATG1	NA	#N/A
NSsPIVDK	S3(Phospho)	0	#N/A	5/4	#N/A	#N/A	P39969	#N/A	#N/A	0	#N/A	#N/A	0.006491/0.01533	#N/A	#N/A	0.521	#N/A	0.521	#N/A	#N/A	NA	BOI2	NA	#N/A
NSsVGSSANAGPTQQR	S3(Phospho)	0	#N/A	1	#N/A	#N/A	Q03063	#N/A	#N/A	0	#N/A	#N/A	0.0005309	#N/A	#N/A	0.624	#N/A	0.624	#N/A	#N/A	NA	DIG1	NA	#N/A
NSVSSGsSSSLNVSSDSNSK	S7(Phospho)	0	#N/A	1	#N/A	#N/A	P48562	#N/A	#N/A	0	#N/A	#N/A	0.0004358	#N/A	#N/A	0.576	#N/A	0.576	#N/A	#N/A	NA	CLA4	NA	#N/A
NTQsPQTPLVEPVTER	S4(Phospho)	0	#N/A	1	#N/A	#N/A	P36048	#N/A	#N/A	0	#N/A	#N/A	0.008356	#N/A	#N/A	0.464	#N/A	0.464	#N/A	#N/A	NA	SNU114	NA	#N/A
NTVsSNNLER	S4(Phospho)	0	#N/A	12/3	#N/A	#N/A	P53898	#N/A	#N/A	0	#N/A	#N/A	0.003378/0.006049	#N/A	#N/A	0.447	#N/A	0.447	#N/A	#N/A	NA	NSG2	NA	#N/A
NVsPMGDVPTDTK	S3(Phospho)	0	#N/A	3	#N/A	#N/A	P38853	#N/A	#N/A	0	#N/A	#N/A	0.0148	#N/A	#N/A	0.44	#N/A	0.44	#N/A	#N/A	NA	KEL1	NA	#N/A
NVYHTDAAsDNASAPLGSNK	S9(Phospho)	0	#N/A	1	#N/A	#N/A	Q05812	#N/A	#N/A	0	#N/A	#N/A	0.0021	#N/A	#N/A	0.459	#N/A	0.459	#N/A	#N/A	NA	MSC3	NA	#N/A
QLHHQAVDsPAR	S9(Phospho)	0	#N/A	5	#N/A	#N/A	P23291	#N/A	#N/A	0	#N/A	#N/A	0.004013	#N/A	#N/A	0.102	#N/A	0.102	#N/A	#N/A	NA	YCK1	NA	#N/A
QNNNNNNANSGTsPHAEFK	S13(Phospho)	0	#N/A	7	#N/A	#N/A	P17121	#N/A	#N/A	0	#N/A	#N/A	3.928e-07	#N/A	#N/A	0.116	#N/A	0.116	#N/A	#N/A	NA	SAC7	NA	#N/A
QNsIPEVK	S3(Phospho)	0	#N/A	3	#N/A	#N/A	Q03124	#N/A	#N/A	0	#N/A	#N/A	0.01528	#N/A	#N/A	0.416	#N/A	0.416	#N/A	#N/A	NA	RSC9	NA	#N/A
QSSDPTISEQsPR	S11(Phospho)	0	#N/A	6	#N/A	#N/A	P38080	#N/A	#N/A	0	#N/A	#N/A	0.0002332	#N/A	#N/A	0.121	#N/A	0.121	#N/A	#N/A	NA	AKL1	NA	#N/A
QTHAPTtPNR	T7(Phospho)	0	#N/A	9/2	#N/A	#N/A	Q03497	#N/A	#N/A	0	#N/A	#N/A	0.008489/0.03975	#N/A	#N/A	0.32	#N/A	0.32	#N/A	#N/A	NA	STE20	NA	#N/A
QTSNStPAPQNQIK	T6(Phospho)	0	#N/A	2	#N/A	#N/A	P40075	#N/A	#N/A	0	#N/A	#N/A	0.01163	#N/A	#N/A	0.414	#N/A	0.414	#N/A	#N/A	NA	SCS2	NA	#N/A
RPASSGSsSSTSVNK	S8(Phospho)	0	#N/A	1	#N/A	#N/A	Q06685	#N/A	#N/A	0	#N/A	#N/A	0.006111	#N/A	#N/A	0.205	#N/A	0.205	#N/A	#N/A	NA	VIP1	NA	#N/A
sAINIETESR	S1(Phospho)	0	#N/A	13/4	#N/A	#N/A	P53076	#N/A	#N/A	0	#N/A	#N/A	0.002546/0.0006734	#N/A	#N/A	0.339	#N/A	0.339	#N/A	#N/A	NA	VID30	NA	#N/A
sASPVVGEHQEK	S1(Phospho)	0	#N/A	5/1	#N/A	#N/A	P13186	#N/A	#N/A	0	#N/A	#N/A	0.01491/0.08025	#N/A	#N/A	0.137	#N/A	0.137	#N/A	#N/A	NA	KIN2	NA	#N/A
sDGNISALTFK	S1(Phospho)	0	#N/A	3/1	#N/A	#N/A	P53917	#N/A	#N/A	0	#N/A	#N/A	0.01794/0.006134	#N/A	#N/A	0.592	#N/A	0.592	#N/A	#N/A	NA	FAR11	NA	#N/A
SDSGtVLGAIPLNSR	T5(Phospho)	0	#N/A	1	#N/A	#N/A	Q08422	#N/A	#N/A	0.003	#N/A	#N/A	0.0705	#N/A	#N/A	0.393	#N/A	0.393	#N/A	#N/A	NA	TMC1	NA	#N/A
SDSGVHSPItDNSSVASSTTSR	T10(Phospho)	0	#N/A	2	#N/A	#N/A	Q00816	#N/A	#N/A	0	#N/A	#N/A	0.004598	#N/A	#N/A	0.476	#N/A	0.476	#N/A	#N/A	NA	REG1	NA	#N/A
sDTDTTAAAQTSLPFAEK	S1(Phospho)	0	#N/A	7	#N/A	#N/A	Q03769	#N/A	#N/A	0	#N/A	#N/A	1.624e-08	#N/A	#N/A	0.522	#N/A	0.522	#N/A	#N/A	NA	ENT5	NA	#N/A
sEDNEIYEELK	S1(Phospho)	0	#N/A	7/1	#N/A	#N/A	P53898	#N/A	#N/A	0	#N/A	#N/A	0.001281/0.1112	#N/A	#N/A	0.129	#N/A	0.129	#N/A	#N/A	NA	NSG2	NA	#N/A
SFsPSNLGNK	S3(Phospho)	0	#N/A	3	#N/A	#N/A	Q06681	#N/A	#N/A	0.001	#N/A	#N/A	0.04115	#N/A	#N/A	0.023	#N/A	0.023	#N/A	#N/A	NA	YSP2	NA	#N/A
sFYESMTVDQSK	S1(Phospho)	0	#N/A	2	#N/A	#N/A	P39996	#N/A	#N/A	0	#N/A	#N/A	0.0006001	#N/A	#N/A	0.408	#N/A	0.408	#N/A	#N/A	NA	GTT3	NA	#N/A
SGsLEALQNAK	S3(Phospho)	0	#N/A	7	#N/A	#N/A	Q12516	#N/A	#N/A	0	#N/A	#N/A	0.001829	#N/A	#N/A	0.125	#N/A	0.125	#N/A	#N/A	NA	SRF1	NA	#N/A
SHNssPTNGLSQANGTVR	S4(Phospho); S5(Phospho)	0	#N/A	1	#N/A	#N/A	P38167	#N/A	#N/A	0	#N/A	#N/A	3.066e-05	#N/A	#N/A	0.144	#N/A	0.144	#N/A	#N/A	NA	ECM21	NA	#N/A
sINVTTSNNK	S1(Phospho)	0	#N/A	6/1	#N/A	#N/A	P25558	#N/A	#N/A	0.005	#N/A	#N/A	0.01315/0.09699	#N/A	#N/A	0.47	#N/A	0.47	#N/A	#N/A	NA	BUD3	NA	#N/A
sKDSSVPLIIDSSGSAN	S1(Phospho)	1	#N/A	1/1	#N/A	#N/A	P38310	#N/A	#N/A	0.001	#N/A	#N/A	0.03551/0.001595	#N/A	#N/A	0.014	#N/A	0.014	#N/A	#N/A	NA	FTH1	NA	#N/A
SKPsPVQR	S4(Phospho)	0	#N/A	1	#N/A	#N/A	P25558	#N/A	#N/A	0.001	#N/A	#N/A	0.04608	#N/A	#N/A	0.541	#N/A	0.541	#N/A	#N/A	NA	BUD3	NA	#N/A
sLADLPGK	S1(Phospho)	0	#N/A	4	#N/A	#N/A	Q06251	#N/A	#N/A	0.001	#N/A	#N/A	0.0384	#N/A	#N/A	0.736	#N/A	0.736	#N/A	#N/A	NA	YLR177W	NA	#N/A
sLGsPSVSSSK	S1(Phospho); S4(Phospho)	0	#N/A	5/2	#N/A	#N/A	P47116	#N/A	#N/A	0	#N/A	#N/A	0.007073/0.02388	#N/A	#N/A	0.233	#N/A	0.233	#N/A	#N/A	NA	PTK2	NA	#N/A
sMQsGSGVASPIDK	S1(Phospho); S4(Phospho)	0	#N/A	2/2	#N/A	#N/A	Q12451	#N/A	#N/A	0	#N/A	#N/A	0.0001223/0.01037	#N/A	#N/A	0.659	#N/A	0.659	#N/A	#N/A	NA	OSH2	NA	#N/A
sNPELDPTNSVVDVSR	S1(Phospho)	0	#N/A	2	#N/A	#N/A	P53191	#N/A	#N/A	0	#N/A	#N/A	0.0004912	#N/A	#N/A	0.563	#N/A	0.563	#N/A	#N/A	NA	PIB2	NA	#N/A
sNPTSASSSQSELSEQPK	S1(Phospho)	0	#N/A	6	#N/A	#N/A	P40433	#N/A	#N/A	0	#N/A	#N/A	9.911e-07	#N/A	#N/A	0.211	#N/A	0.211	#N/A	#N/A	NA	PFK26	NA	#N/A
SNsETNIK	S3(Phospho)	0	#N/A	2	#N/A	#N/A	Q07655	#N/A	#N/A	0.002	#N/A	#N/A	0.05879	#N/A	#N/A	0.571	#N/A	0.571	#N/A	#N/A	NA	WHI4	NA	#N/A
SNtPLLGGR	T3(Phospho)	0	#N/A	4	#N/A	#N/A	P32909	#N/A	#N/A	0	#N/A	#N/A	0.01313	#N/A	#N/A	0.059	#N/A	0.059	#N/A	#N/A	NA	SMY2	NA	#N/A
SNTQVNSPsSSGIPK	S9(Phospho)	0	#N/A	11	#N/A	#N/A	P46995	#N/A	#N/A	0	#N/A	#N/A	0.0002307	#N/A	#N/A	0.13	#N/A	0.13	#N/A	#N/A	NA	SET2	NA	#N/A
sPALPQADDPIVETK	S1(Phospho)	0	#N/A	9/3	#N/A	#N/A	B3LSR0	#N/A	#N/A	0	#N/A	#N/A	5.193e-05/0.003413	#N/A	#N/A	0.239	#N/A	0.239	#N/A	#N/A	NA	CRP1	NA	#N/A
SQELtISK	T5(Phospho)	0	#N/A	3	#N/A	#N/A	P38853	#N/A	#N/A	0.001	#N/A	#N/A	0.04412	#N/A	#N/A	0.741	#N/A	0.741	#N/A	#N/A	NA	KEL1	NA	#N/A
sQNVVLSPK	S1(Phospho)	0	#N/A	3	#N/A	#N/A	P53049	#N/A	#N/A	0.005	#N/A	#N/A	0.1066	#N/A	#N/A	0.448	#N/A	0.448	#N/A	#N/A	NA	YOR1	NA	#N/A
sQNVVLsPK	S1(Phospho); S7(Phospho)	0	#N/A	4/1	#N/A	#N/A	P53049	#N/A	#N/A	0	#N/A	#N/A	0.01774/0.09996	#N/A	#N/A	0.172	#N/A	0.172	#N/A	#N/A	NA	YOR1	NA	#N/A
SQSAsVQNANNLR	S5(Phospho)	0	#N/A	1	#N/A	#N/A	P53191	#N/A	#N/A	0	#N/A	#N/A	0.01171	#N/A	#N/A	0.524	#N/A	0.524	#N/A	#N/A	NA	PIB2	NA	#N/A
SSAVPQTsPGQPR	S8(Phospho)	0	#N/A	2/1	#N/A	#N/A	Q00684	#N/A	#N/A	0.002	#N/A	#N/A	0.0494/0.1443	#N/A	#N/A	0.375	#N/A	0.375	#N/A	#N/A	NA	CDC14	NA	#N/A
sSESIGDLPHR	S1(Phospho)	0	#N/A	6	#N/A	#N/A	P46675	#N/A	#N/A	0.001	#N/A	#N/A	0.03661	#N/A	#N/A	0.099	#N/A	0.099	#N/A	#N/A	NA	STU2	NA	#N/A
SsETsPDSTPAPSAPASTNAPTNNK	S2(Phospho); S5(Phospho)	0	#N/A	5/2	#N/A	#N/A	P53235	#N/A	#N/A	0	#N/A	#N/A	4.098e-06/0.0002079	#N/A	#N/A	0.695	#N/A	0.695	#N/A	#N/A	NA	YGR054W	NA	#N/A
SsIALQIGK	S2(Phospho)	0	#N/A	7	#N/A	#N/A	P34164	#N/A	#N/A	0	#N/A	#N/A	0.01785	#N/A	#N/A	0.105	#N/A	0.105	#N/A	#N/A	NA	SIP2	NA	#N/A
SsIDNISR	S2(Phospho)	0	#N/A	2/1	#N/A	#N/A	Q06147	#N/A	#N/A	0.005	#N/A	#N/A	0.03471/0.1049	#N/A	#N/A	0.531	#N/A	0.531	#N/A	#N/A	NA	LCB5	NA	#N/A
SSsFLGQGDSTSDFYDNNK	S3(Phospho)	0	#N/A	1	#N/A	#N/A	Q99186	#N/A	#N/A	0	#N/A	#N/A	9.875e-06	#N/A	#N/A	0.402	#N/A	0.402	#N/A	#N/A	NA	APM4	NA	#N/A
sSSHIGSVSNSSSSDR	S1(Phospho)	0	#N/A	4	#N/A	#N/A	P22211	#N/A	#N/A	0	#N/A	#N/A	0.005828	#N/A	#N/A	0.7	#N/A	0.7	#N/A	#N/A	NA	NPR1	NA	#N/A
SSsIDVNHR	S3(Phospho)	0	#N/A	1	#N/A	#N/A	Q12753	#N/A	#N/A	0.005	#N/A	#N/A	0.09924	#N/A	#N/A	0.503	#N/A	0.503	#N/A	#N/A	NA	HAA1	NA	#N/A
sSSQEGNPQLVQLK	S1(Phospho)	0	#N/A	7	#N/A	#N/A	P38306	#N/A	#N/A	0	#N/A	#N/A	0.004389	#N/A	#N/A	0.353	#N/A	0.353	#N/A	#N/A	NA	YBR197C	NA	#N/A
SSsSVSLK	S3(Phospho)	0	#N/A	14/4	#N/A	#N/A	Q00055	#N/A	#N/A	0	#N/A	#N/A	0.008305/0.01069	#N/A	#N/A	0.559	#N/A	0.559	#N/A	#N/A	NA	GPD1	NA	#N/A
ssSTGTGSAMSGGLATR	S1(Phospho); S2(Phospho)	0	#N/A	1	#N/A	#N/A	P40013	#N/A	#N/A	0.003	#N/A	#N/A	0.07199	#N/A	#N/A	0.362	#N/A	0.362	#N/A	#N/A	NA	BIM1	NA	#N/A
SsSTGTGSAMSGGLATR	S2(Phospho)	0	#N/A	5	#N/A	#N/A	P40013	#N/A	#N/A	0	#N/A	#N/A	0.01088	#N/A	#N/A	0.285	#N/A	0.285	#N/A	#N/A	NA	BIM1	NA	#N/A
SSStTNIPSR	T4(Phospho)	0	#N/A	10	#N/A	#N/A	P20134	#N/A	#N/A	0	#N/A	#N/A	0.01	#N/A	#N/A	0.505	#N/A	0.505	#N/A	#N/A	NA	SFL1	NA	#N/A
SsTNLAALPK	S2(Phospho)	0	#N/A	9	#N/A	#N/A	Q02805	#N/A	#N/A	0	#N/A	#N/A	0.005997	#N/A	#N/A	0.388	#N/A	0.388	#N/A	#N/A	NA	ROD1	NA	#N/A
SStPNAESQLLSASDK	T3(Phospho)	0	#N/A	11/2	#N/A	#N/A	P36041	#N/A	#N/A	0	#N/A	#N/A	4.59e-05/0.003966	#N/A	#N/A	0.134	#N/A	0.134	#N/A	#N/A	NA	EAP1	NA	#N/A
SStPQISNIESTGSGGMHK	T3(Phospho)	0	#N/A	10	#N/A	#N/A	Q07793	#N/A	#N/A	0	#N/A	#N/A	0.0005817	#N/A	#N/A	0.179	#N/A	0.179	#N/A	#N/A	NA	TY1B-DR4	NA	#N/A
SStPVNDVPTTAGK	T3(Phospho)	0	#N/A	6	#N/A	#N/A	Q06698	#N/A	#N/A	0	#N/A	#N/A	0.0009769	#N/A	#N/A	0.232	#N/A	0.232	#N/A	#N/A	NA	YLR419W	NA	#N/A
SsYAFNNGNGATNLNK	S2(Phospho)	0	#N/A	1	#N/A	#N/A	P25644	#N/A	#N/A	0	#N/A	#N/A	8.022e-05	#N/A	#N/A	0.217	#N/A	0.217	#N/A	#N/A	NA	PAT1	NA	#N/A
sTPSSGNNHIDSLSVDR	S1(Phospho)	0	#N/A	2	#N/A	#N/A	P19524	#N/A	#N/A	0	#N/A	#N/A	0.01371	#N/A	#N/A	0.351	#N/A	0.351	#N/A	#N/A	NA	MYO2	NA	#N/A
STSYGAATIGsDEALANEK	S11(Phospho)	0	#N/A	1	#N/A	#N/A	P38080	#N/A	#N/A	0	#N/A	#N/A	1.609e-07	#N/A	#N/A	0.659	#N/A	0.659	#N/A	#N/A	NA	AKL1	NA	#N/A
StTEPIQLNNK	T2(Phospho)	0	#N/A	8	#N/A	#N/A	Q07793	#N/A	#N/A	0	#N/A	#N/A	0.005572	#N/A	#N/A	0.181	#N/A	0.181	#N/A	#N/A	NA	TY1B-DR4	NA	#N/A
STVLAALDsNGNTK	S9(Phospho)	0	#N/A	1	#N/A	#N/A	Q03780	#N/A	#N/A	0	#N/A	#N/A	0.0003572	#N/A	#N/A	0.707	#N/A	0.707	#N/A	#N/A	NA	YDR239C	NA	#N/A
SVDAsPNDVTR	S5(Phospho)	0	#N/A	1	#N/A	#N/A	P53859	#N/A	#N/A	0.001	#N/A	#N/A	0.03669	#N/A	#N/A	0.327	#N/A	0.327	#N/A	#N/A	NA	CSL4	NA	#N/A
sVLETYVEDK	S1(Phospho)	0	#N/A	4	#N/A	#N/A	Q04991	#N/A	#N/A	0	#N/A	#N/A	0.001541	#N/A	#N/A	0.208	#N/A	0.208	#N/A	#N/A	NA	FMP42	NA	#N/A
SVSVsISDDEDSK	S5(Phospho)	0	#N/A	1	#N/A	#N/A	P36158	#N/A	#N/A	0.003	#N/A	#N/A	0.07783	#N/A	#N/A	0.662	#N/A	0.662	#N/A	#N/A	NA	YKR078W	NA	#N/A
SVSVSIsDDEDSK	S7(Phospho)	0	#N/A	3	#N/A	#N/A	P36158	#N/A	#N/A	0	#N/A	#N/A	0.004364	#N/A	#N/A	0.375	#N/A	0.375	#N/A	#N/A	NA	YKR078W	NA	#N/A
SVtGLSVDPR	T3(Phospho)	0	#N/A	3	#N/A	#N/A	Q12386	#N/A	#N/A	0	#N/A	#N/A	0.003555	#N/A	#N/A	0.584	#N/A	0.584	#N/A	#N/A	NA	ARP8	NA	#N/A
sYTSVAELNR	S1(Phospho)	0	#N/A	21	#N/A	#N/A	Q06146	#N/A	#N/A	0	#N/A	#N/A	0.001159	#N/A	#N/A	0.467	#N/A	0.467	#N/A	#N/A	NA	YLR257W	NA	#N/A
sYTsVAELNR	S1(Phospho); S4(Phospho)	0	#N/A	9	#N/A	#N/A	Q06146	#N/A	#N/A	0	#N/A	#N/A	0.002187	#N/A	#N/A	0.202	#N/A	0.202	#N/A	#N/A	NA	YLR257W	NA	#N/A
SyTSVAELNR	Y2(Phospho)	0	#N/A	11	#N/A	#N/A	Q06146	#N/A	#N/A	0	#N/A	#N/A	0.007148	#N/A	#N/A	0.625	#N/A	0.625	#N/A	#N/A	NA	YLR257W	NA	#N/A
tAGGSSPATPATPATPATPTPSSGPK	T1(Phospho)	0	#N/A	4	#N/A	#N/A	P38249	#N/A	#N/A	0	#N/A	#N/A	0.000293	#N/A	#N/A	0.145	#N/A	0.145	#N/A	#N/A	NA	RPG1	NA	#N/A
TAQQPQQFAPsPSNK	S11(Phospho)	0	#N/A	1	#N/A	#N/A	P08018	#N/A	#N/A	0	#N/A	#N/A	0.0001676	#N/A	#N/A	0.506	#N/A	0.506	#N/A	#N/A	NA	PBS2	NA	#N/A
TDSsLDLK	S4(Phospho)	0	#N/A	3	#N/A	#N/A	P53952	#N/A	#N/A	0.004	#N/A	#N/A	0.08998	#N/A	#N/A	0.63	#N/A	0.63	#N/A	#N/A	NA	YNL050C	NA	#N/A
TGsIDLISNNNK	S3(Phospho)	0	#N/A	1	#N/A	#N/A	P32618	#N/A	#N/A	0	#N/A	#N/A	0.002373	#N/A	#N/A	0.519	#N/A	0.519	#N/A	#N/A	NA	YEL043W	NA	#N/A
tGSIDLISNNNK	T1(Phospho)	0	#N/A	9	#N/A	#N/A	P32618	#N/A	#N/A	0	#N/A	#N/A	8.262e-05	#N/A	#N/A	0.479	#N/A	0.479	#N/A	#N/A	NA	YEL043W	NA	#N/A
TIHsGLDIDK	S4(Phospho)	0	#N/A	6	#N/A	#N/A	P39929	#N/A	#N/A	0	#N/A	#N/A	0.003277	#N/A	#N/A	0.729	#N/A	0.729	#N/A	#N/A	NA	SNF7	NA	#N/A
TLsFQR	S3(Phospho)	0	#N/A	1	#N/A	#N/A	P33327	#N/A	#N/A	0.001	#N/A	#N/A	0.03855	#N/A	#N/A	0.093	#N/A	0.093	#N/A	#N/A	NA	GDH2	NA	#N/A
tLTAQSMQNSTQSAPNK	T1(Phospho)	0	#N/A	1	#N/A	#N/A	P33302	#N/A	#N/A	0	#N/A	#N/A	0.01188	#N/A	#N/A	0.587	#N/A	0.587	#N/A	#N/A	NA	PDR5	NA	#N/A
TMsVNsIYTDR	S3(Phospho); S6(Phospho)	0	#N/A	3	#N/A	#N/A	P32501	#N/A	#N/A	0	#N/A	#N/A	0.003147	#N/A	#N/A	0.742	#N/A	0.742	#N/A	#N/A	NA	GCD6	NA	#N/A
TNsTGNVPCLTAEK	S3(Phospho)	0	#N/A	1	#N/A	#N/A	P48361	#N/A	#N/A	0	#N/A	#N/A	0.0002929	#N/A	#N/A	0.399	#N/A	0.399	#N/A	#N/A	NA	ASK10	NA	#N/A
TSDFDESVINsNR	S11(Phospho)	0	#N/A	1/2	#N/A	#N/A	Q06169	#N/A	#N/A	0	#N/A	#N/A	0.001602/0.01487	#N/A	#N/A	0.558	#N/A	0.558	#N/A	#N/A	NA	PEX30	NA	#N/A
TsGSMTQNPHEVAR	S2(Phospho)	0	#N/A	2	#N/A	#N/A	Q08649	#N/A	#N/A	0.005	#N/A	#N/A	0.1004	#N/A	#N/A	0.247	#N/A	0.247	#N/A	#N/A	NA	ESA1	NA	#N/A
TSIEQVNELETNsDLGK	S13(Phospho)	0	#N/A	2	#N/A	#N/A	P36041	#N/A	#N/A	0	#N/A	#N/A	4.929e-05	#N/A	#N/A	0.562	#N/A	0.562	#N/A	#N/A	NA	EAP1	NA	#N/A
TSIQNSTLEDFsPSNK	S12(Phospho)	0	#N/A	4	#N/A	#N/A	P04821	#N/A	#N/A	0	#N/A	#N/A	1.345e-06	#N/A	#N/A	0.192	#N/A	0.192	#N/A	#N/A	NA	CDC25	NA	#N/A
tSPIIsTAHTPQQVAQsPK	T1(Phospho); S6(Phospho); S17(Phospho)	0	#N/A	5	#N/A	#N/A	Q03497	#N/A	#N/A	0	#N/A	#N/A	0.001588	#N/A	#N/A	0.083	#N/A	0.083	#N/A	#N/A	NA	STE20	NA	#N/A
tSTPTTMLsR	T1(Phospho); S9(Phospho)	0	#N/A	1	#N/A	#N/A	P27705	#N/A	#N/A	0.003	#N/A	#N/A	0.06829	#N/A	#N/A	0.344	#N/A	0.344	#N/A	#N/A	NA	MIG1	NA	#N/A
tSVSEAQNTQPQVANADAK	T1(Phospho)	0	#N/A	3	#N/A	#N/A	P53094	#N/A	#N/A	0	#N/A	#N/A	4.321e-05	#N/A	#N/A	0.12	#N/A	0.12	#N/A	#N/A	NA	MDS3	NA	#N/A
TTsLGNSGSTIR	S3(Phospho)	0	#N/A	4/3	#N/A	#N/A	P34250	#N/A	#N/A	0	#N/A	#N/A	0.01784/0.01536	#N/A	#N/A	0.716	#N/A	0.716	#N/A	#N/A	NA	SEG2	NA	#N/A
tVEDITIDDISR	T1(Phospho)	0	#N/A	1	#N/A	#N/A	Q02959	#N/A	#N/A	0	#N/A	#N/A	0.002263	#N/A	#N/A	0.306	#N/A	0.306	#N/A	#N/A	NA	HOS3	NA	#N/A
VEEDGNVADEDDEIGVAQMASSPsK	S24(Phospho)	0	#N/A	2	#N/A	#N/A	P38853	#N/A	#N/A	0	#N/A	#N/A	1.507e-05	#N/A	#N/A	0.722	#N/A	0.722	#N/A	#N/A	NA	KEL1	NA	#N/A
VELQNNEDYTDIIsK	S14(Phospho)	0	#N/A	4/2	#N/A	#N/A	Q00402	#N/A	#N/A	0	#N/A	#N/A	2.532e-05/0.0002202	#N/A	#N/A	0.63	#N/A	0.63	#N/A	#N/A	NA	NUM1	NA	#N/A
VGEGTyGVVYK	Y6(Phospho)	0	#N/A	6	#N/A	#N/A	P00546	#N/A	#N/A	0	#N/A	#N/A	0.002921	#N/A	#N/A	0.437	#N/A	0.437	#N/A	#N/A	NA	CDC28	NA	#N/A
VHSyTDLAYR	Y4(Phospho)	0	#N/A	56	#N/A	#N/A	P16862	#N/A	#N/A	0	#N/A	#N/A	0.01384	#N/A	#N/A	0.626	#N/A	0.626	#N/A	#N/A	NA	PFK2	NA	#N/A
VISVSSNSNsR	S10(Phospho)	0	#N/A	2	#N/A	#N/A	P53890	#N/A	#N/A	0	#N/A	#N/A	0.0113	#N/A	#N/A	0.598	#N/A	0.598	#N/A	#N/A	NA	BNI5	NA	#N/A
VNENtPEQWK	T5(Phospho)	0	#N/A	3	#N/A	#N/A	P33322	#N/A	#N/A	0	#N/A	#N/A	0.008219	#N/A	#N/A	0.55	#N/A	0.55	#N/A	#N/A	NA	CBF5	NA	#N/A
VSEsTSIGK	S4(Phospho)	0	#N/A	6	#N/A	#N/A	P53278	#N/A	#N/A	0.001	#N/A	#N/A	0.03708	#N/A	#N/A	0.428	#N/A	0.428	#N/A	#N/A	NA	YGR130C	NA	#N/A
VSGSTAGDSSIASSSsNLR	S16(Phospho)	0	#N/A	2	#N/A	#N/A	P38426	#N/A	#N/A	0	#N/A	#N/A	0.003702	#N/A	#N/A	0.378	#N/A	0.378	#N/A	#N/A	NA	TPS3	NA	#N/A
VTEPPIAPESATtPGR	T13(Phospho)	0	#N/A	2	#N/A	#N/A	P32628	#N/A	#N/A	0	#N/A	#N/A	0.004808	#N/A	#N/A	0.526	#N/A	0.526	#N/A	#N/A	NA	RAD23	NA	#N/A
VTTINStSANNtPR	T7(Phospho); T12(Phospho)	0	#N/A	1	#N/A	#N/A	Q12275	#N/A	#N/A	0	#N/A	#N/A	0.01799	#N/A	#N/A	0.526	#N/A	0.526	#N/A	#N/A	NA	YOR093C	NA	#N/A
YAIYEPEsPNQK	S8(Phospho)	0	#N/A	1/1	#N/A	#N/A	P53879	#N/A	#N/A	0.002	#N/A	#N/A	0.06103/0.07938	#N/A	#N/A	0.606	#N/A	0.606	#N/A	#N/A	NA	RHO5	NA	#N/A
YFDsGDYALQK	S4(Phospho)	0	#N/A	2	#N/A	#N/A	P53897	#N/A	#N/A	0	#N/A	#N/A	0.0002882	#N/A	#N/A	0.47	#N/A	0.47	#N/A	#N/A	NA	IGO1	NA	#N/A
YPsETNLTTsR	S3(Phospho); S10(Phospho)	0	#N/A	1	#N/A	#N/A	P38349	#N/A	#N/A	0.001	#N/A	#N/A	0.02473	#N/A	#N/A	0.273	#N/A	0.273	#N/A	#N/A	NA	UBX7	NA	#N/A
YQLQPDDsHYDEER	S8(Phospho)	0	#N/A	1	#N/A	#N/A	P23292	#N/A	#N/A	0.008	#N/A	#N/A	0.1254	#N/A	#N/A	0.263	#N/A	0.263	#N/A	#N/A	NA	YCK2	NA	#N/A
FDNStLGtPTTHVSMK	T5(Phospho); T8(Phospho)	0	#N/A	2/2	#N/A	#N/A	Q12514	#N/A	#N/A	0	#N/A	#N/A	0.002802/0.0128	#N/A	#N/A	0.0765	#N/A	0.0765	#N/A	#N/A	NA	NOT5	NA	#N/A
sPELQDNLK	S1(Phospho)	0	#N/A	6/1	#N/A	#N/A	Q05812	#N/A	#N/A	0	#N/A	#N/A	0.01774/0.05062	#N/A	#N/A	0.4465	#N/A	0.4465	#N/A	#N/A	NA	MSC3	NA	#N/A
AItPSNEGVKPNTSLEGMTSSPMESTQQsK	T3(Phospho); S29(Phospho)	0	#N/A	#N/A	1/6	#N/A	#N/A	P17106	#N/A	#N/A	0	#N/A	#N/A	0.08382/0.001516	#N/A	#N/A	0.49	0.49	#N/A	#N/A	NA	NA	CBF1	#N/A
APVAsPRPAATPNLsK	S5(Phospho); S15(Phospho)	0	#N/A	#N/A	7/4	#N/A	#N/A	Q12117	#N/A	#N/A	0	#N/A	#N/A	0.006507/0.001031	#N/A	#N/A	0.3195	0.3195	#N/A	#N/A	NA	NA	MRH1	#N/A
DDFsRDDEYDDLNtIDK	S4(Phospho); T14(Phospho)	1	#N/A	#N/A	10/11	#N/A	#N/A	P08004	#N/A	#N/A	0	#N/A	#N/A	5.831e-08/2.063e-06	#N/A	#N/A	0.6635	0.6635	#N/A	#N/A	NA	NA	CHS1	#N/A
DRsYTsVAELNR	S3(Phospho); S6(Phospho)	1	#N/A	#N/A	7/11	#N/A	#N/A	Q06146	#N/A	#N/A	0	#N/A	#N/A	0.0002416/0.0001497	#N/A	#N/A	0.656	0.656	#N/A	#N/A	NA	NA	YLR257W	#N/A
DSITSSSttTPPSSQQK	T8(Phospho); T9(Phospho)	0	#N/A	#N/A	4/2	#N/A	#N/A	P46963	#N/A	#N/A	0	#N/A	#N/A	0.001675/0.001496	#N/A	#N/A	0.7475	0.7475	#N/A	#N/A	NA	NA	CTK3	#N/A
EADATPDDDRSsIsSNSNK	S12(Phospho); S14(Phospho)	1	#N/A	#N/A	3/3	#N/A	#N/A	P47018	#N/A	#N/A	0.001	#N/A	#N/A	0.05868/0.04184	#N/A	#N/A	0.727	0.727	#N/A	#N/A	NA	NA	MTC1	#N/A
EAsPAQYsHsLHER	S3(Phospho); S8(Phospho); S10(Phospho)	0	#N/A	#N/A	1/2	#N/A	#N/A	P38085	#N/A	#N/A	0.002	#N/A	#N/A	0.1176/0.07907	#N/A	#N/A	0.4255	0.4255	#N/A	#N/A	NA	NA	TAT1	#N/A
EQGsHQsLQEHLQR	S4(Phospho); S7(Phospho)	0	#N/A	#N/A	6/3	#N/A	#N/A	P53894	#N/A	#N/A	0	#N/A	#N/A	0.0202/0.00259	#N/A	#N/A	0.6885	0.6885	#N/A	#N/A	NA	NA	CBK1	#N/A
ETQEDDTNsIDsSDDLDGFVK	S9(Phospho); S12(Phospho)	0	#N/A	#N/A	7/3	#N/A	#N/A	P38262	#N/A	#N/A	0	#N/A	#N/A	2.042e-06/6.96e-05	#N/A	#N/A	0.673	0.673	#N/A	#N/A	NA	NA	SIF2	#N/A
GMVSSSsHsLK	S7(Phospho); S9(Phospho)	0	#N/A	#N/A	2/1	#N/A	#N/A	P36003	#N/A	#N/A	0	#N/A	#N/A	0.0104/0.007374	#N/A	#N/A	0.675	0.675	#N/A	#N/A	NA	NA	NNK1	#N/A
NAVSTKPTPPPAPEASAEsGLsSK	S19(Phospho); S22(Phospho)	0	#N/A	#N/A	42/8	#N/A	#N/A	P16862	#N/A	#N/A	0	#N/A	#N/A	2.89e-08/7.787e-08	#N/A	#N/A	0.2725	0.2725	#N/A	#N/A	NA	NA	PFK2	#N/A
NSSSsFTYPQLPQLQK	S5(Phospho)	0	#N/A	#N/A	10/2	#N/A	#N/A	Q08484	#N/A	#N/A	0	#N/A	#N/A	0.002195/0.002673	#N/A	#N/A	0.2865	0.2865	#N/A	#N/A	NA	NA	GYP1	#N/A
NTEANKsDTEsLHK	S7(Phospho); S11(Phospho)	1	#N/A	#N/A	14/10	#N/A	#N/A	A6ZUC0	#N/A	#N/A	0	#N/A	#N/A	3.459e-05/0.01013	#N/A	#N/A	0.5945	0.5945	#N/A	#N/A	NA	NA	SDS23	#N/A
QTHAPTtPNRtSPNR	T7(Phospho); T11(Phospho)	1	#N/A	#N/A	6/1	#N/A	#N/A	Q03497	#N/A	#N/A	0	#N/A	#N/A	0.01174/0.01264	#N/A	#N/A	0.3915	0.3915	#N/A	#N/A	NA	NA	STE20	#N/A
RDGYDVSsDAEsSISR	S8(Phospho); S12(Phospho)	1	#N/A	#N/A	6/2	#N/A	#N/A	P36148	#N/A	#N/A	0	#N/A	#N/A	0.001415/0.006615	#N/A	#N/A	0.3135	0.3135	#N/A	#N/A	NA	NA	GPT2	#N/A
SAtPTLQDQK	T3(Phospho)	0	#N/A	#N/A	6/3	#N/A	#N/A	P43583	#N/A	#N/A	0	#N/A	#N/A	0.002386/0.0005733	#N/A	#N/A	0.6575	0.6575	#N/A	#N/A	NA	NA	BLM10	#N/A
SATRsPSAFNR	S5(Phospho)	1	#N/A	#N/A	5/5	#N/A	#N/A	P38427	#N/A	#N/A	0	#N/A	#N/A	0.003955/0.002747	#N/A	#N/A	0.3455	0.3455	#N/A	#N/A	NA	NA	TSL1	#N/A
SLsGLDLQNQNK	S3(Phospho)	0	#N/A	#N/A	10/8	#N/A	#N/A	P34217	#N/A	#N/A	0	#N/A	#N/A	7.81e-06/1.599e-05	#N/A	#N/A	0.658	0.658	#N/A	#N/A	NA	NA	PIN4	#N/A
SQYGSGsPTPTHR	S7(Phospho)	0	#N/A	#N/A	3/2	#N/A	#N/A	A6ZRW8	#N/A	#N/A	0	#N/A	#N/A	7.415e-05/1.704e-05	#N/A	#N/A	0.3475	0.3475	#N/A	#N/A	NA	NA	SCY_4679	#N/A
SSDITANDsSDEK	S9(Phospho)	0	#N/A	#N/A	4/2	#N/A	#N/A	Q03656	#N/A	#N/A	0	#N/A	#N/A	2.926e-06/1.355e-05	#N/A	#N/A	0.5905	0.5905	#N/A	#N/A	NA	NA	SKY1	#N/A
SSssRNSVSAAATTSTPPLPR	S3(Phospho); S4(Phospho)	1	#N/A	#N/A	3/2	#N/A	#N/A	P40956	#N/A	#N/A	0	#N/A	#N/A	0.006775/0.001538	#N/A	#N/A	0.7495	0.7495	#N/A	#N/A	NA	NA	GTS1	#N/A
TSSQLsFPNIPEDEPQR	S6(Phospho)	0	#N/A	#N/A	5/2	#N/A	#N/A	Q05518	#N/A	#N/A	0	#N/A	#N/A	0.0001532/1.137e-05	#N/A	#N/A	0.7155	0.7155	#N/A	#N/A	NA	NA	PAL1	#N/A
TSTPETsEPEsEEDESPIDPSK	S7(Phospho); S11(Phospho)	0	#N/A	#N/A	6/9	#N/A	#N/A	P53278	#N/A	#N/A	0	#N/A	#N/A	0.01205/0.002132	#N/A	#N/A	0.648	0.648	#N/A	#N/A	NA	NA	YGR130C	#N/A
VSSTAsMHTLR	S6(Phospho)	0	#N/A	#N/A	4/3	#N/A	#N/A	Q03533	#N/A	#N/A	0	#N/A	#N/A	0.01409/0.001735	#N/A	#N/A	0.5995	0.5995	#N/A	#N/A	NA	NA	TDA1	#N/A
AAsEEsDVEEDEDK	S3(Phospho); S6(Phospho)	0	#N/A	#N/A	3/1	#N/A	#N/A	A6ZMA9	#N/A	#N/A	0	#N/A	#N/A	1.947e-07/1.166e-06	#N/A	#N/A	0.739	0.739	#N/A	#N/A	NA	NA	ERB1	#N/A
AKEDDLQLADtAsIEEQPQTQGPIR	T11(Phospho); S13(Phospho)	1	#N/A	#N/A	1	#N/A	#N/A	P38994	#N/A	#N/A	0	#N/A	#N/A	1.595e-05	#N/A	#N/A	0.478	0.478	#N/A	#N/A	NA	NA	MSS4	#N/A
ANDIEILEPMEsLRsTTKY	S12(Phospho); S15(Phospho)	2	#N/A	#N/A	3	#N/A	#N/A	P32901	#N/A	#N/A	0.003	#N/A	#N/A	0.1074	#N/A	#N/A	0.308	0.308	#N/A	#N/A	NA	NA	PTR2	#N/A
ANLDQNLNsPDNNRFPSSTSSSNR	S9(Phospho)	1	#N/A	#N/A	4/1	#N/A	#N/A	Q00816	#N/A	#N/A	0	#N/A	#N/A	4.872e-05/0.0001359	#N/A	#N/A	0.453	0.453	#N/A	#N/A	NA	NA	REG1	#N/A
APSSVSMVsPPPLHK	S9(Phospho)	0	#N/A	#N/A	4	#N/A	#N/A	P38968	#N/A	#N/A	0	#N/A	#N/A	0.01163	#N/A	#N/A	0.073	0.073	#N/A	#N/A	NA	NA	SEC31	#N/A
ASDAtLGsIDFGDDENIAK	T5(Phospho); S8(Phospho)	0	#N/A	#N/A	2	#N/A	#N/A	P39109	#N/A	#N/A	0	#N/A	#N/A	2.916e-06	#N/A	#N/A	0.544	0.544	#N/A	#N/A	NA	NA	YCF1	#N/A
ATTPIAPGVESASQsIsSTPTPVSTDTPLHTVK	S15(Phospho); S17(Phospho)	0	#N/A	#N/A	3	#N/A	#N/A	Q12514	#N/A	#N/A	0	#N/A	#N/A	0.006857	#N/A	#N/A	0.573	0.573	#N/A	#N/A	NA	NA	NOT5	#N/A
AVGPESDsRVEsPGMTGQIK	S8(Phospho); S12(Phospho)	1	#N/A	#N/A	3	#N/A	#N/A	P23201	#N/A	#N/A	0	#N/A	#N/A	0.00146	#N/A	#N/A	0.14	0.14	#N/A	#N/A	NA	NA	SPA2	#N/A
AVQESDsTTsR	S7(Phospho); S10(Phospho)	0	#N/A	#N/A	3	#N/A	#N/A	Q06689	#N/A	#N/A	0.001	#N/A	#N/A	0.02287	#N/A	#N/A	0.466	0.466	#N/A	#N/A	NA	NA	YLR413W	#N/A
AYLASDSDEsDGQVDEEAK	S10(Phospho)	0	#N/A	#N/A	2	#N/A	#N/A	Q06344	#N/A	#N/A	0	#N/A	#N/A	0.01091	#N/A	#N/A	0.288	0.288	#N/A	#N/A	NA	NA	ESF1	#N/A
DAFLEATSEDEIIsRAsSDASDLLR	S14(Phospho); S17(Phospho)	1	#N/A	#N/A	3/3	#N/A	#N/A	P16861	#N/A	#N/A	0	#N/A	#N/A	3.805e-05/2.662e-05	#N/A	#N/A	0.695	0.695	#N/A	#N/A	NA	NA	PFK1	#N/A
DAQGEEStINtPTGDESGEVVKK	T8(Phospho); T11(Phospho)	1	#N/A	#N/A	1	#N/A	#N/A	P53883	#N/A	#N/A	0.001	#N/A	#N/A	0.05093	#N/A	#N/A	0.623	0.623	#N/A	#N/A	NA	NA	NOP13	#N/A
DDDIRDRsYTsVAELNR	S8(Phospho); S11(Phospho)	2	#N/A	#N/A	2	#N/A	#N/A	Q06146	#N/A	#N/A	0.001	#N/A	#N/A	0.02724	#N/A	#N/A	0.607	0.607	#N/A	#N/A	NA	NA	YLR257W	#N/A
DDEESKGEsEVSPQEQNQEQGSEPAAIEEPASQNITEK	S9(Phospho)	1	#N/A	#N/A	1	#N/A	#N/A	P40040	#N/A	#N/A	0	#N/A	#N/A	0.01733	#N/A	#N/A	0.665	0.665	#N/A	#N/A	NA	NA	THO1	#N/A
DDSIKFDNStLGtPTTHVSMK	T10(Phospho); T13(Phospho)	1	#N/A	#N/A	2	#N/A	#N/A	Q12514	#N/A	#N/A	0.003	#N/A	#N/A	0.0861	#N/A	#N/A	0.416	0.416	#N/A	#N/A	NA	NA	NOT5	#N/A
DHDDNSDYEsNDtGVNDELK	S10(Phospho); T13(Phospho)	0	#N/A	#N/A	3	#N/A	#N/A	P53121	#N/A	#N/A	0	#N/A	#N/A	0.00016	#N/A	#N/A	0.284	0.284	#N/A	#N/A	NA	NA	FLC3	#N/A
DKDsNsSITISTSTPSEMR	S4(Phospho); S6(Phospho)	1	#N/A	#N/A	9	#N/A	#N/A	P38080	#N/A	#N/A	0	#N/A	#N/A	0.0007736	#N/A	#N/A	0.459	0.459	#N/A	#N/A	NA	NA	AKL1	#N/A
DLEsEGsSPIR	S4(Phospho); S7(Phospho)	0	#N/A	#N/A	2	#N/A	#N/A	P38213	#N/A	#N/A	0.001	#N/A	#N/A	0.02356	#N/A	#N/A	0.747	0.747	#N/A	#N/A	NA	NA	DSF2	#N/A
DMPTEsNKsINETVGLSSTTNTVK	S6(Phospho); S9(Phospho)	1	#N/A	#N/A	5	#N/A	#N/A	A6ZRW5	#N/A	#N/A	0	#N/A	#N/A	0.002539	#N/A	#N/A	0.377	0.377	#N/A	#N/A	NA	NA	DCP2	#N/A
DQTTSYEPVDEVPEFIDDADsVNEEEQTVDK	S21(Phospho)	0	#N/A	#N/A	2/6	#N/A	#N/A	Q06263	#N/A	#N/A	0	#N/A	#N/A	0.005337/0.0004384	#N/A	#N/A	0.562	0.562	#N/A	#N/A	NA	NA	VTA1	#N/A
DRSHGssNIDLPASLR	S6(Phospho); S7(Phospho)	1	#N/A	#N/A	1	#N/A	#N/A	P43565	#N/A	#N/A	0	#N/A	#N/A	9.207e-05	#N/A	#N/A	0.319	0.319	#N/A	#N/A	NA	NA	RIM15	#N/A
DSIINSPVsGR	S9(Phospho)	0	#N/A	#N/A	2	#N/A	#N/A	P36024	#N/A	#N/A	0	#N/A	#N/A	0.001573	#N/A	#N/A	0.216	0.216	#N/A	#N/A	NA	NA	SIS2	#N/A
DSSNsEDsEDEEMDGPTLLHPGK	S5(Phospho); S8(Phospho)	0	#N/A	#N/A	3	#N/A	#N/A	A6ZZY2	#N/A	#N/A	0	#N/A	#N/A	6.627e-06	#N/A	#N/A	0.485	0.485	#N/A	#N/A	NA	NA	SCY_3392	#N/A
DtStLEENPDILDDDK	T2(Phospho); T4(Phospho)	0	#N/A	#N/A	2/2	#N/A	#N/A	P38713	#N/A	#N/A	0	#N/A	#N/A	2.944e-06/5.305e-06	#N/A	#N/A	0.671	0.671	#N/A	#N/A	NA	NA	OSH3	#N/A
DTsTSADAEASEDQNK	S3(Phospho)	0	#N/A	#N/A	2	#N/A	#N/A	A6ZRR2	#N/A	#N/A	0	#N/A	#N/A	4.959e-07	#N/A	#N/A	0.418	0.418	#N/A	#N/A	NA	NA	MDG1	#N/A
EADATPDDDRSSIsSNSNK	S14(Phospho)	1	#N/A	#N/A	2	#N/A	#N/A	P47018	#N/A	#N/A	0	#N/A	#N/A	0.005837	#N/A	#N/A	0.629	0.629	#N/A	#N/A	NA	NA	MTC1	#N/A
EADATPDDDRSSISsNSNK	S15(Phospho)	1	#N/A	#N/A	3	#N/A	#N/A	P47018	#N/A	#N/A	0	#N/A	#N/A	0.0003654	#N/A	#N/A	0.743	0.743	#N/A	#N/A	NA	NA	MTC1	#N/A
EAQSEEsEDEESGSK	S7(Phospho)	0	#N/A	#N/A	3/3	#N/A	#N/A	Q12094	#N/A	#N/A	0	#N/A	#N/A	1.042e-06/8.99e-05	#N/A	#N/A	0.669	0.669	#N/A	#N/A	NA	NA	TSR3	#N/A
EAsPAQYsHSLHER	S3(Phospho); S8(Phospho)	0	#N/A	#N/A	5	#N/A	#N/A	P38085	#N/A	#N/A	0.002	#N/A	#N/A	0.06802	#N/A	#N/A	0.247	0.247	#N/A	#N/A	NA	NA	TAT1	#N/A
EGTPsANSSIQQEVGLPYSELLSR	S5(Phospho)	0	#N/A	#N/A	12	#N/A	#N/A	P09064	#N/A	#N/A	0	#N/A	#N/A	5.214e-07	#N/A	#N/A	0.474	0.474	#N/A	#N/A	NA	NA	SUI3	#N/A
ELNLIDFDDDTTANTPsVTsPSK	S17(Phospho); S20(Phospho)	0	#N/A	#N/A	10	#N/A	#N/A	Q06336	#N/A	#N/A	0	#N/A	#N/A	2.331e-05	#N/A	#N/A	0.236	0.236	#N/A	#N/A	NA	NA	GGA1	#N/A
EPAEEEVEPVsDGDNAsFTEELSILDR	S11(Phospho); S17(Phospho)	0	#N/A	#N/A	1/1	#N/A	#N/A	P53137	#N/A	#N/A	0	#N/A	#N/A	5.561e-07/0.144	#N/A	#N/A	0.717	0.717	#N/A	#N/A	NA	NA	CUE3	#N/A
EQVEDIPsEGsVAK	S8(Phospho); S11(Phospho)	0	#N/A	#N/A	1	#N/A	#N/A	P38961	#N/A	#N/A	0.001	#N/A	#N/A	0.05597	#N/A	#N/A	0.702	0.702	#N/A	#N/A	NA	NA	RRP8	#N/A
ERDDYDLPSISSLPGSSsGSR	S18(Phospho)	1	#N/A	#N/A	3	#N/A	#N/A	Q05580	#N/A	#N/A	0	#N/A	#N/A	0.0007711	#N/A	#N/A	0.595	0.595	#N/A	#N/A	NA	NA	HEL2	#N/A
ERsPsPTHVDR	S3(Phospho); S5(Phospho)	1	#N/A	#N/A	3	#N/A	#N/A	P43638	#N/A	#N/A	0.001	#N/A	#N/A	0.02835	#N/A	#N/A	0.325	0.325	#N/A	#N/A	NA	NA	MHP1	#N/A
ESSEKEELssENEELSK	S9(Phospho); S10(Phospho)	1	#N/A	#N/A	1	#N/A	#N/A	Q12052	#N/A	#N/A	0	#N/A	#N/A	0.01547	#N/A	#N/A	0.665	0.665	#N/A	#N/A	NA	NA	TGS1	#N/A
ETYDsNEsDDDVTPSTK	S5(Phospho); S8(Phospho)	0	#N/A	#N/A	16/13	#N/A	#N/A	P32499	#N/A	#N/A	0	#N/A	#N/A	3.31e-06/3.87e-05	#N/A	#N/A	0.659	0.659	#N/A	#N/A	NA	NA	NUP2	#N/A
FADsDsEDESQFFNQGPSK	S4(Phospho); S6(Phospho)	0	#N/A	#N/A	11/4	#N/A	#N/A	Q04279	#N/A	#N/A	0	#N/A	#N/A	0.007733/1.918e-07	#N/A	#N/A	0.657	0.657	#N/A	#N/A	NA	NA	SEG1	#N/A
FDIDADsEANLRGDsR	S7(Phospho); S15(Phospho)	1	#N/A	#N/A	9/4	#N/A	#N/A	Q08157	#N/A	#N/A	0	#N/A	#N/A	0.00265/0.009654	#N/A	#N/A	0.497	0.497	#N/A	#N/A	NA	NA	YOL019W	#N/A
FGAsEAsSPYGQSMLDMTAPQPTSHIVPTQR	S4(Phospho); S7(Phospho)	0	#N/A	#N/A	2	#N/A	#N/A	P38810	#N/A	#N/A	0	#N/A	#N/A	0.003107	#N/A	#N/A	0.414	0.414	#N/A	#N/A	NA	NA	SFB3	#N/A
FGASEASsPYGQSMLDMTAPQPTSHIVPTQR	S8(Phospho)	0	#N/A	#N/A	6	#N/A	#N/A	P38810	#N/A	#N/A	0	#N/A	#N/A	0.0001884	#N/A	#N/A	0.239	0.239	#N/A	#N/A	NA	NA	SFB3	#N/A
FIDNAREEEDAEEDsQPTEEPVQK	S15(Phospho)	1	#N/A	#N/A	2	#N/A	#N/A	P38772	#N/A	#N/A	0	#N/A	#N/A	4.483e-05	#N/A	#N/A	0.212	0.212	#N/A	#N/A	NA	NA	BCD1	#N/A
FNSsDsLHSLSR	S4(Phospho); S6(Phospho)	0	#N/A	#N/A	2	#N/A	#N/A	Q03177	#N/A	#N/A	0	#N/A	#N/A	0.001051	#N/A	#N/A	0.412	0.412	#N/A	#N/A	NA	NA	YMR102C	#N/A
FSIIAGGSPSsSQEAFDSHGNTEHGR	S11(Phospho)	0	#N/A	#N/A	8	#N/A	#N/A	P20107	#N/A	#N/A	0	#N/A	#N/A	5.574e-06	#N/A	#N/A	0.245	0.245	#N/A	#N/A	NA	NA	ZRC1	#N/A
FVEKPNtPPSsR	T7(Phospho); S11(Phospho)	0	#N/A	#N/A	3	#N/A	#N/A	P42845	#N/A	#N/A	0	#N/A	#N/A	0.001382	#N/A	#N/A	0.112	0.112	#N/A	#N/A	NA	NA	STB1	#N/A
GEADVEIIENNDDEWEDEKsDVEEGR	S20(Phospho)	1	#N/A	#N/A	2	#N/A	#N/A	P53890	#N/A	#N/A	0	#N/A	#N/A	0.0002808	#N/A	#N/A	0.589	0.589	#N/A	#N/A	NA	NA	BNI5	#N/A
GESEVsPQEQNQEQGSEPAAIEEPASQNITEK	S6(Phospho)	0	#N/A	#N/A	2	#N/A	#N/A	P40040	#N/A	#N/A	0	#N/A	#N/A	2.335e-05	#N/A	#N/A	0.695	0.695	#N/A	#N/A	NA	NA	THO1	#N/A
GEsYQsAEQEIDHTAPEK	S3(Phospho); S6(Phospho)	0	#N/A	#N/A	3/3	#N/A	#N/A	Q06146	#N/A	#N/A	0	#N/A	#N/A	0.00135/0.007669	#N/A	#N/A	0.584	0.584	#N/A	#N/A	NA	NA	YLR257W	#N/A
GESYQsAEQEIDHTAPEK	S6(Phospho)	0	#N/A	#N/A	5	#N/A	#N/A	Q06146	#N/A	#N/A	0	#N/A	#N/A	0.0002271	#N/A	#N/A	0.307	0.307	#N/A	#N/A	NA	NA	YLR257W	#N/A
GHsRAssFAR	S3(Phospho); S6(Phospho); S7(Phospho)	1	#N/A	#N/A	2	#N/A	#N/A	Q03640	#N/A	#N/A	0.001	#N/A	#N/A	0.02322	#N/A	#N/A	0.568	0.568	#N/A	#N/A	NA	NA	TCB3	#N/A
GNDEDKQEDIAIEVsDVELTDEEsK	S15(Phospho); S24(Phospho)	1	#N/A	#N/A	2	#N/A	#N/A	Q05942	#N/A	#N/A	0	#N/A	#N/A	0.0004333	#N/A	#N/A	0.402	0.402	#N/A	#N/A	NA	NA	RSA3	#N/A
GRDsEIsSLVTTK	S4(Phospho); S7(Phospho)	1	#N/A	#N/A	2	#N/A	#N/A	P34756	#N/A	#N/A	0	#N/A	#N/A	0.006968	#N/A	#N/A	0.734	0.734	#N/A	#N/A	NA	NA	FAB1	#N/A
GSILLtsDEEEEEK	T6(Phospho); S7(Phospho)	0	#N/A	#N/A	1/3	#N/A	#N/A	P46949	#N/A	#N/A	0	#N/A	#N/A	4.34e-06/4.35e-06	#N/A	#N/A	0.609	0.609	#N/A	#N/A	NA	NA	FYV8	#N/A
GSsRsPSLHSPK	S3(Phospho); S5(Phospho)	1	#N/A	#N/A	4	#N/A	#N/A	P48524	#N/A	#N/A	0.002	#N/A	#N/A	0.07386	#N/A	#N/A	0.612	0.612	#N/A	#N/A	NA	NA	BUL1	#N/A
GTSDsLDsIPEEYSHGDEVK	S5(Phospho); S8(Phospho)	0	#N/A	#N/A	1	#N/A	#N/A	P43612	#N/A	#N/A	0	#N/A	#N/A	0.0003156	#N/A	#N/A	0.591	0.591	#N/A	#N/A	NA	NA	SAP155	#N/A
HMsGDEDEsGDDREEEEEEEEEEEGR	S3(Phospho); S9(Phospho)	1	#N/A	#N/A	3	#N/A	#N/A	P36049	#N/A	#N/A	0	#N/A	#N/A	0.0002235	#N/A	#N/A	0.703	0.703	#N/A	#N/A	NA	NA	EBP2	#N/A
HQQPVASSTVNsNKsSTDIR	S12(Phospho); S15(Phospho)	1	#N/A	#N/A	3/1	#N/A	#N/A	Q03497	#N/A	#N/A	0	#N/A	#N/A	0.002236/0.005822	#N/A	#N/A	0.746	0.746	#N/A	#N/A	NA	NA	STE20	#N/A
IAHTEFDDELFTEDDGYNsQDsDTTSLNAR	S19(Phospho); S22(Phospho)	0	#N/A	#N/A	2/1	#N/A	#N/A	P32913	#N/A	#N/A	0	#N/A	#N/A	0.0001856/0.0005464	#N/A	#N/A	0.212	0.212	#N/A	#N/A	NA	NA	VPS17	#N/A
IDTSVIDAEsDsTPNTAR	S10(Phospho); S12(Phospho)	0	#N/A	#N/A	6	#N/A	#N/A	P09959	#N/A	#N/A	0	#N/A	#N/A	8.225e-06	#N/A	#N/A	0.412	0.412	#N/A	#N/A	NA	NA	SWI6	#N/A
IFQNPtDEESTTsLNEK	T6(Phospho); S13(Phospho)	0	#N/A	#N/A	4	#N/A	#N/A	B3LTK6	#N/A	#N/A	0	#N/A	#N/A	0.0001561	#N/A	#N/A	0.618	0.618	#N/A	#N/A	NA	NA	AIM21	#N/A
IGGTHSGLTPQssIsSDK	S12(Phospho); S13(Phospho); S15(Phospho)	0	#N/A	#N/A	11	#N/A	#N/A	Q04336	#N/A	#N/A	0	#N/A	#N/A	0.003037	#N/A	#N/A	0.737	0.737	#N/A	#N/A	NA	NA	YMR196W	#N/A
IGGTHSGLTPQSsIsSDK	S13(Phospho); S15(Phospho)	0	#N/A	#N/A	5	#N/A	#N/A	Q04336	#N/A	#N/A	0	#N/A	#N/A	0.001063	#N/A	#N/A	0.466	0.466	#N/A	#N/A	NA	NA	YMR196W	#N/A
IGGtHSGLTPQSSISsDK	T4(Phospho); S16(Phospho)	0	#N/A	#N/A	13	#N/A	#N/A	Q04336	#N/A	#N/A	0	#N/A	#N/A	0.01417	#N/A	#N/A	0.462	0.462	#N/A	#N/A	NA	NA	YMR196W	#N/A
IGSALNtPK	T7(Phospho)	0	#N/A	#N/A	4/1	#N/A	#N/A	P06102	#N/A	#N/A	0	#N/A	#N/A	0.002322/0.00884	#N/A	#N/A	0.524	0.524	#N/A	#N/A	NA	NA	NOT3	#N/A
IITTHTPHssKEPsPAPHSNDK	S9(Phospho); S10(Phospho); S14(Phospho)	1	#N/A	#N/A	5	#N/A	#N/A	Q12296	#N/A	#N/A	0	#N/A	#N/A	0.003665	#N/A	#N/A	0.609	0.609	#N/A	#N/A	NA	NA	MAM3	#N/A
IITTHTPHssK	S9(Phospho); S10(Phospho)	0	#N/A	#N/A	1	#N/A	#N/A	Q12296	#N/A	#N/A	0	#N/A	#N/A	0.01016	#N/A	#N/A	0.526	0.526	#N/A	#N/A	NA	NA	MAM3	#N/A
ILDHANLQSHLQQQGQMTSAHPLQPNsTGGsMNR	S27(Phospho); S31(Phospho)	0	#N/A	#N/A	2	#N/A	#N/A	P34217	#N/A	#N/A	0	#N/A	#N/A	0.006876	#N/A	#N/A	0.748	0.748	#N/A	#N/A	NA	NA	PIN4	#N/A
ISSASTPQTSQGRFtAPtSPSTSSPK	T15(Phospho); T18(Phospho)	1	#N/A	#N/A	6/4	#N/A	#N/A	A7A261	#N/A	#N/A	0	#N/A	#N/A	0.001602/0.0007412	#N/A	#N/A	0.598	0.598	#N/A	#N/A	NA	NA	LSB3	#N/A
ISSAStPQtSQGR	T6(Phospho); T9(Phospho)	0	#N/A	#N/A	2	#N/A	#N/A	A7A261	#N/A	#N/A	0	#N/A	#N/A	0.002397	#N/A	#N/A	0.304	0.304	#N/A	#N/A	NA	NA	LSB3	#N/A
ITHETLSSIDDSsGsDEK	S13(Phospho); S15(Phospho)	0	#N/A	#N/A	1	#N/A	#N/A	Q06070	#N/A	#N/A	0	#N/A	#N/A	2.111e-05	#N/A	#N/A	0.496	0.496	#N/A	#N/A	NA	NA	YLR407W	#N/A
KETsPDsISIR	S4(Phospho); S7(Phospho)	1	#N/A	#N/A	11/7	#N/A	#N/A	P38084	#N/A	#N/A	0	#N/A	#N/A	0.0003313/0.003251	#N/A	#N/A	0.494	0.494	#N/A	#N/A	NA	NA	BAP2	#N/A
KIDVMDsEsDDNVDIGDYNQDIFNK	S7(Phospho); S9(Phospho)	1	#N/A	#N/A	1	#N/A	#N/A	Q03661	#N/A	#N/A	0	#N/A	#N/A	0.002088	#N/A	#N/A	0.655	0.655	#N/A	#N/A	NA	NA	ESC1	#N/A
KLSsDAIsITQK	S4(Phospho); S8(Phospho)	1	#N/A	#N/A	3/1	#N/A	#N/A	P47041	#N/A	#N/A	0	#N/A	#N/A	0.000363/0.08522	#N/A	#N/A	0.498	0.498	#N/A	#N/A	NA	NA	BIT61	#N/A
KPITDMDDDDDDDDNDGDNNEEYFADNEsGDEDER	S29(Phospho)	0	#N/A	#N/A	1	#N/A	#N/A	P12685	#N/A	#N/A	0	#N/A	#N/A	0.0001524	#N/A	#N/A	0.723	0.723	#N/A	#N/A	NA	NA	TRK1	#N/A
KRsNPTSASSSQSELSEQPK	S3(Phospho)	2	#N/A	#N/A	1/1	#N/A	#N/A	P40433	#N/A	#N/A	0	#N/A	#N/A	9.385e-07/1.669e-06	#N/A	#N/A	0.428	0.428	#N/A	#N/A	NA	NA	PFK26	#N/A
KRSYsPNAYEIQPDYSEYR	S5(Phospho)	2	#N/A	#N/A	1/1	#N/A	#N/A	A7A241	#N/A	#N/A	0	#N/A	#N/A	0.08272/0.0002903	#N/A	#N/A	0.691	0.691	#N/A	#N/A	NA	NA	YPI1	#N/A
KVsTAsAVSFGR	S3(Phospho); S6(Phospho)	1	#N/A	#N/A	1/1	#N/A	#N/A	P16664	#N/A	#N/A	0.001	#N/A	#N/A	0.06198/0.02907	#N/A	#N/A	0.679	0.679	#N/A	#N/A	NA	NA	RGP1	#N/A
LAMPEQAHTsPTSR	S10(Phospho)	0	#N/A	#N/A	2	#N/A	#N/A	P13185	#N/A	#N/A	0	#N/A	#N/A	0.009775	#N/A	#N/A	0.264	0.264	#N/A	#N/A	NA	NA	KIN1	#N/A
LDNHsATEsDIsSVDEK	S5(Phospho); S9(Phospho); S12(Phospho)	0	#N/A	#N/A	6	#N/A	#N/A	P38928	#N/A	#N/A	0	#N/A	#N/A	0.0002922	#N/A	#N/A	0.26	0.26	#N/A	#N/A	NA	NA	AXL2	#N/A
LDNHSAtESDISsVDEK	T7(Phospho); S13(Phospho)	0	#N/A	#N/A	5	#N/A	#N/A	P38928	#N/A	#N/A	0	#N/A	#N/A	0.003305	#N/A	#N/A	0.204	0.204	#N/A	#N/A	NA	NA	AXL2	#N/A
LDNKIsEEsSQLVLPVVEK	S6(Phospho); S9(Phospho)	1	#N/A	#N/A	1	#N/A	#N/A	P34244	#N/A	#N/A	0	#N/A	#N/A	0.001339	#N/A	#N/A	0.649	0.649	#N/A	#N/A	NA	NA	HSL1	#N/A
LFVQDDDDELDssSDDFQDAK	S12(Phospho); S13(Phospho)	0	#N/A	#N/A	2	#N/A	#N/A	P40157	#N/A	#N/A	0	#N/A	#N/A	6.858e-05	#N/A	#N/A	0.614	0.614	#N/A	#N/A	NA	NA	VID27	#N/A
LGSPIPGESsPAEVPK	S10(Phospho)	0	#N/A	#N/A	10	#N/A	#N/A	P34223	#N/A	#N/A	0	#N/A	#N/A	1.23e-05	#N/A	#N/A	0.468	0.468	#N/A	#N/A	NA	NA	SHP1	#N/A
LPASSsPsPSPTSSASPSR	S6(Phospho); S8(Phospho)	0	#N/A	#N/A	3	#N/A	#N/A	P39732	#N/A	#N/A	0	#N/A	#N/A	3.309e-06	#N/A	#N/A	0.424	0.424	#N/A	#N/A	NA	NA	GIP4	#N/A
LPASSSPsPsPTSSASPSR	S8(Phospho); S10(Phospho)	0	#N/A	#N/A	7	#N/A	#N/A	P39732	#N/A	#N/A	0	#N/A	#N/A	1.006e-05	#N/A	#N/A	0.344	0.344	#N/A	#N/A	NA	NA	GIP4	#N/A
LPLTDEQTAEGRKsPAVsEEK	S14(Phospho); S18(Phospho)	2	#N/A	#N/A	2	#N/A	#N/A	B3LSR0	#N/A	#N/A	0.001	#N/A	#N/A	0.02553	#N/A	#N/A	0.587	0.587	#N/A	#N/A	NA	NA	CRP1	#N/A
LQVVsHEtDINEDEEEAHYEDK	S5(Phospho); T8(Phospho)	0	#N/A	#N/A	6	#N/A	#N/A	P32487	#N/A	#N/A	0	#N/A	#N/A	7.688e-05	#N/A	#N/A	0.333	0.333	#N/A	#N/A	NA	NA	LYP1	#N/A
LSATSQTAASAtPGVAQSREGtPLENRR	T12(Phospho); T22(Phospho)	2	#N/A	#N/A	1	#N/A	#N/A	P35197	#N/A	#N/A	0.007	#N/A	#N/A	0.1715	#N/A	#N/A	0.233	0.233	#N/A	#N/A	NA	NA	GCS1	#N/A
LSATSQTAASAtPGVAQSREGtPLENR	T12(Phospho); T22(Phospho)	1	#N/A	#N/A	6	#N/A	#N/A	P35197	#N/A	#N/A	0	#N/A	#N/A	0.00981	#N/A	#N/A	0.251	0.251	#N/A	#N/A	NA	NA	GCS1	#N/A
MDRPSssPSIASPR	S6(Phospho); S7(Phospho)	0	#N/A	#N/A	7	#N/A	#N/A	Q03707	#N/A	#N/A	0	#N/A	#N/A	0.0001872	#N/A	#N/A	0.351	0.351	#N/A	#N/A	NA	NA	SRC1	#N/A
MDRPSSSPsIAsPR	S9(Phospho); S12(Phospho)	0	#N/A	#N/A	2	#N/A	#N/A	Q03707	#N/A	#N/A	0	#N/A	#N/A	0.001234	#N/A	#N/A	0.298	0.298	#N/A	#N/A	NA	NA	SRC1	#N/A
MLQESsEEEsDTYGEIGLSK	S6(Phospho); S10(Phospho)	0	#N/A	#N/A	1	#N/A	#N/A	P33302	#N/A	#N/A	0	#N/A	#N/A	1.598e-05	#N/A	#N/A	0.316	0.316	#N/A	#N/A	NA	NA	PDR5	#N/A
NANDPENVGERsDLsSDRK	S12(Phospho); S15(Phospho)	2	#N/A	#N/A	1	#N/A	#N/A	P33302	#N/A	#N/A	0.003	#N/A	#N/A	0.0926	#N/A	#N/A	0.609	0.609	#N/A	#N/A	NA	NA	PDR5	#N/A
NANDPENVGERsDLssDRK	S12(Phospho); S15(Phospho); S16(Phospho)	2	#N/A	#N/A	2	#N/A	#N/A	P33302	#N/A	#N/A	0.003	#N/A	#N/A	0.1073	#N/A	#N/A	0.4	0.4	#N/A	#N/A	NA	NA	PDR5	#N/A
NISMDDDDALNSPDMGQEyEGR	Y19(Phospho)	0	#N/A	#N/A	1	#N/A	#N/A	Q03954	#N/A	#N/A	0.001	#N/A	#N/A	0.0434	#N/A	#N/A	0.523	0.523	#N/A	#N/A	NA	NA	SPC19	#N/A
NIVLFPEPEESFSRPQsAQSQSR	S17(Phospho)	0	#N/A	#N/A	2	#N/A	#N/A	P07278	#N/A	#N/A	0.001	#N/A	#N/A	0.03487	#N/A	#N/A	0.481	0.481	#N/A	#N/A	NA	NA	BCY1	#N/A
NLENDTTSSPtQDLDEK	T11(Phospho)	0	#N/A	#N/A	3/3	#N/A	#N/A	Q04279	#N/A	#N/A	0	#N/A	#N/A	2.299e-06/1.427e-05	#N/A	#N/A	0.668	0.668	#N/A	#N/A	NA	NA	SEG1	#N/A
NPSPsIVKPGsR	S5(Phospho); S11(Phospho)	0	#N/A	#N/A	2	#N/A	#N/A	P43574	#N/A	#N/A	0.003	#N/A	#N/A	0.08508	#N/A	#N/A	0.145	0.145	#N/A	#N/A	NA	NA	GAT1	#N/A
NPtKSPPPPPSPStMDTGTSNSPsK	T3(Phospho); T14(Phospho); S24(Phospho)	1	#N/A	#N/A	3	#N/A	#N/A	P37370	#N/A	#N/A	0	#N/A	#N/A	0.001961	#N/A	#N/A	0.185	0.185	#N/A	#N/A	NA	NA	VRP1	#N/A
NQsVEDLsFLEQGYQHR	S3(Phospho); S8(Phospho)	0	#N/A	#N/A	4/1	#N/A	#N/A	P37296	#N/A	#N/A	0	#N/A	#N/A	0.0001469/0.0004999	#N/A	#N/A	0.411	0.411	#N/A	#N/A	NA	NA	STV1	#N/A
NsRVPsLVATsESPR	S2(Phospho); S6(Phospho); S11(Phospho)	1	#N/A	#N/A	2	#N/A	#N/A	P38968	#N/A	#N/A	0.001	#N/A	#N/A	0.055	#N/A	#N/A	0.549	0.549	#N/A	#N/A	NA	NA	SEC31	#N/A
NSRVPsLVATsESPR	S6(Phospho); S11(Phospho)	1	#N/A	#N/A	2	#N/A	#N/A	P38968	#N/A	#N/A	0	#N/A	#N/A	0.01641	#N/A	#N/A	0.62	0.62	#N/A	#N/A	NA	NA	SEC31	#N/A
NSSSLDsDHDAYYSK	S7(Phospho)	0	#N/A	#N/A	1	#N/A	#N/A	P53388	#N/A	#N/A	0	#N/A	#N/A	0.0008345	#N/A	#N/A	0.475	0.475	#N/A	#N/A	NA	NA	DIP5	#N/A
QDSTsKLEDFFsEDEEEEESGLR	S5(Phospho); S12(Phospho)	1	#N/A	#N/A	8/4	#N/A	#N/A	P23615	#N/A	#N/A	0	#N/A	#N/A	2.756e-06/0.002027	#N/A	#N/A	0.746	0.746	#N/A	#N/A	NA	NA	SPT6	#N/A
QEDATDPTTSStNELSAAEPTMVTSTHATK	T12(Phospho)	0	#N/A	#N/A	2	#N/A	#N/A	Q05812	#N/A	#N/A	0	#N/A	#N/A	2.677e-06	#N/A	#N/A	0.662	0.662	#N/A	#N/A	NA	NA	MSC3	#N/A
QEEQEQQIEQsSPTEANDR	S11(Phospho)	0	#N/A	#N/A	1	#N/A	#N/A	P08678	#N/A	#N/A	0	#N/A	#N/A	0.01477	#N/A	#N/A	0.459	0.459	#N/A	#N/A	NA	NA	CYR1	#N/A
QKEsEDEDEDDEIIDPSEWVK	S4(Phospho)	1	#N/A	#N/A	1/2	#N/A	#N/A	P47018	#N/A	#N/A	0	#N/A	#N/A	0.002086/0.002388	#N/A	#N/A	0.587	0.587	#N/A	#N/A	NA	NA	MTC1	#N/A
QLGNtSSVANtPSEIPDAHK	T5(Phospho); T11(Phospho)	0	#N/A	#N/A	3	#N/A	#N/A	P32591	#N/A	#N/A	0	#N/A	#N/A	0.0005661	#N/A	#N/A	0.595	0.595	#N/A	#N/A	NA	NA	SWI3	#N/A
QQHRPVPATSAGEPTDETEPEsDTEVETS	S22(Phospho)	0	#N/A	#N/A	1	#N/A	#N/A	Q12416	#N/A	#N/A	0.003	#N/A	#N/A	0.08868	#N/A	#N/A	0.472	0.472	#N/A	#N/A	NA	NA	WHI5	#N/A
RANSNEDGESVSSIQEsPK	S17(Phospho)	1	#N/A	#N/A	1	#N/A	#N/A	P34216	#N/A	#N/A	0	#N/A	#N/A	0.00444	#N/A	#N/A	0.525	0.525	#N/A	#N/A	NA	NA	EDE1	#N/A
RASDAtLGSIDFGDDENIAK	T6(Phospho)	1	#N/A	#N/A	2	#N/A	#N/A	P39109	#N/A	#N/A	0	#N/A	#N/A	4.959e-08	#N/A	#N/A	0.685	0.685	#N/A	#N/A	NA	NA	YCF1	#N/A
RDGYDVSsDAESSISR	S8(Phospho)	1	#N/A	#N/A	2	#N/A	#N/A	P36148	#N/A	#N/A	0	#N/A	#N/A	0.0002272	#N/A	#N/A	0.516	0.516	#N/A	#N/A	NA	NA	GPT2	#N/A
RDSLsGMNTYNDQFQsQSK	S5(Phospho); S16(Phospho)	1	#N/A	#N/A	1/6	#N/A	#N/A	P38928	#N/A	#N/A	0	#N/A	#N/A	0.001382/0.0004768	#N/A	#N/A	0.199	0.199	#N/A	#N/A	NA	NA	AXL2	#N/A
RGSLSsAsSSPSTDRK	S6(Phospho); S8(Phospho)	2	#N/A	#N/A	7	#N/A	#N/A	P53879	#N/A	#N/A	0	#N/A	#N/A	0.00168	#N/A	#N/A	0.742	0.742	#N/A	#N/A	NA	NA	RHO5	#N/A
RGSLSsAsSSPSTDR	S6(Phospho); S8(Phospho)	1	#N/A	#N/A	2	#N/A	#N/A	P53879	#N/A	#N/A	0	#N/A	#N/A	0.001778	#N/A	#N/A	0.5	0.5	#N/A	#N/A	NA	NA	RHO5	#N/A
RGTGRsDENDDDLQR	S6(Phospho)	2	#N/A	#N/A	1	#N/A	#N/A	Q12518	#N/A	#N/A	0.006	#N/A	#N/A	0.16	#N/A	#N/A	0.728	0.728	#N/A	#N/A	NA	NA	ENT1	#N/A
RKssLVVPPAR	S3(Phospho); S4(Phospho)	2	#N/A	#N/A	5	#N/A	#N/A	P14680	#N/A	#N/A	0	#N/A	#N/A	0.009261	#N/A	#N/A	0.712	0.712	#N/A	#N/A	NA	NA	YAK1	#N/A
RKssTAPDEISTSTK	S3(Phospho); S4(Phospho)	2	#N/A	#N/A	1	#N/A	#N/A	P50942	#N/A	#N/A	0	#N/A	#N/A	0.005849	#N/A	#N/A	0.366	0.366	#N/A	#N/A	NA	NA	INP52	#N/A
RLENSAPsPTsPLMAR	S8(Phospho); S11(Phospho)	1	#N/A	#N/A	1	#N/A	#N/A	P40061	#N/A	#N/A	0	#N/A	#N/A	3.514e-05	#N/A	#N/A	0.701	0.701	#N/A	#N/A	NA	NA	TSC11	#N/A
RLSsPLTDSGNR	S4(Phospho)	1	#N/A	#N/A	2/2	#N/A	#N/A	P33753	#N/A	#N/A	0	#N/A	#N/A	0.002654/0.006239	#N/A	#N/A	0.55	0.55	#N/A	#N/A	NA	NA	TRM2	#N/A
RLSsVVTTsPDK	S4(Phospho); S9(Phospho)	1	#N/A	#N/A	2	#N/A	#N/A	P41697	#N/A	#N/A	0.001	#N/A	#N/A	0.04093	#N/A	#N/A	0.639	0.639	#N/A	#N/A	NA	NA	BUD6	#N/A
RLsTPsPEQDQEGDFDEEDDDDK	S3(Phospho); S6(Phospho)	1	#N/A	#N/A	1	#N/A	#N/A	P07249	#N/A	#N/A	0.001	#N/A	#N/A	0.04822	#N/A	#N/A	0.622	0.622	#N/A	#N/A	NA	NA	ARG80	#N/A
RNPsPSIVKPGSR	S4(Phospho)	1	#N/A	#N/A	3	#N/A	#N/A	P43574	#N/A	#N/A	0.004	#N/A	#N/A	0.1148	#N/A	#N/A	0.257	0.257	#N/A	#N/A	NA	NA	GAT1	#N/A
RNPSPsIVKPGsR	S6(Phospho); S12(Phospho)	1	#N/A	#N/A	2	#N/A	#N/A	P43574	#N/A	#N/A	0.003	#N/A	#N/A	0.1031	#N/A	#N/A	0.33	0.33	#N/A	#N/A	NA	NA	GAT1	#N/A
RPTSPSISGSGsGGNsPSSSAGAR	S12(Phospho); S16(Phospho)	0	#N/A	#N/A	31	#N/A	#N/A	P47116	#N/A	#N/A	0	#N/A	#N/A	6.226e-07	#N/A	#N/A	0.313	0.313	#N/A	#N/A	NA	NA	PTK2	#N/A
RPTsPsISGSGSGGNSPSSSAGAR	S4(Phospho); S6(Phospho)	0	#N/A	#N/A	10	#N/A	#N/A	P47116	#N/A	#N/A	0	#N/A	#N/A	9.773e-09	#N/A	#N/A	0.407	0.407	#N/A	#N/A	NA	NA	PTK2	#N/A
RPVASsAGsENNDHLDDMNHLR	S6(Phospho); S9(Phospho)	0	#N/A	#N/A	1	#N/A	#N/A	Q04934	#N/A	#N/A	0.001	#N/A	#N/A	0.02629	#N/A	#N/A	0.311	0.311	#N/A	#N/A	NA	NA	IVY1	#N/A
RSAsVGsNQSEQDK	S4(Phospho); S7(Phospho)	1	#N/A	#N/A	1	#N/A	#N/A	P08018	#N/A	#N/A	0	#N/A	#N/A	0.000124	#N/A	#N/A	0.571	0.571	#N/A	#N/A	NA	NA	PBS2	#N/A
RSDSGVHSPItDNSSVASSTTSR	T11(Phospho)	1	#N/A	#N/A	2	#N/A	#N/A	Q00816	#N/A	#N/A	0	#N/A	#N/A	1.435e-05	#N/A	#N/A	0.618	0.618	#N/A	#N/A	NA	NA	REG1	#N/A
RSGsNIsQGQSSTGHTTR	S4(Phospho); S7(Phospho)	1	#N/A	#N/A	1	#N/A	#N/A	P53297	#N/A	#N/A	0	#N/A	#N/A	5.008e-05	#N/A	#N/A	0.339	0.339	#N/A	#N/A	NA	NA	PBP1	#N/A
RSPSNLNStSVtPR	T9(Phospho); T12(Phospho)	1	#N/A	#N/A	4	#N/A	#N/A	Q03640	#N/A	#N/A	0	#N/A	#N/A	0.0008287	#N/A	#N/A	0.718	0.718	#N/A	#N/A	NA	NA	TCB3	#N/A
RSSEsIGDLPHR	S5(Phospho)	1	#N/A	#N/A	2/1	#N/A	#N/A	P46675	#N/A	#N/A	0	#N/A	#N/A	0.0003943/0.001453	#N/A	#N/A	0.486	0.486	#N/A	#N/A	NA	NA	STU2	#N/A
RSssMLLNELK	S3(Phospho); S4(Phospho)	1	#N/A	#N/A	4	#N/A	#N/A	Q07825	#N/A	#N/A	0	#N/A	#N/A	0.002293	#N/A	#N/A	0.323	0.323	#N/A	#N/A	NA	NA	FRA1	#N/A
RSSssVSLK	S4(Phospho); S5(Phospho)	1	#N/A	#N/A	2	#N/A	#N/A	Q00055	#N/A	#N/A	0.003	#N/A	#N/A	0.1082	#N/A	#N/A	0.361	0.361	#N/A	#N/A	NA	NA	GPD1	#N/A
RSssTGTGSAMSGGLATR	S3(Phospho); S4(Phospho)	1	#N/A	#N/A	2	#N/A	#N/A	P40013	#N/A	#N/A	0	#N/A	#N/A	0.0002008	#N/A	#N/A	0.431	0.431	#N/A	#N/A	NA	NA	BIM1	#N/A
RSsVsHGNEAIPR	S3(Phospho); S5(Phospho)	1	#N/A	#N/A	3	#N/A	#N/A	P50944	#N/A	#N/A	0.002	#N/A	#N/A	0.0811	#N/A	#N/A	0.531	0.531	#N/A	#N/A	NA	NA	AVT4	#N/A
RSVsIDsTK	S4(Phospho); S7(Phospho)	1	#N/A	#N/A	9/2	#N/A	#N/A	P53898	#N/A	#N/A	0	#N/A	#N/A	0.01175/0.0363	#N/A	#N/A	0.224	0.224	#N/A	#N/A	NA	NA	NSG2	#N/A
RTsGTQPTTAPVAAEEPR	S3(Phospho)	1	#N/A	#N/A	1	#N/A	#N/A	B3LR49	#N/A	#N/A	0	#N/A	#N/A	0.0002664	#N/A	#N/A	0.68	0.68	#N/A	#N/A	NA	NA	RGT1	#N/A
SAGDDNLsGHsVPSSGSAQATTHQTAPR	S8(Phospho); S11(Phospho)	0	#N/A	#N/A	7	#N/A	#N/A	Q02205	#N/A	#N/A	0	#N/A	#N/A	6.993e-06	#N/A	#N/A	0.456	0.456	#N/A	#N/A	NA	NA	MEH1	#N/A
SAIPsPR	S5(Phospho)	0	#N/A	#N/A	1	#N/A	#N/A	P32364	#N/A	#N/A	0.004	#N/A	#N/A	0.1192	#N/A	#N/A	0.467	0.467	#N/A	#N/A	NA	NA	SMY1	#N/A
SAsPVVGEHQEK	S3(Phospho)	0	#N/A	#N/A	1	#N/A	#N/A	P13186	#N/A	#N/A	0.001	#N/A	#N/A	0.02244	#N/A	#N/A	0.188	0.188	#N/A	#N/A	NA	NA	KIN2	#N/A
sATRsPSAFNR	S1(Phospho); S5(Phospho)	1	#N/A	#N/A	5	#N/A	#N/A	P38427	#N/A	#N/A	0	#N/A	#N/A	0.01685	#N/A	#N/A	0.282	0.282	#N/A	#N/A	NA	NA	TSL1	#N/A
SDDRESSssNASLFSSIK	S8(Phospho); S9(Phospho)	1	#N/A	#N/A	7	#N/A	#N/A	Q12296	#N/A	#N/A	0	#N/A	#N/A	0.01784	#N/A	#N/A	0.473	0.473	#N/A	#N/A	NA	NA	MAM3	#N/A
SDEDEVsDVDsGDDFDIEDEEGKK	S7(Phospho); S11(Phospho)	1	#N/A	#N/A	6	#N/A	#N/A	C7GKL8	#N/A	#N/A	0	#N/A	#N/A	2.838e-05	#N/A	#N/A	0.517	0.517	#N/A	#N/A	NA	NA	UTP25	#N/A
SDsAsFLEEK	S3(Phospho); S5(Phospho)	0	#N/A	#N/A	1	#N/A	#N/A	A6ZKR5	#N/A	#N/A	0	#N/A	#N/A	0.0008727	#N/A	#N/A	0.445	0.445	#N/A	#N/A	NA	NA	HEK2	#N/A
SGsNIsQGQSSTGHTTR	S3(Phospho); S6(Phospho)	0	#N/A	#N/A	1	#N/A	#N/A	P53297	#N/A	#N/A	0	#N/A	#N/A	4.607e-05	#N/A	#N/A	0.366	0.366	#N/A	#N/A	NA	NA	PBP1	#N/A
SHQsLHATTsSPNNNAPIVVGR	S4(Phospho); S10(Phospho)	0	#N/A	#N/A	6	#N/A	#N/A	Q12515	#N/A	#N/A	0	#N/A	#N/A	0.000472	#N/A	#N/A	0.178	0.178	#N/A	#N/A	NA	NA	PAR32	#N/A
SKtSPIIStAHTPQQVAQsPK	T3(Phospho); T9(Phospho); S19(Phospho)	1	#N/A	#N/A	22	#N/A	#N/A	Q03497	#N/A	#N/A	0	#N/A	#N/A	0.002241	#N/A	#N/A	0.074	0.074	#N/A	#N/A	NA	NA	STE20	#N/A
sLSGLDLQNQNKK	S1(Phospho)	1	#N/A	#N/A	1	#N/A	#N/A	P34217	#N/A	#N/A	0.003	#N/A	#N/A	0.1003	#N/A	#N/A	0.701	0.701	#N/A	#N/A	NA	NA	PIN4	#N/A
SLSSAQSSSSGPSssSEEDDSRDIESLDK	S14(Phospho); S15(Phospho)	1	#N/A	#N/A	12	#N/A	#N/A	P12683	#N/A	#N/A	0	#N/A	#N/A	0.0001028	#N/A	#N/A	0.717	0.717	#N/A	#N/A	NA	NA	HMG1	#N/A
SLSsQsFDNETSPAHPR	S4(Phospho); S6(Phospho)	0	#N/A	#N/A	5	#N/A	#N/A	P40463	#N/A	#N/A	0	#N/A	#N/A	0.0001539	#N/A	#N/A	0.187	0.187	#N/A	#N/A	NA	NA	VHS2	#N/A
SMDSNAIAEEQDsDDAEEEDETLK	S13(Phospho)	0	#N/A	#N/A	1	#N/A	#N/A	A6ZU07	#N/A	#N/A	0	#N/A	#N/A	0.001375	#N/A	#N/A	0.732	0.732	#N/A	#N/A	NA	NA	ATG1	#N/A
SNLsLTDKK	S4(Phospho)	1	#N/A	#N/A	1/1	#N/A	#N/A	P47018	#N/A	#N/A	0.001	#N/A	#N/A	0.0466/0.1814	#N/A	#N/A	0.609	0.609	#N/A	#N/A	NA	NA	MTC1	#N/A
SNPHDSsPSYQDDLEK	S7(Phospho)	0	#N/A	#N/A	4	#N/A	#N/A	Q05785	#N/A	#N/A	0	#N/A	#N/A	9.724e-05	#N/A	#N/A	0.523	0.523	#N/A	#N/A	NA	NA	ENT2	#N/A
SNSsNSYELESGR	S4(Phospho)	0	#N/A	#N/A	10/4	#N/A	#N/A	P32465	#N/A	#N/A	0	#N/A	#N/A	0.0001719/8.923e-05	#N/A	#N/A	0.367	0.367	#N/A	#N/A	NA	NA	HXT1	#N/A
SNTQVNsPSSSGIPK	S7(Phospho)	0	#N/A	#N/A	2	#N/A	#N/A	P46995	#N/A	#N/A	0	#N/A	#N/A	3.501e-06	#N/A	#N/A	0.123	0.123	#N/A	#N/A	NA	NA	SET2	#N/A
SPGRPSsSQGEIK	S7(Phospho)	0	#N/A	#N/A	2	#N/A	#N/A	P43583	#N/A	#N/A	0.001	#N/A	#N/A	0.03529	#N/A	#N/A	0.156	0.156	#N/A	#N/A	NA	NA	BLM10	#N/A
SPPPPPsPSTMDTGTSNSPSK	S7(Phospho)	0	#N/A	#N/A	3	#N/A	#N/A	P37370	#N/A	#N/A	0	#N/A	#N/A	6.746e-05	#N/A	#N/A	0.31	0.31	#N/A	#N/A	NA	NA	VRP1	#N/A
SPSVsPVR	S5(Phospho)	0	#N/A	#N/A	1	#N/A	#N/A	P39732	#N/A	#N/A	0	#N/A	#N/A	0.01038	#N/A	#N/A	0.666	0.666	#N/A	#N/A	NA	NA	GIP4	#N/A
SPTLHsTsPLPDEIIPR	S6(Phospho); S8(Phospho)	0	#N/A	#N/A	1	#N/A	#N/A	P21192	#N/A	#N/A	0	#N/A	#N/A	0.001779	#N/A	#N/A	0.377	0.377	#N/A	#N/A	NA	NA	ACE2	#N/A
SQADDEEGDGDREsDsDDDSYSPSNK	S14(Phospho); S16(Phospho)	1	#N/A	#N/A	1	#N/A	#N/A	Q04264	#N/A	#N/A	0	#N/A	#N/A	0.01815	#N/A	#N/A	0.73	0.73	#N/A	#N/A	NA	NA	PDS5	#N/A
SQNAPsDGTGssTPQHHDEDEDELSR	S6(Phospho); S11(Phospho); S12(Phospho)	0	#N/A	#N/A	15	#N/A	#N/A	P38431	#N/A	#N/A	0	#N/A	#N/A	0.0002115	#N/A	#N/A	0.053	0.053	#N/A	#N/A	NA	NA	TIF5	#N/A
SQYGSGSPtPtHRsQLVQNK	T9(Phospho); T11(Phospho); S14(Phospho)	1	#N/A	#N/A	4	#N/A	#N/A	A6ZRW8	#N/A	#N/A	0	#N/A	#N/A	0.008016	#N/A	#N/A	0.373	0.373	#N/A	#N/A	NA	NA	SCY_4679	#N/A
SRssVMFK	S3(Phospho); S4(Phospho)	1	#N/A	#N/A	1/14	#N/A	#N/A	P07278	#N/A	#N/A	0	#N/A	#N/A	0.01386/0.004088	#N/A	#N/A	0.09	0.09	#N/A	#N/A	NA	NA	BCY1	#N/A
SSEtSPDStPAPSAPASTNAPTNNK	T4(Phospho); T9(Phospho)	0	#N/A	#N/A	5	#N/A	#N/A	P53235	#N/A	#N/A	0	#N/A	#N/A	0.001452	#N/A	#N/A	0.524	0.524	#N/A	#N/A	NA	NA	YGR054W	#N/A
SSMQIDNAPtPHNTPASVLNPsYLK	T10(Phospho); S22(Phospho)	0	#N/A	#N/A	1	#N/A	#N/A	P25293	#N/A	#N/A	0	#N/A	#N/A	0.003065	#N/A	#N/A	0.589	0.589	#N/A	#N/A	NA	NA	NAP1	#N/A
SSMQIDNAPtPHNtPASVLNPSYLK	T10(Phospho); T14(Phospho)	0	#N/A	#N/A	10/2	#N/A	#N/A	P25293	#N/A	#N/A	0	#N/A	#N/A	9.59e-06/0.003423	#N/A	#N/A	0.536	0.536	#N/A	#N/A	NA	NA	NAP1	#N/A
SSSASFAAsEEsFTGITHDKDEQSDTPADK	S9(Phospho); S12(Phospho)	1	#N/A	#N/A	2	#N/A	#N/A	P32568	#N/A	#N/A	0	#N/A	#N/A	0.000116	#N/A	#N/A	0.715	0.715	#N/A	#N/A	NA	NA	SNQ2	#N/A
SSSNLsLDSLSK	S6(Phospho)	0	#N/A	#N/A	4	#N/A	#N/A	P34217	#N/A	#N/A	0	#N/A	#N/A	0.004559	#N/A	#N/A	0.64	0.64	#N/A	#N/A	NA	NA	PIN4	#N/A
SSSNLsLDsLSK	S6(Phospho); S9(Phospho)	0	#N/A	#N/A	3	#N/A	#N/A	P34217	#N/A	#N/A	0	#N/A	#N/A	0.0007552	#N/A	#N/A	0.709	0.709	#N/A	#N/A	NA	NA	PIN4	#N/A
SSSNSSsSGHQNEIHIGASK	S7(Phospho)	0	#N/A	#N/A	1	#N/A	#N/A	Q04053	#N/A	#N/A	0.001	#N/A	#N/A	0.02335	#N/A	#N/A	0.648	0.648	#N/A	#N/A	NA	NA	SNX41	#N/A
SssPEENPITSMPSEK	S2(Phospho); S3(Phospho)	0	#N/A	#N/A	3	#N/A	#N/A	P39969	#N/A	#N/A	0	#N/A	#N/A	0.0002182	#N/A	#N/A	0.536	0.536	#N/A	#N/A	NA	NA	BOI2	#N/A
SSSPsPsTPPVTTLPSLASSYHSNTQSSR	S5(Phospho); S7(Phospho)	0	#N/A	#N/A	14	#N/A	#N/A	A6ZUC0	#N/A	#N/A	0	#N/A	#N/A	0.0006511	#N/A	#N/A	0.427	0.427	#N/A	#N/A	NA	NA	SDS23	#N/A
SSSsLLQDQTPQR	S4(Phospho)	0	#N/A	#N/A	6/3	#N/A	#N/A	Q05812	#N/A	#N/A	0	#N/A	#N/A	0.0002728/0.000459	#N/A	#N/A	0.536	0.536	#N/A	#N/A	NA	NA	MSC3	#N/A
SSSSTSLNSHsPLMTAMEDPPsPR	S11(Phospho); S22(Phospho)	0	#N/A	#N/A	22	#N/A	#N/A	A6ZLF4	#N/A	#N/A	0	#N/A	#N/A	0.0001488	#N/A	#N/A	0.577	0.577	#N/A	#N/A	NA	NA	SDS24	#N/A
SSSSVsLK	S6(Phospho)	0	#N/A	#N/A	1	#N/A	#N/A	Q00055	#N/A	#N/A	0.001	#N/A	#N/A	0.0541	#N/A	#N/A	0.712	0.712	#N/A	#N/A	NA	NA	GPD1	#N/A
SsTPTsPIDLIDPIK	S2(Phospho); S6(Phospho)	0	#N/A	#N/A	4	#N/A	#N/A	P39104	#N/A	#N/A	0	#N/A	#N/A	5.219e-06	#N/A	#N/A	0.295	0.295	#N/A	#N/A	NA	NA	PIK1	#N/A
SSTPTsPIDLIDPIK	S6(Phospho)	0	#N/A	#N/A	3/1	#N/A	#N/A	P39104	#N/A	#N/A	0	#N/A	#N/A	0.0001651/0.0002286	#N/A	#N/A	0.533	0.533	#N/A	#N/A	NA	NA	PIK1	#N/A
STSNLAsPMSSK	S7(Phospho)	0	#N/A	#N/A	1	#N/A	#N/A	Q12271	#N/A	#N/A	0	#N/A	#N/A	0.004415	#N/A	#N/A	0.355	0.355	#N/A	#N/A	NA	NA	INP53	#N/A
STTNQsPVsDHAsPISTDQDLIYK	S6(Phospho); S9(Phospho); S13(Phospho)	0	#N/A	#N/A	3/2	#N/A	#N/A	P47129	#N/A	#N/A	0	#N/A	#N/A	8.787e-05/0.006977	#N/A	#N/A	0.364	0.364	#N/A	#N/A	NA	NA	ACF4	#N/A
STYsIQsDDK	S4(Phospho); S7(Phospho)	0	#N/A	#N/A	1	#N/A	#N/A	P40038	#N/A	#N/A	0	#N/A	#N/A	0.001362	#N/A	#N/A	0.602	0.602	#N/A	#N/A	NA	NA	PCL6	#N/A
SVsPQDIQER	S3(Phospho)	0	#N/A	#N/A	2	#N/A	#N/A	E7KDI6	#N/A	#N/A	0	#N/A	#N/A	0.0003679	#N/A	#N/A	0.681	0.681	#N/A	#N/A	NA	NA	TDA11	#N/A
TAGGSSPATPAtPATPATPTPSSGPK	T12(Phospho)	0	#N/A	#N/A	10	#N/A	#N/A	P38249	#N/A	#N/A	0	#N/A	#N/A	1.791e-05	#N/A	#N/A	0.154	0.154	#N/A	#N/A	NA	NA	RPG1	#N/A
TAQQPQQFAPSPsNK	S13(Phospho)	0	#N/A	#N/A	2	#N/A	#N/A	P08018	#N/A	#N/A	0	#N/A	#N/A	6.932e-06	#N/A	#N/A	0.637	0.637	#N/A	#N/A	NA	NA	PBS2	#N/A
tMSVNSIYTDREEIDsEFEDEDFEK	T1(Phospho); S16(Phospho)	1	#N/A	#N/A	7	#N/A	#N/A	P32501	#N/A	#N/A	0	#N/A	#N/A	3.584e-05	#N/A	#N/A	0.726	0.726	#N/A	#N/A	NA	NA	GCD6	#N/A
TNTGsDENVSASGGVR	S5(Phospho)	0	#N/A	#N/A	1	#N/A	#N/A	Q12361	#N/A	#N/A	0	#N/A	#N/A	1.219e-06	#N/A	#N/A	0.507	0.507	#N/A	#N/A	NA	NA	GPR1	#N/A
TPGSSTFQtPtTNTPTTSR	T9(Phospho); T11(Phospho)	0	#N/A	#N/A	2	#N/A	#N/A	P38121	#N/A	#N/A	0.001	#N/A	#N/A	0.02627	#N/A	#N/A	0.258	0.258	#N/A	#N/A	NA	NA	POL12	#N/A
TSADTLTTTPEsQsLDLHSR	S12(Phospho); S14(Phospho)	0	#N/A	#N/A	6	#N/A	#N/A	P22211	#N/A	#N/A	0	#N/A	#N/A	0.000196	#N/A	#N/A	0.16	0.16	#N/A	#N/A	NA	NA	NPR1	#N/A
TSATREDtPLSQNEStR	T8(Phospho); T16(Phospho)	1	#N/A	#N/A	1	#N/A	#N/A	Q08773	#N/A	#N/A	0.001	#N/A	#N/A	0.03708	#N/A	#N/A	0.232	0.232	#N/A	#N/A	NA	NA	ISW2	#N/A
TsCGSPNYAAPEVISGK	S2(Phospho)	0	#N/A	#N/A	7	#N/A	#N/A	P06782	#N/A	#N/A	0	#N/A	#N/A	1.417e-06	#N/A	#N/A	0.74	0.74	#N/A	#N/A	NA	NA	SNF1	#N/A
TSDFDESVINsNRNsAIEQK	S11(Phospho); S15(Phospho)	1	#N/A	#N/A	3	#N/A	#N/A	Q06169	#N/A	#N/A	0	#N/A	#N/A	0.002097	#N/A	#N/A	0.715	0.715	#N/A	#N/A	NA	NA	PEX30	#N/A
TsLsPINSK	S2(Phospho); S4(Phospho)	0	#N/A	#N/A	1	#N/A	#N/A	P38041	#N/A	#N/A	0.006	#N/A	#N/A	0.1624	#N/A	#N/A	0.521	0.521	#N/A	#N/A	NA	NA	BOI1	#N/A
tSPIISTAHTPQQVAQsPK	T1(Phospho); S17(Phospho)	0	#N/A	#N/A	9/4	#N/A	#N/A	Q03497	#N/A	#N/A	0	#N/A	#N/A	9.526e-07/2.26e-05	#N/A	#N/A	0.425	0.425	#N/A	#N/A	NA	NA	STE20	#N/A
tSPIIStAHTPQQVAQsPK	T1(Phospho); T7(Phospho); S17(Phospho)	0	#N/A	#N/A	19	#N/A	#N/A	Q03497	#N/A	#N/A	0	#N/A	#N/A	0.00157	#N/A	#N/A	0.047	0.047	#N/A	#N/A	NA	NA	STE20	#N/A
TsSQSSIYGHSR	S2(Phospho)	0	#N/A	#N/A	2	#N/A	#N/A	P24276	#N/A	#N/A	0	#N/A	#N/A	0.01203	#N/A	#N/A	0.275	0.275	#N/A	#N/A	NA	NA	SSD1	#N/A
TTTASTASSSSPsSSSQTIR	S13(Phospho)	0	#N/A	#N/A	2	#N/A	#N/A	P39960	#N/A	#N/A	0	#N/A	#N/A	7.21e-06	#N/A	#N/A	0.315	0.315	#N/A	#N/A	NA	NA	BEM2	#N/A
VAPLVYEEENFEGsSPQPQYDAR	S14(Phospho)	0	#N/A	#N/A	4	#N/A	#N/A	Q12057	#N/A	#N/A	0	#N/A	#N/A	0.001223	#N/A	#N/A	0.256	0.256	#N/A	#N/A	NA	NA	PIN2	#N/A
VARPLsVPGSPR	S6(Phospho)	0	#N/A	#N/A	1	#N/A	#N/A	P27472	#N/A	#N/A	0.002	#N/A	#N/A	0.08429	#N/A	#N/A	0.748	0.748	#N/A	#N/A	NA	NA	GSY2	#N/A
VEPGLGMGITSSQsEK	S14(Phospho)	0	#N/A	#N/A	2	#N/A	#N/A	P32457	#N/A	#N/A	0	#N/A	#N/A	0.01743	#N/A	#N/A	0.541	0.541	#N/A	#N/A	NA	NA	CDC3	#N/A
VESGSQQTsIHsTPIVQK	S9(Phospho); S12(Phospho)	0	#N/A	#N/A	10	#N/A	#N/A	P23585	#N/A	#N/A	0	#N/A	#N/A	0.0004799	#N/A	#N/A	0.091	0.091	#N/A	#N/A	NA	NA	HXT2	#N/A
VKDSsPVPsDLDEK	S5(Phospho); S9(Phospho)	1	#N/A	#N/A	2	#N/A	#N/A	B3LN45	#N/A	#N/A	0	#N/A	#N/A	0.001058	#N/A	#N/A	0.508	0.508	#N/A	#N/A	NA	NA	AIM3	#N/A
VNNDHINESTVssQYLSDDDELSLRPATER	S12(Phospho); S13(Phospho)	0	#N/A	#N/A	2	#N/A	#N/A	P0C2J2	#N/A	#N/A	0	#N/A	#N/A	0.01233	#N/A	#N/A	0.19	0.19	#N/A	#N/A	NA	NA	TY2A-GR1	#N/A
VPVSSITsHAK	S8(Phospho)	0	#N/A	#N/A	1	#N/A	#N/A	A6ZRR2	#N/A	#N/A	0	#N/A	#N/A	0.007716	#N/A	#N/A	0.453	0.453	#N/A	#N/A	NA	NA	MDG1	#N/A
VSLssPKSPQENDTVVDILGDAHSK	S4(Phospho); S5(Phospho)	1	#N/A	#N/A	17	#N/A	#N/A	Q06336	#N/A	#N/A	0	#N/A	#N/A	4.273e-07	#N/A	#N/A	0.224	0.224	#N/A	#N/A	NA	NA	GGA1	#N/A
VSLSsPKsPQENDTVVDILGDAHSK	S5(Phospho); S8(Phospho)	1	#N/A	#N/A	7	#N/A	#N/A	Q06336	#N/A	#N/A	0	#N/A	#N/A	9.501e-10	#N/A	#N/A	0.248	0.248	#N/A	#N/A	NA	NA	GGA1	#N/A
VSStASMHTLR	T4(Phospho)	0	#N/A	#N/A	2	#N/A	#N/A	Q03533	#N/A	#N/A	0	#N/A	#N/A	0.008456	#N/A	#N/A	0.621	0.621	#N/A	#N/A	NA	NA	TDA1	#N/A
VsTPVQQHPLLQR	S2(Phospho)	0	#N/A	#N/A	4	#N/A	#N/A	P32909	#N/A	#N/A	0	#N/A	#N/A	0.007344	#N/A	#N/A	0.513	0.513	#N/A	#N/A	NA	NA	SMY2	#N/A
VSYDASSsTsTVR	S8(Phospho); S10(Phospho)	0	#N/A	#N/A	2	#N/A	#N/A	P12688	#N/A	#N/A	0	#N/A	#N/A	0.02165	#N/A	#N/A	0.417	0.417	#N/A	#N/A	NA	NA	YPK1	#N/A
YNLsPsPEDEDFEGPTEEEMQTLR	S4(Phospho); S6(Phospho)	0	#N/A	#N/A	7	#N/A	#N/A	P32901	#N/A	#N/A	0	#N/A	#N/A	1.663e-08	#N/A	#N/A	0.182	0.182	#N/A	#N/A	NA	NA	PTR2	#N/A
yVSASGSItPPRPPPSR	Y1(Phospho); T9(Phospho)	0	#N/A	#N/A	2	#N/A	#N/A	B3LN45	#N/A	#N/A	0	#N/A	#N/A	0.007483	#N/A	#N/A	0.481	0.481	#N/A	#N/A	NA	NA	AIM3	#N/A
RPTSPSISGSGSGGNsPSSSAGAR	S16(Phospho)	0	#N/A	#N/A	13/11	#N/A	#N/A	P47116	#N/A	#N/A	0	#N/A	#N/A	4.55604e-13/4.156e-11	#N/A	#N/A	0.472	0.472	#N/A	#N/A	NA	NA	PTK2	#N/A
GNVTFPsPK	S7(Phospho)	0	6/4	1	#N/A	Q08926	Q08926	#N/A	0	0.005	#N/A	0.01802/0.0132	0.09604	#N/A	0.57475	#N/A	#N/A	0.57475	#N/A	#N/A	UIP4	UIP4	NA	#N/A
NNsLPEFAQLPSFR	S3(Phospho)	0	5/4	2	#N/A	P12383	P12383	#N/A	0	0	#N/A	0.0003029/0.001251	0.001261	#N/A	0.65925	#N/A	#N/A	0.65925	#N/A	#N/A	PDR1	PDR1	NA	#N/A
SyISLDTLR	Y2(Phospho)	0	4/2	1	#N/A	Q02875	Q02875	#N/A	0	0	#N/A	0.002271/0.001738	0.01775	#N/A	0.68225	#N/A	#N/A	0.68225	#N/A	#N/A	SYH1	SYH1	NA	#N/A
TFVsETADDIEK	S4(Phospho)	0	3/2	2	#N/A	P0CI39	P0CI39	#N/A	0	0	#N/A	0.0006333/0.0114	0.004334	#N/A	0.49325	#N/A	#N/A	0.49325	#N/A	#N/A	STE2	STE2	NA	#N/A
ATEISPPPVSPsK	S12(Phospho)	0	7	1	#N/A	Q04839	Q04839	#N/A	0	0.002	#N/A	0.006641	0.05491	#N/A	0.4285	#N/A	#N/A	0.4285	#N/A	#N/A	GFD1	GFD1	NA	#N/A
DDNVRPSPIsPSINPPK	S10(Phospho)	0	23	3	#N/A	P37370	P37370	#N/A	0	0	#N/A	2.115e-06	0.001226	#N/A	0.035	#N/A	#N/A	0.035	#N/A	#N/A	VRP1	VRP1	NA	#N/A
DFsPNFTGIDK	S3(Phospho)	0	2/2	1	#N/A	P38931	P38931	#N/A	0	0.001	#N/A	0.0009412/0.006637	0.03282	#N/A	0.494	#N/A	#N/A	0.494	#N/A	#N/A	SSN2	SSN2	NA	#N/A
EGPSsPASILPAK	S5(Phospho)	0	7	1	#N/A	P47035	P47035	#N/A	0	0.001	#N/A	0.0004266	0.02436	#N/A	0.085	#N/A	#N/A	0.085	#N/A	#N/A	NET1	NET1	NA	#N/A
EVHTNQDPLDVsASK	S12(Phospho)	0	5/4	19/2	#N/A	Q07793;Q99231;Q12316;P0C2I6	Q07793	#N/A	0	0	#N/A	0.008564/0.0001051	0.0007822/0.0002177	#N/A	#N/A	0.275	#N/A	0.275	#N/A	#N/A	TY1B-DR4;TY1B-DR3;TY1B-GR3;TY1B-LR3	TY1B-DR4	NA	#N/A
EVsPPQAISVK	S3(Phospho)	0	8/2	2	#N/A	Q12427	Q12427	#N/A	0	0	#N/A	0.0009286/0.03908	0.00284	#N/A	0.53	#N/A	#N/A	0.53	#N/A	#N/A	STB3	STB3	NA	#N/A
FFsPSSNIPTDR	S3(Phospho)	0	6	1	#N/A	P38427	P38427	#N/A	0	0.003	#N/A	0.0001552	0.06193	#N/A	0.014	#N/A	#N/A	0.014	#N/A	#N/A	TSL1	TSL1	NA	#N/A
FQsEEQQQTEDELQDK	S3(Phospho)	0	5	3	#N/A	P02666	P02666	#N/A	0	0	#N/A	2.262e-05	5.313e-07	#N/A	0.011	#N/A	#N/A	0.011	#N/A	#N/A	CSN2	CSN2	NA	#N/A
FSQAPSTQIsPR	S10(Phospho)	0	1	1	#N/A	P32634	P32634	#N/A	0.004	0.005	#N/A	0.07635	0.1024	#N/A	0.29	#N/A	#N/A	0.29	#N/A	#N/A	PMD1	PMD1	NA	#N/A
FTPVNITsPNLSFQK	S8(Phospho)	0	8/2	1	#N/A	Q06685	Q06685	#N/A	0	0	#N/A	0.0002056/0.0002606	0.0006327	#N/A	0.1135	#N/A	#N/A	0.1135	#N/A	#N/A	VIP1	VIP1	NA	#N/A
GEStPPHPPENLSSSFYEK	T4(Phospho)	0	2	2	#N/A	P10869	P10869	#N/A	0	0.001	#N/A	0.0005007	0.02822	#N/A	0.453	#N/A	#N/A	0.453	#N/A	#N/A	HOM3	HOM3	NA	#N/A
IQQTFVDVNNsPNMLK	S11(Phospho)	0	1	5	#N/A	P47129	P47129	#N/A	0	0	#N/A	0.0002208	1.763e-05	#N/A	0.053	#N/A	#N/A	0.053	#N/A	#N/A	ACF4	ACF4	NA	#N/A
NEHEGAEGNESAISPsNLVNK	S16(Phospho)	0	2	1	#N/A	P40563	B3LTK6	#N/A	0	0	#N/A	0.000265	0.007431	#N/A	#N/A	0.379	#N/A	0.379	#N/A	#N/A	AIM21	AIM21	NA	#N/A
NSAAPAsPLSNEHITSSTNSGSDANR	S7(Phospho)	0	1	1	#N/A	Q08921	Q08921	#N/A	0	0	#N/A	0.000597	0.003338	#N/A	0.17	#N/A	#N/A	0.17	#N/A	#N/A	TCO89	TCO89	NA	#N/A
QGPTLsPQLINR	S6(Phospho)	0	3	1	#N/A	P38770	P38770	#N/A	0	0.001	#N/A	0.0005402	0.02647	#N/A	0.04	#N/A	#N/A	0.04	#N/A	#N/A	BRL1	BRL1	NA	#N/A
RPsDDNELVLNMSGK	S3(Phospho)	0	2/1	1	#N/A	P53769	P53769	#N/A	0	0.003	#N/A	0.03193/0.007857	0.06814	#N/A	#N/A	0.42	#N/A	0.42	#N/A	#N/A	CWC24	CWC24	NA	#N/A
SETTLDTtPEAESVPEK	T8(Phospho)	0	2/1	1	#N/A	P32074	P32074	#N/A	0	0	#N/A	0.01433/0.08427	0.0002049	#N/A	0.5215	#N/A	#N/A	0.5215	#N/A	#N/A	SEC21	SEC21	NA	#N/A
SSAFPQsPIR	S7(Phospho)	0	2/1	1	#N/A	P53094	P53094	#N/A	0	0.001	#N/A	0.006052/0.06677	0.03092	#N/A	0.181	#N/A	#N/A	0.181	#N/A	#N/A	MDS3	MDS3	NA	#N/A
SStNLAALPK	T3(Phospho)	0	1	6	#N/A	Q02805	Q02805	#N/A	0	0	#N/A	0.006411	0.01177	#N/A	0.608	#N/A	#N/A	0.608	#N/A	#N/A	ROD1	ROD1	NA	#N/A
TAsGLYLPEK	S3(Phospho)	0	2	1	#N/A	P38910	P38910	#N/A	0	0	#N/A	0.01147	0.01289	#N/A	0.1705	#N/A	#N/A	0.1705	#N/A	#N/A	HSP10	HSP10	NA	#N/A
TNHVDAQsVSELNDPTYR	S8(Phospho)	0	1	1	#N/A	Q99252	Q99252	#N/A	0	0.001	#N/A	0.0003011	0.02653	#N/A	#N/A	0.377	#N/A	0.377	#N/A	#N/A	ECM3	ECM3	NA	#N/A
TSPIIsTAHTPQQVAQsPK	S6(Phospho); S17(Phospho)	0	1	1	#N/A	Q03497	Q03497	#N/A	0.005	0.001	#N/A	0.07938	0.04126	#N/A	0.12	0.12	#N/A	0.12	0	0	STE20	STE20	NA	#N/A
VLSENDGDVsPSVLK	S10(Phospho)	0	4/2	4/3	#N/A	P40361	P40361	#N/A	0	0	#N/A	1.651e-06/4.597e-05	6.476e-05/6.493e-05	#N/A	#N/A	0.601	#N/A	0.601	#N/A	#N/A	YJL070C	YJL070C	NA	#N/A
GYGsQVAQQFEIGGYVK	S4(Phospho)	0	2/2	#N/A	5	P26754	#N/A	P26754	0	#N/A	0	0.0003052/7.803e-05	#N/A	9.268e-06	0.4625	#N/A	#N/A	0.4625	#N/A	#N/A	RFA2	NA	RFA2	#N/A
GsSDSFNLPHQISR	S2(Phospho)	0	11/5	#N/A	6	P47135	#N/A	P47135	0	#N/A	0	1.053e-05/0.0001064	#N/A	7.746e-05	0.2975	#N/A	#N/A	0.2975	#N/A	#N/A	JSN1	NA	JSN1	#N/A
ISSQGQFSMQPTLTsPK	S15(Phospho)	0	3	#N/A	11	P34217	#N/A	P34217	0	#N/A	0	0.009277	#N/A	9.429e-07	0.0415	#N/A	#N/A	0.0415	#N/A	#N/A	PIN4	NA	PIN4	#N/A
KGEsTPPHPPENLsSSFYEK	S4(Phospho); S14(Phospho)	1	4	#N/A	40	P10869	#N/A	P10869	0	#N/A	0	0.01361	#N/A	0.001699	#N/A	#N/A	0.287	0.287	#N/A	#N/A	HOM3	NA	HOM3	#N/A
LDsPALELQSKPDK	S3(Phospho)	0	13/3	#N/A	1	P50109	#N/A	P50109	0	#N/A	0.002	0.001856/0.02535	#N/A	0.06055	0.067	#N/A	#N/A	0.067	#N/A	#N/A	PSP2	NA	PSP2	#N/A
QASELPSSFDVNEGDGSEsEETANIEAFNEK	S19(Phospho)	0	1	#N/A	2	Q12136	#N/A	Q12136	0.005	#N/A	0	0.06556	#N/A	0.01864	0.733	#N/A	#N/A	0.733	#N/A	#N/A	SAS10	NA	SAS10	#N/A
RAtPVStPVISKPsMTTTPR	T3(Phospho); T7(Phospho); S14(Phospho)	1	1	#N/A	3	Q03497	#N/A	Q03497	0	#N/A	0	0.02781	#N/A	0.003418	0.112	#N/A	#N/A	0.112	#N/A	#N/A	STE20	NA	STE20	#N/A
SMLEIAEsPSLK	S8(Phospho)	0	6	#N/A	1	P47116	#N/A	P47116	0	#N/A	0	0.004146	#N/A	3.419e-05	0.3195	#N/A	#N/A	0.3195	#N/A	#N/A	PTK2	NA	PTK2	#N/A
SMsPSNIASGEDR	S3(Phospho)	0	3	#N/A	1/3	P40052	#N/A	P40052	0	#N/A	0	0.005437	#N/A	3.433e-05/1.062e-05	#N/A	#N/A	0.2	0.2	#N/A	#N/A	YER079W	NA	YER079W	#N/A
SPNIVTLNIsR	S10(Phospho)	0	1	#N/A	3	P39956	#N/A	P39956	0.004	#N/A	0	0.07346	#N/A	0.001684	0.526	#N/A	#N/A	0.526	#N/A	#N/A	RPH1	NA	RPH1	#N/A
sPQENDTVVDILGDAHSK	S1(Phospho)	0	2/1	#N/A	2	Q06336	#N/A	Q06336	0	#N/A	0	0.008079/0.01831	#N/A	7.978e-05	0.347	#N/A	#N/A	0.347	#N/A	#N/A	GGA1	NA	GGA1	#N/A
sSSPEENPITSMPSEK	S1(Phospho)	0	5	#N/A	2	P39969	#N/A	P39969	0	#N/A	0	0.004208	#N/A	0.02162	0.7225	#N/A	#N/A	0.7225	#N/A	#N/A	BOI2	NA	BOI2	#N/A
tAGGSSPATPATPATPATPTPSsGPK	T1(Phospho); S23(Phospho)	0	3	#N/A	6	P38249	#N/A	P38249	0.001	#N/A	0	0.03396	#N/A	0.000192	0.016	#N/A	#N/A	0.016	#N/A	#N/A	RPG1	NA	RPG1	#N/A
VNNDHINESTVSSQYLsDDDELSLRPATER	S17(Phospho)	0	4	#N/A	2	P0C2J2	#N/A	P0C2J2	0	#N/A	0	0.02282	#N/A	0.01115	0.182	#N/A	#N/A	0.182	#N/A	#N/A	TY2A-GR1	NA	TY2A-GR1	#N/A
VNNDHINESTVSSQYLsDDNELSLRPATER	S17(Phospho)	0	4/1	#N/A	1	P0C2J4	#N/A	P0C2J4	0	#N/A	0	0.0002783/0.0003268	#N/A	0.002969	0.3765	#N/A	#N/A	0.3765	#N/A	#N/A	TY2A-LR1	NA	TY2A-LR1	#N/A
DSSsPIISQR	S4(Phospho)	0	#N/A	10/1	1	#N/A	P32784	P32784	#N/A	0	0.001	#N/A	0.006364/0.02867	0.04395	#N/A	0.234	#N/A	0.234	#N/A	#N/A	NA	SCT1	SCT1	#N/A
EAsLsTPPNEK	S3(Phospho); S5(Phospho)	0	#N/A	1	1	#N/A	P38853	P38853	#N/A	0.007	0.006	#N/A	0.1181	0.1465	#N/A	#N/A	0.129	0.129	#N/A	#N/A	NA	KEL1	KEL1	#N/A
EDDNTPAGHAGNPTNISsPIVANSPNK	S18(Phospho)	0	#N/A	1	1	#N/A	Q05166	Q05166	#N/A	0	0	#N/A	0.0009631	1.305e-05	#N/A	#N/A	0.502	0.502	#N/A	#N/A	NA	ASM4	ASM4	#N/A
EPVQSsAHAsPMLTPsGTR	S6(Phospho); S10(Phospho); S16(Phospho)	0	#N/A	2	2	#N/A	P38349	P38349	#N/A	0.004	0.001	#N/A	0.09426	0.02825	#N/A	#N/A	0.128	0.128	#N/A	#N/A	NA	UBX7	UBX7	#N/A
IAsPIQHEHDSGSR	S3(Phospho)	0	#N/A	2	9	#N/A	P38427	P38427	#N/A	0.001	0	#N/A	0.02904	5.665e-05	#N/A	#N/A	0.057	0.057	#N/A	#N/A	NA	TSL1	TSL1	#N/A
KssPDAVDSVGK	S2(Phospho); S3(Phospho)	1	#N/A	1	1	#N/A	P53629	P53629	#N/A	0.002	0	#N/A	0.04987	0.0009435	#N/A	#N/A	0.336	0.336	#N/A	#N/A	NA	ARE2	ARE2	#N/A
LEDFETSSsPNK	S9(Phospho)	0	#N/A	13/3	1	#N/A	P36150	P36150	#N/A	0	0	#N/A	0.0002634/0.0003409	0.0005733	#N/A	0.459	#N/A	0.459	#N/A	#N/A	NA	MET1	MET1	#N/A
LLStPsPVNR	T4(Phospho); S6(Phospho)	0	#N/A	12	6	#N/A	P38167	P38167	#N/A	0	0	#N/A	0.001575	0.007795	#N/A	#N/A	0.021	0.021	#N/A	#N/A	NA	ECM21	ECM21	#N/A
NHTWsEFER	S5(Phospho)	0	#N/A	6/2	4/1	#N/A	P32527	P32527	#N/A	0.001	0.001	#N/A	0.02034/0.02266	0.02641/0.06031	#N/A	#N/A	0.3565	0.3565	#N/A	#N/A	NA	ZUO1	ZUO1	#N/A
RPsQPLNTLsPK	S3(Phospho); S10(Phospho)	0	#N/A	6	5	#N/A	Q06833	Q06833	#N/A	0.002	0	#N/A	0.06061	0.001144	#N/A	#N/A	0.078	0.078	#N/A	#N/A	NA	YPR091C	YPR091C	#N/A
sLsGLDLQNQNK	S1(Phospho); S3(Phospho)	0	#N/A	4	2/1	#N/A	P34217	P34217	#N/A	0	0	#N/A	0.001061	0.0007133/0.002382	#N/A	#N/A	0.653	0.653	#N/A	#N/A	NA	PIN4	PIN4	#N/A
SNVPsPVSR	S5(Phospho)	0	#N/A	2	1	#N/A	P43560	P43560	#N/A	0	0.007	#N/A	0.01115	0.1694	#N/A	0.176	#N/A	0.176	#N/A	#N/A	NA	LAM5	LAM5	#N/A
SSsVHsASLPALTK	S3(Phospho); S6(Phospho)	0	#N/A	1	5/3	#N/A	A6ZZ19	A6ZZ19	#N/A	0.003	0	#N/A	0.07997	0.0006036/4.737e-05	#N/A	#N/A	0.631	0.631	#N/A	#N/A	NA	SIP1	SIP1	#N/A
TRsPELQDNLK	S3(Phospho)	1	#N/A	2	5/3	#N/A	Q05812	Q05812	#N/A	0.002	0	#N/A	0.05692	0.004056/0.002257	#N/A	#N/A	0.3485	0.3485	#N/A	#N/A	NA	MSC3	MSC3	#N/A
TSQSsPNVTPsHMSR	S5(Phospho); S11(Phospho)	0	#N/A	1	1/3/2	#N/A	P21657	P21657	#N/A	0.001	0	#N/A	0.0446	0.004296/0.0006083/0.004561	#N/A	#N/A	0.431	0.431	#N/A	#N/A	NA	DAL81	DAL81	#N/A
VESGsQQTsIHsTPIVQK	S5(Phospho); S9(Phospho); S12(Phospho)	0	#N/A	3	7	#N/A	P23585	P23585	#N/A	0	0	#N/A	0.003609	0.001033	#N/A	0.183	#N/A	0.183	#N/A	#N/A	NA	HXT2	HXT2	#N/A
VPVSsITsHAK	S5(Phospho); S8(Phospho)	0	#N/A	1	7/7	#N/A	A6ZRR2	A6ZRR2	#N/A	0.006	0	#N/A	0.1155	0.01172/0.01132	#N/A	#N/A	0.6175	0.6175	#N/A	#N/A	NA	MDG1	MDG1	#N/A
