# Supplementary material for: SILAC-based phosphoproteomics reveals new PP2A-Cdc55-regulated processes in budding yeast
Source: Gigascience. 2018 May 24;7(5):giy047. doi: 10.1093/gigascience/giy047 (PMC5967524; doi:10.1093/gigascience/giy047)
Supplement: Additional Files [file giy047_supp.zip › Additional file 4.xlsx]

## Sheet: TotalExtract_Peptides
A2	Sequence	Num. PSMs	Num. Proteins	Num. Protein Groups	Protein Group Accessions	Modifications	_Cn	phosphoRS Site Probabilities	Area	Heavy/Light	Heavy/Light Count	Heavy/Light Variability [%]	q-Value	PEP	XCorr	Charge	MH+ [Da]	_M [ppm]	RT [min]	Num. Missed Cleavages
High	AEVSDVGNAILDGADcVmLSGETAK	78	1	1	P00549	C16(Carbamidomethyl); M18(Oxidation)	0		213000000	0.873	14	7.7	0	5.19e-10	7.12	3	2538.18	4.3	62.81	0
High	sRSTDDAVSLQDNNLALLEDHR	1	1	1	Q12044	S1(Phospho)	0	S(1): 48.3; S(3): 48.3; T(4): 3.4; S(9): 0.0	4730000				0	6.28e-09	7.05	3	2549.17	3.78	51.99	1
High	AAEPHAVSLAWSADGQTLFAGYTDNVIr	112	1	1	P38011	R28(Label:13C(6))	0		190000000	1.245	13	17.1	0	1.09e-12	6.98	3	2966.5	8.5	73.89	0
High	LEADDsDDLENIDSGDLALYK	1	1	1	Q12513	S6(Phospho)	0	S(6): 100.0; S(14): 0.0; Y(20): 0.0	6200000	0.48	1		0	3.99e-09	6.87	2	2391.02	3.81	63.19	0
High	LLGAQHLIEAGVDALIVcGGDGSLTGADLFR	13	1	1	P16862	C18(Carbamidomethyl)	0		29200000	0.893	4	9.3	0	4.38e-09	6.81	3	3138.64	3.76	94.08	0
High	IIVDAYGGASSVGGGAFSGK	39	2	2	P10659;P19358		0		94000000				0	1.75e-11	6.69	2	1812.91	-0.06	48.73	0
High	AEVSDVGNAILDGADcVMLSGETAk	75	1	1	P00549	C16(Carbamidomethyl); K25(Label:13C(6))	0		668000000	0.892	13	5.5	0	1.39e-10	6.68	3	2528.21	6.68	75.33	0
High	SPIILQTSNGGAAYFAGk	23	1	1	P14540	K18(Label:13C(6))	0		63600000	0.961	6	0.6	0	9.79e-10	6.65	2	1800.98	9.48	53.06	0
High	IEDDPFENLEDTDDIFQK	7	1	1	P04806		0		108000000	0.931	2	1.3	0	6.27e-11	6.65	3	2182.97	3.43	73.09	0
High	NPEEVEQVAEEAAAAEEGEEEEVK	7	1	1	B3LT19		0		195000000	1.228	3	0.1	0	4.58e-09	6.64	3	2615.16	5.73	60.74	0
High	IVDTNGAGDAFAGGFMAGLTK	3	1	1	P47143		0		5420000	1.522	1		0	1.35e-11	6.59	2	2012.98	2.21	68.83	0
High	kLEQSALNSEASEDSEAMDEESk	2	1	1	P27809	K1(Label:13C(6)); K23(Label:13C(6))	0		28000000	1.644	1		0	1.18e-08	6.58	3	2539.14	1.54	32.26	1
High	ESNFLIDFLMGGVSAAVAK	6	1	1	P18239		0		6310000	3.914	1		0	2.36e-10	6.54	2	1969.02	3.73	105.92	0
High	AEVSDVGNAILDGADcVmLSGETAk	45	1	1	P00549	C16(Carbamidomethyl); M18(Oxidation); K25(Label:13C(6))	0		148000000	1.055	6	38.2	0	5.03e-11	6.51	3	2544.19	1.56	63.99	0
High	AEVSDVGNAILDGADcVMLSGETAK	112	1	1	P00549	C16(Carbamidomethyl)	0		772000000	0.874	11	6.7	0	4.65e-10	6.48	3	2522.2	9.38	75.08	0
High	IALSrPNVEVVALNDPFITNDYAAYmFk	18	1	1	P00359	R5(Label:13C(6)); M26(Oxidation); K28(Label:13C(6))	0		486000000	0.716	5	6.3	0	4.14e-08	6.46	3	3199.67	3.82	76.64	0
High	APLAIDEILLQDLVEYk	5	1	1	P53313	K17(Label:13C(6))	0		1400000	1.342	3	0.4	0	2.32e-10	6.46	2	1949.11	6.52	94.9	0
High	AELDPLDIDAVLLTGGVSFTPk	15	1	1	P38788	K22(Label:13C(6))	0		22300000	1.025	6	1.7	0	3.93e-09	6.45	2	2277.24	2.41	94.49	0
High	EGFQIPTNLDAAAAGTSQAr	4	1	1	P40422	R20(Label:13C(6))	0		38300000	1.054	2	0.3	0	8e-10	6.44	2	2024.02	1.43	57.3	0
High	HGIPVVVDNTFGAGGYFcQPIK	17	1	1	P06106	C18(Carbamidomethyl)	0		82300000	0.599	7	8.6	0	3.37e-09	6.41	3	2376.19	3.12	63.7	0
High	DAGVEEEMAEVEEEIAIK	2	1	1	P38301		0		3360000	1.087	1		0	2.64e-09	6.4	2	1990.93	4.43	79.03	0
High	NNLDLLETVFDSLDNDPEK	11	1	1	P53066		0		3680000	0.93	1		0	5.03e-09	6.4	2	2191.05	4.63	94.95	0
High	LPLVGGHEGAGVVVGMGENVk	394	1	1	P00330	K21(Label:13C(6))	0		344000000	0.713	8	2.7	0	3.03e-10	6.4	2	2025.09	1.13	52.38	0
High	YGASAGNVGDEGGVAPNIQTAEEALDLIVDAIK	63	2	2	P00924;P00925		0		488000000				0	6.84e-10	6.39	3	3257.61	-1.38	112.71	0
High	SPVTVEDVGcTGALTALLr	5	1	1	P07245	C10(Carbamidomethyl); R19(Label:13C(6))	0		40900000	1.178	1		0	4.66e-11	6.38	2	1965.05	3.61	72.47	0
High	LGLGGGGDMPGSELADFVENADGFAEVFPQHK	15	1	1	P05030		0		300000000	1.085	7	5.5	0	7.14e-10	6.36	3	3261.53	3.95	90.99	0
High	ILTNLTGGPNVVGLYDIVQDADSK	4	1	1	P19454		0		15400000	0.952	1		0	1.42e-10	6.33	3	2502.32	5.04	80.48	0
High	YTSAFWGENFVHELYSTSSSSTSSSATK	5	1	1	Q00764		0		41000000	0.771	3	2	0	2.31e-08	6.32	3	3061.39	5.01	74.37	0
High	YVFLLDPmLATGGSAImATEVLIk	1	1	1	P18562	M8(Oxidation); M17(Oxidation); K24(Label:13C(6))	0		499000	0.511	1		0	1.25e-11	6.3	3	2591.38	0.82	89.15	0
High	LPENLLPLQSGIGNIANAVIEGLAGAQFk	4	1	1	P32316	K29(Label:13C(6))	0		4370000	1.517	1		0	8.55e-10	6.3	3	2953.65	2.33	115.08	0
High	DVAAQDFINAYASFLQR	16	2	1	P07280		0		213000000	1.178	2	2	0	2.42e-09	6.29	2	1928.96	4.97	87.62	0
High	VAVDDPSVLAEVEAVLAGVEAEk	3	2	1	P39003	K23(Label:13C(6))	0		2990000	0.319	1		0	1.19e-10	6.28	2	2316.24	3.4	102.4	0
High	AELDPLDIDAVLLTGGVSFTPK	16	1	1	P38788		0		21900000	1.061	4	6.9	0	7.83e-11	6.28	2	2271.23	6.55	94.44	0
High	SINPDEAVAYGAAVQAAILTGDESSK	47	2	2	P10591;P10592		0		373000000				0	1.17e-08	6.28	3	2577.29	9.82	77.41	0
High	LPLVGGHEGAGVVVGMGENVK	816	1	1	P00330		0		484000000	0.695	14	28.8	0	3.08e-09	6.26	2	2019.07	1.43	51.73	0
High	APEGELGDSLQTAFDEGK	59	1	1	P23301		0		2050000000	0.994	10	22.6	0	1.11e-09	6.26	2	1863.87	5.1	55.64	0
High	IQLSSLADLILGSPTTTIk	3	1	1	Q06338	K19(Label:13C(6))	0		6370000	1.159	2	3.6	0	3.22e-10	6.24	2	1977.17	4.66	90.84	0
High	YYNAVNPFEFMEDVATAGK	9	1	1	P49723		0		26700000	0.915	3	3	0	5.71e-10	6.23	2	2166	5.63	91.51	0
High	ALEDTIDESLSSAIDNEAK	1	1	1	P53195		0		2040000	1.014	1		0	1.37e-10	6.21	2	2020.97	4.98	65.22	0
High	ESNFLIDFLMGGVSAAVAk	11	1	1	P18239	K19(Label:13C(6))	0		24400000	4.018	3	4.4	0	6.21e-11	6.2	2	1975.04	4.71	105.71	0
High	EEEAKEEsDDDMGFGLFD	9	1	1	P02400	S8(Phospho)	0	S(8): 100.0	57100000	1.04	1		0	0.0005711	6.19	2	2142.79	5.6	72.94	1
High	ESNFLIDFLmGGVSAAVAK	5	1	1	P18239	M10(Oxidation)	0		13700000	2.851	1		0	1.42e-10	6.16	2	1985.01	3.18	94.13	0
High	SIDSGADISAASISEFLTGAFk	6	1	1	P39692	K22(Label:13C(6))	0		13300000	0.809	2	2.5	0	6.61e-10	6.16	2	2193.11	3.69	93.71	0
High	HELSSLADVYINDAFGTAHR	12	1	1	P00560		0		170000000	0.644	5	24.6	0	3.04e-12	6.15	3	2216.08	2.2	64.38	0
High	RNEYQLLDIDDGFLSLmNmDGDTK	7	1	1	P23301	M17(Oxidation); M19(Oxidation)	0		206000000	0.976	3	0.1	0	1.16e-07	6.15	3	2835.3	6.24	73.72	1
High	ELIHQNEVPLVLLSSGVGVTPLLAMLEEQVk	5	1	1	P39676	K31(Label:13C(6))	0		73100000	1.684	2	2.4	0	1.9e-09	6.13	3	3361.89	4.07	107	0
High	LPNGLEYEQPTGLFINNK	1	1	1	P46367		0		6350000	0.466	1		0	4.26e-09	6.13	2	2047.06	3.36	62.39	0
High	WAGNANELNAAYAADGYAR	66	3	3	P06169;P16467;P26263		0		2860000000				0	7.48e-11	6.12	2	1997.92	3.16	48.61	0
High	AQALAVAIGSGYVYQTTFER	21	1	1	P06168		0		7300000	0.976	5	6.1	0	3.76e-10	6.11	3	2145.11	4.44	66.82	0
High	SPIILQTSNGGAAYFAGK	25	1	1	P14540		0		67300000	1.027	1		0	3.8e-10	6.11	2	1794.94	-0.42	52.48	0
High	FVEPIDDcPAGNIIGLVGIDQFLLk	44	1	1	P32324	C8(Carbamidomethyl); K25(Label:13C(6))	0		246000000	1.291	10	1.8	0	9.75e-08	6.1	3	2749.48	8.08	100.61	0
High	LTSFDcSQVSNNLFVTGFSTGIIK	5	1	1	Q12363	C6(Carbamidomethyl)	0		15500000	0.609	3	12.6	0	1.94e-08	6.09	3	2635.32	3.34	78.77	0
High	DVAAQDFINAYASFLQr	31	2	1	P07280	R17(Label:13C(6))	0		248000000	1.199	6	1.7	0	3.61e-10	6.09	2	1934.98	6.66	87.56	0
High	TQDLLLLDVAPLSLGIETAGGVmTK	60	2	2	P10591;P10592	M23(Oxidation)	0		77000000				0	1.09e-09	6.09	3	2571.4	3.13	90.8	0
High	LIEAFNEIAEDSEQFDK	6	1	1	P15108		0		219000000	1.145	1		0	3.82e-09	6.09	3	1997.95	6.66	68.79	0
High	IVTEDcFLQIDQSAITGESLAVDk	248	1	1	P05030	C6(Carbamidomethyl); K24(Label:13C(6))	0		144000000	1.046	7	15.6	0	5.71e-07	6.08	3	2658.32	-3.58	128.03	0
High	NVFAELTNMDEVHGGSPWGAGTIAGSDGSR	4	1	1	Q12335		0		48900000	0.942	1		0	9.8e-12	6.08	3	3032.39	4.31	71.42	0
High	mSSFGDFIALSNIVDVATAK	4	1	1	P54113	M1(Oxidation)	0		3830000	0.973	3	14.8	0	6.33e-09	6.08	2	2102.06	5.16	89.2	0
High	WAGNANELNAAYAADGYAr	65	3	3	P06169;P16467;P26263	R19(Label:13C(6))	0		2800000000				0	2.13e-10	6.08	2	2003.95	9.92	47.61	0
High	EAQADAAAEIAEDAAEAEDAGkPk	14	1	1	P39015	K22(Label:13C(6)); K24(Label:13C(6))	0		633000000	1.092	5	3.5	0	1.14e-07	6.07	2	2383.14	2.44	52.48	0
High	SEVFSTYADNQPGVLIQVFEGEr	12	1	1	P10592	R23(Label:13C(6))	0		71600000	1.014	3	2.8	0	4.42e-10	6.07	3	2591.28	3.49	81.29	0
High	KLEQSALNSEASEDSEAMDEESK	2	1	1	P27809		0		17400000				0	1.51e-08	6.06	3	2527.1	1.68	32.27	1
High	KATVDEFPLcVHLVSNELEQLSSEALEAAR	5	1	1	P41805	C10(Carbamidomethyl)	0		9430000	1.348	2	7.9	0	1.35e-08	6.06	3	3355.69	1.47	95.3	1
High	kATVDEFPLcVHLVSNELEQLSSEALEAAr	9	1	1	P41805	K1(Label:13C(6)); C10(Carbamidomethyl); R30(Label:13C(6))	0		12200000	1.328	2	0.7	0	6.01e-08	6.06	3	3367.74	5.71	95.41	1
High	IGcVLAQcLFDEDIVNEIAEHNAFFTK	2	1	1	P38431	C3(Carbamidomethyl); C8(Carbamidomethyl)	0		17600000	1.166	2	4.8	0	1.19e-09	6.06	3	3153.52	4.85	91.67	0
High	LMAEVPYGVLLSGGLDSSLIAAIAAr	2	1	1	P49090	R26(Label:13C(6))	0		3300000	1.523	2	11.4	0	1.79e-10	6.05	3	2593.45	4.22	100.72	0
High	TQLLGADDDLNAQAQIIR	3	1	1	P29547		0		13900000	0.776	1		0	2.15e-10	6.05	2	1955.04	9.42	55.15	0
High	LWDQDIAIAGTGQIEGLLDYmr	4	1	1	P07256	M21(Oxidation); R22(Label:13C(6))	0		858000	2.608	2	25.4	0	2.25e-10	6.04	3	2500.26	3.69	83.44	0
High	TQDLLLLDVAPLSLGIETAGGVMTK	60	2	2	P10591;P10592		0		59100000				0	3.49e-11	6.04	3	2555.41	3.76	96.84	0
High	FADGFLIHSGQPVNDFIDTATr	34	1	1	P05750	R22(Label:13C(6))	0		678000000	1.146	7	5.4	0	5.56e-10	6.03	3	2427.22	4.9	69	0
High	DAGVEEEMAEVEEEIAIk	4	1	1	P38301	K18(Label:13C(6))	0		3560000	1.011	1		0	5.63e-10	6.03	2	1996.94	2.59	78.79	0
High	rYGASAGNVGDEGGVAPNIQTAEEALDLIVDAIk	47	2	2	P00924;P00925	R1(Label:13C(6)); K34(Label:13C(6))	0		494000000				0	2.94e-09	6.03	3	3425.78	6.27	105.79	1
High	IVPAEDGSGAGAAVIAALAQK	26	1	1	P04807		0		141000000	0.648	8	4.1	0	3.47e-12	6.02	2	1909.05	4.83	64.34	0
High	mSSFGDFIALSNIVDVATAk	5	1	1	P54113	M1(Oxidation); K20(Label:13C(6))	0		3670000	0.997	1		0	9.52e-10	6.02	2	2108.08	3.59	88.82	0
High	MLASNFFAQAEALMVGK	5	1	1	P12709		0		24000000	0.755	3	3	0	1.39e-07	6.02	2	1827.92	6.19	93.16	0
High	TILSELSALEDPATNEGGVEAASEEK	4	1	1	Q04067		0		63500000	1.039	1		0	3.69e-09	6.02	3	2660.29	4.92	74.82	0
High	MSANISETTAMITDIATAPAEIDR	182	1	1	P06169		0		350000000	0.999	14	24.3	0	9.24e-11	6.02	2	2522.22	4.57	80.37	0
High	IPIFcPSLTDGSIGDMLFFHTFK	1	1	1	P38791	C5(Carbamidomethyl)	0		2910000	0.973	1		0	1.12e-13	6.02	3	2643.32	6.41	93.76	0
High	IIGADSDFFSNmVVDALLAVk	4	1	1	P12612	M12(Oxidation); K21(Label:13C(6))	0		561000				0	1.36e-09	6	2	2247.17	3.21	94.22	0
High	AQFIAATDAQALLGFK	6	1	1	P00931		0		11600000	1.269	2	8.1	0	3.03e-09	6	2	1664.91	2.98	74.97	0
High	VWLDPNETSEIAQANSr	14	1	1	P0CX82	R17(Label:13C(6))	0		791000000	1.199	6	10.9	0	4.79e-10	5.99	2	1935.96	3.24	49.76	0
High	SGVAVADESLTAFNDLK	20	1	1	Q03048		0		103000000	0.961	4	3.7	0	1.04e-09	5.99	2	1736.87	1.31	61.92	0
High	SLVTDLGAANFFTPDHLDk	9	1	1	P47143	K19(Label:13C(6))	0		173000000	1.37	3	1.2	0	7.45e-09	5.99	2	2067.06	3.14	72.47	0
High	NVYQAEIDcITELSDFFr	3	1	1	P07275	C9(Carbamidomethyl); R18(Label:13C(6))	0		1510000	0.621	1		0	8.23e-09	5.99	2	2226.06	4.79	98.53	0
High	DVTFLNDcVGPEVEAAVK	43	1	1	P00560	C8(Carbamidomethyl)	0		1630000000	0.616	10	7.9	0	2.26e-09	5.98	2	1962.95	2.97	65.03	0
High	HGVLALVDENLPIIAFGTR	6	1	1	P14742		0		16300000	0.837	3	2.3	0	1.37e-09	5.98	2	2035.14	4.5	81.11	0
High	SIQDIVGLATLIVNTDVEk	4	1	1	P32342	K19(Label:13C(6))	0		4380000	1.008	2	1.9	0	1.08e-09	5.98	2	2034.16	6.28	99.75	0
High	AVGDNDPIDVLEIGETIAYTGQVK	50	1	1	P00817		0		127000000	0.773	12	7.4	0	1.03e-11	5.98	3	2517.28	4.61	85.33	0
High	APEALFHPSVLGLESAGIDQTTYNSImk	17	1	1	P60011	M27(Oxidation); K28(Label:13C(6))	0		289000000	1.27	7	5.2	0	1.22e-09	5.98	3	3011.52	3.22	67.77	0
High	TAQLSLQDYLNQQANNQFNK	12	1	1	P39015		0		215000000	1.144	8	5.4	0	2.27e-08	5.97	2	2338.15	3.59	59.94	0
High	VILTQVGSGPQETNESLIDAK	3	1	1	P32377		0		68600000	1.012	2	1.2	0	3.64e-10	5.97	2	2199.16	2.45	48.89	0
High	VSADDPAVMAEVEVVQATVEAEK	3	3	1	A6ZT02		0		3630000	0.69	1		0	1.95e-08	5.96	3	2387.18	5.85	79.26	0
High	MPFLETSALDSTNVEDAFLTMAR	5	1	1	P01123		0		11800000	1.06	2	0.1	0	2.31e-10	5.96	3	2559.22	5.31	91.35	0
High	GYLVAmTGDGVNDAPSLK	15	1	1	P05030	M6(Oxidation)	0		130000000	0.944	4	1.7	0	4.46e-10	5.95	2	1823.88	-3.1	44.28	0
High	VVGEESSSGLSDAFVSGILNEIk	7	1	1	P32179	K23(Label:13C(6))	0		33000000	1.082	3	7.5	0	2.76e-08	5.95	2	2343.21	2.79	87.33	0
High	ISGLTSSEPLQLASEFVQDLSFr	4	1	1	P40064	R23(Label:13C(6))	0		2860000	0.937	1		0	4.11e-09	5.94	3	2530.32	3.26	107.02	0
High	VAVDDPSVLAEVEAVLAGVEAEK	20	2	1	P39003		0		23200000	0.309	5	8.8	0	3.08e-10	5.94	2	2310.22	4.2	102.32	0
High	IQEIQDAVHNQALQLPr	3	1	1	P00815	R17(Label:13C(6))	0		114000000	1.559	2	4.6	0	2.2e-09	5.94	2	1979.08	2.57	47.82	0
High	VQGHFGPLNTVAISPQGTSYASGGEDGFIR	4	1	1	A6ZMK5		0		182000000	0.994	2	8.5	0	9.69e-09	5.94	3	3062.51	5.27	61.19	0
High	GEEDADEEETAEGQTNSISDFLGEQVNEPTK	1	1	1	P38764		0		22000000	0.88	1		0	3.97e-10	5.93	3	3368.46	4.94	60.62	0
High	QNSPYELYLLATAQAILGDLDk	1	1	1	P40509	K22(Label:13C(6))	0		814000	1.187	1		0	1.69e-08	5.93	3	2442.29	2.58	112.25	0
High	TNIDNSTGQAGQANAQSANTVNNR	1	1	1	P01120		0		24400000	0.711	1		0	1.64e-10	5.93	3	2446.13	0.39	17.81	0
High	LDNLTEDPNSAAFDEVEYk	1	1	1	Q08162	K19(Label:13C(6))	0		9400000	0.848	1		0	1.41e-10	5.93	2	2176.01	3.49	50.94	0
High	DIGGSSSTTDFTNEIINK	3	1	1	P28834		0		46900000	1.282	1		0	1.05e-07	5.92	2	1898.9	3.22	51.52	0
High	LGLGGGGDmPGSELADFVENADGFAEVFPQHK	19	1	1	P05030	M9(Oxidation)	0		722000000	1.014	7	4.1	0	9.61e-09	5.92	3	3277.52	2.83	87.36	0
High	YGASAGNVGDEGGVAPNIQTAEEALDLIVDAIk	26	2	2	P00924;P00925	K33(Label:13C(6))	0		424000000				0	1.02e-10	5.9	3	3263.64	1.66	112.67	0
High	RYGASAGNVGDEGGVAPNIQTAEEALDLIVDAIK	59	2	2	P00924;P00925		0		550000000				0	6.17e-12	5.9	3	3413.74	5.11	105.78	1
High	IQLSSLADLILGSPTTTIK	2	1	1	Q06338		0		5410000				0	6.16e-09	5.9	2	1971.15	4.05	90.84	0
High	NMIIVPEMIGSVVGIYNGk	7	1	1	Q01855	K19(Label:13C(6))	0		9640000	1.217	2	1.3	0	1.85e-10	5.9	2	2040.11	4.19	89.2	0
High	VWLDPNETSEIAQANSR	10	1	1	P0CX82		0		671000000	1.239	1		0	5.87e-10	5.89	2	1929.94	3.75	50.59	0
High	LADELESQIDLVSSIEALDNGK	16	1	1	P54115		0		9560000	1.076	6	6.8	0	2.63e-09	5.89	3	2359.19	2.94	82.27	0
High	GAAEALENANDISEGLVSESLk	17	1	1	Q12460	K22(Label:13C(6))	0		15400000	1.203	5	15.7	0	1.77e-09	5.89	2	2223.11	2.56	67.34	0
High	VGQIATEDIQDVFDTNVTALINITQAVLPIFQAk	3	1	1	Q05016	K34(Label:13C(6))	0		3970000	1.241	1		0	1.08e-07	5.88	3	3692.02	9.48	131.73	0
High	FLEDSNLAVTTNVLNYILK	5	1	1	P23776		0		32100000	0.403	2	4	0	5.49e-09	5.87	2	2167.17	2.03	92.63	0
High	NDSLSGAVIAAIMQEAGLR	2	1	1	P33298		0		3700000	0.928	1		0	9.75e-10	5.87	2	1916	3.35	96.21	0
High	IYASFNDTFVHVTDLSGK	11	2	1	P06367		0		274000000	1.088	3	0.4	0	3.34e-08	5.87	2	2014	3.3	62.61	0
High	VAILGASGGVGQPLSLLLk	4	1	1	P32419	K19(Label:13C(6))	0		7060000	0.737	2	14.3	0	8.99e-11	5.86	2	1799.12	6	81.96	0
High	VVDTPITEYGFTGLAVGAALK	7	1	1	P32473		0		13000000	1.262	4	5.8	0	3.87e-12	5.86	2	2122.15	3.2	76.98	0
High	mIEIMLPVFDAPQNLVEQAK	130	1	1	P06169	M1(Oxidation)	0		556000000	1.011	20	11.1	0	4.03e-07	5.86	2	2302.2	5.68	89.03	0
High	YLENSDFVSYADEPLEAVAIVk	8	1	1	Q01217	K22(Label:13C(6))	0		37600000	5.385	2	13	0	1.42e-10	5.86	3	2478.25	4.02	78.22	0
High	mIEImLPVFDAPQNLVEQAK	74	1	1	P06169	M1(Oxidation); M5(Oxidation)	0		248000000	1.014	9	4.1	0	3.26e-08	5.85	2	2318.2	8.36	80.99	0
High	IQAAEAELDLVTDMFNk	8	1	1	P87108	K17(Label:13C(6))	0		24500000	1.041	2	4.4	0	1.81e-09	5.85	2	1913.97	5.39	82.96	0
High	LPDSALDLVDIScAGVAVAR	2	1	1	P31539	C13(Carbamidomethyl)	0		11600000	0.795	1		0	4.76e-11	5.85	2	2042.07	3.1	73.29	0
High	VTNLDTNKDDEDDDGILADGK	4	1	1	P53834		0		48300000	0.933	1		0	1.449e-06	5.84	2	2263.03	3.93	34.75	1
High	ETNPGTDVTVSSVESVLAHL	361	1	1	P38013		0		1740000000				0	4.2e-09	5.84	2	2055.03	4.55	132.21	0
High	AGALHGIAQDSTPWIFNEDDTPADYFGEQLAk	1	1	1	P22138	K32(Label:13C(6))	0		21800000	1.158	1		0	2.35e-07	5.84	3	3483.66	3.82	78.81	0
High	YLIENFSAQLQNPEGK	2	1	1	P49723		0		69600000	0.896	1		0	5.86e-09	5.84	2	1850.93	2.06	59.29	0
High	NVYQAEIDcITELSDFFR	4	1	1	P07275	C9(Carbamidomethyl)	0		2610000	0.828	1		0	2.27e-08	5.84	2	2220.04	7.38	98.52	0
High	RAASEEsDVEEDEDK	3	2	1	A6ZMA9	S7(Phospho)	0	S(4): 0.0; S(7): 100.0	281000	0.914	1		0	2.058e-06	5.84	2	1788.69	7.44	17.25	1
High	TPGLSNATQVTDLNLTYASR	2	1	1	P11412		0		70700000	0.555	1		0	2.51e-10	5.84	2	2122.08	1.09	54.73	0
High	MLASNFFAQAEALmVGk	7	1	1	P12709	M14(Oxidation); K17(Label:13C(6))	0		17000000	0.685	3	4.7	0	2.48e-10	5.83	2	1849.93	2.4	74.5	0
High	NLVVSGPPQSLYGLNLTLR	5	1	1	P07149		0		71600000	1.539	1		0	1.25e-10	5.83	2	2041.15	3.09	73.67	0
High	AMDYVLDDNADEGLALLDESDAK	5	2	1	A6ZZY2		0		4860000	0.824	2	2	0	1.69e-08	5.83	2	2483.13	6.27	71.52	0
High	LEDVLDQEPDAGLGNGGLGr	2	1	1	P06738	R20(Label:13C(6))	0		5200000	1.093	2	11	0	1.94e-09	5.82	2	2031.01	1.92	53.45	0
High	ATHILDFGPGGASGLGVLTHr	8	1	1	P07149	R21(Label:13C(6))	0		113000000	1.487	5	12.3	0	8.37e-14	5.82	3	2082.12	1.71	59.49	0
High	LVADGVFYAELNEFFTR	29	1	1	P05750		0		30300000	1.204	1		0	1.95e-09	5.82	2	1991	3.75	93.99	0
High	IPQIFQSNLITNFALGPALK	4	1	1	P40482		0		4000000	1.067	2	8	0	2.65e-09	5.82	2	2185.25	3.26	89.22	0
High	NmIIVPEMIGSVVGIYNGk	13	1	1	Q01855	M2(Oxidation); K19(Label:13C(6))	0		11700000	1.143	7	14.4	0	2.06e-09	5.82	2	2056.1	3.79	81.19	0
High	AHNVSTSNNSPSTDNDSISK	10	12	2	P0C2I8;P0C2I9		0		162000000				0	3.26e-10	5.82	2	2074.93	1.78	15.96	0
High	NFEVLFLTDPIDEYAFTQLk	15	2	2	P15108;P02829	K20(Label:13C(6))	0		49800000				0	5.9e-09	5.82	3	2409.25	7.17	96.77	0
High	HEAAEALGAIASPEVVDVLk	2	1	1	P47120	K20(Label:13C(6))	0		26100000	0.991	1		0	1.44e-09	5.82	2	2025.1	2.62	63.99	0
High	FAIPAINVTSSSTAVAALEAAR	1012	1	1	P14540		0		977000000	0.924	40	36.8	0	5.59e-11	5.81	2	2160.16	-1.45	111.68	0
High	ILLPFLEQSLSQGIQDQAVYNALAK	4	1	1	P22137		0		35400000	0.889	1		0	7.28e-10	5.81	3	2759.51	2.71	92.9	0
High	MDSLVSSVVSLFEVATGK	2	1	1	P38795		0		1240000	1.054	2	16.8	0	2.64e-09	5.81	2	1868.97	2.33	110.99	0
High	GVmNAVNNVNNVIAAAFVK	18	1	1	P00925	M3(Oxidation)	0		283000000	0.907	7	1.5	0	2.47e-10	5.8	2	1961.04	4.9	71.84	0
High	VTVLGAGGGIGQPLSLLLK	5	1	1	P17505		0		13800000	2.212	1		0	2.26e-10	5.8	2	1793.1	4.45	82.99	0
High	IALSRPNVEVVALNDPFITNDYAAYmFK	24	1	1	P00359	M26(Oxidation)	0		667000000	0.72	2	4.2	0	1.81e-07	5.8	3	3187.64	8.42	75.93	0
High	mVIGADYDNKPVTVEDIGcTGALTALLR	1	1	1	P09440	M1(Oxidation); C19(Carbamidomethyl)	0		3300000	1.5	1		0	7.85e-07	5.8	3	3008.52	3.16	74.38	0
High	DNEELQEIDNVsLDEPk	1	1	1	P25037	S12(Phospho); K17(Label:13C(6))	0	S(12): 100.0	5750000	1.133	1		0	3.55e-07	5.8	2	2072.91	2.5	53.52	0
High	YGDDGIYSIIDEGEGIMEVDk	9	1	1	P27614	K21(Label:13C(6))	0		11000000	1.204	3	8	0	6.38e-08	5.8	2	2324.08	7.29	82.73	0
High	GVEVVLPVDFIIADAFSADANTk	223	1	1	P00560	K23(Label:13C(6))	0		204000000	0.604	5	8.7	0	5.84e-09	5.79	2	2397.28	5.69	104.26	0
High	KFEENVSVDDTTATPK	5	1	1	P07260		0		61200000	1.099	2	5.4	0	1.66e-08	5.79	2	1780.86	0.48	26.81	1
High	LAAVPAAGPASAGGAAAASGDAAAEEEK	7	1	1	P05319		0		234000000	1.239	1		0	5.84e-11	5.78	2	2381.16	1.4	34.7	0
High	SAYALGGLGSGFANNASEmk	2	1	1	P03965	M19(Oxidation); K20(Label:13C(6))	0		19000000	1.642	1		0	4.23e-09	5.78	2	1966.93	0.51	51.02	0
High	AHNVSTSNNSPSTDNDSISk	1	12	2	P0C2I8;P0C2I9	K20(Label:13C(6))	0		12000000				0	2.68e-11	5.78	2	2080.95	1.37	15.97	0
High	AVDDFLLSLDGTANK	646	2	2	P00925;P00924		0		3160000000				0	3.66e-08	5.78	2	1578.81	6.35	69.5	0
High	VSLDDLQQSIEEDEDHVQSTDIAAMQk	19	1	1	P32471	K27(Label:13C(6))	0		223000000	1.122	6	5.6	0	7.81e-07	5.78	3	3050.44	7.11	68.76	0
High	DPANLPWGSSNVDIAIDSTGVFK	1774	1	1	P00359		0		1340000000	0.706	48	17.8	0	6.79e-09	5.78	2	2403.19	3.4	121.29	0
High	AVDDFLISLDGTANk	540	2	2	P00924;P00925	K15(Label:13C(6))	0		2840000000				0	9.01e-09	5.78	2	1584.83	5.79	70.99	0
High	VEEEIkPLDDMDsk	1	1	1	P19807	K6(Label:13C(6)); S13(Phospho); K14(Label:13C(6))	0	S(13): 100.0	6320000	3.462	1		0	1.814e-06	5.77	2	1739.79	2.64	40.13	0
High	mIEIMLPVFDAPQNLVEQAk	122	1	1	P06169	M1(Oxidation); K20(Label:13C(6))	0		563000000	1.03	12	4.6	0	4.7e-11	5.77	3	2308.21	4.37	84.75	0
High	APEALFHPSVLGLESAGIDQTTYNSIMk	9	1	1	P60011	K28(Label:13C(6))	0		294000000	1.265	4	2.3	0	8.9e-10	5.77	3	2995.53	3.09	73.76	0
High	MSANISETTAMITDIATAPAEIDr	171	1	1	P06169	R24(Label:13C(6))	0		344000000	1.002	13	10.5	0	9.4e-08	5.77	2	2528.24	4.03	80.48	0
High	ISHVSTGGGASLELLEGK	354	1	1	P00560		0		825000000	0.58	18	13	0	7.31e-10	5.77	2	1754.94	3.97	45.92	0
High	VINAITGGVATDIADK	2	1	1	P40471		0		20500000	0.935	1		0	2.33e-08	5.76	2	1557.85	0.84	46.64	0
High	TITLEVESSDTIDNVK	386	1	1	P05759		0		160000000	1.002	4	10.6	0	5.66e-09	5.76	2	1763.9	4.39	49.98	0
High	SAYALGGLGSGFANNASEMk	2	1	1	P03965	K20(Label:13C(6))	0		57200000	1.617	1		0	5.1e-11	5.76	2	1950.93	1.35	55.88	0
High	ISHVSTGGGASLELLEGk	110	1	1	P00560	K18(Label:13C(6))	0		107000000	0.549	6	9.5	0	2.51e-10	5.76	2	1760.95	1.46	46.01	0
High	LGEHNIDVLEGNEQFINAAK	26	1	1	P00761 SWISS-PROT:P00761		0		405000000				0	4.76e-09	5.76	3	2211.1	-3.22	54.54	0
High	DFDEIIFGNVLSANLGQAPAR	16	1	1	P41338		0		10300000	0.789	5	5.4	0	2.03e-09	5.75	2	2247.15	3.1	87.78	0
High	TGTLTGEDLVFEGLAGISADSENIR	2	1	1	P39986		0		12300000	1.031	2	3.1	0	2.45e-09	5.75	3	2565.28	5.58	84.37	0
High	IIGADSDFFSNmVVDALLAVK	3	1	1	P12612	M12(Oxidation)	0		3510000	0.921	1		0	6.5e-09	5.75	2	2241.15	2.5	94.22	0
High	NNLDLLETVFDSLDNDPEk	6	1	1	P53066	K19(Label:13C(6))	0		2740000	0.969	2	33.4	0	5.25e-09	5.75	2	2197.07	2.9	95.37	0
High	LLYETALLTSGFSLDEPTSFASR	20	1	1	P02829		0		40900000	0.518	5	9.2	0	3.08e-08	5.75	3	2518.28	4.8	83.1	0
High	QAFDDAIAELDTLSEESYK	33	2	2	P29311;P34730		0		117000000				0	1.04e-09	5.75	2	2145	3.76	80.26	0
High	TLEEGVEMANSSEFGLGSGIETESLSTGLK	5	1	1	P54115		0		8950000	1.051	2	11	0	1.19e-08	5.75	3	3072.46	0.94	69.97	0
High	ANYFLDQIVSSADQDIDSR	2	2	1	A6ZRK4		0		10300000	1.603	1		0	2.01e-09	5.75	2	2157.02	5.89	76.78	0
High	VQQLQQQQAQQELFQQQLQk	1	1	1	P33338	K20(Label:13C(6))	0		4520000	0.903	1		0	2.55e-07	5.75	3	2475.31	3.47	45.27	0
High	VQQQQLQQAQAQQQANR	1	1	1	P23292		0		8510000	1.141	1		0	4.03e-10	5.75	3	1995.01	0.63	17.66	0
High	LcSGVTGLLFTDEDVNTVK	3	1	1	P33201	C2(Carbamidomethyl)	0		12800000	0.976	2	21	0	5.62e-12	5.74	2	2068.03	1.35	66.57	0
High	FVcSDAAWLNNVTDNVFNVLr	4	1	1	Q01217	C3(Carbamidomethyl); R21(Label:13C(6))	0		16100000	6.184	2	17.7	0	3.34e-11	5.74	3	2460.21	2.66	95.7	0
High	APEAEQVLSAAATFPIAQPATDVEAr	3	2	1	P40212	R26(Label:13C(6))	0		554000000	1.154	2	4.8	0	4.89e-09	5.74	3	2659.38	4.74	70.87	0
High	QAATGSESQSVENSSASLYVGDLEPSVSEAHLYDIFSPIGSVSSIr	2	1	1	P04147	R46(Label:13C(6))	0		27100000	1.923	2	72.2	0	7.6e-08	5.74	4	4777.31	1.39	85.23	0
High	IIVDAYGGASSVGGGAFSGk	34	2	2	P10659;P19358	K20(Label:13C(6))	0		85600000				0	5.3e-10	5.74	2	1818.94	4.51	48.79	0
High	AMDYVLDDNADEGLALLDESDAk	3	2	1	A6ZZY2	K23(Label:13C(6))	0		3890000				0	3.58e-08	5.74	2	2489.15	5.52	71.32	0
High	QIVVIGQTLDGSSPSFLR	2	1	1	P39692		0		5300000	0.836	1		0	9.54e-09	5.73	2	1917.06	9.63	66.84	0
High	IAESLDANLYDVDSSNEGR	2	1	1	P32563		0		30100000	1.356	1		0	6.76e-10	5.73	2	2067.95	2.93	48.23	0
High	WSEDANDLAAGNDDSSGk	2	1	1	P26754	K18(Label:13C(6))	0		14900000				0	7.17e-11	5.73	2	1857.79	2.45	31.78	0
High	DEIVLSGNSVEDVSQNAADLQQIcr	7	2	2	P05738;P51401	C24(Carbamidomethyl); R25(Label:13C(6))	0		381000000				0	1.65e-09	5.72	3	2766.32	-2.41	60.91	0
High	SGETEDTFIADLVVGLR	569	2	2	P00924;P00925		0		620000000				0	1.24e-08	5.72	2	1821.93	4.44	90.79	0
High	SNEDAGTAVVATNIESk	1	1	1	Q01852	K17(Label:13C(6))	0		24800000	1.154	1		0	1.58e-09	5.72	2	1711.84	-0.54	30.86	0
High	GYLVAMTGDGVNDAPSLk	15	1	1	P05030	K18(Label:13C(6))	0		361000000	1.157	4	4.3	0	2.47e-08	5.71	2	1813.93	8.96	54.21	0
High	INEIEESIASGDLSLVQEK	7	1	1	P38934		0		31800000	1.081	2	7.4	0	3.22e-08	5.71	2	2074.07	4.88	64.5	0
High	AIMPIIEGHDVLAQAQSGTGK	8	1	1	A6ZQJ1		0		392000000	1.18	2	2.8	0	1.17e-09	5.71	2	2136.12	2.73	56.64	0
High	NASNNPNELAASGAALQAr	7	1	1	P38788	R19(Label:13C(6))	0		104000000	1.112	4	11.6	0	1.25e-11	5.71	2	1874.94	1.2	34.6	0
High	IcDQVSDAILDAcLEQDPFSK	17	1	1	P19358	C2(Carbamidomethyl); C13(Carbamidomethyl)	0		75600000	1.117	2	1.1	0	3.92e-08	5.71	2	2424.12	4.29	70.88	0
High	GVEVVLPVDFIIADAFSADANTK	766	1	1	P00560		0		342000000	0.586	33	14.7	0	7.71e-10	5.71	2	2391.25	2.18	126.93	0
High	SIDSGADISAASISEFLTGAFK	10	1	1	P39692		0		17000000	0.888	3	13.4	0	1.68e-09	5.7	2	2187.1	8	93.73	0
High	EQEEEVDDEVVNDMFGGK	2	1	1	P05453		0		35600000	1.126	1		0	1.22e-09	5.7	2	2068.87	4.6	60.52	0
High	QAFDDAIAELDTLSEESYk	22	2	2	P29311;P34730	K19(Label:13C(6))	0		97600000				0	2.83e-09	5.7	2	2151.02	5.75	78.82	0
High	IPVLLDSGTTISYMPTELVK	1	1	1	P53379		0		2110000	1.184	1		0	3.52e-07	5.7	2	2177.18	2.83	77.19	0
High	EAAEAAIQVEVLENLQSVLk	9	1	1	Q12165	K20(Label:13C(6))	0		4960000	3.382	6	2.3	0	9e-08	5.7	2	2160.2	6.49	93.74	0
High	LSLHEPYTVEGVSPDDLmLTAcLAASR	5	1	1	P05030	M18(Oxidation); C22(Carbamidomethyl)	0		176000000	1.06	3	5.6	0	1.06e-07	5.7	3	2961.44	0.75	67.82	0
High	AQEEEVELSSDALDLLTK	5	1	1	Q12464		0		9360000	0.95	1		0	1.66e-10	5.7	2	1990	5.09	72.99	0
High	IIPAIATTTSLVTGLVNLELYK	23	1	1	P22515		0		16000000	0.811	5	3.3	0	1.84e-08	5.7	2	2330.35	-1.68	106.68	0
High	DIGTDEAILALATGFSAESSLFK	12	1	1	P47120		0		4820000	1.029	2	12.3	0	2.81e-10	5.7	3	2356.21	7.08	104.36	0
High	APEGELGDSLQTAFDEGk	49	1	1	P23301	K18(Label:13C(6))	0		1950000000	1.245	6	64.7	0	7.66e-09	5.69	2	1869.88	-2.55	56.37	0
High	SLVTDLGAANFFTPDHLDK	4	1	1	P47143		0		22700000	1.288	1		0	8.54e-10	5.69	2	2061.03	2.49	72.52	0
High	EAQADAAAEIAEDAAEAEDAGKPK	15	1	1	P39015		0		604000000	1.126	1		0	6.97e-10	5.69	2	2371.1	2.65	52.47	0
High	AFPLADAALTQQILDVVQQAANLR	9	1	1	P39990		0		120000000	1.262	2	1.2	0	2.25e-09	5.69	2	2566.41	4.22	110.9	0
High	EEIAAALESVGFDEEr	3	1	1	Q08972	R16(Label:13C(6))	0		7210000	1.081	2	6.3	0	2.87e-08	5.69	2	1770.86	3.89	66.35	0
High	IDSVQADSGSNSTTEQSDFK	1	1	1	P24276		0		9220000	0.948	1		0	6.51e-08	5.69	2	2115.93	1.42	27.49	0
High	APEALFHPSVLGLESAGIDQTTYNSImK	5	1	1	P60011	M27(Oxidation)	0		238000000				0	6.73e-08	5.69	3	3005.51	5.36	67.82	0
High	rNEYQLLDIDDGFLSLMNmDGDTk	6	1	1	P23301	R1(Label:13C(6)); M19(Oxidation); K24(Label:13C(6))	0		73500000	1.016	1		0	5.87e-07	5.69	3	2831.34	6.16	83.46	1
High	VGEDDQTEAQGALINLIQGLR	6	1	1	P38353		0		18900000	1.02	4	5.4	0	2.16e-09	5.69	2	2240.16	4.5	86.02	0
High	SEDAEEEEDEESSNk	4	1	1	P27476	K15(Label:13C(6))	0		19000000	1.169	2	1.9	0	4.94e-09	5.69	2	1732.67	4.51	15.44	0
High	MFPTEEQPLASALLQFSDVQAK	8	1	1	P40531		0		18400000	0.835	4	6.8	0	9.18e-08	5.68	3	2450.24	3.2	85.56	0
High	SDAIDTIVVTNTYPISGEr	1	1	1	P32895	R19(Label:13C(6))	0		7640000	1.242	1		0	1.72e-08	5.68	2	2057.05	1.79	58.64	0
High	EEEAKEEsDDDmGFGLFD	8	1	1	P02400	S8(Phospho); M12(Oxidation)	0	S(8): 100.0	32400000	0.883	3	33.2	0	0.0001688	5.68	2	2158.77	2.6	63.58	1
High	SSEAEYFHWLGNIQDWcISr	2	1	1	P07806	C17(Carbamidomethyl); R20(Label:13C(6))	0		7910000	1.505	2	12.1	0	2.47e-07	5.68	3	2504.15	4.01	79.17	0
High	ESQAELQLFQNEINAANPSDFLQFSANYFNK	2	1	1	P07278		0		5570000	0.546	2	55.9	0	1.664e-06	5.68	3	3577.7	3.06	93.33	0
High	FADAVNNALSGFSNYSFEK	7	1	1	P16120		0		74100000	1.18	3	4.5	0	2.47e-09	5.68	2	2080.97	2.04	68.62	0
High	DLSSEVVGQMDAIK	4	1	1	P31539		0		26900000	0.767	1		0	7.47e-09	5.67	2	1491.74	3.02	61.28	0
High	KAEETISWLDSNTTASK	19	1	1	P10591		0		47000000	0.394	11	6.1	0	4.52e-08	5.67	2	1880.93	1.53	43.03	1
High	IINEPTAAAIAYGLGAGK	20	2	2	P11484;P40150		0		405000000				0	4.02e-10	5.67	2	1729.95	2.48	60.66	0
High	IALSrPNVEVVALNDPFITNDYAAYMFk	13	1	1	P00359	R5(Label:13C(6)); K28(Label:13C(6))	0		421000000	0.754	3	5.7	0	7.87e-08	5.67	3	3183.67	4.85	82.96	0
High	LESYVASIEQTVTDPVLSSk	22	2	2	P11484;P40150	K20(Label:13C(6))	0		914000000				0	4.57e-08	5.67	2	2172.14	2.66	72.04	0
High	EQVVTPWDVEGGVDEQGR	2	1	1	Q12109		0		19800000	1.485	1		0	1.1e-07	5.67	2	1999.94	2.52	53.61	0
High	LDLMDSGTNALDILSGK	1	1	1	P54861		0		3010000	0.892	1		0	1.7e-08	5.67	2	1762.9	4.97	78.86	0
High	NVEVVALNDPFISNDYSAYmFK	26	1	1	P00358	M20(Oxidation)	0		203000000	0.573	11	2.9	0	2.09e-09	5.67	3	2552.22	7.17	75.61	0
High	VTDGALVVVDTIEGVcVQTETVLr	29	1	1	P32324	C16(Carbamidomethyl); R24(Label:13C(6))	0		22100000	1.433	6	3.8	0	6.88e-10	5.66	3	2579.38	4.62	93.19	0
High	QENFAPVLPIIEYEDLDETINK	8	1	1	Q04458		0		4050000	0.495	3	1.9	0	9.81e-07	5.66	3	2590.3	4.43	85.45	0
High	HFNDYDFVSAENADDDFK	5	1	1	P17967		0		39900000	0.879	1		0	1.66e-07	5.66	2	2148.88	3.08	50.9	0
High	LGSTIDAADEVVEDNTSQSQR	3	1	1	P34223		0		15300000	0.87	2	0.7	0	1.591e-06	5.66	2	2235.04	0.95	42.69	0
High	VLLTEmQIQSPTAVLIAR	3	1	1	P39079	M6(Oxidation)	0		6140000	1.069	1		0	1.02e-08	5.66	2	1999.14	9.43	64.11	0
High	AQEEEVELSSDALDLLTk	5	1	1	Q12464	K18(Label:13C(6))	0		8480000	0.765	2	22.5	0	7.07e-09	5.65	2	1996.01	3.98	73.18	0
High	AQALAVAIGSGYVYQTTFEr	18	1	1	P06168	R20(Label:13C(6))	0		7290000	0.977	3	6.5	0	3.66e-09	5.65	2	2151.12	1.83	65.71	0
High	ISDDILSVLDSHLIPSATTGESK	22	2	2	P29311;P34730		0		605000000				0	2.47e-07	5.65	2	2398.25	4.29	80.08	0
High	DREQFVDDLEQALYASK	19	1	1	P38720		0		31300000	1.281	4	22.1	0	6.64e-07	5.65	2	2026.98	5.25	72.64	1
High	IPIFcPSLTDGSIGDmLFFHTFK	3	1	1	P38791	C5(Carbamidomethyl); M16(Oxidation)	0		19200000	0.738	1		0	7.14e-08	5.65	3	2659.3	1.58	86.63	0
High	IDIcTSHVPLIFQENFDYQSLR	1	1	1	P32501	C4(Carbamidomethyl)	0		4040000	1.06	1		0	2.01e-08	5.65	3	2695.33	3.11	74.99	0
High	DQPILFWGGATAVGQmLIQLAK	7	1	1	P53912	M16(Oxidation)	0		2200000	0.882	3	18.9	0	1.75e-07	5.64	2	2373.27	3.32	97.65	0
High	LTEALAIQFYLANQVADEk	5	1	1	P36008	K19(Label:13C(6))	0		2910000	1.195	4	19.6	0	2.94e-08	5.64	2	2143.15	6.36	76.78	0
High	NIIVATGSEVTPFPGIEIDEEK	2	1	1	P09624		0		20400000	1.504	1		0	7.81e-08	5.64	2	2358.22	3.5	70.15	0
High	LGLGGGGDMPGSELADFVENADGFAEVFPQHk	11	1	1	P05030	K32(Label:13C(6))	0		306000000	1.053	2	1.8	0	4.8e-10	5.64	3	3267.55	5.51	90.99	0
High	LDNLTEDPNSAAFDEVEYK	2	1	1	Q08162		0		11300000				0	1.32e-10	5.64	2	2169.99	3.66	50.93	0
High	LESYVASIEQTVTDPVLSSK	22	2	2	P11484;P40150		0		771000000				0	1.48e-08	5.64	2	2166.13	5.08	72.01	0
High	ADRDESSPYAAMLAAQDVAAK	15	2	1	P06367		0		435000000	1.262	4	3.1	0	2.362e-05	5.64	2	2180.03	1.53	51.34	1
High	LDALMGNEGEEEEDDLAEIDTSNIITSGR	1	1	1	P40019		0		4220000	0.723	1		0	9.04e-08	5.64	3	3136.43	5.3	69.04	0
High	LFGTNPIAETEEsGNEK	2	1	1	Q08208	S13(Phospho)	0	T(4): 0.0; T(10): 0.0; S(13): 100.0	12800000	0.859	1		0	3.71e-10	5.64	2	1915.84	2.81	48.32	0
High	NQGVIQLDGFSQDDYNLIK	1	1	1	Q04636		0		14400000	1.001	1		0	8.27e-10	5.63	2	2167.07	2.94	67.24	0
High	LPYAIAGSGSTFIYGYcDk	6	1	1	P38624	C17(Carbamidomethyl); K19(Label:13C(6))	0		10200000	0.965	1		0	1.18e-09	5.63	2	2089.01	4.98	63.28	0
High	NHIALFDTAYQGFATGDLDk	5	1	1	P23542	K20(Label:13C(6))	0		33600000	1.147	4	15.1	0	1.03e-08	5.63	2	2203.08	1.54	65.62	0
High	GmScIITTFGVGELSALNGIAGSYAEHVGVLHVVGVPSISAQAk	4	1	1	P06169	M2(Oxidation); C4(Carbamidomethyl); K44(Label:13C(6))	0		10900000	1.223	2	4.5	0	1.47e-07	5.63	4	4419.32	8.95	92.04	0
High	AQEVPHEGGFSDLLWSDPDNVEAWQVSPR	1	1	1	P20604		0		7400000	0.894	1		0	5.8e-07	5.63	3	3265.53	2.8	74.79	0
High	NAITGATGIASNLLLcDELLR	11	1	1	P39079	C16(Carbamidomethyl)	0		13900000	1.057	3	7.2	0	3.95e-08	5.63	3	2215.19	4.6	83.46	0
High	SGETEDTFIADLVVGLr	402	2	2	P00924;P00925	R17(Label:13C(6))	0		523000000				0	2.86e-08	5.62	2	1827.95	3.37	88.76	0
High	SGVAVADESLTAFNDLk	16	1	1	Q03048	K17(Label:13C(6))	0		97300000	0.947	2	1	0	6.55e-08	5.62	2	1742.89	-2.96	62.13	0
High	IEAALSDALAALQIEDPSADELr	12	2	2	P11484;P40150	R23(Label:13C(6))	0		34100000				0	3.5e-09	5.62	2	2417.26	2.42	83.39	0
High	GcIISETGITSEQVADISSAK	4	1	1	P07262	C2(Carbamidomethyl)	0		11900000	1.867	2	1	0	2.16e-09	5.62	2	2166.08	9.61	53.39	0
High	DLEEVINSEETEILSAIESDSNK	6	1	1	Q12080		0		2000000	1.03	1		0	6.16e-10	5.62	3	2564.21	1.08	101.2	0
High	ITELQAEIDELININK	2	1	1	Q12344		0		1920000	0.615	1		0	1.99e-08	5.62	2	1856.01	3.97	87.97	0
High	GYVTDMQHYQEMYQQSINEPEk	2	1	1	P52910	K22(Label:13C(6))	0		137000000	1.19	1		0	8.38e-09	5.61	3	2724.21	1.87	52.44	0
High	LSALQDNDITSFDDIFFK	2	1	1	P53276		0		7170000	0.976	1		0	7.32e-09	5.61	2	2089.02	5.25	85.03	0
High	DQDFDLDGPDDFEFGDDDFm	5	1	1	Q05775	M20(Oxidation)	0		6650000				0	4.19e-07	5.61	2	2370.87	7.8	79.31	0
High	EASASAEGAEAIEGDFMSTLK	3	1	1	P39730		0		3510000	1.207	1		0	1.23e-09	5.61	2	2113.97	6.35	69.68	0
High	VNQTANELIDLNINDDDK	2	1	1	P21576		0		10000000	0.897	1		0	1.24e-09	5.61	2	2043.99	4.63	55.53	0
High	FIAEGSNMGSTPEAIAVFETAr	11	1	1	P07262	R22(Label:13C(6))	0		134000000	2.072	3	8.8	0	1.24e-09	5.61	3	2304.13	2.66	67.6	0
High	LSSYISSNTDSFATAFDVNQVr	3	1	1	P32074	R22(Label:13C(6))	0		9670000	1.187	2	8	0	1.34e-07	5.6	2	2428.18	4.46	66.13	0
High	LPYAIAGSGSTFIYGYcDK	6	1	1	P38624	C17(Carbamidomethyl)	0		10800000	0.949	3	1.8	0	2.59e-10	5.6	2	2082.99	3.17	63.46	0
High	VQGSVIGIDLGTTNSAVAIMEGk	12	2	1	P0CS90	K23(Label:13C(6))	0		25200000	1.069	5	3.1	0	4.05e-08	5.6	2	2266.23	9.71	73.9	0
High	YDSASDNVYMNAEQEEK	4	1	1	Q03558		0		46800000	0.572	2	2.3	0	2.17e-08	5.6	2	1992.82	2.38	33.69	0
High	TGMVSDIEPDGTVTMLDDNR	3	1	1	P22515		0		10200000	0.844	2	4	0	2.66e-08	5.6	2	2165.97	2.59	56.42	0
High	GADccVLVYDVTNASSFENIK	1	1	1	P32939	C4(Carbamidomethyl); C5(Carbamidomethyl)	0		7370000	0.857	1		0	4.12e-08	5.6	2	2362.07	1.68	67.83	0
High	NMIIVPEMIGSVVGIYNGK	5	1	1	Q01855		0		8120000	1.177	2	5.7	0	2.88e-10	5.6	2	2034.08	2.76	88.93	0
High	EILGADTDESDIWILDSDk	2	1	1	P38882	K19(Label:13C(6))	0		3700000	0.912	1		0	1.34e-09	5.6	2	2141.03	4.95	70.83	0
High	APEALFHPSVLGLESAGIDQTTYNSIMK	5	1	1	P60011		0		237000000	1.262	2	1.3	0	1.32e-08	5.59	3	2989.51	3.52	73.77	0
High	FATVPTGGASSAAAGAAGAAAGGDAAEEEk	10	1	1	P02400	K30(Label:13C(6))	0		307000000	1.032	3	0.7	0	7.3e-08	5.59	3	2569.21	-0.69	38.87	0
High	DPANLPWGSSNVDIAIDSTGVFk	884	1	1	P00359	K23(Label:13C(6))	0		965000000	0.719	19	32.8	0	6.46e-09	5.59	2	2409.21	1.72	115.41	0
High	YVNLSLVANPSHLESQDPVVLGr	2	1	1	P20967	R23(Label:13C(6))	0		46600000	2.086	1		0	1.62e-10	5.59	3	2513.36	4.25	63.38	0
High	VQGHFGPLNTVAISPQGTSYASGGEDGFIr	4	1	1	A6ZMK5	R30(Label:13C(6))	0		190000000	1.083	2	4.7	0	9.02e-08	5.59	3	3068.52	1.74	61.41	0
High	AMYTLSAQDEVFSLAFSPNr	19	1	1	P38011	R20(Label:13C(6))	0		104000000	1.244	5	3.3	0	3.02e-08	5.59	2	2253.11	6.93	78.37	0
High	AAAAGAGGAGDSGDAVTk	1	1	1	P38915	K18(Label:13C(6))	0		3460000	1.305	1		0	1.26e-10	5.59	2	1452.71	3.05	16.42	0
High	APLAIDEILLQDLVEYK	3	1	1	P53313		0		1060000				0	4.21e-09	5.58	2	1943.09	9.86	94.92	0
High	AQFIAATDAQALLGFk	6	1	1	P00931	K16(Label:13C(6))	0		13700000	1.194	2	2.6	0	1.92e-10	5.58	3	1670.93	3.3	75.52	0
High	VVNMSFGGDTNLILAALr	2	1	1	P25567	R18(Label:13C(6))	0		5030000	1.27	2	7.9	0	1.4e-09	5.58	2	1897.04	4.94	84.64	0
High	LLGIGDIESLFEQLQTVSNK	4	1	1	P20424		0		8100000	1.182	2	43.6	0	1.72e-09	5.58	2	2204.19	3.09	104.16	0
High	VAILGASGGVGQPLSLLLK	5	1	1	P32419		0		10700000				0	3.67e-10	5.58	2	1793.1	4.31	81.93	0
High	VYYFQGGNNELGTAVGK	15	1	1	P14120		0		261000000	1.095	4	3.6	0	4.42e-09	5.58	2	1816.9	9.08	47.62	0
High	DTENGGEATFGGIDESK	3	1	1	P07267		0		108000000	0.55	1		0	1.21e-09	5.57	2	1726.75	4.64	35.48	0
High	GVLGYTEDAVVSSDFLGDSHSSIFDASAGIQLSPK	911	1	1	P00359		0		14600000	0.787	22	31	0	1.34e-07	5.57	3	3569.74	2.02	105.37	0
High	NAITGATGIASNLLLcDELLr	8	1	1	P39079	C16(Carbamidomethyl); R21(Label:13C(6))	0		10300000	1.051	3	5.7	0	1.52e-10	5.57	3	2221.2	3.77	83.57	0
High	AGALPILTSLAETASGQmLNVNADVAAGELAr	7	1	1	Q01217	M18(Oxidation); R32(Label:13C(6))	0		10800000	5.407	3	14.6	0	4.75e-08	5.57	3	3146.65	1.61	86.74	0
High	mLASNFFAQAEALmVGK	4	1	1	P12709	M1(Oxidation); M14(Oxidation)	0		26800000	0.679	2	4.6	0	3.07e-08	5.57	2	1859.91	5.12	69.71	0
High	FGDIDTATATPTELSTQPAk	2	1	1	A6ZRW3	K20(Label:13C(6))	0		33100000	1.067	1		0	2.14e-07	5.57	2	2070.04	3.24	45.02	0
High	YFLDALPVALLGmNADLmNQYVEFVADR	4	1	1	P09938	M13(Oxidation); M18(Oxidation)	0		3650000	1.22	3	5.3	0	6.74e-09	5.57	3	3220.58	4.11	98.7	0
High	DLHVDPEVLLNEVDENEEr	2	1	1	P38993	R19(Label:13C(6))	0		9750000				0	4.43e-09	5.57	3	2270.1	5.63	69.05	0
High	NLVNDEIIAALIELAK	62	1	1	P12709		0		107000000	0.719	4	3.1	0	7.19e-11	5.56	3	1739	4.67	105.01	0
High	ILTNLTGGPNVVGLYDIVQDADSk	3	1	1	P19454	K24(Label:13C(6))	0		14100000	0.936	1		0	1.02e-10	5.56	3	2508.34	3.93	80.5	0
High	NFEVLFLTDPIDEYAFTQLK	23	2	2	P15108;P02829		0		52400000				0	6.22e-09	5.56	3	2403.22	1.7	96.93	0
High	VNIDEGVENNFITEEDVIK	4	4	1	A6ZRR2		0		5200000	0.557	1		0	5.26e-09	5.56	2	2177.07	4.77	63.28	0
High	LGITGTYLGDYFGILmDER	5	1	1	P05375	M16(Oxidation)	0		5830000	1.242	2	6.4	0	1.02e-09	5.56	2	2150.05	2.22	86.33	0
High	ALYDTFSVFGDILSSK	14	1	1	P04147		0		42800000	1.151	6	5.9	0	2.8e-08	5.56	2	1762.9	5.52	88.25	0
High	DIIcQIISSTITGDVVLAAAYSHELPr	23	1	1	P26321	C4(Carbamidomethyl); R27(Label:13C(6))	0		47900000	1.231	7	2.7	0	3.08e-10	5.56	3	2948.56	2.7	108.87	0
High	IAVMTSGGDSPGMNAAVR	4	1	1	P16861		0		65100000	0.915	3	12.7	0	9.23e-10	5.56	2	1733.83	1.87	38.34	0
High	AMYTLSAQDEVFSLAFSPNR	11	1	1	P38011		0		83500000				0	3.73e-09	5.56	2	2247.09	7.11	78.37	0
High	ISLGLPVGAIMNcADNSGAr	17	1	1	P0CX42	C13(Carbamidomethyl); R20(Label:13C(6))	0		308000000	1.417	6	1.6	0	9.36e-11	5.55	2	2022.03	4.08	70.41	0
High	VNQTANELIDLNINDDDk	2	1	1	P21576	K18(Label:13C(6))	0		8780000				0	2.91e-09	5.55	2	2050.01	3.02	55.71	0
High	TLELDEYQFNFDGDAEDLAAFADSANEEELQNk	2	1	1	P40069	K33(Label:13C(6))	0		1680000	1.601	1		0	2.103e-06	5.55	3	3757.69	6.88	85.41	0
High	DSSITVAGSSGLSENEIEQmVNDAEk	4	2	1	P0CS90	M20(Oxidation); K26(Label:13C(6))	0		13900000	0.995	2	0.5	0	8.65e-08	5.55	3	2732.26	1.98	56.04	0
High	SQEIFENQDSSVFQLVGk	6	1	1	P17967	K18(Label:13C(6))	0		74000000	0.964	3	9.9	0	1.37e-08	5.55	2	2061.03	3.01	66.26	0
High	DYSLGATLNNEQITTVDFFQNVNAFLQVGAk	10	1	1	P04840	K31(Label:13C(6))	0		3260000	1.518	3	11.9	0	1.5e-07	5.55	3	3423.74	6.6	104.86	0
High	VAPDHPFIQQELEVIEASVEEAr	6	1	1	P32466	R23(Label:13C(6))	0		11500000	1.227	2	11.5	0	1.69e-07	5.54	3	2612.33	1.78	89.38	0
High	ENLEEEEQEAQNEEGK	1	4	1	P09620		0		9050000	0.954	1		0	3.37e-08	5.54	2	1904.8	0.68	31.09	0
High	DTTPLMADDVADLIVYATSr	19	1	1	Q05016	R20(Label:13C(6))	0		40600000	1.092	3	1.7	0	3.49e-09	5.54	2	2173.08	1.32	99.16	0
High	SEIFSTYADNQPGVLIQVFEGER	10	1	1	P10591		0		131000000	0.366	4	10.7	0	1.2e-10	5.54	3	2599.28	6.35	83.6	0
High	LVADGVFYAELNEFFTr	40	1	1	P05750	R17(Label:13C(6))	0		36200000	1.196	8	5.9	0	4.34e-11	5.54	2	1997.02	2.16	93.95	0
High	VIDVDGNPVIEVQYLEETK	20	2	2	P11484;P40150		0		203000000				0	3.52e-10	5.54	2	2160.12	6.02	69.09	0
High	LFGVEGTYATALYQAAAk	6	1	1	P09457	K18(Label:13C(6))	0		19100000	5.307	4	12.3	0	5.6e-07	5.54	2	1879.99	2.55	69.56	0
High	GAAEALENANDISEGLVSESLK	10	1	1	Q12460		0		13000000	1.409	2	1	0	6.72e-10	5.54	2	2217.1	6.7	67.65	0
High	FAIPAINVTSSSTAVAALEAAr	799	1	1	P14540	R22(Label:13C(6))	0		863000000	0.914	19	6.7	0	3.41e-11	5.54	2	2166.2	4.14	123.55	0
High	YYSIYDLGNNAVGLAK	8	1	1	P07267		0		117000000	0.484	5	8.9	0	7.16e-07	5.54	2	1760.89	2.7	64.02	0
High	IIEEEQEDDALVQDLLK	4	1	1	P38817		0		16400000	1.068	2	3.4	0	4.85e-09	5.54	2	2000.02	5.44	72.14	0
High	ILSQAPTELELQVAQAFVELENSSPELk	32	1	1	P26786	K28(Label:13C(6))	0		230000000	1.224	8	1.7	0	2.26e-07	5.54	4	3089.65	5.67	103.13	0
High	IYASFNDTFVHVTDLSGk	18	2	1	P06367	K18(Label:13C(6))	0		316000000	1.254	6	8.6	0	1.15e-08	5.53	2	2020.02	4.14	62.61	0
High	ETENAENASQQANDGSTSTTTSk	1	1	1	Q08641	K23(Label:13C(6))	0		5810000	1.011	1		0	3.06e-08	5.53	2	2377.04	2.57	16.21	0
High	IGcVLAQcLFDEDIVNEIAEHNAFFTk	6	1	1	P38431	C3(Carbamidomethyl); C8(Carbamidomethyl); K27(Label:13C(6))	0		37000000	1.236	3	2.1	0	7.4e-09	5.53	3	3159.54	5.89	91.6	0
High	AAAPGIQLVAGEGFQSPLEDR	2	1	1	Q04697		0		9990000	1.505	1		0	5.84e-10	5.53	2	2126.09	2.94	65.3	0
High	LMEcVNDAVQTLLQGDDK	1	1	1	P43609	C4(Carbamidomethyl)	0		2630000	1.405	1		0	1.71e-08	5.53	2	2048.97	2.68	74.5	0
High	RGsEDDTYSSSQGNR	1	1	1	P32356	S3(Phospho)	0	S(3): 100.0; T(7): 0.0; Y(8): 0.0; S(9): 0.0; S(10): 0.0; S(11): 0.0	1810000	1.629	1		0	9.475e-06	5.53	2	1738.68	5.24	10.63	1
High	HELSSLADVYINDAFGTAHr	2	1	1	P00560	R20(Label:13C(6))	0		9890000				0	8.01e-10	5.53	3	2222.1	2.29	64.27	0
High	IVPAEDGSGAGAAVIAALAQk	12	1	1	P04807	K21(Label:13C(6))	0		84800000	0.659	3	4.8	0	7.99e-12	5.53	2	1915.07	3.29	64.48	0
High	NVVALGcGFVEGLGWGNNASAAIQr	1	1	1	Q00055	C7(Carbamidomethyl); R25(Label:13C(6))	0		23300000	0.61	1		0	3.79e-09	5.52	3	2566.29	-0.32	76.21	0
High	LLGAPSEGGSSVFEVTYFK	8	1	1	P04802		0		89600000	1.205	4	1.2	0	3.85e-10	5.52	2	1988.01	2.91	69.79	0
High	SENNDQNDVDEEsEEK	1	1	1	Q12191	S13(Phospho)	0	S(1): 0.0; S(13): 100.0	87200	0.808	1		0	3.18e-07	5.52	2	1960.7	4.02	16.08	0
High	DVSDGENYTILLNQLDPALcSK	5	1	1	P32599	C20(Carbamidomethyl)	0		11200000	1.3	2	7.8	0	4.94e-10	5.52	3	2465.18	-2.42	79.66	0
High	mDLIDLDEDEIDAEVLDSLGVTmDNFr	4	1	1	P25694	M1(Oxidation); M23(Oxidation); R27(Label:13C(6))	0		5640000	1.052	3	14.3	0	1.824e-06	5.52	3	3121.43	4.44	95.3	0
High	FVQGLLQNAAANAEAK	19	2	2	P05740;P46990		0		365000000				0	2.07e-08	5.52	2	1644.88	7.82	50.29	0
High	THLQDATPLTLGQEFSGYVQQVENGIQr	4	1	1	P08417	R28(Label:13C(6))	0		21700000	2.483	1		0	5.07e-07	5.52	3	3135.61	8.59	86.04	0
High	EANFDLINIDTSIANAFr	4	1	1	P07703	R18(Label:13C(6))	0		10600000	0.925	2	10.4	0	2.27e-09	5.52	2	2030.03	0.02	88.24	0
High	YNELNLDDDFQEDSGWK	2	1	1	P32802		0		7360000	0.858	1		0	1.02e-09	5.52	2	2087.89	4.87	60.7	0
High	GVLGYTEDAVVSSDFLGDSHSSIFDASAGIQLSPk	221	1	1	P00359	K35(Label:13C(6))	0		10900000	2.898	2	32.5	0	1.3e-08	5.52	3	3575.76	2.53	129.72	0
High	NVYDSAQDFNALQDESR	2	1	1	P43609		0		14600000	0.837	1		0	7.78e-11	5.52	2	1971.87	3.22	47.12	0
High	EVDDVLGGGWDNVDQTk	1	1	1	Q04307	K17(Label:13C(6))	0		5760000	1.027	1		0	3.78e-08	5.52	2	1852.87	4.25	54.05	0
High	QDFAEATSEPGLTFAFGk	4	1	1	P07267	K18(Label:13C(6))	0		35600000	0.601	2	16	0	6.97e-10	5.52	2	1921.93	2.71	65.63	0
High	NmIIVPEMIGSVVGIYNGK	8	1	1	Q01855	M2(Oxidation)	0		10400000	1.322	2	22.9	0	1.5e-08	5.52	2	2050.08	4.8	80.98	0
High	VDTIDDPEMLELVEMEMr	6	1	1	P02992	R18(Label:13C(6))	0		5610000	1.53	2	14.5	0	9.2e-09	5.52	2	2171.02	7.5	83.35	0
High	NMITGTSQADcAILIIAGGVGEFEAGISK	58	1	1	P02994	C11(Carbamidomethyl)	0		38000000	1.047	8	1.9	0	9.53e-08	5.52	3	2923.46	2.84	99.7	0
High	DTDEPSGFVVANDADAr	5	1	1	P38205	R17(Label:13C(6))	0		15600000	1.069	2	7.5	0	1.77e-10	5.51	2	1784.81	2.82	38.72	0
High	AAQDSFAANWGVMVSHR	363	1	1	P00925		0		218000000	0.943	3	3.1	0	3.62e-09	5.51	2	1846.87	1.78	57.57	0
High	TAANSIYcPTQTVAELDLMSGILHcEDK	2	1	1	Q12377	C8(Carbamidomethyl); C25(Carbamidomethyl)	0		15400000	1.07	1		0	3.14e-07	5.51	3	3137.46	1.33	80	0
High	RPASNIDPYLVTGIMcETVcGAIDNADmTK	7	1	1	P32288	C16(Carbamidomethyl); C20(Carbamidomethyl); M28(Oxidation)	0		34100000	1.335	2	7.5	0	4.15e-07	5.51	3	3328.55	4.74	79.15	0
High	LADELESQIDLVSSIEALDNGk	24	1	1	P54115	K22(Label:13C(6))	0		10200000	1.018	4	9.6	0	2.13e-08	5.51	2	2365.22	4.26	83.41	0
High	YYQQGADEVTFLNITSFR	1	1	1	P33734		0		2890000	1.544	1		0	2.77e-10	5.51	2	2152.04	1.75	75.52	0
High	DNFGGHVNVPQAAPVAPSAAFSQNSTNAPr	1	1	1	P32521	R30(Label:13C(6))	0		18700000	1.05	1		0	2.28e-09	5.51	3	3027.48	2.11	48.38	0
High	GYFIrPTVFYDVNEDMr	4	1	1	P54115	R5(Label:13C(6)); R17(Label:13C(6))	0		35400000	1.082	2	4.9	0	6.86e-09	5.51	3	2134.05	1.38	65.37	0
High	GFQYLYLTSEGmETLK	2	1	1	Q00955	M12(Oxidation)	0		3420000	1.09	2	14.1	0	1.151e-06	5.51	2	1895.92	3.15	62.5	0
High	FADAVNNALSGFSNYSFEk	9	1	1	P16120	K19(Label:13C(6))	0		86000000	1.229	2	5.8	0	1.82e-09	5.51	2	2086.99	2.1	68.62	0
High	TTIDNVTETGDDIIVEER	2	2	1	B5VTQ8		0		6500000	1.038	1		0	2.37e-08	5.5	2	2019.98	4.2	52.14	0
High	VVNVAVIGAGVVGSAFLDQLLAmK	10	1	1	P31116	M23(Oxidation)	0		8790000	1.051	4	5.2	0	3.77e-12	5.5	3	2387.35	5.19	101.64	0
High	LALTTAEYLAYQTER	5	1	1	P16140		0		30800000	1.295	3	3.8	0	2.66e-08	5.5	2	1742.9	5.14	57.43	0
High	DPITIVPAEDGSGAGAAVIAALSEk	9	1	1	P04806	K25(Label:13C(6))	0		20900000	0.902	4	1.6	0	6.69e-10	5.5	2	2358.26	5.17	77.6	0
High	IcDQVSDAILDAcLEQDPFSk	20	1	1	P19358	C2(Carbamidomethyl); C13(Carbamidomethyl); K21(Label:13C(6))	0		82800000	1.077	6	8.3	0	1.75e-07	5.5	3	2430.14	4.05	70.66	0
High	TNVVQSVLAQWVLQK	3	1	1	P32368		0		3460000	1.216	2	4.3	0	3.76e-07	5.5	2	1712.97	3.04	86.93	0
High	mLASNFFAQAEALMVGK	13	1	1	P12709	M1(Oxidation)	0		28000000	0.707	4	11.9	0	1.93e-07	5.5	2	1843.92	3.79	88.15	0
High	FLEEDTEmTmPIAAIEALVTLLr	3	1	1	P14741	M8(Oxidation); M10(Oxidation); R23(Label:13C(6))	0		893000	1.021	1		0	1.386e-06	5.5	3	2644.36	2.7	115.34	0
High	TDLFADLDPSQYFETR	7	1	1	P15180		0		92100000	1.29	1		0	4.12e-07	5.5	2	1917.9	5.7	81.55	0
High	MIEIMLPVFDAPQNLVEQAK	105	1	1	P06169		0		964000000	1.19	11	38.3	0	3.41e-10	5.5	3	2286.21	8.53	90.01	0
High	DSSLDLNEVIEEESIYQPK	2	1	1	P40074		0		2630000	0.504	1		0	4.78e-08	5.5	2	2208.07	5.4	69.24	0
High	LmAEVPYGVLLSGGLDSSLIAAIAAr	20	1	1	P49090	M2(Oxidation); R26(Label:13C(6))	0		27900000	1.433	3	27	0	3.12e-09	5.5	3	2609.44	5.07	97.28	0
High	FGDPETQAVLSLLDDQTDLAQVFLAAAEHR	6	1	1	P07244		0		3080000	0.823	2	1.4	0	1.51e-08	5.5	3	3270.65	5.87	110.28	0
High	LYEAVQALGLDLcPALGVAIPVGk	7	1	1	P38972	C13(Carbamidomethyl); K24(Label:13C(6))	0		7700000	1.305	4	2.7	0	2.228e-06	5.49	2	2473.39	2.45	88	0
High	ADMIAAGEAFVYNEPESQVMSr	1	1	1	P26637	R22(Label:13C(6))	0		6140000	1.43	1		0	2.25e-08	5.49	3	2421.13	4.2	66.04	0
High	TITLEVESSDTIDNVk	381	1	1	P05759	K16(Label:13C(6))	0		160000000	1.209	4	18	0	2.61e-08	5.49	2	1769.92	3.28	110.52	0
High	TFTVDVSSPTENGVFDPASYAk	14	1	1	P05749	K22(Label:13C(6))	0		211000000	1.307	7	3.6	0	4.28e-09	5.49	2	2338.13	4.09	64.88	0
High	LIEAFNEIAEDSEQFDk	18	1	1	P15108	K17(Label:13C(6))	0		237000000	1.115	4	1.2	0	1.3e-08	5.49	2	2003.96	3.82	69.1	0
High	EVTAALENAAVGLVAGGK	6	1	1	P25087		0		37500000	1.198	3	2	0	4.56e-09	5.49	2	1669.91	-3.21	66.23	0
High	AAEAGETGAATSATEGDNNNNAAAGDK	1	1	1	A6ZXP4		0		35700000	0.956	1		0	1.36e-08	5.49	3	2478.06	1.06	17.64	0
High	GINSSYAVWNDVTGk	10	1	1	P06168	K15(Label:13C(6))	0		177000000	0.954	2	0.2	0	3.04e-08	5.49	2	1616.8	1.49	54.55	0
High	DNIFYSYVSDVSGNYEGK	2	1	1	Q03690		0		12900000	1.368	1		0	1.74e-08	5.49	2	2056.92	3.62	70.7	0
High	rPGADSDIGGFGGLFDLAQAGFr	2	1	1	P07244	R1(Label:13C(6)); R23(Label:13C(6))	0		19400000	1.063	2	19.9	0	7.13e-12	5.49	3	2336.19	4.31	82.55	0
High	rIDTLAAEFPAQTNYLYTTYNATk	4	1	1	P03965	R1(Label:13C(6)); K24(Label:13C(6))	0		30900000	1.612	1		0	2.565e-06	5.49	3	2777.44	8.18	64.81	1
High	GVNEELASFISAYSEFk	5	1	1	P40513	K17(Label:13C(6))	0		8840000	0.804	3	11.2	0	1.24e-08	5.49	2	1896.94	4.63	86.01	0
High	VGDHGTTYGGNPLAcSVSNYVLDTIADEAFLk	5	1	1	P18544	C15(Carbamidomethyl); K32(Label:13C(6))	0		22200000	4.232	2	4.8	0	1.35e-06	5.49	3	3390.63	2.36	96.58	0
High	FISEVENTDPTQEr	3	1	1	P17505	R14(Label:13C(6))	0		123000000	2.324	1		0	5.37e-08	5.49	2	1670.8	1.32	31.45	0
High	ALEDTIDESLSSAIDNEAk	1	1	1	P53195	K19(Label:13C(6))	0		2040000				0	9.67e-10	5.48	2	2026.99	4.55	65.22	0
High	LPVDAPDVFLINDVDESk	2	1	1	P33338	K18(Label:13C(6))	0		5860000	0.932	2	1.6	0	8.83e-11	5.48	2	1992.03	3.27	72.56	0
High	MLASNFFAQAEALMVGk	4	1	1	P12709	K17(Label:13C(6))	0		14600000				0	1.1e-08	5.48	2	1833.93	0.71	92.98	0
High	NESMLTFETSQLQGAK	2	1	1	P33331		0		75600000	1.17	1		0	2.9e-08	5.48	2	1783.85	-1.63	53.45	0
High	NLGVFWAScEAGTYMr	2	1	1	P33322	C9(Carbamidomethyl); R16(Label:13C(6))	0		3690000	1.359	2	18.7	0	7.63e-08	5.48	2	1867.86	3.48	69.15	0
High	FADGFLIHSGQPVNDFIDTATR	16	1	1	P05750		0		595000000	1.192	4	9.1	0	2.21e-10	5.48	3	2421.19	4.08	68.76	0
High	IAESLDANLYDVDSSNEGr	3	1	1	P32563	R19(Label:13C(6))	0		40200000	1.479	1		0	1.43e-08	5.48	2	2073.97	2.28	48.16	0
High	ALEDDSASWDQFAVNEk	1	1	1	P53297	K17(Label:13C(6))	0		8250000	1.05	1		0	1.7e-09	5.48	2	1930.88	3.66	54.27	0
High	AAEEADADAELADEEDAIHDEL	12	1	1	P17967		0		564000000				0	1.33e-07	5.48	2	2341.99	3.5	61.74	0
High	MIEIMLPVFDAPQNLVEQAk	89	1	1	P06169	K20(Label:13C(6))	0		1020000000	1.081	12	18.4	0	4.61e-09	5.47	3	2292.22	5.88	90.31	0
High	LWDQDIAIAGTGQIEGLLDYMr	6	1	1	P07256	R22(Label:13C(6))	0		723000	2.532	2	29.6	0	1.39e-08	5.47	3	2484.26	1.76	94.09	0
High	STAQVASDLEQLTGFDNIR	1	1	1	Q04951		0		4960000	1.396	1		0	4.42e-07	5.47	2	2065.03	3.12	76	0
High	NNLNTENPLWDAIVGLGFLK	5	1	1	P17255		0		8850000	1.079	1		0	1.41e-09	5.47	2	2228.18	3.22	109.04	0
High	SLEQIVNEYSTFSENk	12	1	1	P07262	K16(Label:13C(6))	0		307000000	1.96	6	3.3	0	3.48e-08	5.47	2	1893.92	3.43	67.19	0
High	SLQDIIAILGMDELSEQDk	13	1	1	P00830	K19(Label:13C(6))	0		19700000	3.189	3	9.9	0	2.61e-09	5.46	2	2124.1	6.93	95.7	0
High	GNFFSSNPISSFVVDTYk	7	1	1	P23644	K18(Label:13C(6))	0		39200000	1.007	3	1	0	3.99e-09	5.46	2	2014.99	3.21	82.31	0
High	mFTDLFDYFPITALVDNK	2	1	1	P23594	M1(Oxidation)	0		2300000	1.281	1		0	4.31e-09	5.46	2	2166.05	3.82	101.78	0
High	EYFQDVYDLTGSEPIk	13	1	1	P07149	K16(Label:13C(6))	0		49700000	1.452	4	14.8	0	3.48e-08	5.46	2	1909.92	3.07	63.84	0
High	NDTFALIGYGSQGYGQGLNLR	23	1	1	P06168		0		279000000	0.896	6	6.6	0	5.32e-10	5.46	2	2244.12	4.83	68.25	0
High	ATVDEFPLcVHLVSNELEQLSSEALEAAr	40	1	1	P41805	C9(Carbamidomethyl); R29(Label:13C(6))	0		483000000	1.236	11	14.6	0	1.41e-06	5.46	3	3233.61	0.7	102.24	0
High	VDMPVIFGLLTcMTEEQALAr	5	1	1	P50861	C12(Carbamidomethyl); R21(Label:13C(6))	0		8510000	2.992	2	21.6	0	3.07e-08	5.46	3	2400.22	3.6	105.37	0
High	DQPILFWGGATAVGQmLIQLAk	4	1	1	P53912	M16(Oxidation); K22(Label:13C(6))	0		2330000	1.208	3	4	0	1.39e-08	5.46	2	2379.29	3.99	97.67	0
High	TVEEDHPIPEDVHENYENk	12	1	1	P05030	K19(Label:13C(6))	0		647000000	1.046	2	6.7	0	8.34e-09	5.45	3	2300.04	1.39	28.26	0
High	VAAWWDYGYQIGGMADr	2	1	1	P39007	R17(Label:13C(6))	0		148000	1.114	1		0	1.61e-09	5.45	2	1964.91	4.76	74.3	0
High	AGEDDANEDDEEEEGGNK	3	1	1	P42935		0		2980000	0.926	2	6.3	0	1.83e-08	5.44	2	1922.71	3.88	10.62	0
High	EcDIVFSGLDADYAGAIEK	14	1	1	P13663	C2(Carbamidomethyl)	0		41700000	1.858	1		0	4.98e-10	5.44	2	2072.96	5.22	66.58	0
High	AEPIDEEVSLAIENGIINPr	19	1	1	P32324	R20(Label:13C(6))	0		82100000	1.419	3	11.3	0	4.28e-08	5.44	2	2185.15	3.68	78.32	0
High	LLQLAGVEDVYTQSNGk	10	1	1	P25443	K17(Label:13C(6))	0		116000000	1.222	3	6.4	0	3.35e-08	5.44	2	1840.98	1.89	56.78	0
High	AEQLYEGPADDANcIAIK	8	1	1	P32324	C14(Carbamidomethyl)	0		1050000000	1.256	2	0.2	0	5.48e-08	5.44	2	1977.93	2.64	45.3	0
High	EGFQIPTNLDAAAAGTSQAR	3	1	1	P40422		0		35000000	1.108	1		0	1.18e-08	5.44	2	2017.99	-0.14	57.33	0
High	NmIIVPEmIGSVVGIYNGK	2	1	1	Q01855	M2(Oxidation); M8(Oxidation)	0		7230000	1.088	2	0.1	0	6.85e-09	5.44	2	2066.07	4.04	67.06	0
High	DVTFLNDcVGPEVEAAVk	24	1	1	P00560	C8(Carbamidomethyl); K18(Label:13C(6))	0		1060000000	0.756	2	33.9	0	3.64e-10	5.44	2	1968.98	4.83	64.55	0
High	MVLSGEGSDEIFGGYLYFAQAPSAAEFHTESVQr	8	2	2	P49089;P49090	R34(Label:13C(6))	0		33900000				0	2.95e-08	5.44	3	3699.74	-0.23	80.06	0
High	LPLVGGHEGAGVVVGmGENVK	176	1	1	P00330	M16(Oxidation)	0		472000000	0.698	15	8.8	0	2.97e-10	5.44	2	2035.07	1.52	43.02	0
High	IEVQTLQNLTNTLDEQETETK	2	1	1	P38968		0		9050000	0.957	2	10	0	2.31e-07	5.44	3	2447.23	7.69	64.23	0
High	NSGFDPLDVLAmVEDELDDAQDSDETr	9	1	1	P39079	M12(Oxidation); R27(Label:13C(6))	0		2060000	1.069	4	13.3	0	1.45e-07	5.44	3	3018.31	-0.36	104.75	0
High	ALEDDSASWDQFAVNEK	1	1	1	P53297		0		8060000				0	1.65e-10	5.44	2	1924.86	3.04	54.27	0
High	DIEVVAVNDPFISNDYAAYMVk	6	1	1	P00360	K22(Label:13C(6))	0		13400000	1.208	3	0.3	0	1.42e-08	5.44	2	2479.23	4.56	78.69	0
High	VVNmSFGGDTNLILAALr	2	1	1	P25567	M4(Oxidation); R18(Label:13C(6))	0		8410000	1.19	1		0	1.42e-09	5.44	2	1913.03	3.09	78.08	0
High	DQGELIGILNNLGYSk	3	1	1	P36060	K16(Label:13C(6))	0		13200000	1.289	1		0	5.16e-09	5.43	2	1739.93	2.04	77.22	0
High	IEAALSDALAALQIEDPSADELR	10	2	2	P11484;P40150		0		27500000				0	9.09e-11	5.43	2	2411.24	5.21	83.14	0
High	IALSRPNVEVVALNDPFITNDYAAYMFK	16	1	1	P00359		0		568000000	0.754	4	5.6	0	2e-07	5.43	3	3171.64	5.32	82.87	0
High	VEEITDEIVDELTYLk	4	1	1	P54837	K16(Label:13C(6))	0		7780000	1.08	2	5.4	0	6.12e-08	5.43	2	1914.99	2.31	84.44	0
High	SSVLADALNAINNAEk	28	2	1	P0C0W1	K16(Label:13C(6))	0		629000000	1.166	8	2.3	0	1.23e-07	5.43	2	1635.87	6.33	75.68	0
High	AEQLYEGPADDANcIAIk	14	1	1	P32324	C14(Carbamidomethyl); K18(Label:13C(6))	0		1300000000	1.32	5	2.7	0	3.3e-09	5.43	2	1983.95	1.83	45.26	0
High	IIEEEQEDDALVQDLLk	4	1	1	P38817	K17(Label:13C(6))	0		17600000				0	1.17e-07	5.43	2	2006.04	4.21	72.18	0
High	VGEDDQTEAQGALINLIQGLr	8	1	1	P38353	R21(Label:13C(6))	0		19700000				0	8.72e-08	5.43	2	2246.18	4.22	85.84	0
High	YLAAYLLLNAAGNTPDATK	8	1	1	P05319		0		63800000	1.411	3	6.3	0	2.52e-07	5.43	2	1980.05	3.39	72.62	0
High	FVQGLLQNAAANAEAk	38	2	2	P05740;P46990	K16(Label:13C(6))	0		412000000				0	2.4e-08	5.43	2	1650.89	0.33	49.87	0
High	GYFITQEEVELPLEDFk	7	1	1	P20434	K17(Label:13C(6))	0		13500000	0.867	2	37.7	0	1.54e-08	5.42	2	2063.04	3.65	78.95	0
High	LPTEDSEmGLVLASALFAk	7	1	1	P36060	M8(Oxidation); K19(Label:13C(6))	0		4440000	1.168	5	2.8	0	3.12e-10	5.42	2	2014.06	6.54	78.01	0
High	LAGADPFLGVEMASTGEVASFGr	8	1	1	P03965	R23(Label:13C(6))	0		11900000	1.472	4	5.5	0	2.46e-09	5.42	2	2288.14	4.67	76.82	0
High	SELIDAFGFLGGNAFmk	1	1	1	P31412	M16(Oxidation); K17(Label:13C(6))	0		3410000	1.805	1		0	1.69e-09	5.42	2	1838.92	5.04	83.99	0
High	APNTPASGANGDGSmSQTQSGSTVK	8	1	1	P15636	M15(Oxidation)	0		27500000				0	1.25e-09	5.42	2	2366.06	2.77	16.11	0
High	DIEVVAVNDPFISNDYAAYmVk	3	1	1	P00360	M20(Oxidation); K22(Label:13C(6))	0		10200000	1.252	2	14.4	0	1.76e-07	5.42	2	2495.22	3.73	72.41	0
High	NMAEEFEYDDEPDEQGNPK	2	1	1	P07143		0		19400000	2.568	1		0	1.964e-06	5.42	2	2256.89	1.63	43.25	0
High	ISSGDVLETLNLVDMIAK	1	1	1	P39533		0		2670000	1.787	1		0	9.53e-10	5.42	2	1918.03	4.61	92.66	0
High	ITEKPELINDILLEcGFPNTSGQKPNEYNY	4	1	1	P16550	C15(Carbamidomethyl)	0		32600000	1.004	3	2.5	0	1.737e-05	5.42	3	3496.7	2.79	73.91	0
High	VALPIGIIASGIQYSMYDVK	5	1	1	P40961		0		9330000	0.779	3	7	0	6.84e-08	5.42	2	2138.17	7.47	92.29	0
High	DQPILFWGGATAVGQMLIQLAK	2	1	1	P53912		0		354000				0	1.22e-07	5.42	3	2357.28	2.68	113.3	0
High	LGVLIYELGELQDQFIDK	21	1	1	Q12230		0		10800000	0.752	5	6	0	1.62e-07	5.41	2	2093.13	4.74	94.98	0
High	LIEAFNEIAEDSEQFEK	5	1	1	P02829		0		92300000	0.506	2	5.7	0	1.19e-08	5.41	2	2011.97	8.88	68.94	0
High	NLVVSGPPQSLYGLNLTLr	8	1	1	P07149	R19(Label:13C(6))	0		108000000	1.394	2	3.6	0	1.51e-10	5.41	2	2047.17	3.27	73.31	0
High	YATASAIAATAVASLVLAR	16	2	1	P10664		0		44100000	1.201	4	1.8	0	3.34e-07	5.41	2	1820.03	3.04	87.39	0
High	mFTDLFDYFPVTALVDNK	2	1	1	P23595	M1(Oxidation)	0		2280000	1.043	1		0	1.61e-08	5.41	2	2152.04	3.74	96.84	0
High	LSDVYDLHFSPAGNYLSTWER	2	1	1	P53235		0		26600000	1.013	1		0	1.85e-10	5.41	3	2470.18	3.34	71.5	0
High	IYVQEGIYDELLAAFk	16	1	1	P54115	K16(Label:13C(6))	0		34300000	1.079	5	1.7	0	2.88e-09	5.41	3	1878.01	4.05	92.7	0
High	DTEFIEHLNNFMAINSADHNEPK	7	1	1	P16862		0		19500000	0.784	5	8.1	0	1.25e-08	5.41	3	2686.22	0.7	66.09	0
High	ISGLTSSEPLQLASEFVQDLSFR	4	1	1	P40064		0		3090000	0.896	1		0	1.27e-09	5.41	3	2524.31	5.15	107.08	0
High	EILSNAEELEQVVQLVGk	14	1	1	P17255	K18(Label:13C(6))	0		77200000	1.114	5	7.1	0	5.13e-08	5.41	2	2004.11	6.23	81.58	0
High	AIAVMTSGGDAPGMNSNVR	3	1	1	P16862		0		44100000	0.834	2	18.5	0	2.69e-10	5.41	2	1847.88	2.97	39.02	0
High	VATATGSDNDPSILIWDLR	3	1	1	P38968		0		25300000	1.039	1		0	3.09e-08	5.41	2	2044.04	4.68	74.6	0
High	rPTSPSISGSGSGGNSPSSSAGAr	1	1	1	P47116	R1(Label:13C(6)); R24(Label:13C(6))	0		587000	2.539	1		0	5.66e-13	5.41	3	2173.07	2.73	17.17	0
High	YGDDGIYSIIDEGEGImEVDk	3	1	1	P27614	M17(Oxidation); K21(Label:13C(6))	0		6030000	1.37	2	8.1	0	1.85e-09	5.41	2	2340.06	1.7	69.52	0
High	NESMLTFETSQLQGAk	3	1	1	P33331	K16(Label:13C(6))	0		87300000				0	1.17e-08	5.4	2	1789.87	-0.87	53.46	0
High	ESNFLIDFLmGGVSAAVAk	16	1	1	P18239	M10(Oxidation); K19(Label:13C(6))	0		38100000	2.577	4	35.1	0	3.29e-10	5.4	2	1991.04	6.31	93.72	0
High	NAVWFGGSLLAQTAEFk	2	1	1	P47117	K17(Label:13C(6))	0		3940000	0.755	1		0	9.61e-09	5.4	2	1844.97	5.04	78.76	0
High	NVVALGcGFVEGLGWGNNASAAIQR	3	1	1	Q00055	C7(Carbamidomethyl)	0		38800000	0.748	2	6.8	0	7.19e-10	5.4	3	2560.28	4.32	76.31	0
High	LcSGVTGLLFTDEDVNTVk	1	1	1	P33201	C2(Carbamidomethyl); K19(Label:13C(6))	0		14300000				0	9.97e-10	5.4	2	2074.05	1.65	66.58	0
High	QGELLEAFGSGTAAVVSPIk	9	1	1	P38891	K20(Label:13C(6))	0		24400000	1.669	4	1.5	0	4.89e-10	5.4	2	1980.08	4.09	70.32	0
High	DSDGVQVANESEEDPELK	1	2	1	A6ZXR1		0		7740000	0.814	1		0	9.43e-08	5.4	2	1960.87	3.47	34.15	0
High	LNLILDDGGDLTTLVHEk	31	1	1	P39954	K18(Label:13C(6))	0		547000000	1.294	5	3.9	0	2.43e-08	5.4	2	1972.08	2.92	68.18	0
High	DPNDFDFDIDDLINEDELDER	5	1	1	Q07541		0		4400000	0.739	3	8.6	0	1.216e-06	5.4	2	2554.08	3.22	84.52	0
High	DPAFLFEILDEEEASFAK	2	1	1	P40825		0		899000	1.466	1		0	1.62e-08	5.4	2	2070.99	0.84	101.82	0
High	LAAVPAAGPASAGGAAAASGDAAAEEEk	16	1	1	P05319	K28(Label:13C(6))	0		291000000	1.279	5	1.6	0	2.23e-11	5.4	3	2387.18	1.37	35.12	0
High	LPDAVVAcVGGGSNSTGMFSPFEHDTSVk	4	1	1	P00931	C8(Carbamidomethyl); K29(Label:13C(6))	0		72800000	1.321	3	6.4	0	6.17e-08	5.4	3	2972.4	3.77	63.97	0
High	DHDYFGEVALLNDLPR	5	1	1	P07278		0		37000000	0.705	2	11.8	0	3.11e-08	5.4	2	1873.92	5.22	74.23	0
High	IPAVEYFGGESPVDVQSQVDSSSVSEDSAVFk	3	1	1	P07149	K32(Label:13C(6))	0		55600000	1.363	2	10.6	0	4.8e-08	5.39	3	3365.61	3.16	68.62	0
High	LEDIPVDDIDFsDLEEQYK	1	2	1	P06103	S12(Phospho)	0	S(12): 100.0; Y(18): 0.0	2060000	1.084	1		0	1.927e-06	5.39	2	2363.03	4.55	77.29	0
High	IEEDPFENLEDTDDLFQNEFGINTTVQER	14	1	1	P04807		0		62900000	0.673	5	4.4	0	1.628e-06	5.39	3	3457.58	6.7	86.25	0
High	DFDGIEVEDEENVK	1	1	1	P47047		0		6010000	1.098	1		0	8.52e-09	5.39	2	1637.72	4.12	46.5	0
High	LPAVLVAAGAFDAAVQALSK	15	1	1	P53622		0		3920000	1.43	1		0	5.3e-11	5.39	2	1912.1	5.13	106.87	0
High	IIYVDDGVLSFQVLEVVDDK	6	1	1	P00549		0		4790000	0.882	2	3.6	0	1.29e-08	5.39	2	2266.19	3.31	87.81	0
High	VNQSGDLANLSGLDWDDLSR	1	1	1	P40032		0		6310000	1.343	1		0	1.81e-09	5.39	2	2175.04	4.12	70.4	0
High	EAIDALNGMLLNGQEIYVAPHLSr	2	1	1	P04147	R24(Label:13C(6))	0		31000000	1.379	1		0	5.3e-11	5.39	3	2630.38	4.84	73.27	0
High	DFDEIIFGNVLSANLGQAPAr	9	1	1	P41338	R21(Label:13C(6))	0		8070000	0.793	1		0	1.23e-08	5.39	2	2253.17	2.39	87.7	0
High	NQAAmNPANTVFDAk	17	1	1	P10592	M5(Oxidation); K15(Label:13C(6))	0		170000000	1.073	1		0	1.63e-08	5.39	2	1613.77	3.65	36.91	0
High	LcYVALDFEQEMQTAAQSSSIEk	17	1	1	P60011	C2(Carbamidomethyl); K23(Label:13C(6))	0		44200000	1.298	4	2.7	0	1.62e-07	5.39	3	2654.26	5.87	76.11	0
High	DTEFIELYENFLSTTVK	11	1	1	P16861		0		9630000	0.942	4	8.7	0	4.81e-09	5.39	2	2049.02	6.69	95.75	0
High	TGAAPQTTFNVAPNSTPIVSTAATGLQHk	5	1	1	P32599	K29(Label:13C(6))	0		26800000	1.288	4	2	0	1.47e-08	5.39	3	2886.52	4.72	52.9	0
High	SINIALNSLQSSDIDPDLK	3	1	1	P32366		0		38900000	1.14	1		0	3.2e-08	5.39	2	2043.07	2.6	64.22	0
High	NINSETTDEQFQELFAK	12	1	1	P04147		0		53200000	1.342	2	33.7	0	5.4e-07	5.39	2	2013.95	2.81	63.68	0
High	TILEDGPESELLEPLYER	11	1	1	P40024		0		10100000	1.146	2	13.4	0	4.55e-10	5.39	2	2103.06	4.79	74.92	0
High	EEVAEFFGTDADSISLPMr	11	1	1	P10080	R19(Label:13C(6))	0		28000000	1.076	5	28	0	6.79e-09	5.39	2	2120	3.57	73.75	0
High	GLGSSGAAVVAGVILGNEVAQLGFSk	8	1	1	P17423	K26(Label:13C(6))	0		11900000	1.482	4	4.3	0	7.97e-10	5.39	2	2407.34	4.5	92.25	0
High	VVEVcLADLQGSEDHSFr	20	2	2	B5VNY0;A6ZM02	C5(Carbamidomethyl); R18(Label:13C(6))	0		582000000				0	3.19e-10	5.39	2	2067	2.46	52.96	0
High	EmIQEVIVEEDLEPFEASk	5	1	1	P19097	M2(Oxidation); K19(Label:13C(6))	0		20400000	1.477	2	0.9	0	3.22e-07	5.38	2	2257.1	4.02	69.66	0
High	mIEImLPVFDAPQNLVEQAk	65	1	1	P06169	M1(Oxidation); M5(Oxidation); K20(Label:13C(6))	0		254000000	0.969	5	18.1	0	1.516e-06	5.38	2	2324.21	6.93	79.71	0
High	MsDVEEVVEVQEETVVEQTAEVTIEDALk	8	1	1	P48589	S2(Phospho); K29(Label:13C(6))	0	S(2): 100.0; T(14): 0.0; T(19): 0.0; T(23): 0.0	3270000	3.41	1		0	1.37e-07	5.38	3	3334.57	7.56	104.05	0
High	LADVSAEAAYAHLTTPVFGk	7	1	1	P10614	K20(Label:13C(6))	0		31200000	1.267	5	19.1	0	6.88e-09	5.38	2	2067.09	1.72	61.72	0
High	LNINVIDTPGFGDFIDNSK	2	1	1	P25342		0		12900000				0	4.83e-08	5.38	2	2079.05	5.37	75.84	0
High	DLLAVAIAASYHYPEIEDLVDr	28	1	1	P05317	R22(Label:13C(6))	0		68100000	1.142	3	4.4	0	3.5e-08	5.38	2	2479.29	3.5	91.87	0
High	LGSTIDAADEVVEDNTSQSQr	1	1	1	P34223	R21(Label:13C(6))	0		13100000				0	4.33e-08	5.38	2	2241.06	0.79	42.7	0
High	DPMGNNITFSGLANATDSAPTSK	5	1	1	P16861		0		28800000	1.002	3	8.8	0	2.1e-08	5.38	2	2309.07	0.97	56.55	0
High	GENTDLIVFAASEELVDEYLK	11	1	1	P38804		0		3930000	0.732	3	5.7	0	3.82e-08	5.38	3	2355.17	3.21	100.23	0
High	QDIPIPELEEGFVLIK	10	1	1	P53912		0		70900000	0.986	2	1.6	0	5.88e-09	5.38	3	1840.02	5.08	83.44	0
High	SPLSAAATLcNPWDLLLSAIr	6	1	1	P38295	C10(Carbamidomethyl); R21(Label:13C(6))	0		16200000	1.251	1		0	1.53e-09	5.38	3	2275.23	3.84	107.19	0
High	SNVASWIQGTQVNLEr	2	1	1	P38145	R16(Label:13C(6))	0		33400000	1.842	1		0	1.1e-09	5.38	2	1807.94	2.52	60.12	0
High	NVSGQDVAAALEANAK	13	1	1	P05694		0		431000000	0.735	5	8.6	0	3.32e-09	5.38	2	1557.8	5.63	46.48	0
High	QITVVGATSGDTGSAAIYGLR	2	1	1	P16120		0		29300000	1.134	1		0	1.19e-10	5.38	2	2037.07	2.58	54.02	0
High	SSVLADALNAINNAEK	15	2	1	P0C0W1		0		556000000	1.294	3	3.1	0	4.71e-09	5.38	2	1629.85	5.67	76.21	0
High	LSGLSPVAVIGELVNDDEQGTmmr	2	1	1	Q99258	M22(Oxidation); M23(Oxidation); R24(Label:13C(6))	0		9410000	1.508	2	29.5	0	1.26e-11	5.37	3	2569.27	4.05	87.9	0
High	LGITGTYLGDYFGILMDER	6	1	1	P05375		0		1960000	1.241	2	24.2	0	3.86e-09	5.37	2	2134.06	3.86	95.16	0
High	IWcAGAGTAADTEAVTQLIGSNIELHSLYTSr	6	1	1	P25043	C3(Carbamidomethyl); R32(Label:13C(6))	0		31800000	1.056	1		0	1.66e-08	5.37	3	3411.71	3.99	80.97	0
High	VIDVDGNPVIEVQYLEETk	39	2	2	P11484;P40150	K19(Label:13C(6))	0		249000000				0	2.51e-09	5.37	2	2166.15	9.11	70.97	0
High	LPTEDSEMGLVLASALFAK	8	1	1	P36060		0		6700000	1.224	3	2.9	0	7.24e-10	5.37	2	1992.05	7.54	90.82	0
High	ASEFAVSLLQNPETASQIDIEK	5	1	1	P22137		0		15800000	0.923	4	6.8	0	2.53e-09	5.37	2	2390.22	5.36	68.02	0
High	NDALSLVATEFNTYK	2	1	1	P40850		0		7070000	0.93	1		0	3.04e-09	5.37	2	1685.84	3.64	71.33	0
High	IENAQGSGNNQNTQVk	1	1	1	P09880	K16(Label:13C(6))	0		1670000	1.064	1		0	8.73e-09	5.37	2	1707.84	4.14	15.48	0
High	MFTDLFDYFPVTALVDNk	2	1	1	P23595	K18(Label:13C(6))	0		1330000	1.369	1		0	5.55e-07	5.37	2	2142.07	6.46	100.9	0
High	GFQINQELVSVADPNYK	2	1	1	P05150		0		18400000	2.494	1		0	1.95e-09	5.37	2	1921.97	0.58	62.42	0
High	GNYPINAVTTMAETAVIAEQAIAYLPNYDDMR	24	1	1	P00549		0		71000000	0.884	5	4.4	0	1.913e-05	5.37	4	3515.71	7.08	111.78	0
High	EALAFDNDESDAQDDANNEK	3	1	1	P38968		0		34700000	1.012	1		0	4.27e-08	5.37	2	2210.9	3.12	35.01	0
High	AIFEELSDIPVSVELASDFLDR	10	1	1	P14742		0		18300000	0.901	4	10.1	0	2.72e-08	5.37	2	2465.26	4.63	102.62	0
High	AmYTLSAQDEVFSLAFSPNR	20	1	1	P38011	M2(Oxidation)	0		70600000	1.193	4	2.6	0	1.61e-08	5.36	2	2263.08	4.13	74.26	0
High	NEQASSVYSTQLLADIISEASk	7	1	1	P16861	K22(Label:13C(6))	0		70700000	0.938	2	0.9	0	6.71e-08	5.36	2	2360.2	4.15	88.18	0
High	TMLELLNQLDGFSSDDR	2	1	1	P33297		0		17000000	0.875	1		0	7.75e-09	5.36	2	1953.93	6.16	86.03	0
High	MPFLETSALDSTNVEDAFLTmAR	3	1	1	P01123	M21(Oxidation)	0		10400000	1.094	1		0	1.781e-06	5.36	3	2575.22	5.24	81.01	0
High	AHLmGTTYVYDFPELFr	5	1	1	Q00955	M4(Oxidation); R17(Label:13C(6))	0		32600000	0.857	2	25.9	0	8.84e-09	5.36	2	2082.02	4.97	72.45	0
High	SLFVVGVDNVSSQQmHEVR	1	1	1	P05317	M15(Oxidation)	0		23600000	1.11	1		0	2.85e-09	5.36	2	2147.06	2.46	48.67	0
High	DIGTDEAILALATGFSAESSLFk	18	1	1	P47120	K23(Label:13C(6))	0		4450000	1.008	3	8.9	0	1.98e-09	5.36	3	2362.22	3.35	105.06	0
High	NASVEIVDEIISDYK	7	1	1	P07284		0		10200000	0.641	1		0	3.45e-08	5.36	2	1694.85	3.12	79.13	0
High	NPEEVEQVAEEAAAAEEGEEEEVk	7	1	1	B3LT19	K24(Label:13C(6))	0		243000000	1.264	1		0	1.48e-06	5.36	3	2621.18	5.72	61.18	0
High	YLAAYLLLNAAGNTPDATk	23	1	1	P05319	K19(Label:13C(6))	0		88500000	1.378	4	10.6	0	1.33e-10	5.36	2	1986.07	4.93	72.4	0
High	DPMGNNITFSGLANATDSAPTSk	3	1	1	P16861	K23(Label:13C(6))	0		28500000	0.97	1		0	3.52e-10	5.36	2	2315.1	2.4	56.37	0
High	LLPWFDGmLEADEAYFk	148	1	1	P14540	M8(Oxidation); K17(Label:13C(6))	0		787000000	0.916	13	23.3	0	5.3e-11	5.36	3	2066.99	3.32	85.65	0
High	ALTFFQDWLNENPELk	4	1	1	P16550	K16(Label:13C(6))	0		39200000	0.947	2	5.9	0	2.222e-06	5.36	2	1971.01	6.1	87.95	0
High	NQGVIQLDGFSQDDYNLIk	1	1	1	Q04636	K19(Label:13C(6))	0		14000000				0	9.08e-09	5.36	2	2173.09	3.56	67.22	0
High	STVAQLVQTLEQHDAMK	1	1	1	P07251		0		5370000	2.166	1		0	2.88e-08	5.36	2	1898.97	2.78	69.72	0
High	NEQASSVYSTQLLADIISEASK	9	1	1	P16861		0		78100000	0.912	2	1.1	0	7.57e-09	5.36	3	2354.19	7.5	88.2	0
High	NDALSLVATEFNTYk	2	1	1	P40850	K15(Label:13C(6))	0		6380000				0	2.52e-08	5.36	2	1691.87	4.28	71.37	0
High	VVVDADAVPLFIQLLYTGSVEVk	2	1	1	Q02821	K23(Label:13C(6))	0		852000	1.164	1		0	1.96e-08	5.36	3	2481.42	9.3	106.34	0
High	VAGENAPSIVFIDEIDAIGTk	5	1	1	P40327	K21(Label:13C(6))	0		19900000	1.062	2	5.6	0	1.087e-06	5.36	3	2165.16	5.55	81.61	0
High	TAGIQIVADDLTVTNPK	23	1	1	P00924		0		330000000	0.671	5	4	0	6.66e-08	5.36	2	1755.97	9.31	58.55	0
High	HVVFGEVVDGYDIVK	20	1	1	P14832		0		357000000	0.598	11	2.9	0	1.79e-08	5.35	2	1675.87	1.89	56.12	0
High	VTPEEADLGMIAYYFQK	7	1	1	P16862		0		9300000	0.719	4	16.4	0	2.2e-10	5.35	2	1974.96	5.2	83.22	0
High	EcDIVFSGLDADYAGAIEk	17	1	1	P13663	C2(Carbamidomethyl); K19(Label:13C(6))	0		76400000	1.695	5	4.7	0	1.29e-10	5.35	2	2078.98	3.86	66.57	0
High	SLEQIVNEYSTFSENK	5	1	1	P07262		0		154000000				0	1.995e-06	5.35	2	1887.9	3.89	66.83	0
High	TTLVANTSNMPVAAr	5	1	1	P17255	R15(Label:13C(6))	0		58600000	1.118	2	2.6	0	7.36e-09	5.35	2	1551.83	1.13	36.39	0
High	DANTGEEVTEDFVNDINVk	6	1	1	Q03690	K19(Label:13C(6))	0		21800000	1.484	2	3.1	0	5.23e-09	5.35	2	2114.99	2.61	63.86	0
High	LIILDEADAMTNAAQNALr	1	1	1	P38629	R19(Label:13C(6))	0		2040000	0.852	1		0	6.87e-11	5.35	2	2049.08	4.46	81.41	0
High	YTLENDPEEGADEATLQr	1	1	1	P25631	R18(Label:13C(6))	0		15000000	0.936	1		0	8.49e-10	5.35	2	2056.94	2.27	39.42	0
High	DVDVGEPIAYIADVDDDLATIk	10	1	1	P16451	K22(Label:13C(6))	0		8950000	0.924	2	44	0	3.55e-10	5.35	3	2353.18	2.08	88.15	0
High	IIPAIATTTSLVTGLVNLELYk	14	1	1	P22515	K22(Label:13C(6))	0		12700000	0.747	1		0	4.55e-10	5.35	2	2336.39	5.69	106.46	0
High	FDVGALmALHGEGSGEEk	5	2	2	B5VNY0;A6ZM02	M7(Oxidation); K18(Label:13C(6))	0		56400000				0	6.12e-08	5.35	2	1868.88	2.97	47.97	0
High	TQWEVSGYGDNVVGDNK	1	1	1	P31382		0		15000000	1.111	1		0	2.23e-08	5.34	2	1867.85	1.88	44.3	0
High	MFILDEADEMLSSGFK	13	1	1	A6ZQJ1		0		153000000	1.238	2	4.4	0	4.55e-09	5.34	2	1832.86	7.68	90.56	0
High	GcGVAATELGMLAGADr	3	2	2	P06208;Q12166	C2(Carbamidomethyl); R17(Label:13C(6))	0		32400000				0	3.37e-09	5.34	2	1654.81	6.19	57.42	0
High	ALQGATNEGYQNDINTIK	1	1	1	P38688		0		11300000	0.938	1		0	3.01e-08	5.34	2	1949.96	1.17	36.75	0
High	DLPSSIATNQEVFDFLEScAk	3	1	1	P39533	C19(Carbamidomethyl); K21(Label:13C(6))	0		6180000	2.424	2	4.4	0	5.85e-07	5.34	3	2377.15	6.94	82.82	0
High	YNVVYIIDEVQTGVGATGK	2	1	1	P17649		0		4290000	0.689	1		0	1.41e-09	5.34	2	2026.06	3.87	75.85	0
High	LATGANIVGNALIDPTAK	14	1	1	P41940		0		149000000	0.501	5	2.7	0	2.41e-09	5.34	2	1738.97	2.05	56.14	0
High	FEQASESEPTTVSYEIAGNSPNAEr	6	1	1	P00445	R25(Label:13C(6))	0		509000000	1.059	3	0.5	0	2.84e-08	5.34	3	2719.26	6.84	42.09	0
High	TGIWAGVDASQPPATVWADILNK	6	2	1	A6ZYI0		0		10500000	0.962	2	5.1	0	8.03e-10	5.34	2	2410.25	3.35	84.23	0
High	TLTDEHEADVNNDDIIANNAVEEIDr	3	1	1	P39704	R26(Label:13C(6))	0		53400000	1.335	2	3.5	0	1.85e-07	5.34	3	2931.36	0.6	52.64	0
High	EQEEEVDDEVVNDMFGGk	4	1	1	P05453	K18(Label:13C(6))	0		39500000	1.05	1		0	1.43e-09	5.34	2	2074.89	3.36	60.52	0
High	LQSHWSTFYQEQDFANIASQGFNLVR	5	1	1	P23776		0		93000000	0.475	3	19.4	0	1.584e-06	5.34	3	3086.49	4.61	78.96	0
High	IIGLDYHHPDFEQESK	7	1	1	P32589		0		82900000	0.733	4	11.6	0	5.08e-08	5.34	2	1927.94	9.42	42.19	0
High	MSSFGDFIALSNIVDVATAK	2	1	1	P54113		0		3220000	1.116	1		0	9.35e-09	5.34	2	2086.06	5.1	91.84	0
High	DTVIGDLQLDLADLLQNPVLDNQTAELR	3	1	1	Q03640		0		2920000	0.841	2	7.7	0	7.12e-07	5.34	3	3092.63	4.59	117.35	0
High	LYDPTESSMDELTGFLPTDTTGFIAIQAIr	9	1	1	P22768	R30(Label:13C(6))	0		27000000	2.621	4	10.2	0	1.66e-08	5.34	3	3308.65	3.37	93.56	0
High	DLEDIGAGDQGIMFGYATDETPEGLPLTILLAHK	12	1	1	P10659		0		28000000	0.709	4	1.2	0	1.88e-09	5.34	3	3600.8	5.03	92.79	0
High	SPVTVEDVGcTGALTALLR	4	1	1	P07245	C10(Carbamidomethyl)	0		35300000	1.189	2	1.9	0	9.45e-10	5.34	2	1959.03	3.3	72.45	0
High	LIEAFNEIAEDSEQFEk	4	1	1	P02829	K17(Label:13C(6))	0		47700000	0.537	1		0	1.03e-07	5.34	2	2017.98	5.41	68.79	0
High	SVASEDLGTIAYYFQK	13	1	1	P16861		0		36200000	0.934	5	1.7	0	5.82e-08	5.33	2	1791.89	8.2	73.21	0
High	NITWIAEcIAQNQR	2	1	1	P32366	C8(Carbamidomethyl)	0		8830000	1.004	2	14.7	0	8.44e-07	5.33	2	1716.86	5.9	62.96	0
High	YVRPPPMLTSPNDFPNWVK	4	12	2	P0C2I8;P0C2I9		0		68200000				0	3.25e-11	5.33	3	2258.14	-2.96	66.33	0
High	VVNVAVIGAGVVGSAFLDQLLAMk	2	1	1	P31116	K24(Label:13C(6))	0		242000	1.13	1		0	5.83e-12	5.33	3	2377.37	5.41	109.99	0
High	DLEEVINSEETEILSAIESDSNk	4	1	1	Q12080	K23(Label:13C(6))	0		1860000	0.927	1		0	2.986e-06	5.33	2	2570.25	7.52	101.15	0
High	ALDDFGVDYIELTSPVASEQSr	17	2	2	P48570;Q12122	R22(Label:13C(6))	0		53000000				0	4.8e-09	5.33	3	2418.19	5.72	74.28	0
High	LLGAPSEGGSSVFEVTYFk	8	1	1	P04802	K19(Label:13C(6))	0		106000000	1.147	3	10.1	0	3.04e-09	5.33	2	1994.03	2.23	69.64	0
High	FELTAVNPVYVFGPQMFDK	5	1	1	Q12068		0		12600000	0.286	3	1.3	0	3.99e-08	5.33	2	2202.1	3.08	88.76	0
High	VSPSNVDVVLESLEVQTk	2	1	1	P25655	K18(Label:13C(6))	0		4400000	1.193	1		0	6.14e-09	5.33	2	1949.06	2.26	72.16	0
High	SNEDAGTAVVATNIESK	2	1	1	Q01852		0		21800000				0	4.67e-10	5.33	2	1705.83	0.67	30.89	0
High	FANILESATLNTVQQDGIMTK	1	1	1	P21954		0		5980000	2.798	1		0	5.22e-08	5.33	2	2294.18	4.02	70.98	0
High	DAFLEATSEDEIISR	8	1	1	P16861		0		44300000	0.912	1		0	5.7e-08	5.33	2	1695.81	1.96	55.83	0
High	TVAGGAYTVSTAAAATVR	51	1	1	P0CX25		0		57400000	1.215	3	3.7	0	1.82e-11	5.33	2	1666.88	5.32	40.96	0
High	STLIEPTSGNTGIGLALIGAIk	16	1	1	P32582	K22(Label:13C(6))	0		33000000	1.107	5	3.1	0	8.57e-10	5.33	2	2132.23	2.47	78.7	0
High	AEPDmDTSFVGLTGGQIFNEMMSr	3	1	1	P07342	M5(Oxidation); R24(Label:13C(6))	0		6480000	1.597	2	3	0	5.24e-07	5.33	3	2655.19	1.94	82.63	0
High	kFEENVSVDDTTATPk	6	1	1	P07260	K1(Label:13C(6)); K16(Label:13C(6))	0		68700000				0	1.26e-07	5.33	2	1792.9	0.97	26.61	1
High	AAEAGETGAATSATEGDNNNNAAAGDkk	1	1	1	A6ZXP4	K27(Label:13C(6)); K28(Label:13C(6))	0		48700000	0.943	1		0	8.63e-10	5.33	3	2618.2	1.48	16.52	1
High	DWDVLATAGNTNAWESTLR	7	1	1	P53090		0		10700000	1.972	2	4.2	0	8.21e-09	5.33	2	2120.01	3.46	74.96	0
High	DIFSNDELLSDAYDAk	19	1	1	P35691	K16(Label:13C(6))	0		364000000	1.304	3	49	0	2.37e-07	5.33	2	1821.86	4.04	66.82	0
High	NEETDATFSNSLVEQIVYALK	15	1	1	Q07551		0		6590000	0.72	8	3.6	0	2.83e-08	5.33	2	2371.18	6.63	96.51	0
High	VNLDTDcQYAYLTGIr	33	1	1	P14540	C7(Carbamidomethyl); R16(Label:13C(6))	0		1630000000	0.978	7	23.5	0	2.45e-09	5.32	2	1907.93	3.23	57.54	0
High	ANYFLDQIVSSADQDIDSr	4	2	1	A6ZRK4	R19(Label:13C(6))	0		20800000	1.561	1		0	6.31e-10	5.32	3	2163.04	4.3	76.53	0
High	SPLISGIDDEDFDEDVR	3	1	1	Q08647		0		13300000	1.064	1		0	2.92e-10	5.32	2	1921.87	2.98	57.79	0
High	mVLSGEGSDEIFGGYLYFAQAPSAAEFHTESVQr	9	2	2	P49089;P49090	M1(Oxidation); R34(Label:13C(6))	0		83900000				0	1.9e-07	5.32	3	3715.74	2.36	77.13	0
High	SPLISGIDDEDFDEDVr	2	1	1	Q08647	R17(Label:13C(6))	0		13900000				0	2.17e-10	5.32	2	1927.89	4.12	57.78	0
High	LSALQDNDITSFDDIFFk	3	1	1	P53276	K18(Label:13C(6))	0		6840000				0	3.37e-08	5.32	2	2095.05	6	85.05	0
High	WIDYmQNLLEVSSTDK	4	1	1	P46672	M5(Oxidation)	0		6140000	1.301	2	1.5	0	2.21e-07	5.32	2	1957.93	2.47	61.61	0
High	NDSLSGAVIAAIMQEAGLr	4	1	1	P33298	R19(Label:13C(6))	0		3730000	1.298	2	39.7	0	1.83e-09	5.32	2	1922.02	3.28	96.21	0
High	FLLNVGALNYDNATGSVTNDYVTALDAASK	3	1	1	P39692		0		21300000	0.824	2	10.7	0	6.21e-08	5.32	3	3117.54	1.16	81.8	0
High	FELTAVNPVYVFGPQmFDK	4	1	1	Q12068	M16(Oxidation)	0		13200000	0.317	2	22.8	0	1.354e-06	5.32	2	2218.1	4.69	80.85	0
High	VVVATSSSLLHTPVDLNNETK	17	1	1	P05694		0		847000000	0.757	9	3.7	0	2.86e-08	5.32	2	2224.19	3.02	51.13	0
High	VYYFQGGNNELGTAVGk	17	1	1	P14120	K17(Label:13C(6))	0		288000000	1.097	3	3.4	0	1.49e-09	5.32	2	1822.91	3.3	47.93	0
High	YPIEHGIVTNWDDMEK	4	2	2	P60712;P60011		0		53600000				0	3.02e-08	5.32	2	1946.9	1.47	52.3	0
High	DNIFYSYVSDVSGNYEGk	2	1	1	Q03690	K18(Label:13C(6))	0		17300000				0	1.43e-08	5.32	2	2062.94	4.15	70.73	0
High	HNVIDLVGNTPLIALK	5	1	1	P32582		0		17300000	1.015	2	5.6	0	2.03e-08	5.31	2	1717.01	2.85	69.8	0
High	EKVEEQEQQQQQIIK	6	1	1	P38701		0		265000000	1.291	4	11.5	0	4.658e-06	5.31	2	1884.97	-0.32	20.06	1
High	WAmVVENGIVTYAAk	4	1	1	P38013	M3(Oxidation); K15(Label:13C(6))	0		5630000	0.524	1		0	3.6e-08	5.31	2	1673.87	4.31	53.29	0
High	FQAVGEAYQVLSDPGLr	1	1	1	P39101	R17(Label:13C(6))	0		8680000	1.088	1		0	4.97e-09	5.31	2	1855.97	2.18	63.93	0
High	HEAAEALGAIASPEVVDVLK	3	1	1	P47120		0		27600000	0.966	1		0	1.84e-09	5.31	2	2019.08	2.08	63.95	0
High	TFTTAETITNANTAk	16	1	1	P12709	K15(Label:13C(6))	0		145000000	0.708	4	3	0	9.7e-09	5.31	2	1589.81	1.46	32.08	0
High	ENPLSDIDFENLDEVNk	1	1	1	P17629	K17(Label:13C(6))	0		1090000	0.88	1		0	4.63e-08	5.31	2	1996.95	4.05	67.63	0
High	VDTIDDPEMLELVEMEMR	4	1	1	P02992		0		3380000				0	2.61e-09	5.31	2	2165	7.01	83.23	0
High	TMLELLNQLDGFDDR	4	1	1	P40327		0		11500000	1.016	2	1.8	0	2.86e-07	5.31	2	1779.87	5.31	87.06	0
High	VENIISWGYGTPGAGAYDYIK	5	1	1	Q06252		0		27700000	0.622	3	3.1	0	4.58e-09	5.31	2	2274.11	2.54	70.58	0
High	MSSFGDFIALSNIVDVATAk	2	1	1	P54113	K20(Label:13C(6))	0		3400000	1.114	1		0	1.41e-08	5.31	2	2092.09	6.09	91.85	0
High	IADLFFSQNHIQQGTSLLLDALK	3	1	1	P22137		0		76700000	0.931	2	4.5	0	5.504e-05	5.31	2	2572.39	3.2	86.66	0
High	GVGVFGNNAQDSGISPSVWr	1	1	1	P00958	R20(Label:13C(6))	0		20000000	1.193	1		0	9.88e-09	5.3	2	2053.03	2.94	60.65	0
High	MPIELYNGDDWIGLYk	2	1	1	P05374	K16(Label:13C(6))	0		7440000	1.417	1		0	4.81e-09	5.3	2	1932.96	2.8	77.18	0
High	NNDDGELGFLILDAVLck	3	1	1	P26755	C17(Carbamidomethyl); K18(Label:13C(6))	0		1450000	0.905	2	20.2	0	2.91e-10	5.3	2	2012.02	2.99	100.68	0
High	TLMELLTQMDGFDNLGQTk	5	1	1	P53549	K19(Label:13C(6))	0		3120000	0.871	2	7.6	0	2.03e-08	5.3	2	2161.07	5.36	90.76	0
High	TDPIGDEEQSINDTIFK	4	1	1	P09436		0		46800000	1.264	2	4.9	0	2.79e-09	5.3	2	1921.91	4.83	61.94	0
High	YQGAEIQIVDLPGIIYGASQGK	3	1	1	P53295		0		5900000	0.882	1		0	1.17e-09	5.3	3	2320.22	1.63	84.05	0
High	FPAYLQQLSmESNGk	2	1	1	P12709	M10(Oxidation); K15(Label:13C(6))	0		11500000	0.67	1		0	1.015e-06	5.3	2	1734.85	3.6	55.35	0
High	GYLrPETAQGQFLNFNk	4	1	1	P38088	R4(Label:13C(6)); K17(Label:13C(6))	0		9160000	1.255	2	9.4	0	2.56e-08	5.3	3	1995.05	2.51	51.75	0
High	SQESQELLTDIMDNEK	1	1	1	Q03254		0		1540000	0.882	1		0	6.17e-08	5.3	2	1879.87	5.33	62.32	0
High	ELYGNIVMSGGTTMFPGIAEr	12	1	1	P60011	R21(Label:13C(6))	0		52300000	1.246	5	3.1	0	1.91e-07	5.3	2	2249.11	2.74	73.18	0
High	VLGMEEYAEALVGEVGcGLNVEQR	1	1	1	P32568	C17(Carbamidomethyl)	0		2040000	1.095	1		0	2.09e-09	5.3	3	2622.26	2.65	91.1	0
High	TAEQLENLNIQDDQK	5	1	1	P04147		0		230000000	1.147	1		0	2.34e-07	5.3	2	1758.85	2.35	40.07	0
High	ISYAIYmSGGDVLLNVLSk	1	1	1	P17255	M7(Oxidation); K19(Label:13C(6))	0		631000	1.12	1		0	2.44e-09	5.3	2	2065.11	5.43	80.63	0
High	WIDYmQNLLEVSSTDk	3	1	1	P46672	M5(Oxidation); K16(Label:13C(6))	0		7200000	1.208	1		0	4.91e-07	5.3	2	1963.95	4.2	61.87	0
High	ILSLEPLNIETENSDPQLk	3	3	1	A6ZZY0	K19(Label:13C(6))	0		14500000	1.061	1		0	3.33e-09	5.3	2	2159.16	1.93	65.48	0
High	VVGEESSSGLSDAFVSGILNEIK	2	1	1	P32179		0		32600000				0	1.51e-08	5.3	2	2337.19	2.84	87.19	0
High	SLQDIIAILGMDELSEQDK	5	1	1	P00830		0		6660000	3.001	1		0	6.84e-08	5.3	2	2118.08	8.15	95.57	0
High	YDNGVIIAADNLGSYGSLLr	2	1	1	P30657	R20(Label:13C(6))	0		7490000	1.01	2	6.9	0	7.77e-10	5.3	2	2117.11	4.27	74.82	0
High	VTVLGAGGGIGQPLSLLLk	5	1	1	P17505	K19(Label:13C(6))	0		29900000	2.257	1		0	2.87e-11	5.3	2	1799.12	6.07	83.19	0
High	TEQDDILETEASPAK	2	1	1	P17891		0		14500000	0.892	1		0	6.25e-08	5.29	2	1646.78	1.88	36.52	0
High	MDLIDLDEDEIDAEVLDSLGVTmDNFR	2	1	1	P25694	M23(Oxidation)	0		1040000				0	1.23e-07	5.29	3	3099.41	3.96	99.38	0
High	TNVVQSVLAQWVLQk	3	1	1	P32368	K15(Label:13C(6))	0		4260000	1.057	2	9.4	0	5.47e-08	5.29	3	1719	4.24	86.94	0
High	mDSLVSSVVSLFEVATGK	2	1	1	P38795	M1(Oxidation)	0		1310000	1.045	2	9.9	0	2.13e-10	5.29	2	1884.97	4.36	106.07	0
High	EVTAALENAAVGLVAGGk	11	1	1	P25087	K18(Label:13C(6))	0		44200000	1.164	3	8.9	0	5.17e-10	5.29	2	1675.94	3.72	66.17	0
High	LDEDSDALDLLQSK	2	1	1	P11745		0		11700000	1.026	1		0	4.68e-08	5.29	2	1561.77	4.03	56.59	0
High	IQAAEAELDLVTDMFNK	6	1	1	P87108		0		23200000	1.183	2	4.8	0	7.93e-10	5.29	2	1907.95	4.44	83.19	0
High	LISEQHQAmLSGDTNLVQQQQSAFNFFNSR	1	1	1	P11075	M9(Oxidation)	0		4340000	1.006	1		0	0.0005684	5.29	3	3454.66	4.57	65.7	0
High	GLLSATQFTQPALTLmEk	5	1	1	P07149	M16(Oxidation); K18(Label:13C(6))	0		14400000	1.394	2	0.5	0	2.21e-09	5.29	2	1971.07	5.86	65.82	0
High	TLQEGQSEDPNFADSR	3	1	1	P32602		0		46300000	0.771	1		0	5.92e-08	5.29	2	1793.8	0.89	29.96	0
High	AAQDSFAANWGVmVSHR	172	1	1	P00925	M13(Oxidation)	0		36800000	0.926	9	19.2	0	5.84e-09	5.29	2	1862.87	5.54	48.09	0
High	IEIDSFVDGIDLSETLTr	7	1	1	P16474	R18(Label:13C(6))	0		31700000	0.805	1		0	8.06e-09	5.29	2	2029.05	5.19	81.17	0
High	IVNEEFDQLEEDTPVYK	3	1	1	P52553		0		11200000	1.054	1		0	7.43e-08	5.29	2	2067.99	4.76	56.71	0
High	IWcFGPDGNGPNLVIDQTK	12	1	1	P32324	C3(Carbamidomethyl)	0		331000000	1.341	3	1.6	0	3.11e-08	5.29	2	2131.04	6.11	66.87	0
High	SVDELLTFIEGDSSNSk	6	1	1	Q03690	K17(Label:13C(6))	0		5250000	1.568	2	59.1	0	6.94e-07	5.29	2	1846.91	4.96	79.89	0
High	ILATLQGLEAVNAVLESTPDTPSPLIAVNENK	24	1	1	P16862		0		48300000	0.766	8	4.6	0	1.92e-07	5.29	4	3317.8	4.94	92.8	0
High	DTEFIELYENFLSTTVk	10	1	1	P16861	K17(Label:13C(6))	0		9250000	1.185	2	4.8	0	7.56e-09	5.29	2	2055.04	6.15	95.71	0
High	VVDTPITEYGFTGLAVGAALk	10	1	1	P32473	K21(Label:13C(6))	0		15300000	1.227	2	4.6	0	3.6e-10	5.29	2	2128.17	5.32	77.04	0
High	IEAALSDALAALQIEDPSADELRK	24	2	2	P11484;P40150		0		499000000				0	1.14e-09	5.28	3	2539.33	2.01	76.75	1
High	TDLFADLDPSQYFETr	9	1	1	P15180	R16(Label:13C(6))	0		126000000	1.363	3	2.3	0	3.02e-08	5.28	2	1923.92	5.37	81.79	0
High	DVGVAVVESPGYLGQALLDQFAK	8	1	1	P53598		0		33400000	0.944	2	4.4	0	1.4e-07	5.28	2	2376.26	4.63	93.84	0
High	FQYIAISQSDADSEScK	22	1	1	P38013	C16(Carbamidomethyl)	0		575000000	1.149	5	6.7	0	1.1e-10	5.28	2	1948.87	3.72	43.61	0
High	RNEYQLLDIDDGFLSLMNmDGDTK	6	1	1	P23301	M19(Oxidation)	0		80000000	0.886	2	7.9	0	5.16e-07	5.28	3	2819.31	6.64	83.57	1
High	TQLTGLQDDINEFLTGR	3	1	1	P46984		0		4550000	0.898	2	6	0	1.27e-08	5.28	2	1920.97	3.88	84.36	0
High	TVQVQHPQLPPITYPIHNQFFK	2	1	1	P40483		0		6280000	0.814	2	19.6	0	2.83e-09	5.28	3	2632.41	1.51	63.14	0
High	FSQVFHLIPDGNSYYVFNDIFr	4	1	1	P33331	R22(Label:13C(6))	0		19800000	1.249	2	7.7	0	1.13e-08	5.28	3	2684.33	3.46	87.38	0
High	IVQDISQLTLLETSSLINELk	12	1	1	P53163	K21(Label:13C(6))	0		37500000	0.931	4	4.7	0	7.31e-08	5.28	3	2363.35	6.07	94.31	0
High	mFPTEEQPLASALLQFSDVQAK	6	1	1	P40531	M1(Oxidation)	0		10000000	0.312	2	314	0	3.1e-08	5.28	3	2466.24	9	82.74	0
High	STIAcALEQLLLQK	9	1	1	Q02196	C5(Carbamidomethyl)	0		36800000	0.734	3	7.5	0	2.27e-07	5.28	3	1587.88	4.43	90.01	0
High	LEDVDDDDIEEESTSSK	2	1	1	Q12176		0		19000000	1.054	1		0	1.98e-09	5.27	2	1925.8	1.32	32.53	0
High	SHDQLLQESNQSMNQAQQSLSNr	1	1	1	Q03390	R23(Label:13C(6))	0		16600000	1.04	1		0	7.71e-09	5.27	3	2649.24	0.49	40.49	0
High	LQNTDLNELTDETQSILAQIk	9	1	1	P15625	K21(Label:13C(6))	0		25100000	1.097	5	1.2	0	2.3e-08	5.27	2	2393.27	6.24	86.02	0
High	TcFYAEQGGQEYDTGK	3	1	1	P40825	C2(Carbamidomethyl)	0		41300000	1.266	1		0	6.11e-08	5.27	2	1853.77	0.38	30.73	0
High	NYTYLATENISLADLVAASIFTr	3	1	1	P29547	R23(Label:13C(6))	0		1370000	0.996	1		0	3.98e-08	5.27	3	2552.36	8.94	102.05	0
High	TTIDNVTETGDDIIVEEr	3	2	1	B5VTQ8	R18(Label:13C(6))	0		6580000				0	7.91e-10	5.27	2	2026	4.44	52.15	0
High	IVVcNPELESLINDSNR	2	1	1	P32074	C4(Carbamidomethyl)	0		14100000	1.268	2	15.8	0	2.1e-10	5.27	2	1971.99	2.73	64.19	0
High	TILEDGPESELLEPLYEr	13	1	1	P40024	R18(Label:13C(6))	0		20900000	1.157	2	0.6	0	5.38e-09	5.27	2	2109.08	3.8	74.84	0
High	GcIISETGITSEQVADISSAk	9	1	1	P07262	C2(Carbamidomethyl); K21(Label:13C(6))	0		22400000	1.788	3	8.4	0	4.94e-10	5.27	2	2172.1	9.87	53.05	0
High	YLIENFSAQLQNPEGk	2	1	1	P49723	K16(Label:13C(6))	0		61400000				0	3.86e-09	5.27	2	1856.95	1.73	59.5	0
High	DTSTSADAEASEDQNK	1	4	1	A6ZRR2		0		3850000	0.464	1		0	4.2e-09	5.27	2	1668.69	5.18	15.51	0
High	DISEARPDITHQcLLTLLDSPINK	3	1	1	Q06287	C13(Carbamidomethyl)	0		11700000	0.972	2	7.4	0	7.65e-09	5.27	3	2749.43	3.07	70.7	0
High	NQAAMNPANTVFDAK	14	1	1	P10592		0		590000000	0.971	5	9.6	0	5.73e-07	5.27	2	1591.76	6.64	42.22	0
High	TAGIQIVADDLTVTNPAr	47	1	1	P00925	R18(Label:13C(6))	0		2850000000	0.963	9	15.9	0	6.87e-08	5.27	2	1861.01	1.02	59.68	0
High	DIEEEGDSIPLEQSTNGK	2	1	1	Q05506		0		14100000	1.405	1		0	2.42e-07	5.27	2	1960.9	2.78	42.04	0
High	LNLILDDGGDLTTLVHEK	11	1	1	P39954		0		461000000	1.134	5	4.7	0	2.74e-10	5.27	2	1966.05	2.92	68.19	0
High	TAQLSLQDYLNQQANNQFNk	14	1	1	P39015	K20(Label:13C(6))	0		236000000	1.145	2	4.4	0	1.73e-07	5.27	3	2344.17	3.32	60.07	0
High	EEEAkEEsDDDmGFGLFD	6	1	1	P02400	K5(Label:13C(6)); S8(Phospho); M12(Oxidation)	0	S(8): 100.0	32800000	1.028	1		0	0.0001498	5.27	2	2164.8	4.35	63.08	1
High	EMIQEVIVEEDLEPFEASk	5	1	1	P19097	K19(Label:13C(6))	0		34500000	1.578	2	0.7	0	6.74e-07	5.27	2	2241.11	5.48	75.95	0
High	IQIVGADPFGSILAQPENLNk	13	1	1	P32582	K21(Label:13C(6))	0		55600000	1.079	7	1.6	0	9.21e-09	5.27	2	2230.22	1.37	75.84	0
High	IVQDISQLTLLETSSLINELK	20	1	1	P53163		0		41900000	0.928	5	3.7	0	2.15e-08	5.27	2	2357.33	5.05	94.59	0
High	NVEVVALNDPFISNDYSAYMFK	22	1	1	P00358		0		159000000	0.62	7	8.6	0	2.23e-07	5.26	3	2536.23	7.98	82.06	0
High	MVIGADYDNkPVTVEDIGcTGALTALLr	1	1	1	P09440	K10(Label:13C(6)); C19(Carbamidomethyl); R28(Label:13C(6))	0		11400000	1.663	1		0	4.81e-08	5.26	3	3004.57	6.5	76.92	0
High	EIDSTDNFEGFQLLHSVAGGTGSGLGSNLLEALcDR	2	1	1	P53378	C34(Carbamidomethyl)	0		2880000	0.863	1		0	5.82e-07	5.26	3	3779.8	5.18	91.31	0
High	GNYPINAVTTMAETAVIAEQAIAYLPNYDDmR	72	1	1	P00549	M31(Oxidation)	0		142000000	0.899	17	4.1	0	1.471e-05	5.26	4	3531.69	4.55	108.03	0
High	TAEEELSSGGEQSPENEDDNNSK	1	1	1	P36046		0		22600000	0.861	1		0	5.27e-07	5.26	2	2466.01	1.83	22.42	0
High	LSLHEPYTVEGVSPDDLMLTAcLAASr	7	1	1	P05030	C22(Carbamidomethyl); R27(Label:13C(6))	0		390000000	1.124	2	6.1	0	5.61e-07	5.26	3	2951.48	5.63	75.61	0
High	LPSSSPHSQAPSGHTASSSTNTSSTTR	8	1	1	P39940		0		17900000	0.835	6	3.3	0	3.43e-08	5.26	3	2670.25	5.28	15.64	0
High	ADTGIAVEGATDAAR	10	1	1	P05030		0		292000000	0.997	3	0.3	0	1.2e-07	5.26	2	1417.7	4.54	30.27	0
High	AmDYVLDDNADEGLALLDESDAK	2	2	1	A6ZZY2	M2(Oxidation)	0		3190000	0.775	2	3.1	0	1.9e-08	5.26	2	2499.12	3.87	67.01	0
High	LSLHEPYTVEGVSPDDLMLTAcLAASR	10	1	1	P05030	C22(Carbamidomethyl)	0		364000000	1.058	4	10.7	0	1.241e-05	5.26	3	2945.45	3.52	76.11	0
High	MPIELYNGDDWIGLYK	3	1	1	P05374		0		5340000				0	1e-08	5.26	2	1926.93	1.91	77.24	0
High	EIDPSQTTQLAGMDVEDALDk	9	1	1	P19097	K21(Label:13C(6))	0		84700000	1.479	3	1.3	0	1.64e-09	5.26	3	2282.1	6.88	63.14	0
High	IGPVVAFTHNSTGPFVTQNK	4	1	1	Q04869		0		26600000	0.931	2	2.8	0	3.18e-07	5.25	2	2114.11	1.77	52.83	0
High	TFTDcFNcLPIAAIIDEk	5	1	1	P32598	C5(Carbamidomethyl); C8(Carbamidomethyl); K18(Label:13C(6))	0		27700000	1.056	3	0.1	0	3.06e-09	5.25	2	2134.05	8.78	85.59	0
High	KDDAENVEINIPEDDAETK	3	1	1	Q12118		0		53400000	1.046	1		0	3.06e-08	5.25	2	2144.99	1.87	39.81	1
High	IANPGcYATGSQLTISPLTk	2	1	1	Q01217	C6(Carbamidomethyl); K20(Label:13C(6))	0		8480000	6.273	2	10.6	0	3.28e-08	5.25	2	2098.1	3.38	54.06	0
High	VGEGPFPTEQLNENGEk	3	2	1	A6ZRM0	K17(Label:13C(6))	0		30300000	2.536	1		0	6.2e-09	5.25	2	1850.89	2.29	39.87	0
High	ILIDGIDEMVAPLTEK	3	1	1	P43616		0		6770000	1.486	2	10.7	0	3.19e-10	5.25	2	1756.95	2.86	75.99	0
High	IISVLAGGNELDSTSSLSPFk	1	1	1	P38878	K21(Label:13C(6))	0		3500000	0.8	1		0	1.49e-10	5.25	2	2141.15	3.8	70.46	0
High	LASAGATEVQIDEPVLVLDLPANAQAAIK	43	1	1	P05694		0		343000000	0.742	7	2.7	0	3.47e-08	5.25	3	2917.61	8.53	80.64	0
High	ASELDQFWQEYSSVFK	1	1	1	P38985		0		5400000	1.012	1		0	3.2e-07	5.25	2	1963.91	2.47	88.13	0
High	IAVMTSGGDSPGmNAAVR	7	1	1	P16861	M13(Oxidation)	0		15700000	0.939	2	4.3	0	9.71e-11	5.25	2	1749.83	2.04	30.69	0
High	EGALLTDEVDLENVDASk	2	1	1	Q06146	K18(Label:13C(6))	0		27100000	1.3	1		0	3.39e-09	5.25	2	1923.95	0.84	55.92	0
High	GLAFVTFSSEEVAEQALR	4	1	1	Q04067		0		2950000	1.176	3	0	0	1.66e-09	5.25	2	1954	5.38	74.53	0
High	kAEETIAWLDSNTTATk	15	1	1	P10592	K1(Label:13C(6)); K17(Label:13C(6))	0		89100000	1.076	6	2.4	0	1.05e-07	5.25	2	1890.99	4.18	46.45	1
High	GEGFMVVTATGDNTFVGR	4	1	1	P05030		0		36700000				0	1.47e-07	5.25	2	1857.89	4.32	58.74	0
High	RPGADSDIGGFGGLFDLAQAGFR	5	1	1	P07244		0		21300000				0	1.35e-12	5.25	3	2324.15	4.17	82.55	0
High	VDFIHPGYGFLSENSEFADk	4	1	1	P32327	K20(Label:13C(6))	0		58700000	1.718	3	3.6	0	7.35e-10	5.24	3	2278.08	0.56	66.52	0
High	AIEPETFTQLVSSSLYER	6	1	1	P25451		0		41500000	0.98	3	2.3	0	5.79e-09	5.24	2	2070.05	4.51	78.54	0
High	VVAQVEDAVNNTQQADLk	6	1	1	A6ZN26	K18(Label:13C(6))	0		22300000	1.117	2	1.3	0	9.28e-10	5.24	2	1948.01	1.58	38.25	0
High	ISYAIYmSGGDVLLNVLSK	2	1	1	P17255	M7(Oxidation)	0		573000				0	1.94e-08	5.24	2	2059.09	3.6	80.41	0
High	GVLGYTEDAVVSSDFLGDSNSSIFDAAAGIQLSPK	151	1	1	P00358		0		872000	0.789	3	19.5	0	1.038e-05	5.24	3	3530.74	5.95	93.74	0
High	GTVSDDISSLLQESLGSMPFr	3	1	1	Q04599	R21(Label:13C(6))	0		1150000	0.876	1		0	1.37e-08	5.24	3	2245.12	5.75	99.3	0
High	DANTGEEVTEDFVNDINVK	4	1	1	Q03690		0		15200000				0	4.11e-08	5.24	2	2108.97	5.68	64.06	0
High	DVSDGENYTILLNQLDPALcSk	7	1	1	P32599	C20(Carbamidomethyl); K22(Label:13C(6))	0		13900000	1.258	1		0	4.83e-11	5.24	3	2471.22	6.56	79.76	0
High	DPNDFDFDIDDLINEDELDEr	2	1	1	Q07541	R21(Label:13C(6))	0		3400000				0	8.16e-08	5.24	2	2560.1	2.69	84.74	0
High	MVIGADYDNKPVTVEDIGcTGALTALLR	1	1	1	P09440	C19(Carbamidomethyl)	0		6890000				0	2.01e-09	5.24	3	2992.52	2.11	76.94	0
High	AAQDSFAANWGVMVSHr	407	1	1	P00925	R17(Label:13C(6))	0		196000000	0.905	6	4.5	0	1.51e-08	5.24	2	1852.89	4.15	57.07	0
High	DYELFLQELEEDAELr	1	1	1	P38861	R16(Label:13C(6))	0		890000	1.214	1		0	1.43e-07	5.24	2	2017.98	3.42	89.51	0
High	EmIQEVIVEEDLEPFEASK	2	1	1	P19097	M2(Oxidation)	0		13800000				0	1.77e-07	5.24	2	2251.08	3.54	69.74	0
High	MFILDEADEMLSSGFk	16	1	1	A6ZQJ1	K16(Label:13C(6))	0		181000000	1.22	4	3.7	0	1.44e-09	5.24	2	1838.87	3.95	91.61	0
High	ATDGGAHGVINVSVSEAAIEASTr	43	1	1	P00330	R24(Label:13C(6))	0		34200000	0.685	1		0	1.21e-09	5.24	2	2318.17	2.56	51.52	0
High	EKEEFQDSILEDLDLLGIK	6	1	1	P46655		0		4460000	1.181	1		0	1.85e-07	5.24	3	2234.15	4.84	90.25	1
High	EmAFNLLGLLTPEVVELcQK	4	1	1	P19097	M2(Oxidation); C18(Carbamidomethyl)	0		9950000	1.538	3	8.4	0	2.8e-09	5.23	2	2320.2	4.35	98.08	0
High	VVNQLLTEmDGMNAk	2	1	1	P25694	M9(Oxidation); K15(Label:13C(6))	0		9560000	1.02	1		0	3.06e-07	5.23	2	1684.84	1.34	39.85	0
High	NQAAmNPSNTVFDAK	15	1	1	P10591	M5(Oxidation)	0		200000000	0.402	4	5.3	0	6.67e-08	5.23	2	1623.75	2.4	29.68	0
High	SQEIFENQDSSVFQLVGK	6	1	1	P17967		0		84200000	0.853	3	8.8	0	1.14e-09	5.23	2	2055.01	3.07	66.58	0
High	ILVISNPVNSLVPIAVETLK	9	1	1	P32419		0		16100000	0.713	4	7	0	8.26e-09	5.23	2	2119.28	1.94	89.31	0
High	YTLENDPEEGADEATLQR	2	1	1	P25631		0		16200000				0	1.38e-11	5.23	2	2050.92	2.21	39.6	0
High	TMLELLNQLDGFSSDDr	3	1	1	P33297	R17(Label:13C(6))	0		14600000	1.282	1		0	4.84e-08	5.23	2	1959.95	4.97	86.07	0
High	SmIWNSDLVETLELQNLLTcASQTAVSAANr	1	1	1	Q00711	M2(Oxidation); C20(Carbamidomethyl); R31(Label:13C(6))	0		4890000	2.536	1		0	1.641e-05	5.23	3	3457.73	6.39	96.45	0
High	SSEGAQFVTGFGGIGAmLR	3	1	1	P12385	M17(Oxidation)	0		7000000	0.949	1		0	5.93e-11	5.23	2	1900.93	3.08	64.67	0
High	EYNLEEYDDEEIADNEGGK	2	1	1	P21304		0		19400000	0.769	1		0	4.43e-08	5.23	2	2231.91	2.19	45.44	0
High	GPAYPSNSDYDIIDEcLDLFR	5	1	1	Q05933	C16(Carbamidomethyl)	0		20500000	0.87	2	8.1	0	2.165e-05	5.23	2	2460.12	5.7	81.63	0
High	EMIQEVIVEEDLEPFEASK	1	1	1	P19097		0		22300000				0	1.49e-07	5.23	2	2235.09	5.87	75.84	0
High	GILFVGSGVSGGEEGAr	18	1	1	P38720	R17(Label:13C(6))	0		252000000	0.985	3	1.6	0	2.58e-08	5.23	2	1597.83	3.36	52.17	0
High	kDEAIPELVEGQTFDADVE	11	1	1	A6ZWL1	K1(Label:13C(6))	0		305000000	1.111	3	8.2	0	1.896e-05	5.23	2	2111.02	5.63	61.25	1
High	IITLLGMQNYAEALVGk	1	1	1	Q02785	K17(Label:13C(6))	0		2260000	5.857	1		0	6.63e-09	5.23	2	1840.04	0.85	87.7	0
High	GYLVAMTGDGVNDAPSLK	13	1	1	P05030		0		366000000	1.066	2	9.4	0	3.04e-08	5.22	2	1807.89	-1.28	53.43	0
High	NELAIQEAMELYNK	2	1	1	Q12460		0		13200000	1.331	1		0	2.515e-06	5.22	2	1665.82	2	63.77	0
High	LHAVTIDNVAEANFFk	13	1	1	A6ZWL1	K16(Label:13C(6))	0		109000000	1.148	7	1.5	0	1.03e-10	5.22	2	1794.96	4.31	61.33	0
High	SELIDAFGFLGGNAFmK	1	1	1	P31412	M16(Oxidation)	0		1920000				0	2.76e-09	5.22	2	1832.89	2.99	84.03	0
High	QGELLEAFGSGTAAVVSPIK	4	1	1	P38891		0		15000000	1.633	2	1.2	0	2.95e-08	5.22	2	1974.06	4.1	70.49	0
High	TLMELLTQMDGFDNLGQTK	4	1	1	P53549		0		3830000				0	5.1e-08	5.22	2	2155.05	4.52	90.75	0
High	AIAVmTSGGDAPGMNSNVR	2	1	1	P16862	M5(Oxidation)	0		6900000	0.756	1		0	5.81e-11	5.22	2	1863.87	1.67	30.87	0
High	IEIDSFVDGIDLSETLTR	7	1	1	P16474		0		40000000	0.831	2	2.4	0	7.06e-10	5.22	2	2023.04	6.23	81.79	0
High	RLPDSALDLVDIScAGVAVAR	4	1	1	P31539	C14(Carbamidomethyl)	0		16300000	0.886	2	4.6	0	1.13e-07	5.22	3	2198.16	2.16	68.97	1
High	TSEVGDEINPYGLNEVDDFASk	1	1	1	Q12136	K22(Label:13C(6))	0		5220000	0.826	1		0	1.84e-06	5.22	2	2405.12	4.24	61.05	0
High	mSANISETTAMITDIATAPAEIDR	38	1	1	P06169	M1(Oxidation)	0		95000000	0.959	8	5.8	0	5.86e-06	5.22	2	2538.21	3.37	76.09	0
High	VGVQVAAQHNTSVFYGLPQEK	7	1	1	A6ZWL1		0		47100000	0.968	2	27.8	0	2.92e-07	5.22	3	2272.17	-0.21	48.99	0
High	YPIEHGIVTNWDDMEk	7	2	2	P60712;P60011	K16(Label:13C(6))	0		277000000				0	8.95e-08	5.21	2	1952.92	1.16	52.3	0
High	YDSASDNVYMNAEQEEk	2	1	1	Q03558	K17(Label:13C(6))	0		26800000				0	4.6e-10	5.21	2	1998.84	2.93	33.69	0
High	NVEVVALNDPFISNDYSAYMFk	11	1	1	P00358	K22(Label:13C(6))	0		95000000	0.602	3	1.1	0	6.67e-07	5.21	2	2542.24	4.1	82.21	0
High	IVTEDcFLQIDQSAITGESLAVDK	135	1	1	P05030	C6(Carbamidomethyl)	0		145000000	1.077	3	3.3	0	1.467e-06	5.21	3	2652.31	0.96	124.59	0
High	AFPLADAALTQQILDVVQQAANLr	14	1	1	P39990	R24(Label:13C(6))	0		148000000	1.167	3	10.1	0	7.22e-07	5.21	3	2572.43	3.57	111.32	0
High	ALADSGQSILcTIHQPSATLFEQFDr	2	1	1	Q02785	C11(Carbamidomethyl); R26(Label:13C(6))	0		11600000	4.067	2	0	0	1.9e-09	5.21	3	2911.44	2.71	74.94	0
High	KGEQELEGLTDTTVPK	10	1	1	P0CX37		0		703000000	1.175	3	1.1	0	5.249e-06	5.21	2	1744.9	0.27	37.48	1
High	IDFTEWNQLLQDNFEK	1	1	1	Q06625		0		3280000	0.568	1		0	3.9e-07	5.21	2	2039.99	7.79	84.27	0
High	AmEEANPEDTEETLNk	2	1	1	P38631	M2(Oxidation); K16(Label:13C(6))	0		44700000	0.963	1		0	7.21e-09	5.21	2	1842.8	1.51	26.07	0
High	SVLYNPPIEEFAVLETTFDEK	5	1	1	P29952		0		9670000	0.748	2	38.4	0	5.14e-07	5.21	2	2441.23	6.34	91.63	0
High	WIDYMQNLLEVSSTDK	4	1	1	P46672		0		8100000	1.158	2	4.1	0	2.13e-09	5.21	2	1941.93	4.33	78.33	0
High	LSQLLSDWSKPEIIEGVEcNR	2	1	1	P25037	C19(Carbamidomethyl)	0		4370000	1.069	2	2.1	0	2.23e-11	5.21	3	2473.25	6.35	66.42	0
High	NEEETSQALTSDGWFK	1	1	1	P30624		0		14000000	0.89	1		0	2.69e-08	5.21	2	1841.82	-0.06	55.33	0
High	GPELLSMWYGESESNIR	6	1	1	P25694		0		23200000	1.563	2	60.7	0	4.71e-09	5.21	2	1967.93	4.44	72.15	0
High	GVDFYGPYDAQELVESYk	2	1	1	P08536	K18(Label:13C(6))	0		49100000	0.577	1		0	6.01e-07	5.21	2	2085.98	4.63	69.27	0
High	IIYVDDGVLSFQVLEVVDDk	4	1	1	P00549	K20(Label:13C(6))	0		3600000	0.764	1		0	9.54e-10	5.21	2	2272.22	4.22	88.16	0
High	GVNLPGTDVDLPALSEK	35	1	1	P00549		0		1490000000	0.83	8	4.7	0	8.11e-09	5.21	2	1724.92	9.8	61.99	0
High	VNLQISDGQPTMcQLEQDYQASDFSVNVK	1	1	1	P23644	C13(Carbamidomethyl)	0		9220000	1.305	1		0	1.665e-05	5.21	3	3314.55	4.96	70.23	0
High	NIDIVSAFQSYGEYISK	5	1	1	P39522		0		12900000	1.678	1		0	6.33e-08	5.21	2	1933.96	4.88	79.73	0
High	VAAVETLYQDMAAR	4	1	1	P0CX24		0		439000000	1.097	1		0	1.34e-07	5.21	2	1537.77	2.47	59.26	0
High	AGALPILTSLAETASGQMLNVNADVAAGELAr	16	1	1	Q01217	R32(Label:13C(6))	0		10400000	7.034	5	70.3	0	1e-08	5.21	3	3130.66	4.4	98.62	0
High	IPIFSASGLPHNEIAAQIcR	2	1	1	P16140	C19(Carbamidomethyl)	0		13500000	1.338	1		0	4.58e-09	5.21	2	2194.15	4.46	61.53	0
High	NDNHIIQAIALLDQLDk	7	1	1	Q12460	K17(Label:13C(6))	0		46100000	1.273	3	3.3	0	1.11e-08	5.21	2	1940.06	1.88	80.7	0
High	DDVGYGEkEEDDEDEEDDDFkE	1	1	1	P40019	K8(Label:13C(6)); K21(Label:13C(6))	0		12900000	1.008	1		0	7.02e-07	5.21	3	2634.01	2.49	32.61	2
High	FDLLDIADEDLNEDQIk	3	1	1	P53946	K17(Label:13C(6))	0		4390000	1.005	1		0	2.11e-07	5.21	2	2011.99	4.42	80.38	0
High	IQDINANNVGALEELTLDILR	5	1	1	P41810		0		16000000	0.925	2	2.1	0	2.79e-07	5.21	3	2324.26	4.58	98.86	0
High	STLIEPTSGNTGIGLALIGAIK	15	1	1	P32582		0		31400000	1.136	3	1.6	0	7.71e-09	5.21	2	2126.22	4.6	78.87	0
High	EILSGFHNAGPVAGAGAASGAAAAGGDAAAEEEk	10	1	1	P10622	K34(Label:13C(6))	0		374000000	1.243	6	3.9	0	3.34e-08	5.21	3	3030.46	2.24	44.46	0
High	FNSAANALEEANSIIEGK	4	2	1	A6ZPE5		0		41200000	1.337	2	0.4	0	3.99e-08	5.21	3	1877.93	2.21	70.15	0
High	AYEELSNTDLEFk	10	1	1	P16521	K13(Label:13C(6))	0		320000000	1.069	3	28.8	0	7.68e-06	5.21	2	1564.75	3.92	49.2	0
High	NMITGTSQADcAILIIAGGVGEFEAGISk	88	1	1	P02994	C11(Carbamidomethyl); K29(Label:13C(6))	0		56200000	0.967	9	47.9	0	5.08e-07	5.2	3	2929.48	1.59	102.11	0
High	VIPDFMLQGGDFTAGNGTGGK	10	1	1	P14832		0		98200000	0.651	4	0.4	0	2.44e-08	5.2	2	2082	4.2	65.79	0
High	TDTTYPAGFMDVITLDATNENFr	19	1	1	P0CX35	R23(Label:13C(6))	0		250000000	1.207	3	1.8	0	1.72e-08	5.2	3	2598.23	5.73	82.06	0
High	VTPEEADLGMIAYYFQk	5	1	1	P16862	K17(Label:13C(6))	0		6170000				0	1.99e-09	5.2	2	1980.98	3.83	82.99	0
High	SPLSAAATLcNPWDLLLSAIR	3	1	1	P38295	C10(Carbamidomethyl)	0		4340000	1.132	1		0	8.5e-08	5.2	2	2269.22	8.59	107.24	0
High	SLFVVGVDNVSSQQMHEVR	12	1	1	P05317		0		486000000	1.171	4	4	0	2.18e-08	5.2	2	2131.06	1.58	53.85	0
High	GYLVAmTGDGVNDAPSLk	7	1	1	P05030	M6(Oxidation); K18(Label:13C(6))	0		126000000	1.054	2	3.7	0	6.33e-10	5.2	2	1829.91	3.79	44.1	0
High	AIANGQVDGFPTQEEcr	7	1	1	P16521	C16(Carbamidomethyl); R17(Label:13C(6))	0		138000000	1.368	1		0	7.22e-09	5.2	2	1897.88	0.72	37.45	0
High	mFILDEADEMLSSGFK	12	1	1	A6ZQJ1	M1(Oxidation)	0		26800000	1.186	3	7.5	0	1.34e-08	5.2	2	1848.84	2.51	81.38	0
High	QAINLGQVVLTPLTFALPr	20	1	1	P38754	R19(Label:13C(6))	0		267000000	1.191	4	0.8	0	5.09e-11	5.2	2	2057.23	3.84	94.2	0
High	VDTIDDPEMLELVEmEMr	9	1	1	P02992	M15(Oxidation); R18(Label:13C(6))	0		5770000	1.454	4	12.2	0	2.6e-08	5.2	2	2187.01	4.86	80.41	0
High	WAMVVENGIVTYAAK	8	1	1	P38013		0		18600000	0.565	2	3.3	0	1.56e-07	5.2	2	1651.86	3.35	62.64	0
High	VNLDTDcQYAYLTGIR	30	1	1	P14540	C7(Carbamidomethyl)	0		1670000000	0.953	8	4.8	0	2.65e-09	5.2	2	1901.91	3.37	58.04	0
High	IFVLAEENLPSLGYk	6	1	1	P36421	K15(Label:13C(6))	0		38800000	1.421	2	20.3	0	6.15e-08	5.2	2	1698.95	5.57	70.68	0
High	FDVGALMALHGEGSGEEK	3	2	2	B5VNY0;A6ZM02		0		11000000				0	1.08e-09	5.2	2	1846.87	5.33	58.72	0
High	EILSNAEELEQVVQLVGK	15	1	1	P17255		0		70600000	1.064	4	12.4	0	5.2e-07	5.2	2	1998.09	7.1	81.77	0
High	NIQAPPGAISPILLYFSTLLDk	5	1	1	P22137	K22(Label:13C(6))	0		4620000	0.956	2	2.5	0	4.14e-11	5.2	3	2377.35	2.72	111.33	0
High	FTGcNVIGLNNNDYQIAk	6	1	1	P25087	C4(Carbamidomethyl); K18(Label:13C(6))	0		46300000	1.254	3	0.6	0	1.06e-07	5.2	2	2047.01	3.49	52.35	0
High	FDMSLQQDEENNELEAGEK	1	2	1	P25560		0		8640000	1.092	1		0	8.9e-09	5.2	2	2225.96	2.23	47.27	0
High	VVAQVEDAVNNTQQADLK	4	1	1	A6ZN26		0		20100000	1.005	1		0	3.69e-08	5.2	2	1941.99	1.83	38.25	0
High	NQAAmNPANTVFDAK	14	1	1	P10592	M5(Oxidation)	0		167000000	1.038	4	2.3	0	1.55e-08	5.19	2	1607.75	1.08	35.53	0
High	SSEILEVSADGENVK	3	1	1	P33399		0		15400000	1.01	1		0	1.74e-07	5.19	2	1576.77	2.5	40.73	0
High	DQDSQIELScNEr	2	1	1	P38688	C10(Carbamidomethyl); R13(Label:13C(6))	0		16900000	1.169	1		0	7.92e-08	5.19	2	1599.7	0.97	28.77	0
High	TFDLQSDANNILAQGEK	5	1	1	P49334		0		19700000	1.012	1		0	8.47e-09	5.19	2	1863.91	2.42	59.82	0
High	IGAVFVPVGGGGLIAGIGAYLk	4	1	1	P00927	K22(Label:13C(6))	0		3910000	1.752	3	5.1	0	1.06e-10	5.19	2	2035.21	3.5	90.02	0
High	YPEINITDFIQDLDTTk	2	1	1	P04819	K17(Label:13C(6))	0		2130000	1.063	2	20.6	0	7.5e-09	5.19	2	2032.03	4.17	89.7	0
High	VGDPFDEEVFQGAQTSDK	2	1	1	P40047		0		38700000	1.546	1		0	9.65e-07	5.19	2	1968.89	4.41	54.57	0
High	ISLGLPVGAIMNcADNSGAR	12	1	1	P0CX42	C13(Carbamidomethyl)	0		241000000	1.35	2	2.5	0	1.32e-09	5.19	2	2016.01	5.3	70.59	0
High	ANADANEDNNVDEk	5	1	1	P49090	K14(Label:13C(6))	0		10600000	1.86	1		0	1.028e-06	5.19	2	1524.66	6.37	10.67	0
High	DPEEVEQQVAEEATTEEAGEEEAk	5	1	1	B3LI22	K24(Label:13C(6))	0		136000000	1.156	1		0	8.33e-07	5.19	3	2653.18	7.78	52.18	0
High	IYTISETPEALPILLEDASR	10	1	1	P04802		0		38500000	1.159	3	5.1	0	3.36e-08	5.19	2	2231.19	6.15	82.95	0
High	AYTQFNPEQLLQLENEMK	2	1	1	P47133		0		7800000	0.841	1		0	5.073e-06	5.19	2	2196.07	3.79	76.93	0
High	TDPIGDEEQSINDTIFk	4	1	1	P09436	K17(Label:13C(6))	0		60300000	1.079	1		0	3.53e-10	5.19	2	1927.93	4.38	61.93	0
High	SYSNDDESNEILSYEGk	2	1	1	P33399	K17(Label:13C(6))	0		28400000	1.047	1		0	3.73e-07	5.19	2	1955.85	2.7	40.56	0
High	LSNDNFLQFAGLSSQVLIDENTK	3	1	1	Q06142		0		2620000	0.773	2	0.6	0	1.94e-08	5.19	3	2553.29	2.8	82.6	0
High	EDFLNALNDVTPAFGISEEDLK	6	1	1	P18759		0		2570000	1.183	4	3.1	0	3.51e-07	5.18	2	2437.19	6.61	85.76	0
High	DWDVLATAGNTNAWESTLr	9	1	1	P53090	R19(Label:13C(6))	0		20300000	1.957	3	24.9	0	5.9e-10	5.18	2	2126.04	5.47	74.82	0
High	IVNEEFDQLEEDTPVYk	4	1	1	P52553	K17(Label:13C(6))	0		11600000	0.959	1		0	1.37e-07	5.18	2	2074.01	5.05	56.72	0
High	IVSNAScTTNcLAPLAK	63	3	3	P00360;P00358;P00359	C7(Carbamidomethyl); C11(Carbamidomethyl)	0		1570000000				0	1.81e-08	5.18	2	1819.91	2.58	39.79	0
High	VLcGTPGYINLLDALNSWPLVk	3	1	1	P54113	C3(Carbamidomethyl); K22(Label:13C(6))	0		4960000	0.985	1		0	4.21e-09	5.18	3	2449.34	4.35	100.66	0
High	AYLEDFYNFVTEEIPEPAK	10	1	1	P32366		0		17800000	1.095	2	1.1	0	2.68e-07	5.18	2	2275.09	3.66	90.1	0
High	DSSQSSAAAGASVDDk	1	1	1	Q12377	K16(Label:13C(6))	0		23400000	0.825	1		0	7.56e-09	5.18	2	1501.67	2.64	16.58	0
High	FGINVETSTTEPYTYYIPk	2	2	1	P08566	K19(Label:13C(6))	0		26400000	1.549	1		0	6.42e-08	5.18	2	2229.11	3.72	66.62	0
High	NVSGQDVAAALEANAk	7	1	1	P05694	K16(Label:13C(6))	0		313000000	0.727	1		0	1.04e-08	5.18	2	1563.81	1.79	47	0
High	IAALEGGAAALAVSSGQAAQTLAIQGLAHTGDNIVSTSYLYGGTYNQFK	10	1	1	P06106		0		29400000	0.627	2	0.3	0	2.972e-05	5.18	4	4869.49	4.48	90.2	0
High	ELYGNIVmSGGTTMFPGIAEr	21	1	1	P60011	M8(Oxidation); R21(Label:13C(6))	0		33700000	1.229	6	4.5	0	1.445e-06	5.18	2	2265.1	1.52	66.42	0
High	ANADANEDNNVDEK	3	1	1	P49090		0		5820000	1.377	1		0	6.22e-07	5.18	2	1518.64	7.35	10.68	0
High	EANFDLINIDTSIANAFR	4	1	1	P07703		0		11000000				0	5.05e-09	5.18	2	2024.02	5.56	88.35	0
High	WLTGVELADmYHSLMk	22	1	1	P00925	M10(Oxidation); K16(Label:13C(6))	0		368000000	0.913	4	7.1	0	3.92e-07	5.18	2	1915.95	3.57	67.26	0
High	SDPTATDLIEQELVR	2	1	1	P35127		0		5060000	0.882	1		0	3.17e-08	5.18	2	1686.86	4.05	64.63	0
High	TmDGkPVSLPLLYNFNPDNGFAPISEVMEDr	6	1	1	P07149	M2(Oxidation); K5(Label:13C(6)); R31(Label:13C(6))	0		6810000	1.633	3	17.3	0	0.0001385	5.18	3	3494.72	4.62	88.16	0
High	FLEDSNLAVTTNVLNYILk	4	1	1	P23776	K19(Label:13C(6))	0		12400000	0.504	1		0	2.801e-06	5.18	2	2173.19	3.88	92.9	0
High	VGVQVAAQHNTSVFYGLPQEk	14	1	1	A6ZWL1	K21(Label:13C(6))	0		53900000	1.103	6	3.3	0	7.03e-10	5.18	3	2278.19	-0.2	49.22	0
High	LSGLSPVAVIGELVNDDEQGTMMr	6	1	1	Q99258	R24(Label:13C(6))	0		13600000	1.422	3	1.9	0	5.96e-07	5.18	2	2537.28	5.61	94.18	0
High	AAGANVDNVWADVYAk	20	1	1	P10622	K16(Label:13C(6))	0		791000000	1.248	5	4.2	0	5.37e-07	5.18	2	1669.83	0.96	55.99	0
High	VDLMDQGTDVIDILAGr	5	1	1	P21576	R17(Label:13C(6))	0		29800000	0.992	2	4.1	0	1.83e-08	5.18	2	1836.96	5.71	84.7	0
High	LIQMEDATDQIEVQK	1	1	1	P32563		0		19000000	1.483	1		0	5.17e-07	5.18	2	1760.88	2.08	45.4	0
High	GTDEVFEVVDPASGEIIAR	2	1	1	P38067		0		5370000	0.379	1		0	6.74e-08	5.18	2	2004	5.77	65.17	0
High	GVTDDTGPLLSWINVVDAFk	1	1	1	P43616	K20(Label:13C(6))	0		1720000				0	4.58e-09	5.17	2	2153.12	0.67	103.24	0
High	NNDDGELGFLILDAVLcK	3	1	1	P26755	C17(Carbamidomethyl)	0		1390000				0	5.12e-09	5.17	2	2006	3.84	100.74	0
High	TFTTVSDNQTTVQFPVYQGEr	8	1	1	P40150	R21(Label:13C(6))	0		243000000	1.166	3	5.9	0	5.64e-08	5.17	2	2424.18	1.06	54.65	0
High	HNAAEGLSTEDLLQDVr	3	1	1	P32352	R17(Label:13C(6))	0		22700000	1.331	2	10	0	6.14e-10	5.17	2	1873.94	4.86	53.97	0
High	EEEEAkEEsDDDMGFGLFD	5	1	1	P05318	K6(Label:13C(6)); S9(Phospho)	0	S(9): 100.0	14100000	1.119	1		0	0.0001993	5.17	2	2277.85	4.63	72.82	1
High	GVmNAVNNVNNVIAAAFVk	13	1	1	P00925	M3(Oxidation); K19(Label:13C(6))	0		254000000	0.922	2	2	0	9.59e-09	5.17	2	1967.06	5.52	72.06	0
High	STSGNTHLGGQDFDTNLLEHFk	14	2	2	P11484;P40150	K22(Label:13C(6))	0		475000000				0	3.11e-08	5.17	3	2424.16	3.95	56.42	0
High	LLSNLATAYAIAIIQSDLk	6	1	1	P13298	K19(Label:13C(6))	0		5230000	1.247	3	4.3	0	1.46e-09	5.17	2	2024.18	5.47	97.57	0
High	LIILDEADAMTNAAQNALR	1	1	1	P38629		0		2400000				0	1.65e-09	5.17	2	2043.06	4.71	81.42	0
High	SLQDIIAILGmDELSEQDK	7	1	1	P00830	M11(Oxidation)	0		11400000	2.954	2	4.2	0	4.53e-09	5.17	2	2134.07	5.78	89.25	0
High	EVSDGSGEINIQQFAALLSK	15	1	1	P06787		0		61100000	1.025	7	12.9	0	1.06e-08	5.17	2	2106.09	6.56	81.81	0
High	EDLFKPVGEAAAEVEDESIAEQNK	2	1	1	P53303		0		38200000	1.068	1		0	2.72e-07	5.17	3	2618.26	4.72	63.23	0
High	NNTIIVAEGALDDQLNPVTANDVK	5	1	1	P16861		0		31700000	0.89	2	0.3	0	5.482e-06	5.17	3	2524.29	1.51	64.21	0
High	NNLLEESIITFENLYK	4	1	1	P89105		0		1010000	0.844	3	3.3	0	6.47e-08	5.17	2	1940.01	6.26	102.72	0
High	ADIGEVAGDAIVSFQDVFFTTPR	7	1	1	Q04636		0		2330000	0.928	4	1.6	0	3.06e-08	5.17	3	2455.23	5.16	100.71	0
High	KAEETIAWLDSNTTATK	17	1	1	P10592		0		86500000	1.078	5	4.7	0	1.319e-06	5.17	2	1878.95	2.25	45.8	1
High	IVDDAQIVVVDSLEESAr	4	1	1	P33317	R18(Label:13C(6))	0		4170000	1.003	1		0	7.85e-09	5.17	2	1964.04	5.08	66.63	0
High	AANLGGVAVSGLEMAQNSQr	5	1	1	P07262	R20(Label:13C(6))	0		171000000	2.053	4	13.8	0	7.55e-12	5.17	3	1979.01	3.72	55.44	0
High	AmYTLSAQDEVFSLAFSPNr	30	1	1	P38011	M2(Oxidation); R20(Label:13C(6))	0		83200000	1.236	4	4.7	0	6.52e-08	5.17	2	2269.1	4.17	74.44	0
High	NNLNTENPLWDAIVGLGFLk	10	1	1	P17255	K20(Label:13C(6))	0		9400000	1.133	1		0	5.15e-10	5.17	2	2234.2	3.71	108.61	0
High	STESEDSLSMEDEQQSAEIK	1	1	1	P32521		0		9080000	1.103	1		0	1.48e-07	5.17	2	2242.96	3.28	36.2	0
High	VLELLSNFQNLVSEISSDHTFVEDK	5	1	1	P43621		0		8840000	0.983	2	8.7	0	4.63e-09	5.17	3	2863.44	1.9	102.2	0
High	VEQEEAQIFEELVAEATK	10	1	1	P40564		0		4080000	1.189	3	1.2	0	5.55e-09	5.17	2	2063.03	7.03	87.43	0
High	IISVLAGGNELDSTSSLSPFK	2	1	1	P38878		0		4510000	0.693	1		0	9.47e-09	5.17	2	2135.13	3.07	70.48	0
High	GILFVGSGVSGGEEGAR	16	1	1	P38720		0		249000000	1.038	4	4.6	0	2.9e-09	5.17	2	1591.81	4.05	52.51	0
High	NIDIVSAFQSYGEYISk	12	1	1	P39522	K17(Label:13C(6))	0		21000000	1.492	5	15.8	0	1.21e-09	5.17	2	1939.98	2.54	79.28	0
High	LFGDLNASNIDDDQr	1	1	1	Q04338	R15(Label:13C(6))	0		3960000	0.937	1		0	6.06e-08	5.17	2	1698.81	3.78	48.82	0
High	DTVDSGNVTTTESTER	1	1	1	P27692		0		7940000	0.839	1		0	5.27e-07	5.16	2	1711.76	-1.42	20.33	0
High	LGVLIYEVSELDDQFIDR	5	1	1	P53252		0		5150000	0.592	2	11.9	0	3.79e-08	5.16	2	2124.1	7.34	88.91	0
High	HVDELLAEcANVDk	10	1	1	P39676	C9(Carbamidomethyl); K14(Label:13C(6))	0		173000000	1.749	2	1.4	0	3.93e-09	5.16	3	1618.78	0.47	34.79	0
High	GINSSYAVWNDVTGK	9	1	1	P06168		0		189000000	0.946	3	1	0	9.51e-08	5.16	2	1610.79	4.37	54.59	0
High	LDEDEFDLQLIADNTK	2	1	1	P28737		0		3780000	0.777	1		0	5.03e-07	5.16	2	1878.9	3.87	67.02	0
High	NVNNDNDTLEEGQILENYk	3	1	1	Q12680	K19(Label:13C(6))	0		22000000	1.839	1		0	7.49e-09	5.16	2	2228.05	4.86	49.03	0
High	AQRPGTLIITEGTFPSPQSGGYDNAPGIWSEEQIK	6	1	1	Q03558		0		42900000	0.613	3	5.3	0	1.743e-06	5.16	3	3744.86	2.87	67.92	0
High	AmDYVLDDNADEGLALLDESDAk	1	2	1	A6ZZY2	M2(Oxidation); K23(Label:13C(6))	0		2240000				0	2.13e-08	5.16	2	2505.14	5.67	67.02	0
High	NQAAMNPANTVFDAk	8	1	1	P10592	K15(Label:13C(6))	0		601000000	0.773	1		0	6.39e-07	5.16	2	1597.78	1.96	42.38	0
High	GYFIRPTVFYDVNEDMR	5	1	1	P54115		0		34600000	0.863	1		0	9.83e-10	5.16	3	2122.01	3.37	65.37	0
High	VIPDFMLQGGDFTAGNGTGGk	5	1	1	P14832	K21(Label:13C(6))	0		60300000	0.625	1		0	1.06e-08	5.16	2	2088.02	3.31	66.18	0
High	VWVDLHGAAGSQNGFDNSGLR	4	1	1	P23776		0		9470000	0.437	1		0	1.65e-09	5.16	3	2200.07	9.61	51.02	0
High	GYWGTNLGQPHSLATk	9	1	1	P25443	K16(Label:13C(6))	0		78800000	1.272	3	4.9	0	3.47e-09	5.16	2	1735.89	2.3	43.05	0
High	ALGIMALLDEGETDWk	7	1	1	P00817	K16(Label:13C(6))	0		64800000	0.779	3	1.2	0	5.39e-08	5.16	2	1767.9	4.9	87.99	0
High	GYFIrPTVFYDVNEDmr	5	1	1	P54115	R5(Label:13C(6)); M16(Oxidation); R17(Label:13C(6))	0		40900000	0.98	3	0.7	0	1e-08	5.15	3	2150.05	2.43	59.65	0
High	SIEEWEEDAIESVPYLASDEK	3	1	1	P38127		0		1140000	1.177	2	11.5	0	7.57e-08	5.15	2	2439.12	3.01	80.47	0
High	ELVYHGPPFSNLDEELQESLEAYLESR	2	1	1	P40513		0		2580000	0.943	2	4.8	0	7.85e-06	5.15	3	3164.52	4.85	94.47	0
High	TAGIQIVADDLTVTNPAR	93	1	1	P00925		0		3000000000	0.926	12	4.7	0	7.81e-09	5.15	2	1855	3.78	60.28	0
High	GEELINPISDLMQDADR	9	1	1	P53184		0		4660000	0.597	1		0	4.36e-09	5.15	2	1915.91	3.87	78.9	0
High	ALNDADIYVIADLAAPATSINR	9	1	1	P22146		0		97700000	0.69	3	0.4	0	1.08e-09	5.15	2	2287.2	4.04	79.45	0
High	VDTIDDPEMLELVEMEmR	5	1	1	P02992	M17(Oxidation)	0		3930000	1.521	1		0	2.14e-07	5.15	2	2180.99	5.26	72.15	0
High	HNIPTASYDVFTNPEEAISFLQAHTDK	2	1	1	P07244		0		5930000	0.889	2	7.9	0	8.364e-06	5.15	3	3045.47	3.21	77.54	0
High	IVDTNGAGDAFAGGFMAGLTk	4	1	1	P47143	K21(Label:13C(6))	0		7980000	1.77	2	4.4	0	2.3e-10	5.15	2	2019	4.75	69.27	0
High	SSVIDDIIASNDILYNDk	31	1	1	P11986	K18(Label:13C(6))	0		108000000	19.422	4	24.2	0	5.87e-07	5.15	2	2001.02	2.68	78.41	0
High	TVDAVLNATPIVLGLITR	4	1	1	P32368		0		6830000	1.181	1		0	5.14e-08	5.15	2	1866.11	4.01	89.66	0
High	QTDLLPESATDIIVSEck	9	1	1	P13663	C17(Carbamidomethyl); K18(Label:13C(6))	0		147000000	1.829	2	1.9	0	1.81e-09	5.15	2	2025.02	3.99	62.21	0
High	ALNAVFFGIENFDTVQK	6	1	1	P39976		0		14500000	1.218	2	5.7	0	1.8e-08	5.15	2	1912.99	3.3	79.82	0
High	EFGTTPEKPEETPLEELAETFQDTFSGALGK	31	1	1	P19097		0		93400000	1.436	7	2	0	9.766e-05	5.15	4	3398.62	0.79	108.09	0
High	LTADYDALDIANR	14	1	1	P04456		0		564000000	1.296	3	13.5	0	4.157e-06	5.15	2	1450.72	1.7	49.14	0
High	TVIFTHGVEPTVVVSSk	15	1	1	P47143	K17(Label:13C(6))	0		78900000	1.317	8	8.6	0	6.86e-07	5.15	2	1806.01	1.51	48.05	0
High	NNSELLANLGNFVNR	3	1	1	P00958		0		14600000	1.169	1		0	2.06e-07	5.15	2	1674.86	4.88	68.31	0
High	SAGSSNTLSLENFQADPLGTLSR	2	1	1	P35197		0		10700000	0.969	2	12.1	0	9.29e-08	5.15	2	2365.17	2.49	70.04	0
High	IGQEVDGEAVGDEFk	8	1	1	P0CX37	K15(Label:13C(6))	0		358000000	1.124	2	1.4	0	9.29e-07	5.15	2	1598.77	5.65	41.25	0
High	rNEYQLLDIDDGFLSLmNmDGDTk	6	1	1	P23301	R1(Label:13C(6)); M17(Oxidation); M19(Oxidation); K24(Label:13C(6))	0		197000000				0	6.546e-06	5.15	3	2847.33	3.46	73.92	1
High	SISDMQFSPDLTYFITSSR	3	1	1	A6ZMK5		0		13100000	1.15	1		0	1.89e-07	5.15	2	2195.04	4.3	80.39	0
High	NAGTAEFLVDNQNR	4	2	2	P11154;P32327		0		44200000				0	6.82e-07	5.15	2	1548.74	0.38	37.78	0
High	FANILESATLNTVQQDGIMTk	10	1	1	P21954	K21(Label:13C(6))	0		27400000	2.709	6	30.6	0	4.61e-09	5.15	2	2300.2	3.22	70.93	0
High	TGPTEGIETDPLEILEK	4	1	1	P00899		0		57700000	1.464	1		0	1.19e-07	5.14	2	1841.95	5.21	70.53	0
High	DNDDMEIDDLDTELGSSATPSK	1	1	1	P34221		0		5500000	0.873	1		0	1.24e-08	5.14	2	2368	2.24	56.58	0
High	EGALVFSScYVANDAVLSLLGQk	3	1	1	P09950	C9(Carbamidomethyl); K23(Label:13C(6))	0		1750000	2.268	2	15.1	0	3.47e-07	5.14	3	2447.28	7.21	87.5	0
High	EGFEVTFLNVDDQGLIDLK	1	1	1	P25374		0		1770000	1.16	1		0	8.5e-07	5.14	2	2152.09	3.13	84.6	0
High	EQAIWALGNVAGDSTDYR	1	1	1	Q02821		0		8300000	1.194	1		0	1.32e-08	5.14	2	1965.93	1.7	61.89	0
High	YDNQIAVFGLDFQK	3	1	1	P22515		0		15800000	0.95	2	11.6	0	2.4e-08	5.14	2	1657.83	2.4	70.15	0
High	TGDLGGSNSTTEVGDAVAEEVk	6	1	1	P04173	K22(Label:13C(6))	0		35200000				0	5.98e-08	5.14	2	2142.02	2.66	45.92	0
High	GVGVFGNNAQDSGISPSVWR	2	1	1	P00958		0		17300000	0.974	1		0	4.14e-09	5.14	2	2047.01	3.59	60.65	0
High	NLSLLAEEVVDNIVNk	6	1	1	P38687	K16(Label:13C(6))	0		2990000	1.035	1		0	5.69e-09	5.14	3	1775.99	5.06	93.39	0
High	HTLDIINVLTDQNPIQVVVDAITNTGPr	9	1	1	P26783	R28(Label:13C(6))	0		14000000	1.427	1		0	2.98e-09	5.14	3	3062.68	5.92	114.02	0
High	DIFSNDELLSDAYDAK	15	1	1	P35691		0		311000000	1.245	2	6.7	0	2.83e-08	5.14	2	1815.84	8.69	66.23	0
High	NASVEIVDEIISDYk	17	1	1	P07284	K15(Label:13C(6))	0		11100000	1.571	5	54.9	0	1.73e-07	5.14	2	1700.88	6.92	76.79	0
High	SIVTLDVkPWDDETNLEEMVANVk	11	1	1	P32471	K8(Label:13C(6)); K24(Label:13C(6))	0		227000000	1.083	4	1.9	0	2.892e-06	5.14	3	2757.42	5.72	78.83	0
High	EFNDWTTNLSNLSQQLDAQIFK	3	1	1	P53278		0		5690000	0.749	2	3.8	0	7.55e-08	5.14	3	2612.27	2.44	93.54	0
High	NVEDAQQDVEQGVGHTNK	3	1	1	P39926		0		56800000	0.932	1		0	5.67e-10	5.14	2	1967.9	-0.3	28.28	0
High	DFSYLFSDETNAr	3	1	1	P53090	R13(Label:13C(6))	0		74800000	1.973	1		0	3.38e-07	5.14	2	1570.71	1.62	62.07	0
High	QLLLLGNALPTVQSLSEr	4	1	1	P41807	R18(Label:13C(6))	0		16000000	1.143	2	7	0	3.07e-09	5.14	2	1958.15	4.62	78.88	0
High	DEEGQDVLLFIDNIFr	10	1	1	P00830	R16(Label:13C(6))	0		15100000	3.122	3	0.7	0	2.7e-09	5.14	3	1928.98	4.23	108.14	0
High	LAGADPFLGVEMASTGEVASFGR	4	1	1	P03965		0		10400000	1.551	2	16.3	0	2.5e-10	5.14	2	2282.12	3.98	76.89	0
High	VLEEPDFLDINDTGDSGSk	2	1	1	P32567	K19(Label:13C(6))	0		2090000	0.877	1		0	3.36e-08	5.14	2	2056.98	4.75	61.84	0
High	MSHEGEEDLLEYsDNEQEIQIDASk	1	1	1	A6ZXP4	S13(Phospho); K25(Label:13C(6))	0	S(2): 0.0; Y(12): 0.0; S(13): 100.0; S(24): 0.0	8970000	1.573	1		0	6.151e-05	5.14	3	2995.26	1.89	52.73	0
High	AELSGLNTEVVGIEDIEk	2	1	1	P21771	K18(Label:13C(6))	0		7470000	1.676	1		0	3.3e-09	5.13	2	1922.01	3.7	62.86	0
High	SDEAEAEVEAEAGDAGTK	3	1	1	P39935		0		20400000	1.092	1		0	3.7e-09	5.13	2	1778.76	3.3	33.87	0
High	VPEQPVSVVEEAIDVAYETFK	8	1	1	P38067		0		10900000	0.368	4	9.6	0	8.11e-07	5.13	3	2349.2	4.31	111.38	0
High	DFDGTGALEFPSEEILVEALER	15	1	1	Q01560		0		24500000	0.828	3	6	0	2.55e-08	5.13	3	2437.18	2.97	95.84	0
High	AEPIDEEVSLAIENGIINPR	11	1	1	P32324		0		55800000	1.32	1		0	3.62e-08	5.13	2	2179.13	3.4	78.8	0
High	DVPEPITEFTSPPLDGLLLENIk	20	2	1	A6ZP47	K23(Label:13C(6))	0		81400000	1.145	3	2	0	1.36e-09	5.13	3	2543.37	3.8	92.09	0
High	AIQVEGQPIILTGAPAINK	7	1	1	Q00955		0		44900000	1.049	4	4.3	0	1.53e-09	5.13	2	1933.12	2.56	58.77	0
High	ALDDFGVDYIELTSPVASEQSR	7	2	2	P48570;Q12122		0		32200000				0	4.51e-07	5.13	2	2412.17	4.82	74.28	0
High	ADVDGFLVGGASLKPEFVDIINSR	11	1	1	P00942		0		72400000	1.753	5	4	0	1.12e-10	5.13	3	2519.34	9.04	78.74	0
High	GQcLATLLGHNDWVSQVR	4	1	1	P38011	C3(Carbamidomethyl)	0		29600000	1.336	1		0	4.9e-09	5.13	2	2054.03	3.1	63.41	0
High	GTVSDDISSLLQESLGSMPFR	2	1	1	Q04599		0		1360000	0.932	1		0	1.21e-07	5.13	2	2239.11	9.77	99.37	0
High	AGNEDEAGNTYVEAYk	2	1	1	P32602	K16(Label:13C(6))	0		15600000	0.816	2	12.1	0	2.62e-08	5.13	2	1736.77	1.88	31.47	0
High	AGANSMIQNVVDSDTISETAAr	2	1	1	P31539	R22(Label:13C(6))	0		10600000	0.807	1		0	9.57e-09	5.13	2	2256.09	-0.41	56.81	0
High	ELVGEELNDSNMDALAGGK	1	1	1	P27472		0		5950000	0.712	1		0	2.08e-09	5.13	2	1961.92	2.6	52.76	0
High	YEEQTTNHPVAIVGAr	4	1	1	P38631	R16(Label:13C(6))	0		38600000	0.925	2	4	0	2.31e-07	5.13	2	1790.91	1.22	26.81	0
High	NATALLEQIVDDLSIEk	2	1	1	P38181	K17(Label:13C(6))	0		1430000	1.046	1		0	9.57e-09	5.13	2	1878.02	3.52	101.09	0
High	APTASQLQNPPPPPSTTK	26	1	1	P53252		0		145000000	0.464	7	20.7	0	1.75e-08	5.13	2	1831.96	0.11	25.33	0
High	ALQISMNAPVFVDLEGETDPLR	3	1	1	P20435		0		5430000	0.931	1		0	8.17e-08	5.13	2	2415.23	2.58	82.64	0
High	IFVLDEADNMLDQQGLGDQcIr	1	1	1	A6ZNQ1	C20(Carbamidomethyl); R22(Label:13C(6))	0		2280000	0.437	1		0	1.98e-07	5.13	2	2556.22	0.21	75.35	0
High	LSVAESLLNIFAADVk	6	1	1	P38972	K16(Label:13C(6))	0		9650000	1.192	4	12.7	0	3.9e-08	5.13	2	1695.97	3.71	98.04	0
High	VETGVIKPGmVVTFAPAGVTTEVK	22	1	1	P02994	M10(Oxidation)	0		165000000	1.04	10	5.7	0	6.12e-11	5.13	3	2446.34	4.89	55.5	0
High	QDVSDLLDQDEYIDLVVPr	15	1	1	P54885	R19(Label:13C(6))	0		14000000	1.306	2	19.6	0	5.88e-08	5.13	2	2238.13	3.85	80.48	0
High	GDLNANSNAASASNSTDNk	1	1	1	P29295	K19(Label:13C(6))	0		8040000	1.069	1		0	1.31e-09	5.13	2	1856.83	1.01	16.86	0
High	GYWGTNLGQPHSLATK	6	1	1	P25443		0		65300000	1.294	4	3.9	0	6.42e-09	5.13	2	1729.87	2.3	43.88	0
High	VAGENAPSIVFIDEIDAIGTK	6	1	1	P40327		0		19600000	1.033	1		0	1.54e-08	5.13	3	2159.13	5.39	81.56	0
High	FELFGGNVISELVScEK	1	1	1	Q12449	C15(Carbamidomethyl)	0		9830000	0.958	1		0	3.86e-08	5.12	2	1927.96	5.82	88.05	0
High	VIITGAPAAFSPTcTVSHIPGYINYLDELVK	40	1	1	P38013	C14(Carbamidomethyl)	0		2970000000	0.654	8	7.5	0	6.094e-06	5.12	4	3346.76	5.5	88.32	0
High	DPSGAFEITLPVTFDSPSSK	1	4	1	A6ZRR2		0		7770000	0.582	1		0	2.79e-08	5.12	2	2095.03	2.98	76.17	0
High	SEAEAEAAGLPVVNLDTr	9	1	1	P04802	R18(Label:13C(6))	0		94400000	1.112	4	1.9	0	2.62e-07	5.12	2	1847.95	4.14	54.04	0
High	SVFSSAGLDSAQQNLASSFVNGFLNLGYcNDk	1	1	1	P38764	C29(Carbamidomethyl); K32(Label:13C(6))	0		1460000	1.306	1		0	1.16e-08	5.12	3	3416.62	0.8	96.93	0
High	IAYVAHDGTLNVVDYQSPVQSVNAPEGLPYr	2	1	1	P38328	R31(Label:13C(6))	0		43300000	0.933	1		0	2.811e-06	5.12	3	3378.72	5.39	60.24	0
High	EVDQVIVVTVDNPFANQAWAK	31	1	1	P38013		0		117000000	0.598	9	16.4	0	6.64e-07	5.12	2	2343.21	3.96	76.63	0
High	VALPIGIIASGIQYSmYDVK	1	1	1	P40961	M16(Oxidation)	0		497000	1.459	1		0	7.84e-08	5.12	2	2154.17	6.38	82.45	0
High	TSEVGDEINPYGLNEVDDFASK	1	1	1	Q12136		0		6420000				0	3.637e-06	5.12	2	2399.1	3.89	61.04	0
High	DLITLISNESSQLDADVr	14	1	1	P31412	R18(Label:13C(6))	0		17200000	1.378	3	1.4	0	7.75e-08	5.12	2	1995.04	2.77	86.51	0
High	VAcEEIDVDDELNNEDETGENEENTPSSSAIr	1	1	1	P40069	C3(Carbamidomethyl); R32(Label:13C(6))	0		27400000	1.201	1		0	4.88e-06	5.12	3	3586.52	1.22	47.34	0
High	SSEGAQFVTGFGGIGAmLr	2	1	1	P12385	M17(Oxidation); R19(Label:13C(6))	0		6530000	1.215	1		0	1.03e-08	5.12	2	1906.95	3.34	64.37	0
High	AAQDSFAANWGVmVSHr	86	1	1	P00925	M13(Oxidation); R17(Label:13C(6))	0		33600000	0.869	3	7.9	0	1.13e-08	5.12	2	1868.89	2.52	48.19	0
High	DLEDIGAGDQGImFGYATDETPEGLPLTILLAHk	3	1	1	P10659	M13(Oxidation); K34(Label:13C(6))	0		45200000	0.706	1		0	5.65e-08	5.12	3	3622.81	4.93	87.78	0
High	AMEEANPEDTEETLNk	2	1	1	P38631	K16(Label:13C(6))	0		45100000	0.942	1		0	1.39e-09	5.12	2	1826.81	1.15	31.07	0
High	APQAAGVIHNDLmNTFILAQVmK	2	1	1	P38219	M13(Oxidation); M22(Oxidation)	0		12000000	1.073	1		0	1.13e-07	5.12	3	2514.29	4.1	64.17	0
High	DGPSAGVTMATSFLSLALNk	1	1	1	P36775	K20(Label:13C(6))	0		359000	0.854	1		0	1.36e-08	5.12	2	1986.04	5.49	91.4	0
High	AIFEELSDIPVSVELASDFLDr	7	1	1	P14742	R22(Label:13C(6))	0		4320000	1.23	1		0	2.74e-08	5.12	2	2471.27	2.79	102.49	0
High	TTQNPDELWEFIADSLk	12	1	1	P04807	K17(Label:13C(6))	0		85600000	0.674	5	3.5	0	4.1e-08	5.12	3	2013	3.75	97.16	0
High	HGSQLFGLEVPGYVYSR	9	1	1	P06106		0		97000000	0.522	6	6.4	0	3.12e-10	5.12	2	1908.97	3.48	65.53	0
High	TIYALkPELPGEITINDIQSVVQTIIk	2	1	1	Q96VH4	K6(Label:13C(6)); K27(Label:13C(6))	0		2050000	2.245	1		0	2.07e-07	5.12	3	3008.74	3.07	103.83	0
High	SLEDLGAGDQGImFGYATDETPEGLPLTILLAHk	4	1	1	P19358	M13(Oxidation); K34(Label:13C(6))	0		37000000	1.106	1		0	5.61e-09	5.12	3	3594.81	4.03	87.02	0
High	LPTEDSEMGLVLASALFAk	12	1	1	P36060	K19(Label:13C(6))	0		8300000	1.185	6	11	0	4.79e-10	5.11	2	1998.06	3.74	90.92	0
High	LSLHEPYTVEGVSPDDLmLTAcLAASr	8	1	1	P05030	M18(Oxidation); C22(Carbamidomethyl); R27(Label:13C(6))	0		186000000	1.066	1		0	1.05e-07	5.11	3	2967.47	4.45	67.86	0
High	YASDLYAQQPVESADGTWNK	1	1	1	P07275		0		9740000	0.535	1		0	1.21e-07	5.11	2	2243.03	1.74	44.9	0
High	YGDDGIYSIIDEGEGImEVDK	2	1	1	P27614	M17(Oxidation)	0		4720000				0	3.33e-07	5.11	2	2334.05	5.62	69.75	0
High	LPPVLEDEIDDETFHK	4	1	1	P47154		0		49600000	0.972	1		0	2.14e-09	5.11	2	1896.93	5.73	57.22	0
High	IWcFGPDGNGPNLVIDQTk	16	1	1	P32324	C3(Carbamidomethyl); K19(Label:13C(6))	0		423000000	1.389	6	10.8	0	2.21e-07	5.11	2	2137.05	2.04	67.1	0
High	LAALNALADSLIFIk	3	1	1	Q06142	K15(Label:13C(6))	0		7620000	0.774	1		0	3.44e-08	5.11	2	1578.96	3.51	93.17	0
High	LDTDFAYLYSDLDk	4	1	1	P10614	K14(Label:13C(6))	0		13200000	1.384	3	9.8	0	4.59e-07	5.11	2	1684.81	4.94	70.1	0
High	IEELLGQMTSLDIcALGIk	2	1	1	P25343	C14(Carbamidomethyl); K19(Label:13C(6))	0		2430000	1.151	1		0	6.48e-08	5.11	2	2110.13	3.36	84.75	0
High	TVAGGAYTVSTAAAATVr	144	1	1	P0CX25	R18(Label:13C(6))	0		68200000	1.292	13	13.1	0	6.13e-10	5.11	2	1672.9	2.97	40.42	0
High	LGITGTYLGDYFGILMDEr	4	1	1	P05375	R19(Label:13C(6))	0		2810000				0	1.39e-09	5.11	2	2140.08	5.28	95.28	0
High	mGTTGVQSSVASDLDELISr	4	1	1	P00931	M1(Oxidation); R20(Label:13C(6))	0		8270000	1.542	4	31.7	0	7.77e-09	5.11	2	2088.03	3.2	72.15	0
High	NDNSPVTTGDYAAQTIIINAIk	3	1	1	P32179	K22(Label:13C(6))	0		8670000	1.049	2	5.5	0	8.87e-08	5.11	3	2325.2	-0.18	72.52	0
High	LEDVLDQEPDAGLGNGGLGR	1	1	1	P06738		0		4490000				0	2.3e-10	5.1	2	2025	4.52	53.49	0
High	LLDLASESDGEDEEGSk	1	1	1	P33310	K17(Label:13C(6))	0		3140000	1.455	1		0	3.03e-09	5.1	2	1799.82	5.42	40.2	0
High	IITIVPLVNDLDPLDILYK	5	1	1	Q07381		0		3130000	1.039	3	3.7	0	2.23e-09	5.1	3	2167.27	2.01	106.35	0
High	FQYIAISQSDADSESck	21	1	1	P38013	C16(Carbamidomethyl); K17(Label:13C(6))	0		631000000	1.14	3	6.8	0	1.6e-10	5.1	2	1954.88	2.72	44.69	0
High	VFAQFSSFVDSVIAK	5	1	1	P38788		0		38100000	1.07	2	1.5	0	2.87e-08	5.1	2	1644.87	6.05	81.71	0
High	WAmVVENGIVTYAAK	8	1	1	P38013	M3(Oxidation)	0		11400000	0.526	3	4.7	0	5.7e-08	5.1	2	1667.85	4.1	53.09	0
High	NEEETSQALTSDGWFk	1	1	1	P30624	K16(Label:13C(6))	0		11800000				0	4.97e-08	5.1	2	1847.85	3.77	55.29	0
High	rIGQEVDGEAVGDEFk	6	1	1	P0CX37	R1(Label:13C(6)); K16(Label:13C(6))	0		301000000	1.112	2	11	0	1.034e-06	5.1	3	1760.89	1.67	35.29	1
High	SNQEVDDEVNTLLIANQk	3	1	1	Q12680	K18(Label:13C(6))	0		19600000	1.937	2	5.6	0	3.57e-08	5.1	2	2036.03	4.61	54.61	0
High	TLLSGFQFPFFGEEk	1	1	1	P36519	K15(Label:13C(6))	0		7640000	1.005	1		0	8.19e-09	5.1	2	1752.9	3.28	89.09	0
High	TTGIVLDSGDGVTHVVPIYAGFSLPHAILr	7	1	1	P60011	R30(Label:13C(6))	0		218000000	1.249	4	4.1	0	3.59e-07	5.1	3	3111.7	2.88	77.15	0
High	VIVAGTLDINPDDDYGFk	3	1	1	P07149	K18(Label:13C(6))	0		169000000	1.559	1		0	1.12e-08	5.1	2	1957.99	1.4	65.56	0
High	LTDPSEDVDEDVDEDVLK	1	1	1	P38112		0		7520000	0.834	1		0	8.97e-09	5.1	2	2032.91	2.61	50.96	0
High	SAAAGSLIGIGEIVLLPLDVLK	5	1	1	P38988		0		4070000	2.216	1		0	5.66e-08	5.1	2	2149.29	2.66	112.51	0
High	LPDSALDLVDIScAGVAVAr	2	1	1	P31539	C13(Carbamidomethyl); R20(Label:13C(6))	0		9110000				0	5.9e-11	5.1	2	2048.09	3.21	73.34	0
High	LLQTPIDMSLKPNDAESEK	34	1	1	P06169		0		2590000000	1.014	9	1.3	0	1.92e-07	5.1	2	2129.09	2.55	49.83	0
High	DDLPYYVNALADVLYk	14	1	1	P07257	K16(Label:13C(6))	0		26900000	2.641	5	7.8	0	1.15e-07	5.1	2	1877.97	5.11	91.96	0
High	GEYETAISTLNDAVEQGr	9	1	1	P15705	R18(Label:13C(6))	0		40100000	0.684	1		0	5.66e-08	5.1	2	1958.94	1.59	60.32	0
High	SLQDIIAILGmDELSEQDk	23	1	1	P00830	M11(Oxidation); K19(Label:13C(6))	0		38900000	2.942	4	14.4	0	3.03e-07	5.1	2	2140.09	5.37	88.96	0
High	GIPASSYVNADVLAVIQAAR	7	1	1	P40069		0		8510000	1.133	1		0	7.58e-10	5.1	2	2015.1	6.11	80.78	0
High	LGITGTYLGDYFGILmDEr	7	1	1	P05375	M16(Oxidation); R19(Label:13C(6))	0		8440000	1.33	2	11.3	0	1.57e-08	5.09	2	2156.07	2.61	85.96	0
High	VQDDEVGDGTTSVTVLSAELLr	8	1	1	P39076	R22(Label:13C(6))	0		7620000	1.025	2	5.1	0	2.519e-06	5.09	2	2310.18	3.08	72.75	0
High	WVEATDLEPEAQESNK	2	1	1	P28274		0		14000000	1.261	1		0	1.62e-07	5.09	2	1845.86	5.66	42.1	0
High	AAEPHAVSLAWSADGQTLFAGYTDNVIR	36	1	1	P38011		0		340000	1.052	1		0	7.212e-06	5.09	3	2960.46	3.56	74.5	0
High	GQcLATLLGHNDWVSQVr	14	1	1	P38011	C3(Carbamidomethyl); R18(Label:13C(6))	0		266000000	1.342	7	4.6	0	6.58e-11	5.09	2	2060.05	1.14	63.4	0
High	NTYEYEcSFLLGENIGMk	5	2	2	P16521;P53978	C7(Carbamidomethyl); K18(Label:13C(6))	0		26800000				0	2.57e-08	5.09	2	2174	6.37	68.98	0
High	FISEVENTDPTQER	3	1	1	P17505		0		53900000				0	5.2e-08	5.09	2	1664.78	1.39	31.48	0
High	IITLLGmQNYAEALVGk	1	1	1	Q02785	M7(Oxidation); K17(Label:13C(6))	0		2900000	5.57	1		0	2.84e-09	5.09	2	1856.04	5.03	70.46	0
High	LDETDGAGGENVELEALK	1	1	1	P33313		0		6050000	0.919	1		0	1.11e-08	5.09	2	1859.89	1.58	47	0
High	VADSGVSDSVDDLAK	2	1	1	P53297		0		24900000	1.029	1		0	1.97e-09	5.09	2	1477.7	2.21	36.13	0
High	LGSADLVEEIDSDGSk	4	1	1	P39078	K16(Label:13C(6))	0		27400000	1.233	1		0	3.32e-09	5.09	2	1640.8	1.89	53.03	0
High	LLQTPIDmSLKPNDAESEK	36	1	1	P06169	M8(Oxidation)	0		1020000000	1.009	12	4.4	0	9.082e-06	5.09	2	2145.08	1.83	40.41	0
High	NLSLLAEEVVDNIVNK	7	1	1	P38687		0		2960000	1.082	3	4.9	0	1.77e-07	5.09	2	1769.98	5.98	93.13	0
High	VPFcPLVGSELYSVEVK	2	1	1	Q03940	C4(Carbamidomethyl)	0		30000000	0.933	2	2	0	1.4e-07	5.09	2	1923	3.38	71.47	0
High	TGVIVGEDVHNLFTYAk	151	1	1	P14540	K17(Label:13C(6))	0		1150000000	0.875	6	4.2	0	2.59e-07	5.09	2	1869	5.5	61.01	0
High	TAVVDGVFDEVSLDK	21	1	1	P34760		0		281000000	0.787	6	7.5	0	4.85e-08	5.09	2	1593.81	4.73	61.25	0
High	LYIAQEEIPDADLk	8	1	1	P16120	K14(Label:13C(6))	0		87300000	1.168	1		0	2.719e-06	5.09	2	1623.86	3.23	53.18	0
High	GYDNQVIMNASLQQLIEVLr	7	1	1	Q00955	R20(Label:13C(6))	0		7070000	1.162	4	10.3	0	6.47e-09	5.09	3	2310.23	1.99	95.14	0
High	AVTATEDAELQALLESk	3	1	1	P20459	K17(Label:13C(6))	0		9330000	1.075	1		0	1.07e-08	5.09	2	1794.95	3.69	63.78	0
High	HNLEFINILTDDGLLNEEcGPEWQGmk	2	1	1	P07806	C19(Carbamidomethyl); M26(Oxidation); K27(Label:13C(6))	0		8180000	1.424	1		0	1.259e-06	5.09	3	3194.49	1.24	82.75	0
High	VLLTEmQIQSPTAVLIAr	1	1	1	P39079	M6(Oxidation); R18(Label:13C(6))	0		6290000				0	2.29e-08	5.09	2	2005.15	3.69	64.07	0
High	YDSASDNVYmNAEQEEK	4	1	1	Q03558	M10(Oxidation)	0		53700000	0.595	1		0	6.37e-08	5.09	2	2008.81	1.55	28.93	0
High	IINEPTAAAIAYGLGAGk	39	2	2	P11484;P40150	K18(Label:13C(6))	0		474000000				0	4.75e-11	5.09	2	1735.97	3.32	60.93	0
High	LFAEYPDSFGFSVSSTTR	5	1	1	P15454		0		28100000	1.18	1		0	1.57e-08	5.08	2	2010.95	2.96	67.32	0
High	VQGSVIGIDLGTTNSAVAIMEGK	13	2	1	P0CS90		0		24400000	0.879	4	14	0	1.01e-08	5.08	2	2260.19	3.3	73.32	0
High	FNFDLLDWTYSPIIQSGK	1	1	1	P32558		0		4050000	1.008	1		0	7.15e-08	5.08	2	2144.08	5.54	93.42	0
High	ELYGNIVmSGGTTmFPGIAEr	8	1	1	P60011	M8(Oxidation); M14(Oxidation); R21(Label:13C(6))	0		25100000	1.28	4	4	0	1.88e-08	5.08	3	2281.1	3.65	58.93	0
High	RNEYQLLDIDDGFLSLMNMDGDTK	2	1	1	P23301		0		4240000	1.01	1		0	0.002368	5.08	3	2803.31	8.34	89.66	1
High	IFTLSTEDFEAINNISk	4	1	1	P14065	K17(Label:13C(6))	0		21700000	4.922	3	7.3	0	1.21e-08	5.08	2	1948.01	3.97	72.5	0
High	SKGENVDPEIATYNEmVEDLFEQLAK	1	1	1	P06101	M16(Oxidation)	0		1520000	0.732	1		0	0.0003528	5.08	3	2985.41	3.81	84.27	1
High	FVSGSVEAScALGIGDAIVDLVESGETmr	5	1	1	P00498	C10(Carbamidomethyl); M28(Oxidation); R29(Label:13C(6))	0		5660000	2.411	3	18.9	0	8.84e-07	5.08	3	2991.46	7.48	99.73	0
High	LVESMNDTIEDILVEEK	1	2	1	P32892		0		4250000	0.945	1		0	1.07e-08	5.08	2	1976.99	6.21	72.9	0
High	ADrDESSPYAAMLAAQDVAAk	18	2	1	P06367	R3(Label:13C(6)); K21(Label:13C(6))	0		527000000	1.33	5	11.3	0	1.113e-06	5.08	2	2192.07	2.53	51.65	1
High	VVNmSFGGDTNLILAALR	2	1	1	P25567	M4(Oxidation)	0		7240000				0	1.81e-09	5.08	2	1907.01	3.35	78.08	0
High	AAYALGGLGSGFANNEk	2	1	1	P07259	K17(Label:13C(6))	0		15900000	1.339	2	2.1	0	4.52e-08	5.08	2	1645.83	0.31	50.77	0
High	LIAHSVATYADSFEGFPk	2	1	1	P37302	K18(Label:13C(6))	0		20300000	1.184	1		0	6.108e-06	5.08	2	1959.01	5.39	57.78	0
High	AGAPVDALINQIVPLLEK	39	1	1	P38720		0		258000000	0.999	3	3.3	0	8.04e-08	5.08	2	1861.09	3.78	96.42	0
High	APEQFDEVVAAIGNk	21	1	1	P05694	K15(Label:13C(6))	0		300000000	0.757	5	10.1	0	5.82e-09	5.07	2	1593.82	1.79	60.38	0
High	ALGIMALLDEGETDWK	8	1	1	P00817		0		83700000				0	3.53e-08	5.07	2	1761.88	6.64	88.17	0
High	LIEFGFTDEmIAmPISALSGGWk	3	1	1	P16521	M10(Oxidation); M13(Oxidation); K23(Label:13C(6))	0		3000000	1.205	2	9.1	0	2.219e-06	5.07	2	2551.26	2.99	85.06	0
High	DVDVGEPIAYIADVDDDLATIK	11	1	1	P16451		0		9030000	1.038	2	4.5	0	1.17e-09	5.07	2	2347.17	4.92	87.33	0
High	GcGVAATELGMLAGADR	2	2	2	P06208;Q12166	C2(Carbamidomethyl)	0		25000000				0	2.97e-09	5.07	2	1648.78	2.21	57.23	0
High	DVVQLYQEQLSAQGMPMIk	1	1	1	P17709	K19(Label:13C(6))	0		7230000	0.583	1		0	8.46e-08	5.07	2	2184.12	3.58	70.33	0
High	QFrPPVEGVcIEMPAGLIDAGEDIDTAALr	2	1	1	Q01976	R3(Label:13C(6)); C10(Carbamidomethyl); R30(Label:13C(6))	0		14800000	1.115	1		0	1.89e-09	5.07	3	3252.66	5.13	81.73	0
High	SEsTEVDVDGNAIr	3	1	1	P37303	S3(Phospho); R14(Label:13C(6))	0	S(1): 49.9; S(3): 49.9; T(4): 0.2	65800000				0	1.029e-06	5.07	2	1577.68	2.6	35.03	0
High	FPGWDFETEEIDPELLr	39	1	1	P26321	R17(Label:13C(6))	0		375000000	1.243	6	2.1	0	5.83e-07	5.07	2	2099.02	5.56	83.56	0
High	INAIQLDYSTANEYIIAAIr	6	1	1	P40016	R20(Label:13C(6))	0		1960000	0.797	1		0	5.1e-08	5.07	2	2258.22	1.46	84.28	0
High	SINPDEAVAYGAAVQGAILTGQSTSDETk	14	1	1	P40150	K29(Label:13C(6))	0		338000000	1.28	6	0.5	0	1.76e-07	5.07	3	2899.43	2.95	67.87	0
High	GVAINFVTNEDVGAMR	12	1	1	A6ZQJ1		0		64200000	1.411	3	10.9	0	1.66e-08	5.07	2	1692.84	2.94	56.6	0
High	NmAEEFEYDDEPDEQGNPK	2	1	1	P07143	M2(Oxidation)	0		23500000	2.433	1		0	1.036e-06	5.07	2	2272.89	3.32	34.96	0
High	EALAFDNDESDAQDDANNEk	3	1	1	P38968	K20(Label:13C(6))	0		34500000				0	4.4e-07	5.07	2	2216.92	3.18	35	0
High	DAQGEESTINTPTGDESGEVVk	2	1	1	P53883	K22(Label:13C(6))	0		12500000	1.18	2	1.9	0	9.91e-09	5.07	2	2269.04	0.11	32.51	0
High	EFLMAEIEHFVDPLDK	2	1	1	P38088		0		2390000	1.498	1		0	5.09e-07	5.07	2	1932.95	4.83	93.33	0
High	LADDVDLEALAAETHGYVGADIASLcSEAAmQQIR	3	1	1	P25694	C26(Carbamidomethyl); M31(Oxidation)	0		13800000	1	2	0.8	0	5.659e-06	5.07	3	3719.77	4	81.27	0
High	ADDDSVTIISAGNDk	9	1	1	P38011	K15(Label:13C(6))	0		694000000	1.183	2	2.6	0	1.49e-06	5.06	2	1526.73	3.86	35.49	0
High	TPFGDLVPHVSFLNLNDEMTk	2	1	1	P18544	K21(Label:13C(6))	0		21100000	10.19	1		0	6.13e-08	5.06	3	2380.21	4.58	80.69	0
High	NVEDAQLDVEQGVGHTDK	1	1	1	P32867		0		12200000	0.968	1		0	5.02e-09	5.06	2	1953.92	2.08	32.27	0
High	ATVDEFPLcVHLVSNELEQLSSEALEAAR	13	1	1	P41805	C9(Carbamidomethyl)	0		17900000	1.027	4	34.7	0	2.18e-07	5.06	3	3227.6	3.65	100.54	0
High	NQAAMNPSNTVFDAK	17	1	1	P10591		0		677000000	0.413	6	9.2	0	4.25e-08	5.06	2	1607.75	3.36	37	0
High	AMEVDEkPTETYSDVGGLDk	3	1	1	P33297	K7(Label:13C(6)); K20(Label:13C(6))	0		21300000	0.933	2	1.7	0	2.24e-08	5.06	2	2196.04	0.52	37.16	0
High	DLIPIFEEALSSSTDSALK	3	1	1	P33892		0		3570000	1.508	1		0	1e-09	5.06	2	2036.05	3.48	90.53	0
High	VcDIEYEQLcNVDSk	1	1	1	P38986	C2(Carbamidomethyl); C10(Carbamidomethyl); K15(Label:13C(6))	0		13400000	1.188	1		0	3.438e-06	5.06	2	1877.84	3.15	41.91	0
High	WAMVVENGIVTYAAk	7	1	1	P38013	K15(Label:13C(6))	0		10800000	0.588	1		0	1.103e-06	5.06	2	1657.88	2.83	62.15	0
High	ILAEETAAYEGNENEAEK	3	1	1	P38631		0		32500000	0.975	1		0	3e-07	5.06	2	1980.9	0.37	33.23	0
High	DATPIEDVFSFNYPEGIEGPDIk	5	1	1	P39935	K23(Label:13C(6))	0		13100000	1.053	2	3	0	1.43e-08	5.06	3	2559.23	2.49	83.17	0
High	EDFGSMLLNTFYNNSTk	2	1	1	P53622	K17(Label:13C(6))	0		5910000	1.132	1		0	8.48e-08	5.06	2	1986.94	7.67	83.47	0
High	VVITAPSSTAPMFVMGVNEEK	53	2	2	P00358;P00359		0		2430000000				0	9.61e-09	5.06	2	2207.11	2.5	64.51	0
High	ELEVNSELTQLDEYGEWILEQAGEDk	3	1	1	P38431	K26(Label:13C(6))	0		2750000	0.882	1		0	2.065e-05	5.06	3	3043.45	5.34	98.26	0
High	LDDHFPLVVFQTGSGTQSNMNANEVISNr	2	1	1	P08417	R29(Label:13C(6))	0		5840000	2.156	2	0.7	0	2.06e-07	5.06	3	3196.56	4.81	68.71	0
High	ILAEETAAYEGNENEAEk	3	1	1	P38631	K18(Label:13C(6))	0		30900000	0.987	1		0	5.7e-08	5.06	2	1986.93	1.85	33.05	0
High	YDDPANSFYLSELNQGr	1	1	1	P34223	R17(Label:13C(6))	0		15500000	0.874	1		0	6.45e-08	5.06	2	1994.92	2.99	58.44	0
High	EPQSSEEVEIEDDFDYLVSK	1	1	1	P25353		0		1260000	0.819	1		0	1.481e-05	5.05	3	2358.06	4.14	77.57	0
High	FVVGSSYQLTPDYTmDIFr	4	1	1	P36421	M15(Oxidation); R19(Label:13C(6))	0		17300000	1.444	2	6.9	0	8.599e-06	5.05	2	2261.1	3.26	71.01	0
High	VDLMDQGTDVIDILAGR	8	1	1	P21576		0		30100000	0.959	2	5.7	0	1.55e-08	5.05	2	1830.94	5.52	84.7	0
High	SINIALNSLQSSDIDPDLk	3	1	1	P32366	K19(Label:13C(6))	0		43700000				0	1.213e-06	5.05	2	2049.08	1.41	64.01	0
High	SYIFGGHVSQYMEELADDDEEr	9	1	1	P26321	R22(Label:13C(6))	0		149000000	1.259	4	2.6	0	1.046e-06	5.05	3	2596.14	4.51	67.74	0
High	IPDPLcVIQIALEGEISK	3	1	1	P53914	C6(Carbamidomethyl)	0		1340000				0	2.4e-08	5.05	2	1995.09	2.13	105.93	0
High	VAASFSQEALQYVVEr	8	1	1	P07149	R16(Label:13C(6))	0		106000000	1.409	5	6.8	0	1.25e-08	5.05	2	1802.94	2.22	65.08	0
High	MDLIDLDEDEIDAEVLDSLGVTmDNFr	4	1	1	P25694	M23(Oxidation); R27(Label:13C(6))	0		740000	1.095	1		0	1.29e-07	5.05	3	3105.44	4.67	99.48	0
High	YNVIVTFPSTPDDELVSFVGLR	4	1	1	P06105		0		9900000	1.177	1		0	2.167e-05	5.05	3	2468.29	8.45	88.22	0
High	VADLSDcSLFIMDEADK	2	1	1	A6ZXG9	C7(Carbamidomethyl)	0		7960000	1.103	1		0	7.58e-07	5.05	2	1928.86	1.47	66.15	0
High	LNNFNDVSSYNENK	2	1	1	P32582		0		45100000	1.061	1		0	2.73e-08	5.05	2	1657.75	1.02	31.09	0
High	EFGGIVLANAcGPcIGQWDr	7	1	1	P19414	C11(Carbamidomethyl); C14(Carbamidomethyl); R20(Label:13C(6))	0		37700000	1.23	3	1.5	0	8.93e-09	5.05	2	2226.06	2	69.14	0
High	NLQDLFPGIISQLGPEAIQALSQLAAQmEK	3	1	1	A6ZWL1	M28(Oxidation)	0		16600000	1.239	2	19	0	1.25e-08	5.05	3	3239.69	-2.71	115.33	0
High	TGDLAGTATTSSFTEAVIK	4	1	1	P28241		0		25300000	1.116	1		0	1.13e-09	5.05	2	1869.95	1.98	52.66	0
High	WLTGVELADmYHSLmK	22	1	1	P00925	M10(Oxidation); M15(Oxidation)	0		317000000	0.864	9	7.3	0	1.092e-06	5.05	2	1925.92	3.33	59.47	0
High	IVNNNVNAAPISENK	1	1	1	P39929		0		11800000	0.786	1		0	2.14e-08	5.05	2	1596.83	0.43	23.02	0
High	FVPALTIEDELIEEGMDAFEk	11	1	1	P18544	K21(Label:13C(6))	0		3780000	3.836	4	3.4	0	9.378e-05	5.05	2	2402.19	4.77	100.29	0
High	LISETLNDPTEEYLLDMAk	1	1	1	P06738	K19(Label:13C(6))	0		5640000	1.417	1		0	7.88e-09	5.05	2	2201.1	-0.27	71.85	0
High	VLEEPDFLDINDTGDSGSK	1	1	1	P32567		0		2420000				0	7.68e-09	5.05	2	2050.95	3.27	61.84	0
High	ISDDILSVLDSHLIPSATTGESk	3	2	2	P29311;P34730	K23(Label:13C(6))	0		34400000				0	2.56e-08	5.05	2	2404.26	3.11	80.1	0
High	ILSQAPTELELQVAQAFVELENSSPELK	7	1	1	P26786		0		192000000	1.209	3	4.6	0	3.63e-07	5.05	4	3083.63	6.35	102.59	0
High	IGTINEEDILANQPLLLQSIQDR	3	1	1	P25293		0		42800000	0.941	2	1.3	0	3.24e-08	5.05	3	2593.4	5.59	78.27	0
High	VSLDDLQQSIEEDEDHVQSTDIAAMQK	12	1	1	P32471		0		201000000	1.11	4	2.3	0	1.401e-06	5.05	3	3044.41	2.31	68.58	0
High	SGELADLLEEAQALVPEEEEETk	10	1	1	Q02784	K23(Label:13C(6))	0		5320000	1.098	2	3.6	0	1.669e-06	5.05	2	2535.24	2.41	89.19	0
High	YGPSLmPGGSEEAWPHIk	5	1	1	P38720	M6(Oxidation); K18(Label:13C(6))	0		52800000	1.054	2	7.3	0	3.93e-10	5.05	3	1977.95	3.44	49.42	0
High	SYFLFTPLLPSAPVGTVDEk	6	1	1	P32340	K20(Label:13C(6))	0		30000000	1.521	3	5.6	0	2.7e-08	5.05	2	2187.18	3.79	86.65	0
High	VGDPFDEEVFQGAQTSDk	3	1	1	P40047	K18(Label:13C(6))	0		58800000	1.589	1		0	4.56e-07	5.05	2	1974.91	3.29	54.18	0
High	AAPIVDDEETEFDIYNSK	2	1	1	P21524		0		15200000	0.957	1		0	3.48e-07	5.05	2	2055.95	4.79	54.49	0
High	rYPIVSIEDPFAEDDWEAWSHFFk	1	2	2	P00924;P00925	R1(Label:13C(6)); K24(Label:13C(6))	0		323000				0	1.64e-07	5.04	3	2996.44	4.11	90.05	1
High	NQQLEEDLEESDTK	4	1	1	P17536		0		128000000	1.038	1		0	5.28e-08	5.04	2	1677.75	1.67	34.62	0
High	EVAAFAQFGSDLDASTk	2	1	1	P07251	K17(Label:13C(6))	0		4720000	3.502	2	30.8	0	6.39e-11	5.04	2	1762.86	2.5	60.14	0
High	AGSGTSQLDQLAALQALSSSLNK	3	1	1	Q99383		0		6140000	1.169	2	8.6	0	4.6e-09	5.04	3	2260.19	4.07	74.25	0
High	APSATYAGYVWGADTR	3	1	1	P06105		0		23500000	1.15	2	9.4	0	7.3e-09	5.04	2	1685.8	4.23	49.73	0
High	NVEVVALNDPFISNDYSAYmFk	9	1	1	P00358	M20(Oxidation); K22(Label:13C(6))	0		62200000				0	1.502e-06	5.04	2	2558.23	3.11	74.88	0
High	EFEDADQLLEAQENENK	1	2	1	A6ZXU0		0		4280000	0.973	1		0	1.82e-07	5.04	2	2021.9	3.36	51.32	0
High	EDEEIPEVFDSLAEDNTVQK	4	1	1	P39715		0		2580000	0.699	2	4.6	0	1.21e-08	5.04	2	2307.06	5.04	68.63	0
High	SYIFGGHVSQYmEELADDDEEr	3	1	1	P26321	M12(Oxidation); R22(Label:13C(6))	0		26700000	1.216	2	12.1	0	3.7e-07	5.04	3	2612.12	1.08	51.83	0
High	SAADIVFLAPGLSAIIDALK	20	1	1	P05030		0		156000000	0.804	4	20.5	0	7.97e-12	5.04	3	1985.14	5.35	111.09	0
High	IEDDPFENLEDTDDIFQk	5	1	1	P04806	K18(Label:13C(6))	0		99800000				0	3.61e-09	5.04	3	2188.99	3.17	72.76	0
High	IETGNFSWASEGISK	19	1	1	P0CX40		0		403000000	1.189	4	1.7	0	4.25e-09	5.04	2	1625.79	2.88	52.29	0
High	ELGGNPDVDVAYQYLSFFK	4	1	1	Q12109		0		12100000	1.275	2	1.3	0	6.46e-08	5.04	2	2162.05	4.67	87.03	0
High	KSEVFSTYADNQPGVLIQVFEGER	8	1	1	P10592		0		43600000	1.142	3	7.3	0	8.99e-07	5.04	3	2713.36	3.57	74.36	1
High	IAVMTSGGDSPGmNAAVr	6	1	1	P16861	M13(Oxidation); R18(Label:13C(6))	0		14900000	0.89	2	25.3	0	2.48e-10	5.04	2	1755.85	1.48	30.54	0
High	EEVAEFFGTDADSISLPMR	11	1	1	P10080		0		26400000				0	5.81e-09	5.04	2	2113.99	4.91	73.58	0
High	RIDTLAAEFPAQTNYLYTTYNATK	2	1	1	P03965		0		19500000				0	7.79e-07	5.04	3	2765.38	1.39	64.87	1
High	GFQINQELVSVADPNYk	3	1	1	P05150	K17(Label:13C(6))	0		45100000	2.293	1		0	3.44e-08	5.04	2	1927.99	0.84	62.36	0
High	DIEEGTNEASSQSSSNNk	1	1	1	Q02204	K18(Label:13C(6))	0		11200000	2.046	1		0	7.51e-07	5.03	2	1902.83	-0.1	17.14	0
High	VNVTSAEGLQSVLETNLGPk	4	1	1	P39079	K20(Label:13C(6))	0		14100000	0.913	2	13.3	0	4.63e-08	5.03	2	2062.12	2.51	67.13	0
High	TNNAAGANSGQQPQQQSQGQSQQQGr	1	1	1	P38129	R26(Label:13C(6))	0		1260000	1.017	1		0	3.13e-09	5.03	3	2704.26	5.01	10.48	0
High	EQNEETELDTFEDNNK	4	1	1	P53261		0		34400000	1.052	2	1	0	5.877e-06	5.03	2	1954.82	3.46	40.71	0
High	VTESVDVLMPNVGEITGGSMr	5	1	1	P38707	R21(Label:13C(6))	0		42400000	1.471	2	1.2	0	1.16e-07	5.03	2	2197.1	2.65	70.11	0
High	LIHNDSSYNHEYLGITGLPSLTSNAAk	2	1	1	P23542	K27(Label:13C(6))	0		17700000	1.329	1		0	8.57e-07	5.03	3	2921.49	4.18	57.93	0
High	VEFGVLTSFAYPVIGSDEK	4	1	1	P07806		0		32600000	1.285	2	10.5	0	2.56e-07	5.03	2	2058.05	1.98	81.5	0
High	TILPSDDLSQQLETEESK	1	1	1	Q04322		0		5710000	0.818	1		0	3.54e-08	5.03	2	2033	3.33	52.82	0
High	HIGQDTDVPAGDIGVGGR	2	1	1	P07262		0		41400000	1.915	1		0	3.86e-11	5.03	2	1763.87	0.92	31.61	0
High	LVmSAPIDETFDTNETATITYFSTDLNk	2	1	1	P16861	M3(Oxidation); K28(Label:13C(6))	0		5740000	0.865	1		0	0.0008366	5.03	3	3159.52	4.68	74.72	0
High	SLNVLLQNSIVSAPLWDSK	1	1	1	P12904		0		2500000	1.021	1		0	1.36e-08	5.03	2	2084.14	2.81	80.89	0
High	VGLFSYGSGLAASLYScK	2	1	1	P54839	C17(Carbamidomethyl)	0		10100000	1.095	2	2.3	0	1.03e-10	5.03	2	1879.94	6.38	74.46	0
High	FVVGSSYQLTPDYTMDIFR	2	1	1	P36421		0		11400000	1.453	1		0	8.31e-08	5.03	2	2239.08	3.47	78.45	0
High	GVMNAVNNVNNVIAAAFVk	12	1	1	P00925	K19(Label:13C(6))	0		436000000	0.938	5	0.5	0	8.87e-10	5.03	3	1951.07	6.58	79.87	0
High	ENDEEDEEEEIEPEVK	4	1	1	P28707		0		209000000	0.82	1		0	7.3e-08	5.03	2	1961.81	4.4	34.78	0
High	EVAADTEEYQSQALSk	3	1	1	P36049	K16(Label:13C(6))	0		21200000	1.011	1		0	1.19e-08	5.03	2	1774.85	1.33	28.18	0
High	IGMAEEIVPLFQVAWNDAANPDK	8	1	1	Q00955		0		16300000	1.145	1		0	1.2e-07	5.03	2	2528.26	6.25	96.17	0
High	ELEVNSELTQLDEYGEWILEQAGEDK	3	1	1	P38431		0		3170000				0	1.788e-05	5.03	3	3037.42	2.87	98.45	0
High	SEYTDmLATGIIDPFk	5	1	1	P19882	M6(Oxidation); K16(Label:13C(6))	0		30700000	0.787	1		0	1.81e-08	5.03	2	1822.89	3.72	70.73	0
High	STAQVASDLEQLTGFDNIr	3	1	1	Q04951	R19(Label:13C(6))	0		7080000	1.431	1		0	3.96e-08	5.03	2	2071.05	2.58	75.99	0
High	LGANAILGVSmAAAr	50	1	1	P00925	M11(Oxidation); R15(Label:13C(6))	0		598000000	0.9	10	1.9	0	2.05e-09	5.03	3	1436.8	3.58	47.94	0
High	SLFDDEEDDDEAGLVDEELk	4	1	1	P40991	K20(Label:13C(6))	0		5920000	0.839	2	2.2	0	1.18e-08	5.03	2	2289	3.64	63.5	0
High	LTQPINFESVNITLQEALK	1	1	1	P50101		0		2140000	0.724	1		0	1.22e-08	5.03	2	2158.18	4	83.74	0
High	DSSITVAGSSGLSENEIEQmVNDAEK	1	2	1	P0CS90	M20(Oxidation)	0		14600000				0	1.75e-08	5.02	3	2726.25	6.08	55.8	0
High	HFNDYDFVSAENADDDFk	2	1	1	P17967	K18(Label:13C(6))	0		35400000	0.901	1		0	1.44e-07	5.02	3	2154.91	3.12	50.88	0
High	TYPVEDPSTENTVcEVSSATTEDVEYAIEcADr	5	1	1	P54115	C14(Carbamidomethyl); C30(Carbamidomethyl); R33(Label:13C(6))	0		103000000	1.132	3	5.3	0	9.58e-07	5.02	3	3743.63	4.28	84.35	0
High	AELDSNSLWNAYWLr	2	1	1	P25574	R15(Label:13C(6))	0		3170000	1.005	1		0	3.77e-07	5.02	2	1843.91	2.95	77.65	0
High	VIPDFmLQGGDFTAGNGTGGK	7	1	1	P14832	M6(Oxidation)	0		38800000	0.597	2	22	0	5.57e-10	5.02	2	2098	2.52	58.74	0
High	LPDAVVAcVGGGSNSTGmFSPFEHDTSVk	6	1	1	P00931	C8(Carbamidomethyl); M18(Oxidation); K29(Label:13C(6))	0		31200000	1.343	3	2.6	0	4.72e-08	5.02	3	2988.4	4.7	56.91	0
High	IMDQGGLVSDDIMVNMIK	2	2	1	A6ZYI0		0		23300000	1.25	1		0	3.36e-08	5.02	2	1978.97	2.72	73.15	0
High	TLLEYDAFLFGVPTR	6	1	1	P25349		0		13600000	0.863	2	13.6	0	1.7e-07	5.02	2	1741.92	2.83	83.95	0
High	SQIFSTAVDNQPTVMIK	5	1	1	P16474		0		42600000	0.784	4	4.5	0	8.31e-08	5.02	2	1878.96	0.91	54.8	0
High	MTPSGHNWVSGQGAGPr	15	1	1	P16521	R17(Label:13C(6))	0		243000000	1.065	5	0.9	0	2.7e-09	5.02	2	1744.83	3.3	26.18	0
High	cAADDLDATVVQLTVLTEK	2	1	1	P53912	C1(Carbamidomethyl)	0		3320000	1.111	1		0	1.96e-07	5.02	2	2062.05	6.06	76.93	0
High	NTWGSQLVDQIMDQVVTK	7	1	1	P53184		0		8320000	0.766	2	10.2	0	1.82e-10	5.02	3	2062.03	3.6	88.48	0
High	NTISEAGDkLEQADk	8	2	2	P10591;P10592	K9(Label:13C(6)); K15(Label:13C(6))	0		207000000				0	2.89e-06	5.02	2	1630.83	1.57	32.27	1
High	YTNPVVIQGAGAGAAVTAAGVLGDVIk	5	1	1	P31116	K27(Label:13C(6))	0		32700000	0.957	4	2.3	0	5.79e-09	5.02	3	2518.41	3.86	80.21	0
High	rPASNIDPYLVTGIMcETVcGAIDNADMTk	8	1	1	P32288	R1(Label:13C(6)); C16(Carbamidomethyl); C20(Carbamidomethyl); K30(Label:13C(6))	0		70800000	1.203	2	25.2	0	3.844e-06	5.02	3	3324.58	1.75	81.6	0
High	DGNVGNFNETEQILLAENPESEk	4	1	1	P32368	K23(Label:13C(6))	0		15300000	1.153	2	4	0	8.76e-08	5.02	3	2553.21	2.69	62.81	0
High	GLSVVDTYAILSNk	8	1	1	P08524	K14(Label:13C(6))	0		36800000	1.25	2	1	0	1.87e-07	5.02	2	1485.83	4.41	63.26	0
High	TNPPSLLSVALDELESTcSGk	7	3	1	A6ZZY0	C18(Carbamidomethyl); K21(Label:13C(6))	0		12700000	1.434	2	5.7	0	2.43e-08	5.02	3	2224.12	3.9	94.13	0
High	LAIASDSSGEAPEVNr	1	1	1	P53881	R16(Label:13C(6))	0		16400000	4.71	1		0	1.51e-09	5.02	2	1621.81	1.13	29.8	0
High	DIEVVAVNDPFISNDYAAYMVK	5	1	1	P00360		0		10700000	1.174	1		0	2.85e-07	5.02	2	2473.2	2.05	78.97	0
High	LISDYDADELAEALQPVIVNTPHLK	5	1	1	P38788		0		69300000	1.087	3	5.3	0	1.79e-09	5.02	3	2764.45	4.63	80.76	0
High	AVADVWSDLEAEFK	5	1	1	P40075		0		13500000	0.846	1		0	1.53e-06	5.02	2	1579.77	5.73	82.37	0
High	LmAEVPYGVLLSGGLDSSLIASIAAr	22	1	1	P49089	M2(Oxidation); R26(Label:13C(6))	0		20000000	1.892	5	2.8	0	3.11e-08	5.02	3	2625.44	6.6	94.34	0
High	mLASNFFAQAEALmVGk	2	1	1	P12709	M1(Oxidation); M14(Oxidation); K17(Label:13C(6))	0		18300000				0	3.29e-08	5.02	2	1865.93	3.4	69.73	0
High	YVAGGGYNVGNYYLQcVQDFDSETVK	2	1	1	P25343	C16(Carbamidomethyl)	0		5620000	1.013	1		0	9.35e-07	5.02	3	2946.33	2.56	74.76	0
High	LPLVGGHEGAGVVVGmGENVk	79	1	1	P00330	M16(Oxidation); K21(Label:13C(6))	0		208000000	0.516	1		0	3.53e-10	5.02	2	2041.09	4.87	43.52	0
High	IYVEDSPQSTFNINEYR	1	1	1	P38998		0		21800000	1.526	1		0	1.9e-07	5.02	2	2074.98	2.14	53.98	0
High	EASASAEGAEAIEGDFMSTLk	2	1	1	P39730	K21(Label:13C(6))	0		4220000				0	9.06e-09	5.02	2	2119.99	6.05	69.67	0
High	VFDIDEALYISDLGK	1	1	1	P43590		0		4760000	0.789	1		0	1.14e-07	5.02	2	1697.88	7.34	77.47	0
High	AYLEDFYNFVTEEIPEPAk	11	1	1	P32366	K19(Label:13C(6))	0		19300000	1.094	2	2.1	0	9.62e-08	5.02	3	2281.11	4.05	90.81	0
High	NNTSTLAQIESNVLEDFEFPk	6	1	1	P40032	K21(Label:13C(6))	0		5350000	1.255	1		0	5.02e-10	5.02	3	2402.2	7.32	94.58	0
High	DYFPWDNLSVDSPkPPFPQGIGAPIDEQNcIk	7	1	1	P53090	K14(Label:13C(6)); C30(Carbamidomethyl); K32(Label:13C(6))	0		203000000	2.156	2	2.8	0	0.0001438	5.02	3	3656.79	4.08	79.78	0
High	DNFGGHVNVPQAAPVAPSAAFSQNSTNAPR	1	1	1	P32521		0		18000000				0	7.75e-08	5.02	3	3021.47	2.9	48.43	0
High	EALQILNLTENTLTK	1	1	1	Q07914		0		5440000	0.899	1		0	2.31e-08	5.01	2	1700.95	4.78	70.9	0
High	DVPANASFNLEDPNIDFEr	7	1	1	P81449	R19(Label:13C(6))	0		55800000	37.619	1		0	8.46e-08	5.01	2	2169.03	3.02	63.86	0
High	SVQYVLEDPIAGPLVK	3	1	1	P38707		0		42500000	1.356	1		0	8.5e-08	5.01	2	1727.96	-0.96	66.58	0
High	VDEDDENDELSAEGr	3	1	1	P53731	R15(Label:13C(6))	0		47900000	0.945	1		0	2.24e-08	5.01	2	1698.7	-0.67	23.86	0
High	YINEGNSVGSVNFPEVSLk	1	1	1	P40510	K19(Label:13C(6))	0		17200000	0.71	1		0	9.12e-08	5.01	2	2059.05	1.25	59.14	0
High	INAALFDVDGTIIISQPAIAAFWR	3	1	1	P41277		0		571000				0	9.073e-06	5.01	3	2602.4	-1.19	98.16	0
High	APYGGDLVVcAFSGSHQDAIk	2	1	1	P06208	C10(Carbamidomethyl); K21(Label:13C(6))	0		32100000				0	1.27e-11	5.01	3	2198.07	1.25	55.86	0
High	FIAEGSNmGSTPEAIAVFETAR	5	1	1	P07262	M8(Oxidation)	0		45400000	1.839	1		0	3.28e-07	5.01	2	2314.11	3.37	62.92	0
High	DQLDSADYVDNLIDGLSTILSK	13	1	1	A6ZN26		0		10400000	0.985	2	2.5	0	1.61e-07	5.01	2	2395.2	3.75	111.54	0
High	VSISHDDLQAVAVAVSTk	10	1	1	P19097	K18(Label:13C(6))	0		9900000	1.552	6	7.2	0	1.45e-09	5.01	2	1846.01	3.96	52.27	0
High	ADEFDSFPAASAAAAEEEEDDDVDLFGsDDEEADAEAEk	1	1	1	P32471	S28(Phospho); K39(Label:13C(6))	0	S(6): 0.0; S(11): 0.0; S(28): 100.0	4840000				0	0.001859	5.01	4	4208.64	4.45	75.39	0
High	WLTGPQLADLYHSLmK	7	1	1	P00924	M15(Oxidation)	0		280000000	0.709	3	2.8	0	1.93e-08	5.01	2	1888.97	2.15	72.93	0
High	NWGAETDELSMIMEHFSQQ	15	1	1	P48589		0		175000000				0	1.088e-06	5.01	2	2252.96	1.51	87.26	0
High	AGFPLQDLEFVQFHPSGIYGSGcLITEGAr	5	1	1	Q00711	C23(Carbamidomethyl); R30(Label:13C(6))	0		53200000	2.722	4	10.3	0	3.24e-07	5.01	3	3272.61	-2.3	83.04	0
High	QLSIWGLENDDDVSDITDK	6	1	1	P53252		0		29400000	0.539	2	0.6	0	4.02e-09	5.01	2	2163.01	-1.72	69.21	0
High	NmITGTSQADcAILIIAGGVGEFEAGISK	85	1	1	P02994	M2(Oxidation); C11(Carbamidomethyl)	0		90000000	1.069	7	7.3	0	2.34e-07	5.01	3	2939.46	4.66	97.85	0
High	DIHINWTGHGGNVSSSTYQA	15	1	1	P38720		0		392000000				0	1.207e-06	5.01	2	2143.98	2.08	45.76	0
High	AIAVMTSGGDAPGMNSNVr	3	1	1	P16862	R19(Label:13C(6))	0		32000000	0.778	1		0	1.93e-07	5	2	1853.9	3.42	38.87	0
High	FQFTYDSSVIcNIcr	4	1	1	P38810	C11(Carbamidomethyl); C14(Carbamidomethyl); R15(Label:13C(6))	0		2430000	0.915	1		0	4.24e-08	5	2	1915.88	3.4	63.49	0
High	LGEVITTIPTIGFNVETVQYK	13	2	2	P11076;P19146		0		75100000				0	6.53e-08	5	3	2322.27	4.74	77.25	0
High	HIGQDTDVPAGDIGVGGr	9	1	1	P07262	R18(Label:13C(6))	0		149000000	1.963	3	7.4	0	1.35e-11	5	2	1769.89	0.99	31.41	0
High	QFESLLLQNDYQNAAK	1	1	1	P22137		0		12500000	0.998	1		0	2.9e-08	5	2	1881.94	1.79	56.52	0
High	VLSGEFQVVNPYLLr	2	1	1	P21524	R15(Label:13C(6))	0		2730000	0.848	2	3.4	0	1.77e-07	5	2	1739.99	4.21	70.34	0
High	EYFQDVYDLTGSEPIK	11	1	1	P07149		0		35100000				0	1.43e-07	5	2	1903.9	1.47	64.95	0
High	KLEDLSPSTHNMEVPVVK	17	1	1	P23301		0		553000000	1.002	4	1.8	0	5.95e-09	5	3	2023.06	3.2	42.24	1
High	KEDEEDKFDAMGNK	2	1	1	P16521		0		84600000	1.11	2	3.2	0	0.000221	5	2	1655.72	0.45	21.91	2
High	LVESmNDTIEDILVEEK	1	2	1	P32892	M5(Oxidation)	0		2520000	0.904	1		0	2.43e-08	5	2	1992.98	4.12	62.48	0
High	AVIQAVDQIcDDFEVTPEk	3	1	1	P17709	C10(Carbamidomethyl); K19(Label:13C(6))	0		30800000	0.584	2	3	0	1.91e-08	5	2	2183.07	4.57	66.17	0
High	AGEDDANEDDEEEEGGNk	3	1	1	P42935	K18(Label:13C(6))	0		2570000				0	3.75e-08	5	2	1928.73	4	10.67	0
High	GDLSGVGDVDPYYTVSLNR	1	1	1	Q03640		0		18300000	0.808	1		0	4.56e-07	5	2	2026.98	2.18	58.15	0
High	INPELDNLTEIDDLNEYSK	1	1	1	P48563		0		2000000	1.068	1		0	1.17e-07	5	2	2235.08	4.28	64.2	0
High	HGENSLLSSGTSQDSLR	3	1	1	P16861		0		33600000	0.957	1		0	1.04e-08	5	2	1787.85	0.31	30.61	0
High	IHEIENLLAGSNVANLDHVGDK	2	1	1	P22137		0		12200000	0.91	2	20.6	0	2.18e-11	5	3	2358.22	5.02	57.05	0
High	IVNDVTAAGVSYGIFK	13	1	1	P32589		0		78500000	0.887	3	10.3	0	1.35e-09	5	2	1653.89	3.45	60.63	0
High	DDVGYGEKEEDDEDEEDDDFKE	1	1	1	P40019		0		13000000				0	1.847e-05	5	3	2621.97	1.87	32.6	2
High	ILALGGNSGNIIYDWFIGR	1	1	1	P32462		0		1610000	0.624	1		0	1.2e-09	5	2	2079.11	5.78	95.41	0
High	INALNSATEATNLILSVDETITNk	5	1	1	P42943	K24(Label:13C(6))	0		17000000	1.394	2	40.6	0	5.14e-08	5	3	2551.37	4.41	92.72	0
High	SENNDQNDVDEESEEK	2	1	1	Q12191		0		5770000	0.761	2	10.1	0	2.12e-08	5	2	1880.73	2.13	16.27	0
High	FALAGAIGcGSTHSSMVPIDVVk	7	1	1	P23641	C9(Carbamidomethyl); K23(Label:13C(6))	0		60200000	2.949	4	14.5	0	6.37e-08	5	2	2323.19	1.21	62.83	0
High	YVHVSEVGNcSGSGMGGVSALr	9	1	1	P19097	C10(Carbamidomethyl); R22(Label:13C(6))	0		104000000	1.624	5	4.7	0	7.48e-10	5	3	2229.05	0.64	39.91	0
High	APQAAGVIHNDLMNTFILAQVMK	2	1	1	P38219		0		8880000	1.172	1		0	1.42e-08	5	3	2482.3	3.94	81.95	0
High	GLGVGTPSEALLYVITSPVGPYYK	5	1	1	P38891		0		24600000	1.646	1		0	3.39e-08	5	2	2481.34	3.26	90.65	0
High	SSNNNYSSGTATNNVNK	1	1	1	P41910		0		1070000	0.685	1		0	5.13e-07	5	2	1771.79	3.05	15.86	0
High	FDVGALmALHGEGSGEEK	5	2	2	B5VNY0;A6ZM02	M7(Oxidation)	0		22700000				0	3.91e-09	5	2	1862.86	0.09	47.45	0
High	LIAHSVATYADSFEGFPK	2	1	1	P37302		0		7650000				0	1.979e-06	5	2	1952.98	3.66	57.8	0
High	TAEQLENLNIQDDQk	8	1	1	P04147	K15(Label:13C(6))	0		253000000	1.182	2	8.1	0	2.52e-07	5	2	1764.88	4.77	39.89	0
High	VILIAPGLVETEFSLVR	5	1	1	Q05016		0		43600000	1.13	3	11.4	0	3.8e-08	4.99	3	1856.1	3.32	88.16	0
High	VFNLPLFPTTTIGSFPQTK	16	1	1	P05694		0		430000000	0.722	3	5.6	0	7.15e-07	4.99	2	2108.16	5.85	84.39	0
High	EVAVANNWPLDVR	6	1	1	P19414		0		73700000	1.103	1		0	7.6e-07	4.99	2	1482.78	5.87	57.43	0
High	ALTFFQDWLNENPELK	5	1	1	P16550		0		42700000	0.934	1		0	2.54e-07	4.99	2	1964.98	4.62	87.74	0
High	FDASANLSYQPIDQWK	1	1	1	A6ZN26		0		20800000	1.029	1		0	7.951e-06	4.99	2	1882.9	2.31	57.86	0
High	VFEEEGAFIEALEr	13	1	1	P39522	R14(Label:13C(6))	0		9410000	1.731	2	20.8	0	3.1e-08	4.99	2	1644.83	3.13	75.18	0
High	FDDLIAEENPIMQTALr	4	1	1	P00128	R17(Label:13C(6))	0		44000000	26.974	1		0	4.3e-07	4.99	2	1982	2.39	73.13	0
High	LYQTEPSGIYSSWSAQTIGR	3	1	1	P40303		0		21700000	0.924	1		0	3.26e-07	4.99	2	2244.1	2.88	58.73	0
High	NAVWFGGSLLAQTAEFK	2	1	1	P47117		0		5280000	0.759	1		0	7.98e-10	4.99	2	1838.95	4.05	78.57	0
High	LTAHAGEEGPAQFVSDALDLLQVTr	10	1	1	P53909	R25(Label:13C(6))	0		10900000	1.67	2	9	0	4.94e-07	4.99	3	2644.38	6.03	98.18	0
High	FDFENHLIGGAAIDATGVPLPDEALEASk	6	1	1	P04173	K29(Label:13C(6))	0		40400000				0	2.124e-06	4.99	3	3003.52	3.7	74.6	0
High	DQSSIDNHATGEEEEEDEPLLr	1	1	1	Q07878	R22(Label:13C(6))	0		8970000	0.978	1		0	5.04e-08	4.99	3	2519.12	2.29	39.66	0
High	APEQFDEVVAAIGNK	30	1	1	P05694		0		416000000	0.749	4	3.5	0	5.13e-07	4.99	2	1587.81	3.18	59.18	0
High	NSDLEDIISSIQQLEEEYNK	5	1	1	P38131		0		1490000	0.765	3	3.3	0	2.46e-07	4.99	2	2367.13	4.34	98.07	0
High	VGDDDLVIYLLGNk	3	1	1	P36018	K14(Label:13C(6))	0		7340000	1.015	1		0	2.13e-08	4.99	2	1539.84	2.38	79.36	0
High	LVLEVAQHLGENTVR	4	1	1	P00830		0		18300000	3.168	1		0	8.64e-08	4.99	2	1677.93	2.59	50.53	0
High	NWGAETDELSmIMEHFSQQ	29	1	1	P48589	M11(Oxidation)	0		50500000				0	6.882e-06	4.99	2	2268.97	6.32	85.98	0
High	TDVVDSTNLPILELLSLK	4	2	1	A6ZX45		0		2850000	0.852	2	1.8	0	2.02e-08	4.99	2	1970.11	3.94	99.78	0
High	VENIISWGYGTPGAGAYDYIk	2	1	1	Q06252	K21(Label:13C(6))	0		17900000	0.644	1		0	3.34e-08	4.99	2	2280.14	3.55	70.78	0
High	DQLDSADYVDNLIDGLSTILSk	17	1	1	A6ZN26	K22(Label:13C(6))	0		10400000	1.018	5	2.5	0	2.81e-08	4.99	3	2401.21	1.46	111.4	0
High	LGLGGGGDmPGSELADFVENADGFAEVFPQHk	13	1	1	P05030	M9(Oxidation); K32(Label:13C(6))	0		729000000	0.938	1		0	2.141e-05	4.99	3	3283.55	4.62	89.17	0
High	LDQFNYDALTFDEDLNr	7	7	2	Q04214;P0C2I9	R17(Label:13C(6))	0		4280000				0	6.54e-07	4.99	2	2094.98	5.08	69.69	0
High	APQAAGVIHNDLmNTFILAQVmk	2	1	1	P38219	M13(Oxidation); M22(Oxidation); K23(Label:13C(6))	0		11600000	0.977	1		0	3.69e-07	4.99	3	2520.32	4.24	64.21	0
High	IIAEYVWIDGTGNLR	8	1	1	P32288		0		6880000	1.514	4	3.7	0	4.79e-08	4.99	2	1719.92	5.9	68.43	0
High	EFEDADQLLEAQENENk	1	2	1	A6ZXU0	K17(Label:13C(6))	0		4040000				0	3.26e-08	4.99	2	2027.92	4.01	51.32	0
High	GIIIDDSGLDEEDLYSGVDR	3	1	1	P53297		0		14800000	1.202	2	24.5	0	4.53e-09	4.98	2	2181.03	3.97	62.35	0
High	DTTPLMADDVADLIVYATSR	9	1	1	Q05016		0		37700000	1.09	1		0	8.54e-08	4.98	2	2167.06	-1.21	99	0
High	NVDVSVAVATPTGLLTPIVk	7	1	1	P12695	K20(Label:13C(6))	0		11000000	1.4	3	6.7	0	4.25e-09	4.98	3	2000.18	1.82	72.87	0
High	YFLDALPVALLGmNADLmNQYVEFVADr	2	1	1	P09938	M13(Oxidation); M18(Oxidation); R28(Label:13C(6))	0		4240000				0	1.88e-07	4.98	3	3226.61	7.17	98.63	0
High	SSVIDDIIASNDILYNDK	2	1	1	P11986		0		6120000	17.815	1		0	2.463e-06	4.98	2	1995	5.31	77.83	0
High	SSGGVDGIGILTILK	3	1	1	Q01976		0		7910000	1.076	2	8.4	0	6.82e-09	4.98	2	1429.84	7.3	77.2	0
High	LFDLTTANELFDYDPLQQGR	1	1	1	P11075		0		6110000	1.056	1		0	5.95e-09	4.98	2	2356.16	4.83	87.32	0
High	YDIGNPVTGETLESPr	4	1	1	P38088	R16(Label:13C(6))	0		97700000	1.179	1		0	7.87e-09	4.98	2	1753.87	0.91	48.14	0
High	DPAFLFEILDEEEASFAk	4	1	1	P40825	K18(Label:13C(6))	0		1250000	1.712	1		0	2.31e-07	4.98	2	2077.02	4.31	101.89	0
High	AEDPSNYENVIDIAEQAGK	6	1	1	P22137		0		38900000	0.909	2	5	0	1.17e-08	4.98	2	2062.97	5.27	60.99	0
High	VTGISFITDALNDFSLTLK	4	1	1	Q05022		0		1070000	1.092	2	6.1	0	2.31e-08	4.98	2	2055.11	5.2	106.36	0
High	LLQLAGVEDVYTQSNGK	9	1	1	P25443		0		91400000	1.209	4	1.3	0	1.95e-07	4.98	2	1834.96	2.89	56.64	0
High	GHPIIIcNENDEVWAQK	1	1	1	P14742	C7(Carbamidomethyl)	0		31000000	0.893	1		0	1.6e-08	4.98	3	2022.97	1.07	43.25	0
High	LLGIGDIESLFEQLQTVSNk	6	1	1	P20424	K20(Label:13C(6))	0		8220000	1.03	1		0	3.28e-08	4.98	2	2210.21	3.14	104.17	0
High	SNYDTDVFTPLFER	4	1	1	P40825		0		44200000	1.143	1		0	2.93e-07	4.98	2	1703.8	4.72	70.02	0
High	YGLPQLSEEAFDELSDK	16	1	1	P17967		0		30800000	0.881	2	4.2	0	5.18e-07	4.98	2	1940.92	3.55	76.87	0
High	FHTEVLSELLQADDk	5	1	1	P12385	K15(Label:13C(6))	0		24300000	1.093	2	1.6	0	1.03e-08	4.98	2	1750.9	2.59	63.12	0
High	SAYALGGLGSGFANNASEMK	2	1	1	P03965		0		35900000				0	1.45e-11	4.98	2	1944.92	1.72	56.07	0
High	EWEVAEIEDPFDSDEk	2	1	1	Q03640	K16(Label:13C(6))	0		8350000	0.783	1		0	2.73e-09	4.98	2	1943.86	4.32	69.35	0
High	EVDQVIVVTVDNPFANQAWAk	9	1	1	P38013	K21(Label:13C(6))	0		52000000	0.602	2	20.3	0	8.9e-08	4.98	2	2349.23	4.32	76.8	0
High	IVVcNPELESLINDSNr	1	1	1	P32074	C4(Carbamidomethyl); R17(Label:13C(6))	0		15600000				0	2.66e-10	4.98	2	1978.01	2.73	64.21	0
High	AIMPIIEGHDVLAQAQSGTGk	13	1	1	A6ZQJ1	K21(Label:13C(6))	0		464000000	1.207	5	0.8	0	3.25e-09	4.98	2	2142.14	2.68	56.25	0
High	DIGGSSSTTDFTNEIINk	2	1	1	P28834	K18(Label:13C(6))	0		59100000				0	3.09e-08	4.98	2	1904.93	3.73	51.49	0
High	ALGImALLDEGETDWK	9	1	1	P00817	M5(Oxidation)	0		21300000	0.821	3	0.1	0	2.78e-08	4.98	2	1777.87	1.48	76.93	0
High	NIQAPPGAISPILLYFSTLLDK	4	1	1	P22137		0		4830000				0	1.63e-11	4.98	3	2371.33	1.95	111.47	0
High	NNTIIVAEGALDDQLNPVTANDVk	5	1	1	P16861	K24(Label:13C(6))	0		27600000	1.081	1		0	1.21e-08	4.98	3	2530.32	3.61	64.18	0
High	LGVLIYELGELQDQFIDk	13	1	1	Q12230	K18(Label:13C(6))	0		7910000	0.734	2	3.1	0	4.5e-08	4.98	2	2099.15	5.72	94.98	0
High	AVGDNDPIDVLEIGETIAYTGQVk	16	1	1	P00817	K24(Label:13C(6))	0		96000000				0	5.74e-07	4.98	2	2523.3	1.7	85.36	0
High	LFVRPFPLDVQESELNEIFGPFGPmK	2	1	1	Q01560	M25(Oxidation)	0		21400000	0.885	1		0	9.296e-06	4.98	3	3022.55	4.59	88.78	0
High	NILVDLHSQGLLLQQYR	6	1	1	P17709		0		38400000	0.551	5	14.9	0	3.95e-10	4.98	2	2010.12	1.49	67.39	0
High	TGVIVGEDVHNLFTYAK	184	1	1	P14540		0		1320000000	0.886	9	2.2	0	9.36e-08	4.98	2	1862.98	5.84	61.73	0
High	ILILNNEEQGmVTQWQSLFYEHr	4	1	1	P07342	M11(Oxidation); R23(Label:13C(6))	0		27700000	1.521	3	15.4	0	7.59e-08	4.98	3	2870.44	6.67	74.93	0
High	GEALLVVLVSSVTEANIIk	11	1	1	P48589	K19(Label:13C(6))	0		2700000	1.282	5	22.7	0	2.85e-11	4.98	3	1961.17	3.87	105	0
High	MLTLENDIDPTADLLQLLVk	1	1	1	P43556	K20(Label:13C(6))	0		475000	1.019	1		0	9.95e-09	4.98	2	2261.25	6.03	101.88	0
High	NmIIVPEmIGSVVGIYNGk	4	1	1	Q01855	M2(Oxidation); M8(Oxidation); K19(Label:13C(6))	0		7690000	1.039	1		0	1.71e-08	4.97	2	2072.09	3.85	67.45	0
High	LLETEDFEDNTITTGWLDDLITHk	9	1	1	Q00955	K24(Label:13C(6))	0		36800000	1.074	5	6.7	0	1.92e-07	4.97	3	2825.39	1.86	87.56	0
High	VSADDPAVMAEVEVVQATVEAEk	1	3	1	A6ZT02	K23(Label:13C(6))	0		2200000	0.622	1		0	2.41e-09	4.97	2	2393.2	4.46	79.13	0
High	VILTQVGSGPQETNESLIDAk	3	1	1	P32377	K21(Label:13C(6))	0		67700000	1.008	1		0	3.23e-08	4.97	2	2205.18	2.06	49.05	0
High	EEFPYVDcISNELAQDLIr	16	1	1	Q12460	C8(Carbamidomethyl); R19(Label:13C(6))	0		46300000	1.464	4	10	0	2.94e-07	4.97	3	2317.13	6.37	89.49	0
High	ILNLYSQDILDLDDLVEK	2	1	1	P22579		0		2740000	0.825	1		0	1.57e-07	4.97	2	2119.12	2.08	87.77	0
High	MVHNGIEYGDMQLIcEAYDImk	6	1	1	P38720	C15(Carbamidomethyl); M21(Oxidation); K22(Label:13C(6))	0		15100000	1.042	3	0.4	0	0.0001095	4.97	3	2652.2	1.87	66.02	0
High	NNkPSDSGADANTTNEPSAENAPEVEQDPk	3	1	1	P17555	K3(Label:13C(6)); K30(Label:13C(6))	0		87600000	0.949	1		0	1.373e-06	4.97	3	3138.41	0.12	23.48	0
High	DmLLTSQVQTNINQFDSSLQILFNr	2	1	1	A6ZN26	M2(Oxidation); R25(Label:13C(6))	0		216000				0	1.07e-05	4.97	3	2947.5	4.1	99.07	0
High	EVAADTEEYQSQALSK	3	1	1	P36049		0		21100000	1.022	1		0	7.24e-08	4.97	2	1768.83	0.98	30.73	0
High	NVEDAQQDVEQGVGHTNk	2	1	1	P39926	K18(Label:13C(6))	0		48000000	0.859	1		0	3.72e-08	4.97	2	1973.93	1.44	28.22	0
High	QDFAEATSEPGLTFAFGK	8	1	1	P07267		0		66800000	0.547	3	4.2	0	7.61e-08	4.97	2	1915.91	3.47	65.39	0
High	ALQYGFSAGQPELLNFIR	7	1	1	P53090		0		75100000	1.922	2	11.7	0	2.75e-11	4.97	2	2024.07	4.42	79.76	0
High	GTLEGHNGWVTSLATSAGQPNLLLSASr	6	1	1	P38011	R28(Label:13C(6))	0		164000000	1.212	3	0.9	0	1.338e-06	4.97	3	2843.49	3.86	68.29	0
High	DSSSQSIFNWGFSEAEr	2	1	1	P16547	R17(Label:13C(6))	0		5870000	0.827	1		0	8.44e-09	4.97	2	1952.88	1.89	72.64	0
High	TFDLQSDANNILAQGEk	6	1	1	P49334	K17(Label:13C(6))	0		19400000	1.293	1		0	1.59e-09	4.97	2	1869.93	-0.72	59.49	0
High	NYENGFINNPIVISPTTTVGEAK	2	2	2	P38697;P50095		0		11400000				0	1.44e-07	4.97	2	2478.27	6.63	63.65	0
High	GEETSTNSIASIFAWSr	4	1	1	P21954	R17(Label:13C(6))	0		11100000	2.97	3	2	0	1.34e-08	4.97	2	1861.92	8.05	75.09	0
High	LDEDSDALDLLQSk	2	1	1	P11745	K14(Label:13C(6))	0		11800000				0	3.25e-08	4.97	2	1567.78	2.7	56.41	0
High	VAEVAVQNFITNDk	3	1	1	P12385	K14(Label:13C(6))	0		47700000	1.244	1		0	3.58e-07	4.97	2	1553.83	3.13	50.41	0
High	LEDIPVDDIDFsDLEEQYk	2	2	1	P06103	S12(Phospho); K19(Label:13C(6))	0	S(12): 99.6; Y(18): 0.4	2140000				0	2.018e-06	4.97	2	2369.05	4.81	77.21	0
High	VFEEEGAFIEALER	10	1	1	P39522		0		4810000				0	2.62e-08	4.97	2	1638.81	3.2	74.93	0
High	ELNLENEGVEQQDQAK	2	1	1	C8Z3V4		0		33100000	0.93	1		0	1.3e-07	4.97	2	1843.87	2.82	34.34	0
High	NNDADNNDINEDNk	1	1	1	P53210	K14(Label:13C(6))	0		476000	0.86	1		0	9.89e-08	4.97	2	1610.67	4.42	15.4	0
High	IWcAGAGTAADTEAVTQLIGSNIELHSLYTSR	3	1	1	P25043	C3(Carbamidomethyl)	0		30200000	1.119	2	0.5	0	5.11e-07	4.97	3	3405.7	6.04	81.49	0
High	GVAINFVTNEDVGAMr	13	1	1	A6ZQJ1	R16(Label:13C(6))	0		89500000	1.248	2	0.5	0	1.09e-08	4.96	2	1698.86	2.14	57.24	0
High	AVsVSDLSYVANSQSSPLR	3	1	1	Q00955	S3(Phospho)	0	S(3): 99.5; S(5): 0.5; S(8): 0.0; Y(9): 0.0; S(13): 0.0; S(15): 0.0; S(16): 0.0	47100000	1.002	1		0	2.76e-08	4.96	2	2059.97	2.54	58.18	0
High	VSILDILDTAGQEEYSAMR	3	1	1	P01119		0		4420000	1.017	2	17.3	0	8.72e-08	4.96	3	2111.05	6.43	90.5	0
High	LATAVILQALEEGTAR	1	1	1	P36013		0		8580000	1.48	1		0	4.16e-07	4.96	2	1655.94	1.5	78.22	0
High	QLENAGFVQVIANEEENLLVSR	4	1	1	P40098		0		3230000	0.732	2	9.9	0	1.72e-08	4.96	3	2472.28	4.65	86.8	0
High	TGPTEGIETDPLEILEk	5	1	1	P00899	K17(Label:13C(6))	0		83200000	1.375	2	3.4	0	5.11e-08	4.96	2	1847.96	2.69	70.14	0
High	AVVESVGAEVDEAr	31	1	1	P02400	R14(Label:13C(6))	0		1020000000	1.012	2	2.8	0	5.26e-07	4.96	2	1436.74	4.4	37.59	0
High	LAALNALADSLIFIK	4	1	1	Q06142		0		10000000	0.813	2	7.9	0	1.25e-08	4.96	2	1572.94	4.76	93.53	0
High	FDLALEYGNLDVALDEAK	1	1	1	P53622		0		2610000	0.964	1		0	2.41e-09	4.96	2	1996	2.67	76.69	0
High	ALSENPFTSANTSGFTFLk	1	1	1	P40477	K19(Label:13C(6))	0		2700000	1.283	1		0	7.78e-07	4.96	2	2038.03	1.61	72.8	0
High	IGAVFVPVGGGGLIAGIGAYLK	2	1	1	P00927		0		2240000				0	2.23e-08	4.96	2	2029.2	5.25	90.1	0
High	TcNVLVAIEQQSPDIAQGLHYEk	10	1	1	P19358	C2(Carbamidomethyl); K23(Label:13C(6))	0		284000000	1.107	6	2.9	0	1.92e-08	4.96	3	2619.33	5.34	67.49	0
High	LYGTDDNTQEVEAVTNk	2	1	1	A6ZPY2	K17(Label:13C(6))	0		49000000	1.135	1		0	2.19e-08	4.96	2	1902.91	1.89	34.04	0
High	FEQVPDSLDDQIFVcEk	2	1	1	Q12377	C15(Carbamidomethyl); K17(Label:13C(6))	0		4110000	1.466	1		0	9.56e-08	4.96	2	2074.98	5.54	61.13	0
High	SSHPIEVPVNNADEINQIFDAISYSk	1	1	1	P37898	K26(Label:13C(6))	0		15500000	1.25	1		0	2.42e-07	4.96	3	2893.44	2.48	78.42	0
High	AmEVDEkPTETYSDVGGLDk	1	1	1	P33297	M2(Oxidation); K7(Label:13C(6)); K20(Label:13C(6))	0		15900000	0.863	1		0	1.642e-06	4.96	3	2212.04	0.24	31.62	0
High	IINEPTAAAIAYGLDK	34	2	2	P10591;P10592		0		1150000000				0	3.55e-07	4.96	2	1659.9	4.87	56.99	0
High	KcETIEEIQNVK	2	1	1	P36136	C2(Carbamidomethyl)	0		9320000	1.204	2	3.3	0	4.679e-06	4.96	2	1490.75	1.73	28.95	1
High	MFTDLFDYFPITALVDNK	1	1	1	P23594		0		818000	1.7	1		0	1.7e-07	4.96	2	2150.06	2.62	105.64	0
High	IYVQEGIYDELLAAFK	13	1	1	P54115		0		32400000	1.105	1		0	4.88e-09	4.96	2	1871.99	3.48	93.2	0
High	NLATLLLTDYIQk	10	1	1	Q12447	K13(Label:13C(6))	0		38800000	0.83	3	6.8	0	2.23e-07	4.96	2	1511.89	6.74	81.71	0
High	ASGNYVIIIGHNPDENk	16	1	1	P0CX46	K17(Label:13C(6))	0		711000000	1.138	7	8.8	0	1.64e-08	4.96	2	1846.94	0.2	39.61	0
High	WLTGVELADmYHSLMK	28	1	1	P00925	M10(Oxidation)	0		404000000	0.906	8	8.2	0	2.78e-08	4.96	2	1909.93	4.09	67.19	0
High	ESGDFLAIDLGGTNLr	5	1	1	P04807	R16(Label:13C(6))	0		132000000	0.687	2	7.8	0	6.32e-10	4.96	2	1683.87	3.32	67.91	0
High	AVADVWSDLEAEFk	7	1	1	P40075	K14(Label:13C(6))	0		11300000	0.952	2	47.6	0	6.72e-07	4.96	2	1585.79	6.25	82.21	0
High	FGDIDTATATPTELSTQPAK	2	1	1	A6ZRW3		0		31500000				0	2.59e-07	4.96	2	2064.02	3.54	45.02	0
High	GVLScDLVGFHTYDYAr	2	1	1	Q00764	C5(Carbamidomethyl); R17(Label:13C(6))	0		23600000	0.87	1		0	1.14e-07	4.96	2	1978.95	1.82	58.13	0
High	GMNAVLMDTLAAAGDVNR	1	1	1	P47169		0		6060000	0.563	1		0	1.17e-08	4.96	2	1818.89	2.03	73.69	0
High	EHDEIEEQGDALQDVEESSEk	1	1	1	Q04603	K21(Label:13C(6))	0		12400000	0.935	1		0	3.73e-07	4.96	3	2422.05	2.3	42.05	0
High	WTAINALDLGMPVTLIGEAVFAR	2	1	1	P38720		0		3720000	0.984	1		0	2.29e-07	4.96	2	2458.33	5.38	108.99	0
High	IILFASGPGTVAPGLIVNSELK	6	1	1	P15303		0		24700000	1.019	2	0.2	0	2.16e-08	4.95	2	2196.27	4.12	78.21	0
High	DDLSGADIQAMcTEAGLLALR	1	1	1	P40327	C12(Carbamidomethyl)	0		4400000	1.071	1		0	1.1e-09	4.95	2	2220.07	3.91	76.45	0
High	GMNAVLMDTLAAAGDVNr	1	1	1	P47169	R18(Label:13C(6))	0		3360000				0	8.73e-08	4.95	2	1824.91	2.57	73.73	0
High	FQSFGGIVGLSEVDLR	1	1	1	P53860		0		556000	0.886	1		0	2.44e-08	4.95	2	1723.91	6.14	74.33	0
High	SLEDLGAGDQGIMFGYATDETPEGLPLTILLAHK	3	1	1	P19358		0		71100000	1.115	1		0	2.68e-07	4.95	3	3572.81	6.38	91.69	0
High	YVFLLDPmLATGGSAImATEVLIK	2	1	1	P18562	M8(Oxidation); M17(Oxidation)	0		992000	1.566	1		0	2.01e-09	4.95	3	2585.37	4.36	89.55	0
High	VGEGPFPTEQLNENGEK	2	2	1	A6ZRM0		0		11400000				0	1.792e-06	4.95	2	1844.87	2.02	40.05	0
High	SIAcVLTVINEQQr	29	1	1	P0CX85	C4(Carbamidomethyl); R14(Label:13C(6))	0		530000000	1.306	12	5.6	0	7.62e-08	4.95	3	1636.88	2.99	60.43	0
High	YGDDGIYSIIDEGEGIMEVDK	9	1	1	P27614		0		9820000	0.634	1		0	2.805e-06	4.95	3	2318.05	4.41	82.62	0
High	LPENESLSTVMGILGSGVHR	3	1	1	A6ZLF4		0		26700000	0.524	2	18.4	0	1.19e-13	4.95	3	2096.09	4.21	74.72	0
High	IIGFPSRPDNLGWAAQAGSNDGSLGSLEDTVMPYVK	2	1	1	P53852		0		4850000	1.267	1		0	2.032e-06	4.95	3	3762.86	4.95	79.28	0
High	GVFGYGFEEPSAIQQR	12	1	1	A6ZQJ1		0		331000000	1.291	2	4.7	0	6.87e-08	4.95	2	1784.85	-4.39	58.42	0
High	TVEEDHPIPEDVHENYENK	14	1	1	P05030		0		656000000	1.015	4	1.6	0	1.29e-07	4.95	3	2294.02	1.39	25.58	0
High	ADTVLHDGAPNVGLGWVQDAFTQSQLTLQALK	2	1	1	P25582		0		10100000	0.965	1		0	6.065e-06	4.95	3	3393.76	4.49	93.13	0
High	YGLPQLSEEAFDELSDk	14	1	1	P17967	K17(Label:13C(6))	0		31700000	1.084	2	25.3	0	5.8e-09	4.95	2	1946.94	2.92	75.67	0
High	DASSLTLDQITGLIEVNEK	5	1	1	P53141		0		13500000	1.041	1		0	1.28e-07	4.95	2	2046.07	6.22	79.7	0
High	GNVGFVFTNEPLTEIk	18	1	1	P05317	K16(Label:13C(6))	0		627000000	1.172	4	2.1	0	2.95e-07	4.95	2	1770.94	3.82	67.8	0
High	LPETENLSTVIGILGSGVHr	3	2	1	A6ZUC0	R20(Label:13C(6))	0		11300000	0.857	1		0	6.68e-12	4.95	3	2098.17	3.68	76.34	0
High	ASGETAIHEPEPEAEQAVEDTA	1	1	1	P25619		0		5690000				0	2.088e-05	4.95	2	2281.02	3.07	40.7	0
High	TSLFLNLANDPTIER	6	1	1	P16140		0		50200000	1.342	1		0	1.55e-07	4.95	2	1703.89	-3.19	66.38	0
High	FGDTPSEPSDTLFLGNLSFNADr	2	1	1	P27476	R23(Label:13C(6))	0		15300000	1.102	2	5.2	0	1.273e-06	4.95	2	2506.19	2.04	76.24	0
High	mADQLTDFLImQNFR	1	2	1	A6ZP47	M1(Oxidation); M11(Oxidation)	0		5150000	1.089	1		0	1.803e-06	4.95	2	1874.89	4.55	70.93	0
High	DEIYESLESSEDTPAFNEIR	3	1	1	P06782		0		16000000	0.831	2	7.9	0	9.1e-08	4.95	2	2344.06	4.28	62.41	0
High	NIGDGLSSSNNAHSGFK	2	1	1	P41807		0		13400000	1.114	1		0	2.12e-09	4.94	2	1704.79	0.48	27.06	0
High	TAEEELSSGGEQSPENEDDNNSk	1	1	1	P36046	K23(Label:13C(6))	0		19100000				0	9.66e-08	4.94	2	2472.03	1.58	22.39	0
High	DINQSNVDDVVcTIr	1	1	1	P28495	C12(Carbamidomethyl); R15(Label:13C(6))	0		4950000	3.055	1		0	4.6e-08	4.94	2	1753.85	-0.18	48.71	0
High	EEEAkEEsDDDMGFGLFD	6	1	1	P02400	K5(Label:13C(6)); S8(Phospho)	0	S(8): 100.0	58400000				0	0.0001394	4.94	2	2148.8	3.83	72.49	1
High	NVYDSAQDFNALQDESr	2	1	1	P43609	R17(Label:13C(6))	0		12000000				0	2.63e-08	4.94	2	1977.89	2.97	46.94	0
High	IVDDAQIVVVDSLEESAR	3	1	1	P33317		0		4230000	1.221	1		0	1.03e-08	4.94	2	1958.02	6.77	66.66	0
High	FFDNHIFAScSDDNILr	1	1	1	Q12363	C10(Carbamidomethyl); R17(Label:13C(6))	0		43800000	0.508	1		0	1.46e-09	4.94	3	2076.96	2.62	61.12	0
High	DAFLEATSEDEIISr	11	1	1	P16861	R15(Label:13C(6))	0		39700000	1.302	1		0	1.35e-07	4.94	2	1701.83	4.11	55.45	0
High	EkEEEEPEQLQELPr	3	1	1	P47068	K2(Label:13C(6)); R15(Label:13C(6))	0		17500000	0.83	2	1	0	4.75e-07	4.94	2	1894.95	2.28	36.87	1
High	VVITAPSSTAPmFVmGVNEEK	169	2	2	P00358;P00359	M12(Oxidation); M15(Oxidation)	0		664000000				0	3.79e-07	4.94	2	2239.1	2.65	49.19	0
High	GIPASSYVNADVLAVIQAAr	10	1	1	P40069	R20(Label:13C(6))	0		9450000	1.142	3	4.6	0	2.51e-08	4.94	2	2021.12	6.03	80.76	0
High	AScGPVFTSIIDEcLQILr	4	1	1	P38787	C3(Carbamidomethyl); C14(Carbamidomethyl); R19(Label:13C(6))	0		6260000	1.221	1		0	1.92e-07	4.94	2	2185.12	3.52	90.18	0
High	AVTASQTTIAEVISNLYDDSk	4	1	1	P25343	K21(Label:13C(6))	0		13800000	1.002	1		0	1.29e-07	4.94	2	2232.15	5.04	85.29	0
High	IPEIPLVVSTDLESIQK	30	2	1	P10664		0		592000000	1.192	5	3.5	0	4.66e-09	4.94	2	1881.06	3.19	78.51	0
High	IEGIFSGTLSYIFNEFSTSQANDVK	8	1	1	P31116		0		7780000	0.94	3	5.3	0	4.482e-05	4.94	3	2767.35	2.43	101.23	0
High	DPITIVPAEDGSGAGAAVIAALSEK	12	1	1	P04806		0		24000000	0.934	3	1	0	1.43e-11	4.94	2	2352.24	4.92	77.24	0
High	AEDPSNYENVIDIAEQAGk	4	1	1	P22137	K19(Label:13C(6))	0		33700000	0.769	1		0	9.78e-09	4.94	2	2068.98	3.9	60.91	0
High	QITVVGATSGDTGSAAIYGLr	6	1	1	P16120	R21(Label:13C(6))	0		32700000	1.135	2	8.3	0	2.86e-10	4.93	3	2043.08	0.87	54.09	0
High	HNVIDLVGNTPLIALk	8	1	1	P32582	K16(Label:13C(6))	0		18000000	1.157	3	4.7	0	1.81e-08	4.93	2	1723.02	2.36	69.8	0
High	ITLPNGLTYEQPTGLFINNK	4	1	1	P54115		0		32700000	1.127	2	3.3	0	9.23e-07	4.93	2	2233.19	3.25	70.91	0
High	ELYGNIVMSGGTTmFPGIAER	14	1	1	P60011	M14(Oxidation)	0		24500000	1.263	5	2.4	0	2.36e-07	4.93	2	2259.08	1.78	65.02	0
High	LLYETALLTSGFSLDEPTSFASr	5	1	1	P02829	R23(Label:13C(6))	0		16800000	0.53	2	1.7	0	1.78e-07	4.93	2	2524.3	3.84	82.93	0
High	NATALLEQIVDDLSIEK	3	1	1	P38181		0		1420000	0.999	1		0	8.5e-08	4.93	2	1872.01	4.89	101.12	0
High	GQEIVESLNETELLVDEEEK	4	1	1	P25293		0		21700000	0.938	1		0	3.58e-06	4.93	2	2303.13	5.43	67	0
High	GIPLESPADTNFVFINLk	9	1	1	P37303	K18(Label:13C(6))	0		23300000	1.341	5	4.5	0	2.6e-09	4.93	2	1981.08	3.29	78.84	0
High	TMLELLNQLDGFETSK	3	1	1	Q01939		0		7700000	1.021	1		0	1.711e-06	4.93	2	1838.93	3.61	85.39	0
High	DQEGDDEDGNTATGHGVK	27	1	1	P43609		0		10100000	0.818	1		0	9.35e-07	4.93	2	1844.76	5.01	10.97	0
High	IIGADSDFFSNMVVDALLAVK	3	1	1	P12612		0		1210000	1.169	1		0	1.01e-07	4.93	2	2225.16	3.63	109.97	0
High	DFLDYAIFPcVLQTLQIINk	5	1	1	P39730	C10(Carbamidomethyl); K20(Label:13C(6))	0		1610000	1.023	1		0	4.768e-06	4.93	2	2417.3	4.64	110.45	0
High	NLATLLLTDYIQK	12	1	1	Q12447		0		48900000	0.816	4	3.1	0	5.43e-07	4.93	2	1505.87	6.44	82.32	0
High	LQLGQLYESGNPVNDANLLGAEVLIk	9	1	1	P07256	K26(Label:13C(6))	0		53400000	2.239	5	2.5	0	4.55e-08	4.93	3	2774.52	7.35	83.22	0
High	YVLGVSPQDLSIFEEIcK	2	1	1	P38972	C17(Carbamidomethyl)	0		16500000	1.36	1		0	8.25e-08	4.93	2	2097.07	4.8	83.49	0
High	ILLQATPSTISADQIQR	3	1	1	P20107		0		33400000	0.993	1		0	3.14e-09	4.93	2	1855.03	2.14	50.16	0
High	EDQEFFWNNLDSIDAFSVGALPVALANVTGNk	3	1	1	P07259	K32(Label:13C(6))	0		2600000	2.104	1		0	7.648e-05	4.93	3	3487.72	2.19	103.72	0
High	NNTSTLAQIESNVLEDFEFPK	7	1	1	P40032		0		4810000	1.149	1		0	9.16e-07	4.93	2	2396.16	-1.75	94.18	0
High	ITSLENLNHLSNLTDIWASFNK	1	1	1	P36047		0		7840000	0.633	1		0	5.67e-11	4.93	3	2530.31	4.81	82.63	0
High	WTAINALDLGmPVTLIGEAVFAR	8	1	1	P38720	M11(Oxidation)	0		35800000	1.024	2	1.3	0	2.36e-10	4.93	3	2474.32	3.91	99.45	0
High	MDSLVSSVVSLFEVATGk	4	1	1	P38795	K18(Label:13C(6))	0		1150000				0	5.64e-10	4.93	2	1875	4.28	110.95	0
High	FPAFIWQTWSNDEGPER	1	1	1	P47124		0		3310000	1.027	1		0	9.57e-08	4.93	2	2079.96	4.03	79.54	0
High	ILQQEEMDESNAEGVETIQLK	1	1	1	P06101		0		4820000	0.831	1		0	2.52e-07	4.93	3	2404.15	-0.05	49.99	0
High	NDATSSADVSGFSSr	2	1	1	P36049	R15(Label:13C(6))	0		25000000	0.933	1		0	1.38e-09	4.93	2	1506.68	0.74	25.05	0
High	FSDGGVcTADWLIDSWK	2	1	1	P38295	C7(Carbamidomethyl)	0		16900000	1.326	1		0	5e-08	4.93	2	1956.89	4.72	79.49	0
High	IYASIANTLGELYLK	1	1	1	C7GLH8		0		4730000	0.943	1		0	5.3e-07	4.93	2	1668.92	2.31	76.32	0
High	SLEDLGAGDQGImFGYATDETPEGLPLTILLAHK	8	1	1	P19358	M13(Oxidation)	0		176000000	1.111	4	0.6	0	7.36e-07	4.93	3	3588.79	2.91	87.59	0
High	NTVEEFLSQFETEFADTIDNVR	1	1	1	P36016		0		342000	0.615	1		0	2.288e-06	4.92	3	2604.22	5.43	115.27	0
High	TAPVSSTAGPQTASTSK	11	1	1	Q04947		0		157000000	0.976	5	1	0	1.32e-08	4.92	2	1590.8	4	16.94	0
High	NYGVFLNQALINYGLQFLAAk	5	1	1	P07284	K21(Label:13C(6))	0		1830000	1.106	3	1.7	0	3.51e-10	4.92	3	2363.29	3.28	104.1	0
High	NIASEPATEYFTAFESGIFSk	3	1	1	P41543	K21(Label:13C(6))	0		4780000	0.991	2	1.1	0	4.6e-08	4.92	2	2315.13	5.92	85.45	0
High	QLIYDYPEQLFTDLGINSIEHADFEGVER	1	1	1	P39076		0		6080000	1.146	1		0	1.694e-05	4.92	3	3411.67	8	94.95	0
High	TFIDTFNTLPLAAIVAGk	2	1	1	P26570	K18(Label:13C(6))	0		3370000	1.125	1		0	2.66e-09	4.92	2	1898.08	4.46	90.94	0
High	rAASEEsDVEEDEDk	3	2	1	A6ZMA9	R1(Label:13C(6)); S7(Phospho); K15(Label:13C(6))	0	S(4): 0.0; S(7): 100.0	250000	1.224	1		0	9.366e-06	4.92	2	1800.73	2.39	17.18	1
High	VTAFVPNDGcLNFVDENDEVLLAGFGr	34	1	1	P0CX30	C10(Carbamidomethyl); R27(Label:13C(6))	0		244000000	1.213	6	14.6	0	3.1e-07	4.92	3	2974.45	5.4	85.47	0
High	ATGQEmDVVSEEPLIEWLAANYK	4	1	1	P12385	M6(Oxidation)	0		4550000	1.217	1		0	0.0002832	4.92	3	2609.25	3.24	88.11	0
High	IINSSEIQSAIRPAGQATQK	20	2	1	P10664		0		476000000	1.167	3	0.4	0	6.85e-07	4.92	2	2112.15	5.46	41.42	0
High	LMAEVPYGVLLSGGLDSSLIAAIAAR	1	1	1	P49090		0		785000				0	1.27e-09	4.92	3	2587.43	3.59	100.94	0
High	IFVLAEENLPSLGYK	5	1	1	P36421		0		31700000	1.463	2	4.8	0	4.76e-08	4.92	2	1692.92	2.19	70.19	0
High	ATGSALNIASLLLQGcYK	5	1	1	P15303	C16(Carbamidomethyl)	0		9190000	1.048	3	12.7	0	2.23e-09	4.92	2	1880	1.88	82.29	0
High	AVIQAVDQIcDDFEVTPEK	9	1	1	P17709	C10(Carbamidomethyl)	0		54700000	0.514	1		0	4.29e-07	4.92	2	2177.06	8.22	67.34	0
High	GPELLSMWYGESESNIr	5	1	1	P25694	R17(Label:13C(6))	0		24500000	1.119	2	20.2	0	2.42e-09	4.92	2	1973.94	1.84	72.21	0
High	FSADIVTLFDLIEk	16	1	1	P15019	K14(Label:13C(6))	0		15100000	0.96	5	7.3	0	1.28e-08	4.92	2	1616.9	5.09	98.14	0
High	AFDTTDEPDVKPYLPEEILWR	5	1	1	P49090		0		47400000	1.499	1		0	1.53e-07	4.92	3	2534.26	5.26	73.74	0
High	NVFAELTNMDEVHGGSPWGAGTIAGSDGSr	3	1	1	Q12335	R30(Label:13C(6))	0		45600000	0.899	2	9.5	0	1.47e-10	4.92	3	3038.4	1.23	71.49	0
High	GkDDQEDGILTSEPVPIEWPQSYDSINPDLIk	1	1	1	P53853	K2(Label:13C(6)); K32(Label:13C(6))	0		3540000	0.918	1		0	0.0001435	4.92	3	3610.8	3.81	77.61	1
High	LIEAAGGENTVDYFIDNVGSNVLEAGVLLLK	3	1	1	Q03102		0		1450000	0.872	1		0	2.08e-09	4.92	3	3233.72	7.94	119.05	0
High	WYGVVFETENIGDNFAK	1	1	1	P42943		0		4520000	1.27	1		0	1.64e-10	4.92	2	1988.95	3.1	72.48	0
High	AVcMLSNTTSIAEAWK	2	1	1	P09733	C3(Carbamidomethyl)	0		6800000	0.913	2	4.7	0	5.09e-08	4.92	2	1781.87	5.26	61.9	0
High	EVLAMTTNNLVEHLNSEIDSVGWk	2	1	1	Q05515	K24(Label:13C(6))	0		4640000	1.059	2	3.5	0	2.84e-07	4.92	3	2705.36	3.43	82.54	0
High	SLFVVGVDNVSSQQMHEVr	17	1	1	P05317	R19(Label:13C(6))	0		557000000	1.159	4	1.9	0	4.82e-07	4.91	2	2137.08	0.49	53.18	0
High	NQIAQELAVANATELVNK	2	1	1	P53299		0		12500000	1.079	1		0	2.75e-07	4.91	2	1926.03	2.5	58.56	0
High	TLLEYDAFLFGVPTr	5	1	1	P25349	R15(Label:13C(6))	0		12600000	0.921	1		0	2.57e-07	4.91	2	1747.94	3.31	84.07	0
High	YFSESDSVLVAQGVSGAVVDK	7	3	3	P38697;P50095;P50094		0		8610000				0	8.66e-07	4.91	2	2157.08	2.94	57.9	0
High	DQEGDDEDGNTATGHGVk	30	1	1	P43609	K18(Label:13C(6))	0		8680000	0.877	3	0.9	0	2.15e-07	4.91	2	1850.78	4.74	15.18	0
High	GNNTANATNSANTVQK	21	1	1	P39015		0		201000000	1.093	8	1.4	0	7.12e-08	4.91	2	1604.77	3.66	10.7	0
High	kPENAETPSQTSQEATQ	3	1	1	P25087	K1(Label:13C(6))	0		209000000	1.207	1		0	1.05e-07	4.91	2	1851.87	2.22	16.29	0
High	mADQLTDFLIMQNFR	2	2	1	A6ZP47	M1(Oxidation)	0		4170000	1.257	2	4.7	0	2.7e-08	4.91	2	1858.89	1.98	79.23	0
High	TVAVDSVFEQNEMIDAIAVTk	122	1	1	P14126	K21(Label:13C(6))	0		82700000	1.269	10	16.3	0	7.09e-08	4.91	2	2286.17	1.86	73.55	0
High	DPEMGEIIQLQGDQR	5	1	1	P32911		0		15800000	1.123	2	1.7	0	1.027e-06	4.91	2	1728.83	5.77	53	0
High	WQSLANSDLcIQIANTIVPLk	2	1	1	P29547	C10(Carbamidomethyl); K21(Label:13C(6))	0		4080000	1.308	2	1.9	0	1.85e-07	4.91	2	2390.3	5.21	81.02	0
High	GFDEAVADPTFWEDFK	3	1	1	P00931		0		40000000	1.337	1		0	3.94e-08	4.91	2	1873.84	4.58	76.51	0
High	AcDTSNDNFPLQYDGSk	1	1	1	P53738	C2(Carbamidomethyl); K17(Label:13C(6))	0		13900000	0.811	1		0	3.76e-08	4.91	2	1937.83	1.14	41.56	0
High	DLEDIGAGDQGImFGYATDETPEGLPLTILLAHK	14	1	1	P10659	M13(Oxidation)	0		65600000	0.753	5	6.8	0	8.81e-08	4.91	3	3616.79	6.05	88.56	0
High	VVQVPTSLLAMVDSSIGGk	5	2	1	P08566	K19(Label:13C(6))	0		7780000	1.667	4	5.4	0	4.61e-08	4.91	2	1907.07	3.58	85.31	0
High	YLDQIDELYEDFHVVK	2	1	1	A6ZXM9		0		32100000	1.061	1		0	7.47e-08	4.91	2	2025.99	4.55	74.53	0
High	NNcQVGGVVSTNAGGLNFLr	6	1	1	P39976	C3(Carbamidomethyl); R20(Label:13C(6))	0		20800000	1.25	2	29.2	0	3.36e-09	4.91	3	2083.05	3.61	59.37	0
High	ISSGDVLETLNLVDMIAk	3	1	1	P39533	K18(Label:13C(6))	0		4700000				0	5.2e-08	4.91	2	1924.05	3.97	92.81	0
High	NITWIAEcIAQNQr	3	1	1	P32366	C8(Carbamidomethyl); R14(Label:13C(6))	0		9640000	0.986	1		0	7.66e-07	4.91	2	1722.88	5.81	62.95	0
High	FGAcVAQGIMNAGGr	1	1	1	P32565	C4(Carbamidomethyl); R15(Label:13C(6))	0		6210000	1.052	1		0	8.02e-07	4.91	2	1514.73	3.31	47.68	0
High	FPLTLGGDHSIAIGTVSAVLDK	5	1	1	P00812		0		16700000	0.941	2	1.6	0	7.64e-09	4.91	3	2211.21	2.34	74.27	0
High	NAVSTKPTPPPAPEASAESGLSSK	11	1	1	P16862		0		78400000	0.797	3	3.2	0	2.4e-08	4.91	3	2323.18	-0.24	28.07	0
High	YVDPNVLPETESLALVIDR	45	1	1	P00950		0		1400000000	0.744	13	2.7	0	2.29e-09	4.91	2	2143.14	7.52	77.36	0
High	NINSETTDEQFQELFAk	9	1	1	P04147	K17(Label:13C(6))	0		56300000	0.922	1		0	4.29e-08	4.91	2	2019.96	1.42	63.52	0
High	LYGVDcSQVENVLQAk	1	1	1	Q04951	C6(Carbamidomethyl); K16(Label:13C(6))	0		10700000	2.18	1		0	6.04e-09	4.91	2	1828.92	1.34	56.45	0
High	NDTFALIGYGSQGYGQGLNLr	17	1	1	P06168	R21(Label:13C(6))	0		256000000	0.708	2	15.1	0	1.52e-09	4.91	2	2250.13	3.9	68.91	0
High	NLVcIGcFcIGTNQVDLK	2	1	1	P40510	C4(Carbamidomethyl); C7(Carbamidomethyl); C9(Carbamidomethyl)	0		131000	0.665	1		0	1.23e-08	4.91	2	2111.01	1.52	70.68	0
High	SDEAEAEVEAEAGDAGTk	3	1	1	P39935	K18(Label:13C(6))	0		21800000				0	3.18e-11	4.91	2	1784.78	2.2	33.61	0
High	FPLEIRPFYTMPDPANPK	1	1	1	P04802		0		15800000	0.759	1		0	7.23e-11	4.91	3	2133.1	5.4	69.71	0
High	IADFGLSNIMTDGNFLk	1	1	1	P06782	K17(Label:13C(6))	0		4190000	0.894	1		0	3.49e-07	4.91	2	1861.96	5.18	81.4	0
High	LGVYSQHSQDQLDLTK	2	1	1	P40024		0		49200000	1.127	1		0	8.38e-07	4.91	2	1831.92	-0.01	36.44	0
High	NPSDITQEEYNAFYK	11	2	2	P15108;P02829		0		328000000				0	6.31e-07	4.91	2	1818.82	2.84	48.65	0
High	DFSLAISDFGISNDTETIVK	7	1	1	Q12363		0		10200000	0.51	2	3.9	0	2.02e-07	4.91	2	2172.09	9.59	79.47	0
High	AGLQSEYVDLLQPLLSLTk	1	1	1	Q03771	K19(Label:13C(6))	0		918000	0.964	1		0	2.71e-07	4.9	2	2094.19	6.69	98.96	0
High	AAGANVDNVWADVYAK	18	1	1	P10622		0		652000000	1.359	3	0.8	0	1.49e-07	4.9	2	1663.81	3.67	56.65	0
High	TQDLLLLDVAPLSLGIETAGGVMTk	20	2	2	P10591;P10592	K25(Label:13C(6))	0		37400000				0	1.92e-08	4.9	3	2561.43	3.4	97.38	0
High	LEIPEFmHDESDIPILSQGFDAFDGLVR	6	1	1	P53834	M7(Oxidation)	0		37400000	0.938	1		0	4.696e-05	4.9	3	3206.55	3.89	93.1	0
High	TIDEYNNFDAGDLDK	1	1	1	Q06506		0		2690000				0	2.47e-08	4.9	2	1729.76	1.31	44.57	0
High	DAGLSTSDISEVLLVGGMSR	12	2	1	P0CS90		0		52000000	1.075	2	3.2	0	6.23e-09	4.9	2	2007.01	2.49	77.61	0
High	TAQLTVEDGDNWEVVGk	4	1	1	P34167	K17(Label:13C(6))	0		28200000	1.033	1		0	1.8e-08	4.9	2	1866.92	3.87	50.17	0
High	ELLMSDDGDITAVSSGNr	1	1	1	P16603	R18(Label:13C(6))	0		7450000	1.053	1		0	3.44e-09	4.9	2	1885.9	3.43	48.67	0
High	WTAINALDLGmPVTLIGEAVFAr	11	1	1	P38720	M11(Oxidation); R23(Label:13C(6))	0		36400000	0.877	1		0	3.59e-08	4.9	2	2480.35	6.65	99.36	0
High	DFLSGTVLYLNSLAk	7	1	1	P41940	K15(Label:13C(6))	0		31900000	0.481	2	2.7	0	1.94e-07	4.9	2	1646.92	6.3	89.59	0
High	TAYSIYLSQNELTDAIALAVR	2	1	1	P38764		0		468000	0.908	1		0	5.92e-08	4.9	3	2312.22	3.73	88.33	0
High	LGVYSQHSQDQLDLTk	5	1	1	P40024	K16(Label:13C(6))	0		51600000	1.085	3	2.9	0	1.577e-06	4.9	2	1837.94	0.2	36.33	0
High	VAATLSPAMDILISSNFEr	10	1	1	P16120	R19(Label:13C(6))	0		34100000	1.218	4	1.6	0	5.58e-08	4.9	2	2041.08	2.13	78.92	0
High	NYFLFTPLLPSTPVGTIELK	3	1	1	P40215		0		33900000	2.091	2	11.4	0	5.89e-09	4.9	2	2250.25	3.09	93	0
High	FLQNPLEIFVDDEAK	9	1	1	A6ZXP4		0		51800000	0.895	3	12.8	0	4.47e-10	4.9	3	1777.91	5.05	86.09	0
High	LDELTAYFIEQMEk	4	1	1	P17709	K14(Label:13C(6))	0		12700000	0.67	2	11.7	0	5.4e-08	4.9	2	1735.86	2.67	81.62	0
High	AVLEFTPETPSPLIGILENk	15	1	1	P16861	K20(Label:13C(6))	0		184000000	0.939	6	8.6	0	3.62e-09	4.9	3	2174.22	5.46	84.72	0
High	SEAEAEAAGLPVVNLDTR	8	1	1	P04802		0		86000000				0	6.24e-12	4.9	2	1841.93	5.67	53.77	0
High	ANcVDEITPSFIAEAYDLLr	1	1	1	P53091	C3(Carbamidomethyl); R20(Label:13C(6))	0		1320000	1.396	1		0	3.51e-07	4.9	3	2303.15	6.44	96.2	0
High	IVVEYIAAIGADLIDEr	17	1	1	P16521	R17(Label:13C(6))	0		6990000	1.01	4	8.4	0	5.13e-10	4.9	3	1866.04	5.95	92.97	0
High	LDDDDISVVSAAVSVIcELSk	2	1	1	Q08951	C17(Carbamidomethyl); K21(Label:13C(6))	0		765000	1.126	1		0	6.35e-08	4.9	2	2241.13	3.03	109.1	0
High	TDGNSFLINLIDSPGHVDFSSEVTAALr	22	1	1	P32324	R28(Label:13C(6))	0		40600000	1.358	4	13.1	0	6.89e-08	4.9	3	2981.5	2.89	90.27	0
High	IINSSEIQSAIrPAGQATQk	17	2	1	P10664	R12(Label:13C(6)); K20(Label:13C(6))	0		546000000	1.189	7	8.7	0	3.28e-08	4.9	2	2124.19	2.46	41.74	0
High	INEIEESIASGDLSLVQEk	5	1	1	P38934	K19(Label:13C(6))	0		35600000				0	3.64e-08	4.9	2	2080.09	5.28	64.49	0
High	DIYLFDDVLSAVDSr	2	1	1	P53049	R15(Label:13C(6))	0		1330000	1.435	1		0	2.16e-07	4.9	2	1733.88	5.68	92.21	0
High	IGQEVDGEAVGDEFK	7	1	1	P0CX37		0		320000000	1.268	2	19.5	0	8.67e-07	4.9	2	1592.75	2.52	41.05	0
High	YGADIVTHSATK	12	1	1	P06106		0		46800000	0.52	8	4.5	0	2.15e-07	4.9	2	1262.64	-0.45	21.26	0
High	YDLLcIEGISQSLNEYLER	6	1	1	P15624	C5(Carbamidomethyl)	0		5510000	1.207	3	6.9	0	1.39e-08	4.9	3	2315.14	5.88	91.45	0
High	LPPVLEDEIDDETFHk	2	1	1	P47154	K16(Label:13C(6))	0		42500000	0.869	1		0	1.63e-09	4.9	2	1902.95	4.31	57.11	0
High	TMDGkPVSLPLLYNFNPDNGFAPISEVMEDr	4	1	1	P07149	K5(Label:13C(6)); R31(Label:13C(6))	0		3300000	1.648	1		0	2.697e-06	4.9	3	3478.73	7.25	89.51	0
High	ETENAENASQQANDGSTSTTTSK	2	1	1	Q08641		0		7700000	0.939	1		0	6.93e-08	4.89	2	2371.02	2.22	16.21	0
High	DGEEEEDEEDEDEK	5	1	1	P39929		0		8530000	0.747	2	0.3	0	1.48e-07	4.89	2	1696.59	5	15.55	0
High	ENSHDLIFADGESPTFIVDcLDNLESk	1	1	1	P38756	C20(Carbamidomethyl); K27(Label:13C(6))	0		4830000	1.04	1		0	1.464e-05	4.89	3	3071.44	4.99	84.07	0
High	VGNcITVcNmENFDPLGVHTGDSmVFAPSQTLSDEEFHMLr	1	1	1	P03965	C4(Carbamidomethyl); C8(Carbamidomethyl); M10(Oxidation); M24(Oxidation); R41(Label:13C(6))	0		22400000	1.738	1		0	0.0002453	4.89	4	4693.1	2.1	72.79	0
High	NPHDIIEGINAGEIEIPEN	37	1	1	P0CX54		0		878000000				0	6.395e-06	4.89	2	2074.02	4.24	63.97	0
High	VGIVGLGGIGSMGTLISk	2	1	1	Q04894	K18(Label:13C(6))	0		5230000	0.865	1		0	1.37e-11	4.89	2	1664.97	0.69	74.16	0
High	NDEEGSESATTPAK	13	1	1	P31755		0		3270000				0	2e-08	4.89	2	1435.62	2.85	11.54	0
High	DIHGADLSGTIDDSIESDSQEILQr	2	1	1	P48524	R25(Label:13C(6))	0		3000000	1.209	1		0	1.487e-06	4.89	3	2720.31	6.73	65.62	0
High	NVNNDNDTLEEGQILENYK	1	1	1	Q12680		0		12200000				0	1.13e-08	4.89	2	2222.03	3.5	48.91	0
High	VYALITHGVFSGDALER	2	1	1	Q12265		0		1390000	0.821	2	8	0	2.38e-09	4.89	2	1847.97	2	60.06	0
High	VVITAPSSTAPmFVMGVNEEK	194	2	2	P00358;P00359	M12(Oxidation)	0		1440000000				0	3.63e-07	4.89	2	2223.11	1.59	56.3	0
High	MAWIGDANNVINDMcIAcLK	1	1	1	P05150	C15(Carbamidomethyl); C18(Carbamidomethyl)	0		2500000	2.167	1		0	6.71e-09	4.89	2	2309.07	5.53	80.24	0
High	DLLAVAIAASYHYPEIEDLVDR	26	1	1	P05317		0		60500000	1.046	3	7.9	0	9.77e-08	4.89	3	2473.27	3.7	92.22	0
High	TFTTAETITNANTAK	20	1	1	P12709		0		212000000	0.764	3	12.4	0	4.96e-08	4.89	2	1583.79	1.84	31.87	0
High	rEQDVPLIVPVVNPEHLDIVAQk	1	1	1	P13663	R1(Label:13C(6)); K23(Label:13C(6))	0		6550000	1.496	1		0	1.1e-07	4.89	3	2620.49	1.52	65.84	1
High	NIPIEVVALINDTTGTLVASYYTDPETK	22	1	1	P04807		0		27900000	0.672	7	3.7	0	1.339e-06	4.89	3	3037.57	4.15	105.69	0
High	LLQQLFGGGGPDDPTLmK	1	1	1	P38260	M17(Oxidation)	0		4360000	0.818	1		0	2.75e-08	4.89	2	1902.97	4.22	62.46	0
High	YDLSPIDTLFAMGR	9	1	1	P05694		0		174000000	0.762	4	2.6	0	6.14e-08	4.89	2	1598.79	0.99	86.06	0
High	kNQQLEEDLEESDTk	2	1	1	P17536	K1(Label:13C(6)); K15(Label:13C(6))	0		24400000	1.121	2	5.7	0	4.067e-06	4.89	2	1817.88	1.62	28.87	1
High	DGEEEEDEEDEDEk	4	1	1	P39929	K14(Label:13C(6))	0		6240000				0	5.78e-07	4.89	2	1702.61	4.84	15.56	0
High	VPDANAYWLPNENVIr	2	1	1	P12695	R16(Label:13C(6))	0		17600000				0	2.44e-08	4.89	2	1876.97	1.46	61.41	0
High	EMAFNLLGLLTPEVVELcQk	10	1	1	P19097	C18(Carbamidomethyl); K20(Label:13C(6))	0		11700000	1.489	3	11.4	0	1.6e-09	4.89	3	2310.22	-0.64	103.51	0
High	EIELAEHEmPGLMAIR	2	1	1	P39954	M9(Oxidation)	0		11600000	1.291	1		0	3.59e-06	4.89	2	1854.91	2.59	50.49	0
High	FAIGDYIYGVIHGASVR	6	1	1	P53912		0		108000000	1.073	2	0.8	0	3.32e-08	4.89	2	1837.96	1.15	82.42	0
High	LEQQVNELVNSINSEYGNLNFSPVQHYYmR	1	1	1	P31688	M29(Oxidation)	0		8730000	0.827	1		0	5.36e-07	4.88	3	3601.73	7.74	76.66	0
High	TFTDcFNcLPIAAIIDEK	6	1	1	P32598	C5(Carbamidomethyl); C8(Carbamidomethyl)	0		26700000				0	4.06e-07	4.88	2	2128.02	6.44	85.61	0
High	SEYTDMLATGIIDPFK	9	1	1	P19882		0		144000000	0.782	4	5.6	0	8.63e-09	4.88	2	1800.88	3.85	79.49	0
High	DTENGGEATFGGIDESk	3	1	1	P07267	K17(Label:13C(6))	0		58300000				0	3.91e-08	4.88	2	1732.77	4.28	35.52	0
High	mPELIPVLSETMWDTK	15	1	1	P16521	M1(Oxidation)	0		139000000	1.073	7	11.5	0	1.2e-08	4.88	3	1905.94	5.7	80.32	0
High	ILALGGNSGNIIYDWFIGr	1	1	1	P32462	R19(Label:13C(6))	0		990000				0	1.53e-09	4.88	2	2085.13	1.38	95.39	0
High	IEGDNSLEAADFr	2	1	1	P38631	R13(Label:13C(6))	0		56800000	0.945	1		0	2.3e-07	4.88	2	1442.69	1.9	39.25	0
High	NDNSPVTTGDYAAQTIIINAIK	5	1	1	P32179		0		8700000	0.904	1		0	5.67e-08	4.88	2	2319.18	0.69	72.6	0
High	YNVVYIIDEVQTGVGATGk	1	1	1	P17649	K19(Label:13C(6))	0		2910000				0	6.7e-10	4.88	2	2032.08	3.44	75.84	0
High	YVMADLINVGGTQSVIK	5	1	1	P39522		0		18000000	1.524	2	10.1	0	1.07e-08	4.88	2	1807.97	1.75	67.15	0
High	VLENTEIGDSIFDK	35	1	1	P00560		0		613000000	0.562	8	8.8	0	2.96e-07	4.88	2	1579.79	5.11	54.73	0
High	TAQNLAEVNGPETLIGPGAK	1	1	1	P04037		0		10500000	4.436	1		0	7.81e-07	4.88	2	1980.04	2.2	49.7	0
High	STTYGNVLVLDNVIQATER	3	1	1	Q12074		0		8480000	1.532	1		0	2.08e-09	4.88	2	2093.09	3.52	73.48	0
High	EQYETQVALNESEk	2	1	1	P43593	K14(Label:13C(6))	0		14300000	0.889	1		0	5.02e-08	4.88	2	1673.8	1.38	31.53	0
High	NNDMSTELNLDLIEk	1	1	1	P54781	K15(Label:13C(6))	0		3050000	0.971	1		0	8.58e-08	4.88	2	1754.87	4.47	62.12	0
High	FATVPTGGASSAAAGAAGAAAGGDAAEEEK	10	1	1	P02400		0		305000000	1.023	3	1.1	0	1.19e-11	4.88	3	2563.19	1.37	38.5	0
High	VVITAPSSTAPMFVMGVNEEk	30	2	2	P00358;P00359	K21(Label:13C(6))	0		1750000000				0	4.11e-09	4.88	2	2213.14	4.65	64.35	0
High	VADLSDcSLFIMDEADk	2	1	1	A6ZXG9	C7(Carbamidomethyl); K17(Label:13C(6))	0		8640000				0	2.36e-08	4.88	2	1934.89	2.8	66.16	0
High	LYQTEPSGIYSSWSAQTIGr	3	1	1	P40303	R20(Label:13C(6))	0		19500000	1.001	1		0	1.126e-06	4.88	2	2250.12	2.82	58.74	0
High	YGTPVTAISSVLFNNVDSIFAYK	9	1	1	P39692		0		10500000	0.868	3	6.6	0	5.16e-08	4.88	2	2506.3	3.87	105.6	0
High	FDGILGLGYDTISVDK	10	1	1	P07267		0		143000000	0.465	5	2.4	0	3.72e-09	4.88	2	1712.89	7.11	74.1	0
High	DGVIESTIEcLSDESNLNIIDR	6	1	1	P38260	C10(Carbamidomethyl)	0		3710000	0.728	1		0	1.1e-07	4.88	3	2492.2	5.52	87.03	0
High	FDDGAGGDNEVQr	1	1	1	P33299	R13(Label:13C(6))	0		40200000	1.086	1		0	3.53e-08	4.88	2	1385.6	-0.41	19.82	0
High	NQAAMNPSNTVFDAk	12	1	1	P10591	K15(Label:13C(6))	0		277000000	0.408	1		0	3.04e-07	4.88	2	1613.77	1.08	36.93	0
High	ALQLINQDDADIIGGR	4	1	1	P17891		0		18000000	0.816	1		0	1.03e-08	4.88	2	1711.9	1.69	57.56	0
High	IILEPSPFNENVALQGLLLLSAIK	8	1	1	P22137		0		7310000	0.975	2	6.5	0	7.57e-10	4.88	3	2592.51	2.01	108.1	0
High	DIEVVAVNDPFISNDYAAYmVK	4	1	1	P00360	M20(Oxidation)	0		9250000				0	1.129e-05	4.88	2	2489.21	6.73	72.45	0
High	EVTLDSLLEEGVLDK	9	1	1	P15424		0		6060000	0.659	2	35.9	0	2.75e-08	4.88	2	1659.87	3.24	79.38	0
High	VPYVQVASLAAPSAWNQLK	1	1	1	P53081		0		3370000	1.025	1		0	3.69e-09	4.88	2	2042.12	3.99	70.34	0
High	LGSADLVEEIDSDGSK	4	1	1	P39078		0		26400000	1.056	1		0	3.75e-08	4.88	2	1634.78	1.74	51.9	0
High	SIVPSGASTGVHEALEMR	76	2	2	P00924;P00925		0		3470000000				0	2.04e-09	4.88	2	1840.92	1.47	47.38	0
High	VDPDMLTWVDSNLPDDEK	9	1	1	P07703		0		6240000	0.79	3	7.6	0	1.13e-08	4.88	2	2088.96	5.85	72.32	0
High	VFDALNDLEQLK	4	2	2	P11154;P32327		0		55600000				0	5.97e-07	4.88	2	1404.75	5.82	67.23	0
High	VSEDDLFDQLDSEGIK	2	1	1	P38779		0		8140000	0.987	1		0	8.95e-08	4.88	2	1809.85	5.5	64.53	0
High	TLSYcLPGIVHINAQPLLAPGDGPIVLVLAPTr	2	2	1	A6ZRX0	C5(Carbamidomethyl); R33(Label:13C(6))	0		16000000	1.136	1		0	4.26e-07	4.87	3	3471.97	5.55	91.46	0
High	WASEDEINELSTQVEk	1	1	1	P36037	K16(Label:13C(6))	0		6030000	0.793	1		0	1.65e-07	4.87	2	1883.9	3.11	53.24	0
High	NDEEGSESATTPAk	6	1	1	P31755	K14(Label:13C(6))	0		1890000	0.598	1		0	6.5e-09	4.87	2	1441.64	4.37	10.98	0
High	LNQPSYGDLNNLVSSVMSGVTTSLr	4	1	1	P02557	R25(Label:13C(6))	0		20600000	1.105	2	8.6	0	6.74e-09	4.87	3	2658.36	4.23	96.6	0
High	HGENSLLSSGTSQDSLr	5	1	1	P16861	R17(Label:13C(6))	0		31700000	1.003	2	6.8	0	4.82e-10	4.87	2	1793.87	-0.16	30.72	0
High	RPASNIDPYLVTGIMcETVcGAIDNADMTK	6	1	1	P32288	C16(Carbamidomethyl); C20(Carbamidomethyl)	0		50200000	1.439	3	0.6	0	7.72e-09	4.87	3	3312.56	6.95	81.66	0
High	ITTIEEIFLHSLPVk	30	1	1	P25443	K15(Label:13C(6))	0		429000000	1.23	9	3.8	0	1.7e-07	4.87	2	1746.02	5.62	84.12	0
High	LGEGVNVEQVEGLMSLEQYEK	4	1	1	P39726		0		8640000	0.854	2	7.6	0	9.77e-07	4.87	2	2351.15	3.83	73.69	0
High	IDLGEFVDDNTPLEHVc	7	1	1	Q07505	C17(Carbamidomethyl)	0		6380000				0	7.88e-08	4.87	2	1972.9	4.03	71.47	0
High	TATNmVNNSAIVAIYQAGENIYELFDk	3	1	1	Q02785	M5(Oxidation); K27(Label:13C(6))	0		1340000	4.037	1		0	6.99e-08	4.87	3	3011.5	6.86	105.22	0
High	GSIGAEVLQGLLQGGAk	11	1	1	P19097	K17(Label:13C(6))	0		52900000	1.415	5	1.6	0	8.58e-07	4.87	2	1603.92	3.14	77.42	0
High	LIEGDTGsGIIPDEQEr	1	1	1	Q04991	S8(Phospho); R17(Label:13C(6))	0	T(6): 0.1; S(8): 99.9	3180000	1.699	1		0	4.62e-08	4.87	2	1914.88	2.21	47.95	0
High	LETDLTSDmVSTNAYK	1	1	1	P15625	M9(Oxidation)	0		10700000	1.114	1		0	1.52e-08	4.87	2	1803.83	1.6	36.21	0
High	IADATEDLQNDSASr	3	1	1	Q03195	R15(Label:13C(6))	0		96000000	1.146	1		0	1.28e-06	4.87	2	1611.76	3.03	26.61	0
High	YGGVYVGTLSkPEVk	43	1	1	P06169	K11(Label:13C(6)); K15(Label:13C(6))	0		1140000000	1.022	12	1.5	0	2.53e-08	4.87	2	1608.9	0.22	37.29	0
High	kSEVFSTYADNQPGVLIQVFEGEr	8	1	1	P10592	K1(Label:13C(6)); R24(Label:13C(6))	0		46700000	1.116	1		0	6.99e-07	4.87	3	2725.39	1.82	73.93	1
High	kGEQELEGLTDTTVPk	12	1	1	P0CX37	K1(Label:13C(6)); K16(Label:13C(6))	0		807000000	1.214	4	19	0	1.677e-05	4.87	2	1756.94	2.09	37.67	1
High	IIEILQGLNETSTNAYr	7	1	1	P31412	R17(Label:13C(6))	0		34000000	1.505	4	9.7	0	7.65e-10	4.87	3	1941.04	2.19	65.58	0
High	KDEDEEADEDMK	3	1	1	P23638		0		2200000	1.181	2	18.4	0	4.176e-06	4.87	2	1453.56	0.79	16.17	1
High	YLTNTGNLLLASQIR	4	1	1	P09436		0		34200000	1.123	3	1.5	0	2.44e-08	4.87	2	1676.94	3.05	60.95	0
High	FSVSPVVQVAVEVk	49	1	1	P32324	K14(Label:13C(6))	0		69900000	1.268	6	3.4	0	1.065e-06	4.87	2	1493.88	5.87	62.64	0
High	EFGTTPEkPEETPLEELAETFQDTFSGALGk	23	1	1	P19097	K8(Label:13C(6)); K31(Label:13C(6))	0		130000000	1.413	3	0.2	0	2.884e-05	4.87	4	3410.67	4.3	108.77	0
High	VLFDDMVEYEDGTPATTSQMAk	1	1	1	P07143	K22(Label:13C(6))	0		9550000	3.23	1		0	5.37e-08	4.87	2	2454.12	3.19	61.4	0
High	SITGFTDVGETILGVDSILK	7	1	1	Q04432		0		36200000	2.312	3	2.3	0	1.39e-08	4.87	2	2065.12	5.23	89.84	0
High	IILFASGPGTVAPGLIVNSELk	5	1	1	P15303	K22(Label:13C(6))	0		24700000	1.103	2	6.8	0	1.77e-07	4.87	2	2202.3	6.39	78.42	0
High	LTDPSEDVDEDVDEDVLk	1	1	1	P38112	K18(Label:13C(6))	0		6170000				0	5.02e-09	4.87	2	2038.94	3.63	51.03	0
High	LYDTYGFPVDLTELmAEEQGLk	2	1	1	P40825	M15(Oxidation); K22(Label:13C(6))	0		3630000	1.212	1		0	8.5e-08	4.87	3	2554.24	3.19	80.01	0
High	IcDQVSDAILDAcLAEDPHSK	6	1	1	P10659	C2(Carbamidomethyl); C13(Carbamidomethyl)	0		53400000	0.638	3	4.3	0	1.75e-11	4.87	3	2357.1	9.72	55.02	0
High	IEELLGQMTSLDIcALGIK	3	1	1	P25343	C14(Carbamidomethyl)	0		2140000	0.908	2	12.3	0	3.79e-08	4.87	2	2104.11	4.12	84.86	0
High	LNSHDQIIADEYQNTNVPNIYSLGDVVGK	3	1	1	P41921		0		32800000	0.938	2	1.7	0	5.497e-06	4.86	3	3216.59	2.14	66.96	0
High	LTFLEcPADDLNAMIDIAK	1	1	1	Q08965	C6(Carbamidomethyl)	0		3260000	1.123	1		0	4.41e-08	4.86	2	2150.06	3.7	86.81	0
High	GLPESAVQAGQETr	9	1	1	P09436	R14(Label:13C(6))	0		45800000	1.427	1		0	3.9e-07	4.86	2	1448.74	-0.61	27.3	0
High	DVGVAVVESPGYLGQALLDQFAk	9	1	1	P53598	K23(Label:13C(6))	0		30100000	1.125	3	12.8	0	9.93e-09	4.86	3	2382.27	3.13	93.4	0
High	GQEIVESLNETELLVDEEEk	3	1	1	P25293	K20(Label:13C(6))	0		20100000	0.947	1		0	3.71e-07	4.86	2	2309.14	4.1	66.81	0
High	AIPGEYITYALSGYVR	16	1	1	Q3E754		0		83800000	1.158	2	7.8	0	1.03e-07	4.86	2	1772.92	-2	76.94	0
High	VFDIDEALYISDLGk	1	1	1	P43590	K15(Label:13C(6))	0		3770000				0	6.84e-08	4.86	2	1703.89	4.02	77.53	0
High	EVSDGSGEINIQQFAALLSk	10	1	1	P06787	K20(Label:13C(6))	0		66700000	0.981	2	15.2	0	8.22e-09	4.86	2	2112.1	4.98	82.28	0
High	LIIATTrPETIFGDTAVAVHPDDDr	5	1	1	P07806	R7(Label:13C(6)); R25(Label:13C(6))	0		20400000	1.393	2	4.9	0	1.07e-10	4.86	3	2735.45	4.26	58.74	0
High	TNEAAGDGTTSATVLGR	5	1	1	P19882		0		274000000	0.852	2	5.8	0	1.51e-08	4.86	2	1620.79	1.7	25.74	0
High	EETYYQESAGVADLITTcAGGR	9	1	1	Q00055	C18(Carbamidomethyl)	0		20300000	0.644	4	10.7	0	1.83e-08	4.86	3	2391.09	4.93	63.63	0
High	MHTAEFLETEPTEISSVLAGGYNHPLLr	2	1	1	P05373	R28(Label:13C(6))	0		15900000	1.253	2	0.8	0	1.094e-06	4.86	3	3118.58	4.95	73.62	0
High	kDDAENVEINIPEDDAETk	3	1	1	Q12118	K1(Label:13C(6)); K19(Label:13C(6))	0		54100000	1.032	1		0	1.47e-08	4.86	2	2157.03	1.87	39.8	1
High	VFTQGLNILEWLENPSNTPDK	5	1	1	P07149		0		20700000	1.458	3	6.6	0	2.76e-07	4.86	2	2415.23	3.89	93.49	0
High	GLINDPDVNNTFNINK	8	1	1	P32449		0		80100000	1.362	4	10.8	0	2.29e-08	4.86	2	1787.89	1.05	52.77	0
High	TEWIADYGAAASGR	1	1	1	P15624		0		17500000	1.122	1		0	3.82e-08	4.86	2	1467.69	0.65	46.19	0
High	GQTYSPAQIGGFVLNK	10	2	1	P0CS90		0		95400000	1.05	3	2.4	0	8.41e-08	4.86	2	1679.88	2.52	58.82	0
High	LPVDAPDVFLINDVDESK	3	1	1	P33338		0		6500000				0	3.66e-09	4.86	2	1986.02	7.64	72.48	0
High	IEVQTLQNLTNTLDEQETETk	2	1	1	P38968	K21(Label:13C(6))	0		9330000	1.16	1		0	2.892e-05	4.86	2	2453.24	1.86	64.59	0
High	DDLSGADIQAMcTEAGLLALr	3	1	1	P40327	C12(Carbamidomethyl); R21(Label:13C(6))	0		4640000	0.931	1		0	3.8e-07	4.86	3	2226.1	7.6	76.54	0
High	mADQLTDFLIMQNFr	3	2	1	A6ZP47	M1(Oxidation); R15(Label:13C(6))	0		7340000	1.548	1		0	6.24e-08	4.86	2	1864.91	4.4	79.23	0
High	IADATEDLQNDSASR	2	1	1	Q03195		0		85000000				0	1.93e-07	4.86	2	1605.74	2.88	26.58	0
High	MSDVEEVVEVQEETVVEQTAEVTIEDALk	2	1	1	P48589	K29(Label:13C(6))	0		1150000				0	5.64e-07	4.86	3	3254.6	7	97.99	0
High	NIEITVVKPDSDIVALSSEEINQYVTQIEQEK	5	1	1	P40303		0		21300000	0.894	2	2.8	0	1.538e-06	4.86	3	3631.88	4.69	88.22	0
High	mPFLETSALDSTNVEDAFLTMAr	5	1	1	P01123	M1(Oxidation); R23(Label:13C(6))	0		11200000	1.1	2	11.1	0	5.015e-06	4.86	3	2581.24	3.81	85.98	0
High	DISEArPDITHQcLLTLLDSPINk	2	1	1	Q06287	R6(Label:13C(6)); C13(Carbamidomethyl); K24(Label:13C(6))	0		10700000				0	2.91e-07	4.86	3	2761.47	4.26	70.71	0
High	VVNMSFGGDTNLILAALR	2	1	1	P25567		0		3740000				0	8.53e-10	4.86	2	1891.02	4.24	84.95	0
High	GELPFMATENIIMAMVEK	2	1	1	Q05911		0		1190000	1.018	1		0	5.21e-08	4.86	2	2024	3.33	102.59	0
High	VSILDILDTAGQEEYSAMr	4	1	1	P01119	R19(Label:13C(6))	0		3910000				0	1.32e-08	4.86	2	2117.06	4.06	90.48	0
High	YAVENAPDDVSIQcLVQSr	8	1	1	P06208	C14(Carbamidomethyl); R19(Label:13C(6))	0		79800000	1.821	2	16.3	0	8.67e-09	4.85	3	2170.06	0.58	58.7	0
High	TFTVDVSSPTENGVFDPASYAK	10	1	1	P05749		0		159000000				0	6.49e-07	4.85	2	2332.1	1.53	64.72	0
High	NNSELLANLGNFVNr	5	1	1	P00958	R15(Label:13C(6))	0		16800000	1.061	2	12.3	0	1.1e-07	4.85	2	1680.88	2.91	68.77	0
High	TVAVDSVFEQNEMIDAIAVTK	65	1	1	P14126		0		78600000	1.575	2	45.5	0	6.88e-08	4.85	2	2280.15	3.41	73.55	0
High	TcFYAEQGGQEYDTGk	3	1	1	P40825	C2(Carbamidomethyl); K16(Label:13C(6))	0		51500000				0	2e-07	4.85	2	1859.79	1.17	30.65	0
High	ALDGQYIEASDIYSK	1	1	1	P32602		0		15300000	0.784	1		0	4.97e-07	4.85	2	1672.81	3.02	47.13	0
High	ALLTNSYTFSPSYYVVELDr	1	1	1	P38068	R20(Label:13C(6))	0		4370000	1.559	1		0	7.586e-05	4.85	2	2344.19	5.26	77.73	0
High	TAQLTVEDGDNWEVVGK	4	1	1	P34167		0		28500000	1.141	1		0	5.7e-07	4.85	2	1860.91	4.27	50.28	0
High	DASSLTLDQITGLIEVNEk	5	1	1	P53141	K19(Label:13C(6))	0		13400000	1.008	1		0	4.46e-08	4.85	2	2052.09	4.06	79.96	0
High	kEDEEDkFDAMGNk	2	1	1	P16521	K1(Label:13C(6)); K7(Label:13C(6)); K14(Label:13C(6))	0		94500000				0	7.204e-05	4.85	2	1673.78	0.68	21.9	2
High	GYFITQEEVELPLEDFK	4	1	1	P20434		0		12700000				0	3.16e-08	4.85	2	2057.02	4.19	79.14	0
High	ELTDEEILQEASR	1	1	1	P13185		0		2250000	0.741	1		0	1.534e-06	4.85	2	1532.75	1.68	49.95	0
High	SNDAAVLEILHVLDk	4	1	1	P07273	K15(Label:13C(6))	0		12700000	0.845	2	34.4	0	2.54e-07	4.85	2	1642.92	7.44	80.66	0
High	SNPYVQNIcVYADENK	1	1	1	P47912	C9(Carbamidomethyl)	0		10700000	1.02	1		0	1.49e-07	4.85	2	1913.87	2.33	45.98	0
High	LNLNVIDTEGFGDFLNNDQk	1	1	1	P32457	K20(Label:13C(6))	0		13700000	0.863	1		0	1.2e-09	4.85	2	2272.13	4.88	78.16	0
High	WVEATDLEPEAQESNk	2	1	1	P28274	K16(Label:13C(6))	0		17600000				0	1.06e-08	4.85	2	1851.88	5.84	42.09	0
High	AADELGIDVDsDEDDISK	1	1	1	P38112	S11(Phospho)	0	S(11): 100.0; S(17): 0.0	5390000	0.989	1		0	8.64e-07	4.85	2	1986.82	4.67	52.03	0
High	SSEGAQFVTGFGGIGAMLR	2	1	1	P12385		0		8810000	1.213	2	9.4	0	2.83e-09	4.85	2	1884.93	1.51	75.98	0
High	INWGNFDRPDDLPQQMDILDK	1	1	1	P38840		0		12200000	0.95	1		0	1.41e-09	4.85	3	2530.21	3.45	70.55	0
High	TTYYVVGSAIGPHPYPTLVR	4	1	1	P00931		0		52300000	1.243	1		0	3.4e-08	4.85	2	2191.17	4.86	57.53	0
High	KADTGIAVEGATDAAR	6	1	1	P05030		0		303000000	0.998	1		0	6.86e-08	4.85	2	1545.79	-1.13	22.52	1
High	mLASNFFAQAEALMVGKDEEQVK	15	1	1	P12709	M1(Oxidation)	0		38300000	0.654	8	12.8	0	4.24e-06	4.85	3	2572.25	4.7	80.4	1
High	LIIATTRPETIFGDTAVAVHPDDDR	5	1	1	P07806		0		15200000	1.383	2	0.9	0	9.48e-10	4.85	3	2723.4	1.78	59.22	0
High	IQNEDQDEELEEDLEEr	2	1	1	P25293	R17(Label:13C(6))	0		39400000	0.948	1		0	6.21e-09	4.85	2	2138.93	1.61	46.8	0
High	AENAQQHTNTSDAADDSVK	1	1	1	Q06651		0		2290000				0	1.63e-08	4.85	3	2001.88	3.55	15.56	0
High	LPENESLSTVmGILGSGVHR	1	1	1	A6ZLF4	M11(Oxidation)	0		3650000	0.555	1		0	2.06e-09	4.85	3	2112.08	2.48	61.17	0
High	AGLYNQISQAFAcLLPVK	8	1	1	P38625	C13(Carbamidomethyl)	0		8800000	1.19	4	4.6	0	9.663e-06	4.84	2	1993.06	2.59	93.32	0
High	APDESVEQLVDYMEEFVK	8	1	1	P27472		0		859000	0.899	1		0	3.26e-07	4.84	2	2127.99	4.41	99.29	0
High	VNVTSAEGLQSVLETNLGPK	3	1	1	P39079		0		14400000	1.161	2	30.6	0	1.02e-08	4.84	2	2056.1	3.88	67.6	0
High	LSVAESLLNIFAADVK	6	1	1	P38972		0		7200000	1.2	1		0	1.89e-08	4.84	2	1689.95	2.56	98.04	0
High	LSAIESLAGVEILcSDK	47	1	1	P05030	C14(Carbamidomethyl)	0		163000000	1.022	12	17.1	0	1.72e-09	4.84	2	1804.94	3.6	71.24	0
High	VVNEPTAAALAYGLEk	15	2	1	P0CS90	K16(Label:13C(6))	0		377000000	0.948	4	10	0	1.05e-08	4.84	2	1651.9	2.62	54.3	0
High	QFESLLLQNDYQNAAk	1	1	1	P22137	K16(Label:13C(6))	0		12300000				0	1.63e-08	4.84	2	1887.96	2.05	56.52	0
High	TTLVANTSNmPVAAr	6	1	1	P17255	M10(Oxidation); R15(Label:13C(6))	0		19400000	1.104	3	0.4	0	2.935e-06	4.84	2	1567.82	1.72	25.52	0
High	ANGPYDGIVGFSQGAALSSIITNk	4	1	1	P38777	K24(Label:13C(6))	0		2860000	1.765	3	12.1	0	1.173e-05	4.84	3	2386.25	6.57	75.02	0
High	LIDLTQFPAFVTPMGk	29	1	1	P06169	K16(Label:13C(6))	0		1060000000	1.042	4	18.1	0	1.19e-10	4.84	3	1783.98	3.35	81.78	0
High	AcEALGAGEILLNcIDK	2	1	1	P33734	C2(Carbamidomethyl); C14(Carbamidomethyl)	0		0				0	4.71e-09	4.84	2	1846.91	2.45	70.99	0
High	QAIEcLEGMQLFAPEVk	2	1	1	P26637	C5(Carbamidomethyl); K17(Label:13C(6))	0		11500000	1.379	2	9.5	0	2.84e-08	4.84	2	1968.99	2.31	71.47	0
High	LTSAAQSNPNDEQMSTIESLIQk	2	1	1	P25367	K23(Label:13C(6))	0		10700000	1.133	1		0	1.13e-07	4.84	3	2511.24	2.05	62.57	0
High	LTSQQQAQEDDDDEVNIEDGK	1	1	1	A6ZPA9		0		6000000	0.794	1		0	1.62e-07	4.84	3	2377.03	1.5	29.64	0
High	EHLPAATVDNVQILIcGPPAmVASVr	1	1	1	A6ZVM6	C16(Carbamidomethyl); M21(Oxidation); R26(Label:13C(6))	0		4520000	1.097	1		0	2.53e-09	4.84	3	2780.46	2.56	64.77	0
High	ATAGDTHLGGEDFDNR	15	2	2	P10591;P10592		0		1910000000				0	1.46e-08	4.84	2	1675.73	1.68	24.08	0
High	DANSNFSTNSNSFSEk	2	1	1	P05374	K16(Label:13C(6))	0		32200000	1.254	1		0	7.98e-08	4.84	2	1754.76	1.83	27.83	0
High	LSGLSPVAVIGELVNDDEQGTMMR	3	1	1	Q99258		0		9730000				0	4.95e-07	4.84	2	2531.26	5.38	94.4	0
High	IQNEDQDEELEEDLEER	5	1	1	P25293		0		42200000	0.985	1		0	1.1e-07	4.84	2	2132.92	4.41	46.94	0
High	IEGVATPQEAQFYLGK	10	1	1	P41056		0		184000000	1.128	4	2.6	0	1.98e-07	4.84	2	1750.91	3.94	54.36	0
High	DYGVLIEEEGVALR	42	1	1	P34760		0		160000000	0.802	5	5.5	0	9.22e-08	4.84	2	1562.81	1.44	63.31	0
High	IPEILEEMQGDLFk	12	1	1	P38708	K14(Label:13C(6))	0		56500000	1.343	3	4.4	0	6.01e-08	4.84	2	1667.87	4.28	84.01	0
High	SAAAGSLIGIGEIVLLPLDVLk	19	1	1	P38988	K22(Label:13C(6))	0		9100000	2.413	5	7.7	0	1.46e-08	4.84	2	2155.31	4.08	113.17	0
High	AVEFAQQVQQSLPk	4	1	1	P37291	K14(Label:13C(6))	0		86300000	1.082	1		0	1.21e-07	4.84	2	1578.86	0.99	50.14	0
High	LEADDSDDLENIDSGDLALYK	2	1	1	Q12513		0		12900000	0.425	1		0	2.71e-08	4.84	2	2311.06	4.59	59.88	0
High	AEETIAWLDSNTTATk	2	1	1	P10592	K16(Label:13C(6))	0		26300000	1.005	1		0	1.69e-07	4.84	2	1756.87	1.44	52.53	0
High	GYGISALSEFDIIr	1	1	1	P33892	R14(Label:13C(6))	0		4580000	1.25	1		0	2.38e-07	4.84	2	1546.83	2.73	77.57	0
High	IPQIFQSNLITNFALGPALk	3	1	1	P40482	K20(Label:13C(6))	0		3980000				0	5.04e-09	4.84	2	2191.27	5.54	89.14	0
High	YGDEDELEQEQEER	2	1	1	P32558		0		25000000	0.985	1		0	2.18e-07	4.84	2	1768.72	0.44	27.96	0
High	ADTVLHDGAPNVGLGWVQDAFTQSQLTLQALk	1	1	1	P25582	K32(Label:13C(6))	0		9590000				0	1.035e-05	4.84	3	3399.78	3.94	93.08	0
High	MGHSGAIVEGSGTDAESK	1	1	1	P53598		0		9340000	0.912	1		0	2.95e-08	4.83	2	1732.78	0.81	17.37	0
High	IEEDPFENLEDTDDLFQNEFGINTTVQEr	4	1	1	P04807	R29(Label:13C(6))	0		43500000				0	1.381e-05	4.83	3	3463.58	0.66	87.15	0
High	KDDDDVIAPLPNADGDIPAISDGVFPK	11	1	1	P35719		0		25700000	0.752	4	15.3	0	7.629e-05	4.83	3	2794.39	3.57	70.81	1
High	DAGLSTSDISEVLLVGGMSr	12	2	1	P0CS90	R20(Label:13C(6))	0		57800000	1.198	3	8.2	0	2.57e-09	4.83	2	2013.04	5.03	77.46	0
High	SENNDQNDVDEESEEk	2	1	1	Q12191	K16(Label:13C(6))	0		4630000				0	3.65e-08	4.83	2	1886.76	5.23	15.99	0
High	SIVPSGASTGVHEALEmR	12	2	2	P00924;P00925	M17(Oxidation)	0		1400000000				0	2.02e-10	4.83	2	1856.92	0.84	39.87	0
High	LAAQIFGSYNAFEPASr	10	1	1	P07256	R17(Label:13C(6))	0		48500000	1.947	3	1.5	0	4.42e-08	4.83	2	1847.94	2.25	64.05	0
High	VEEMNNIIAASR	11	2	2	P05745;O14455		0		305000000				0	9.86e-07	4.83	2	1346.69	8.82	40.32	0
High	LEIPEFmHDESDIPILSQGFDAFDGLVr	3	1	1	P53834	M7(Oxidation); R28(Label:13C(6))	0		5770000	0.978	1		0	2.46e-06	4.83	3	3212.56	1.84	93.04	0
High	SQIFSTAAAGQTSVEIr	9	2	1	P0CS90	R17(Label:13C(6))	0		7020000	1.286	2	33.6	0	1.68e-09	4.83	2	1771.93	1.19	47.26	0
High	HSEFVAYPIQLLVTk	13	1	1	P15108	K15(Label:13C(6))	0		91000000	1.106	7	7.5	0	1.29e-07	4.83	2	1750.99	1.76	70.83	0
High	AASEEsDVEEDEDK	3	2	1	A6ZMA9	S6(Phospho)	0	S(3): 0.0; S(6): 100.0	325000				0	2.607e-05	4.83	2	1632.59	5.79	19.06	0
High	AIANGQVDGFPTQEEcR	7	1	1	P16521	C16(Carbamidomethyl)	0		103000000	1.111	1		0	3e-09	4.83	2	1891.86	2.07	37.99	0
High	AYEELSNTDLEFK	7	1	1	P16521		0		317000000	1.078	1		0	2.344e-06	4.83	2	1558.73	2.91	48.81	0
High	DAEDLGDVEEDSAEAK	2	1	1	P32561		0		10800000	0.703	1		0	5.03e-07	4.83	2	1692.71	2.99	34.16	0
High	IAILGAAGGIGQSLSLLLK	1	1	1	P22133		0		317000	1.268	1		0	3.4e-08	4.83	2	1795.11	3.41	93.68	0
High	IQLNIIDTPGFGDSLDNSPSFEIISDYIR	1	1	1	P32458		0		2820000	0.8	1		0	1.663e-06	4.83	3	3239.63	5.5	95.53	0
High	VIPDFmLQGGDFTAGNGTGGk	3	1	1	P14832	M6(Oxidation); K21(Label:13C(6))	0		26500000				0	1.14e-09	4.83	2	2104.02	4.31	59.25	0
High	TLSIDPSGLWLATGSDDGTVR	1	2	1	A6ZMA9		0		7950000				0	4.49e-07	4.83	2	2161.09	5.39	73.12	0
High	NSScYFLGDATNDSLQr	4	1	1	P04801	C4(Carbamidomethyl); R17(Label:13C(6))	0		28900000	1.159	2	13.8	0	3.78e-08	4.83	2	1953.88	2.73	47.84	0
High	SEYTDmLATGIIDPFK	5	1	1	P19882	M6(Oxidation)	0		39700000	0.596	1		0	3.14e-08	4.83	2	1816.87	3.25	70.44	0
High	ISGVDSSLIFPALEWTNTmEr	5	1	1	Q05506	M19(Oxidation); R21(Label:13C(6))	0		16000000	1.274	1		0	1.013e-06	4.83	3	2388.19	2.87	83.49	0
High	QIEDLVPVYAVLDYTNSEIIK	2	1	1	P25605		0		9850000	1.902	1		0	3.41e-07	4.83	2	2422.29	4.81	91.45	0
High	AVEALNDSELNGEK	2	1	1	P04147		0		64300000	1.196	1		0	2.021e-06	4.83	2	1488.72	3.43	33.32	0
High	VVNVAVIGAGVVGSAFLDQLLAmk	7	1	1	P31116	M23(Oxidation); K24(Label:13C(6))	0		9310000				0	5.65e-10	4.83	3	2393.36	2.2	101.44	0
High	VTNSFALPFEEDEK	2	1	1	Q08723		0		15100000	0.691	1		0	1.36e-07	4.83	2	1625.77	3.4	60.22	0
High	FLQNSNLGDIIPTATr	4	2	1	Q04214	R16(Label:13C(6))	0		25700000	1.892	2	7.3	0	6.33e-09	4.83	2	1765.96	1.64	61.26	0
High	QLSLWGADNDDDVSDVTDk	4	1	1	Q12230	K19(Label:13C(6))	0		46400000	0.741	1		0	1.02e-07	4.83	2	2098.96	3.12	56.78	0
High	QAITSAGSGcMAALDAEk	2	1	1	P29509	C10(Carbamidomethyl); K18(Label:13C(6))	0		20600000	1.132	1		0	2.72e-11	4.83	2	1786.84	1.56	38.5	0
High	GGNIPMIPGWVMDFPTGK	3	1	1	P04807		0		10600000	0.595	2	14	0	1.46e-09	4.83	2	1916.95	5.54	84.92	0
High	APADVNAIADETTPLNSk	1	1	1	Q12078	K18(Label:13C(6))	0		10900000	1.116	1		0	1.119e-06	4.83	2	1832.94	2.47	43.09	0
High	NmAEEFEYDDEPDEQGNPk	3	1	1	P07143	M2(Oxidation); K19(Label:13C(6))	0		56300000				0	7.84e-07	4.83	2	2278.91	3.59	35.03	0
High	GDIIIDGGNSHFPDSNR	7	1	1	P38720		0		116000000	0.911	2	27	0	1.014e-06	4.83	2	1813.85	0.89	38.99	0
High	VIELGGTVVSLSDSk	11	1	1	P07262	K15(Label:13C(6))	0		102000000	1.644	4	3.4	0	2.06e-09	4.83	2	1509.85	3.19	55.63	0
High	DEEGQDVLLFIDNIFR	4	1	1	P00830		0		4920000				0	2.26e-07	4.83	2	1922.96	5.96	108.34	0
High	GNVFTDYSTGSILFGEPATNAQHSFFQLVHQGTK	7	1	1	P12709		0		311000000	0.749	4	0.6	0	2.44e-07	4.83	3	3698.8	4.47	80.18	0
High	FELTAVNPVYVFGPQMFDk	1	1	1	Q12068	K19(Label:13C(6))	0		3410000				0	7.8e-07	4.83	2	2208.12	3.69	88.83	0
High	VLLDQIYWFNHFSNV	2	1	1	P39721		0		5710000				0	0.0001502	4.83	2	1894.96	5.32	85.9	0
High	LIYNLEDQGGELcSLr	3	1	1	P07263	C13(Carbamidomethyl); R16(Label:13C(6))	0		36000000	1.249	1		0	8.22e-07	4.82	2	1885.95	4.02	57.52	0
High	AYFScTSAHTcTGDGNAmVSr	1	1	1	Q00711	C5(Carbamidomethyl); C11(Carbamidomethyl); M18(Oxidation); R21(Label:13C(6))	0		6320000	2.166	1		0	2.22e-09	4.82	3	2314.96	0.51	24.62	0
High	IYVEDSPQSTFNINEYr	2	1	1	P38998	R17(Label:13C(6))	0		32700000				0	2.18e-08	4.82	2	2081	2.67	53.92	0
High	DSSITVAGSSGLSENEIEQMVNDAEk	11	2	1	P0CS90	K26(Label:13C(6))	0		62500000	1.372	2	15.7	0	8.537e-06	4.82	3	2716.27	5.27	71.66	0
High	DLGVGSELWDPVFIK	2	1	1	P32787		0		4790000	1.513	1		0	1.243e-06	4.82	2	1674.88	5.02	82.95	0
High	VDNFQSALNDcDEAIk	1	1	1	P53043	C11(Carbamidomethyl); K16(Label:13C(6))	0		12300000	1.212	1		0	3.9e-07	4.82	2	1844.85	2.23	45.4	0
High	VIELGGTVVSLSDSK	10	1	1	P07262		0		54100000	1.908	3	9.8	0	1.15e-09	4.82	2	1503.83	-0.46	55.05	0
High	AYLPVNESFGFTGELr	56	1	1	P32324	R16(Label:13C(6))	0		442000000	1.204	10	7.2	0	7.48e-08	4.82	2	1805.92	2.34	68.2	0
High	YVLGVSPQDLSIFEEIck	3	1	1	P38972	C17(Carbamidomethyl); K18(Label:13C(6))	0		22100000	1.417	1		0	2.48e-08	4.82	2	2103.09	5.78	83.45	0
High	EAQLIQTNDSTADSEDVk	1	1	1	Q12453	K18(Label:13C(6))	0		5770000	0.779	1		0	3.54e-08	4.82	2	1969.93	2.08	31.96	0
High	EATGVDELTTAGSQDHPFK	2	1	1	P38707		0		27600000	1.43	1		0	9.19e-08	4.82	2	2002.94	1.29	38.95	0
High	GFDEAVADPTFWEDFk	4	1	1	P00931	K16(Label:13C(6))	0		52600000	1.462	1		0	1.79e-08	4.82	2	1879.85	2.94	76.49	0
High	HSNVVAGVGGASLNVLk	1	1	1	P30624	K17(Label:13C(6))	0		2780000	0.988	1		0	8.01e-10	4.82	3	1627.93	3.36	46.06	0
High	LGEcDVIEEImLGEQPFLK	3	1	1	P39076	C4(Carbamidomethyl); M11(Oxidation)	0		2040000	0.906	3	13.3	0	9.91e-07	4.82	2	2236.1	6.33	80.86	0
High	DmLLTSQVQTNINQFDSSLQILFNR	3	1	1	A6ZN26	M2(Oxidation)	0		2160000				0	1.194e-06	4.82	3	2941.5	9.58	99.04	0
High	LETDLTSDMVSTNAYk	2	1	1	P15625	K16(Label:13C(6))	0		22000000	1.127	1		0	1.01e-07	4.82	2	1793.86	1.71	47.29	0
High	DNVDFILSNVDLAMANSLr	1	1	1	P16370	R19(Label:13C(6))	0		1820000	0.968	1		0	2.63e-08	4.82	2	2113.08	4.08	92.89	0
High	DFYHATPAAFDVQTTTANGIk	2	1	1	P04840	K21(Label:13C(6))	0		37400000	1.729	2	4.1	0	1.009e-06	4.82	2	2274.12	1.17	53.65	0
High	VWSLGQSTPNFTLTTGQER	2	1	1	P41811		0		12300000	1.074	1		0	1.43e-09	4.82	2	2122.07	5.87	63.62	0
High	INEAFEIATSGRPGPVLVDLPK	2	1	1	P07342		0		7320000	1.917	2	11.6	0	8.3e-08	4.82	3	2323.27	0.49	65.14	0
High	TVFESLDQAWSLLr	10	1	1	P16140	R14(Label:13C(6))	0		99600000	1.234	4	4.4	0	2.91e-07	4.82	2	1670.89	5.33	88.59	0
High	VGIVGLGGIGSmGTLISK	2	1	1	Q04894	M12(Oxidation)	0		9950000	0.878	1		0	4.73e-09	4.82	2	1674.96	5.75	62.65	0
High	VLLALTSYNDVFYSDGAk	9	1	1	Q04432	K18(Label:13C(6))	0		17300000	2.12	2	3.1	0	1.19e-07	4.82	2	1982.03	3.74	72.07	0
High	QDIPIPELEEGFVLIk	10	1	1	P53912	K16(Label:13C(6))	0		69500000	0.897	3	7.4	0	2.95e-09	4.82	3	1846.04	3.78	83.56	0
High	mFTDLFDYFPITALVDNk	3	1	1	P23594	M1(Oxidation); K18(Label:13C(6))	0		3000000				0	5.11e-07	4.82	2	2172.07	2.74	101.75	0
High	LIYNLEDQGGELcSLR	3	1	1	P07263	C13(Carbamidomethyl)	0		29900000				0	7.64e-08	4.82	2	1879.93	2.34	57.35	0
High	DFLSGTVLYLNSLAK	12	1	1	P41940		0		68500000	0.548	2	15.5	0	3.1e-07	4.81	2	1640.9	6.62	89.17	0
High	TPLFSIYDQSTSPYLLHcFELLNLTSr	1	1	1	P29704	C18(Carbamidomethyl); R27(Label:13C(6))	0		0				0	1.914e-06	4.81	3	3221.64	3.72	91.03	0
High	DFSLAISDFGISNDTETIVk	2	1	1	Q12363	K20(Label:13C(6))	0		5840000	0.583	1		0	3.84e-07	4.81	2	2178.11	6.82	79.25	0
High	SEGIEFFASPVTLGPDGIEk	8	1	1	P17505	K20(Label:13C(6))	0		61900000	2.266	4	9.5	0	1.36e-08	4.81	2	2099.07	3.28	75.07	0
High	rDGDDLIYTLPLSFk	8	1	1	P25294	R1(Label:13C(6)); K15(Label:13C(6))	0		26400000	0.927	6	9.2	0	5.974e-06	4.81	2	1764.96	2.81	71.93	1
High	WGVGVSEDVGDSSVR	1	1	1	P06208		0		7260000	1.855	1		0	1.3e-07	4.81	2	1548.73	2.66	43.6	0
High	TPTTAAATTTSSNANSr	1	1	1	P06102	R17(Label:13C(6))	0		547000	1.513	1		0	2.31e-10	4.81	2	1657.81	2.89	15.98	0
High	GLTLEEVNTmWEEGVLPWK	4	2	1	P39003	M10(Oxidation)	0		7210000	0.27	1		0	5.171e-06	4.81	2	2247.11	5.14	81.11	0
High	YVDPNVLPETESLALVIDr	28	1	1	P00950	R19(Label:13C(6))	0		1050000000	0.614	2	19.3	0	2.01e-07	4.81	2	2149.16	4.04	77.18	0
High	VFLVGSGAIGcEMLk	3	1	1	P22515	C11(Carbamidomethyl); K15(Label:13C(6))	0		13100000	0.867	2	20.9	0	3.73e-07	4.81	2	1586.85	4.75	65.5	0
High	VGIADTVGcANPR	3	2	2	P48570;Q12122	C9(Carbamidomethyl)	0		43100000				0	6.6e-07	4.81	2	1329.66	-0.85	30.38	0
High	GIIIDDSGLDEEDLYSGVDr	2	1	1	P53297	R20(Label:13C(6))	0		14900000				0	6.87e-07	4.81	2	2187.05	5.25	62.58	0
High	ENLQQSLYSSIDPAPPLPLEk	5	1	1	P47120	K21(Label:13C(6))	0		16800000	0.886	1		0	1.17e-09	4.81	3	2345.25	6.63	69.45	0
High	AVVESVGAEVDEAR	63	1	1	P02400		0		1010000000	0.939	5	12.2	0	5.86e-07	4.81	2	1430.71	1.76	34.22	0
High	HNDVIENVEEDk	2	2	1	P0CT04	K12(Label:13C(6))	0		68900000	0.722	1		0	9.581e-06	4.81	2	1446.68	1.62	28.68	0
High	GYFIRPTVFYDVNEDmR	5	1	1	P54115	M16(Oxidation)	0		38200000	1.089	1		0	2.05e-09	4.81	3	2138.01	1.92	60	0
High	LIDLTQFPAFVTPMGK	19	1	1	P06169		0		1050000000	1.029	4	5.1	0	2.24e-07	4.81	2	1777.97	6.55	82.16	0
High	VVAPDVAPDQEVEINK	1	1	1	Q03264		0		6500000	0.975	1		0	2.83e-07	4.81	2	1722.9	3.24	38.91	0
High	DTDEPSGFVVANDADAR	1	1	1	P38205		0		13400000				0	9.32e-09	4.81	2	1778.79	1.59	38.66	0
High	GNFFSSNPISSFVVDTYK	5	1	1	P23644		0		39300000				0	6.41e-08	4.81	2	2008.97	4.61	82.23	0
High	LNVGDLATTEEDPLAR	1	1	1	P36101		0		6320000	1.027	1		0	1.28e-08	4.81	2	1713.87	3.1	55.5	0
High	NTYEYEcSFLLGENIGmK	5	2	2	P16521;P53978	C7(Carbamidomethyl); M17(Oxidation)	0		35700000				0	1.746e-06	4.81	2	2183.97	2.79	62.71	0
High	APSATYAGYVWGADTr	3	1	1	P06105	R16(Label:13C(6))	0		25200000				0	4.85e-09	4.81	2	1691.82	3.14	49.74	0
High	VAPDHPFIQQELEVIEASVEEAR	5	1	1	P32466		0		10300000	1.785	1		0	6.946e-06	4.81	3	2606.31	1.21	89.67	0
High	IVDLEQSSEFASLFPLk	17	1	1	P36008	K17(Label:13C(6))	0		161000000	1.162	8	2.7	0	1.11e-07	4.81	2	1929.04	2.59	81.79	0
High	YVEVSPGVNDTMENLLQSIk	13	1	1	P11986	K20(Label:13C(6))	0		76300000	16.824	3	4.8	0	2.94e-08	4.81	2	2242.14	1.94	80.27	0
High	LIDLTQFPAFVTPmGK	66	1	1	P06169	M14(Oxidation)	0		1340000000	0.951	2	4	0	2.151e-06	4.81	2	1793.96	5.25	79.42	0
High	TLLALGQYQSQDPTSk	2	1	1	P40509	K16(Label:13C(6))	0		9330000	1.07	2	3.2	0	1.59e-08	4.81	2	1755.93	3.81	48.19	0
High	DAQGEESTINTPTGDESGEVVK	1	1	1	P53883		0		10600000				0	2.1e-09	4.81	2	2263.03	1.88	32.54	0
High	TVDAVLNATPIVLGLITr	4	1	1	P32368	R18(Label:13C(6))	0		7410000	1.101	1		0	5.37e-13	4.81	3	1872.14	5.1	89.43	0
High	DSSINIENYLEDAk	3	1	1	P30624	K14(Label:13C(6))	0		47900000	0.935	1		0	9.75e-07	4.81	2	1616.78	5.5	61.9	0
High	EYENSESSENPNSSR	1	1	1	P38085		0		2080000	0.487	1		0	5.14e-09	4.81	2	1728.7	3.81	15.84	0
High	SIVTLDVKPWDDETNLEEmVANVK	12	1	1	P32471	M19(Oxidation)	0		68900000	1.077	5	5.3	0	4.9e-07	4.81	3	2761.36	0.95	68.65	0
High	FIETYVQQVNPSK	4	1	1	P22137		0		26300000	0.976	1		0	1.53e-07	4.81	2	1552.8	0.91	42.89	0
High	DTEESLGHDSASASSASr	1	1	1	Q07541	R18(Label:13C(6))	0		17500000	1.074	1		0	8.09e-10	4.8	2	1812.79	-0.8	18.34	0
High	NVLDNLNWSVVNNr	2	1	1	P47141	R14(Label:13C(6))	0		4680000	1.06	1		0	5.72e-07	4.8	2	1662.87	2.03	64.69	0
High	SELSEILSAFEFmDr	9	1	1	P39976	M13(Oxidation); R15(Label:13C(6))	0		6840000	1.253	2	13.9	0	3.61e-08	4.8	3	1795.86	6.33	93.78	0
High	NLVNDEIIAALIELAk	43	1	1	P12709	K16(Label:13C(6))	0		74800000	0.712	6	9.2	0	1.16e-07	4.8	2	1745.02	3.59	105.13	0
High	AIVQVFEGTSGIDVk	6	1	1	P16140	K15(Label:13C(6))	0		62300000	1.25	2	6.4	0	1.764e-06	4.8	2	1568.87	6.11	58.8	0
High	TIDEYNNFDAGDLDk	2	1	1	Q06506	K15(Label:13C(6))	0		7020000				0	2.15e-08	4.8	2	1735.78	2.3	44.55	0
High	SNYDTDVFTPLFEr	4	1	1	P40825	R14(Label:13C(6))	0		49500000				0	1.316e-06	4.8	2	1709.82	3.14	70.13	0
High	IIGADSDFFSNMVVDALLAVk	6	1	1	P12612	K21(Label:13C(6))	0		1400000	1.4	1		0	3.95e-09	4.8	2	2231.18	1.61	110.16	0
High	ALAEFLFDDESNVIR	3	1	1	P33416		0		12100000	0.932	1		0	4.9e-07	4.8	2	1738.87	2.77	73.94	0
High	mSEGITDIEESQIQTNYDk	1	1	1	A6ZQJ1	M1(Oxidation); K19(Label:13C(6))	0		14400000	1.598	1		0	1.52e-07	4.8	2	2223.01	2.89	44.27	0
High	GQTYSPAQIGGFVLNk	11	2	1	P0CS90	K16(Label:13C(6))	0		97000000	1.067	2	0.3	0	2.02e-07	4.8	2	1685.9	2.59	59.03	0
High	LQLSSTDYGNFLSSVSSESLTTSLIQEYASSK	2	1	1	P32366		0		3820000	1.081	2	1.1	0	1.479e-05	4.8	3	3442.68	0.57	88.56	0
High	ESEDEDEDDEIIDPSEWVK	3	1	1	P47018		0		7940000	0.72	1		0	2.086e-06	4.8	2	2278.95	6.52	65.54	0
High	YGSFIVDALVDYK	4	6	2	Q00955;A6ZMR9		0		17400000				0	1.896e-06	4.8	2	1489.77	5.16	75.57	0
High	DFSYLFSDETNAR	1	1	1	P53090		0		38300000				0	8.71e-07	4.8	2	1564.69	2.09	62.05	0
High	LFAEYPDSFGFSVSSTTr	5	1	1	P15454	R18(Label:13C(6))	0		32300000	1.229	1		0	1.47e-09	4.8	2	2016.97	3.01	67.31	0
High	ILSLEPLNIETENSDPQLK	2	3	1	A6ZZY0		0		14100000				0	7.06e-07	4.8	2	2153.14	3.01	65.52	0
High	MGTTGVQSSVASDLDELISR	3	1	1	P00931		0		42900000	1.307	1		0	4.39e-10	4.8	2	2066.01	3.66	74.52	0
High	VPQQGPVIFVAAPHANQFVDPVILMGEVK	1	1	1	P32784		0		2590000	0.77	1		0	7.73e-07	4.8	3	3100.67	2.4	82.21	0
High	TLEDELEVTEGMr	3	1	1	P19882	R13(Label:13C(6))	0		89000000	0.796	1		0	2.99e-07	4.8	2	1527.74	4.28	53.12	0
High	SFVTTDANPYYDAFIR	2	1	1	P26637		0		37600000	1.445	1		0	1.392e-06	4.8	2	1879.89	3.76	66.41	0
High	AFDTTDEPDVkPYLPEEILWr	5	1	1	P49090	K11(Label:13C(6)); R21(Label:13C(6))	0		69800000	1.493	1		0	7.65e-08	4.8	3	2546.3	6.04	73.57	0
High	RPQQPTTQETALEEK	2	1	1	Q06440		0		14800000	0.957	1		0	4.09e-09	4.8	3	1755.89	1.7	18.53	0
High	TNEAAGDGTTSATVLGr	5	1	1	P19882	R17(Label:13C(6))	0		223000000				0	1.41e-07	4.8	2	1626.8	0.65	25.56	0
High	VAEDGELVVLAEEDNK	2	1	1	P36046		0		14200000	0.788	1		0	9.48e-08	4.8	2	1729.86	3.4	51.9	0
High	IGSSVEFDWcAVNTAk	4	1	1	P03965	C10(Carbamidomethyl); K16(Label:13C(6))	0		10000000	2.163	2	32.7	0	5.06e-08	4.8	2	1789.86	2.89	57.59	0
High	DIIcQIISSTITGDVVLAAAYSHELPR	13	1	1	P26321	C4(Carbamidomethyl)	0		39000000	1.128	3	6.8	0	7.468e-06	4.8	2	2942.52	-2.06	108.93	0
High	VNVIDTPGFGDNVNNNk	1	1	1	P32468	K17(Label:13C(6))	0		6040000	0.574	1		0	3.971e-06	4.8	2	1822.9	0.94	43.41	0
High	IDDVNITELEDDDVLk	3	1	1	Q01477	K16(Label:13C(6))	0		7010000	0.986	1		0	1.1e-08	4.79	2	1851.93	4.64	63.83	0
High	WIGGHGTTIGGIIVDSGK	14	1	1	P06106		0		76100000	0.584	4	3.4	0	2.47e-07	4.79	2	1767.95	5.79	54.11	0
High	VIVNEWSGFVPALNk	4	1	1	P38708	K15(Label:13C(6))	0		36900000	1.363	1		0	2.685e-06	4.79	2	1678.93	4.81	70.21	0
High	LVEELNASLLAYGmPk	4	1	1	P08524	M14(Oxidation); K16(Label:13C(6))	0		5900000	1.303	2	25.1	0	8.7e-09	4.79	2	1769.95	1.64	62.7	0
High	SmSILNSFVNDIFER	14	2	1	P02293	M2(Oxidation)	0		79300000	0.458	4	23.3	0	4.732e-06	4.79	2	1787.87	5.66	89.51	0
High	ANQLILSDVDPEFYLk	2	1	1	P22276	K16(Label:13C(6))	0		4760000	1.045	1		0	6.84e-08	4.79	2	1870.99	1.69	74.59	0
High	VcVLDDGYQIYYGPADK	1	1	1	P33302	C2(Carbamidomethyl)	0		23000000	0.461	1		0	1.52e-07	4.79	2	1975.92	2.55	55.92	0
High	FALGQGVGVILcIGETLEEK	5	1	1	P00942	C12(Carbamidomethyl)	0		224000	2.821	1		0	2.99e-08	4.79	2	2133.14	8.65	98.42	0
High	LSFQDLAFAIMr	3	1	1	P16120	R12(Label:13C(6))	0		17100000	1.221	1		0	3.271e-06	4.79	2	1417.77	4.55	91.77	0
High	LDELTAYFIEQMEK	4	1	1	P17709		0		20900000	0.676	2	25.6	0	2.43e-07	4.79	2	1729.84	1.97	81.58	0
High	TGcGEMDLFEILTAGSDk	5	1	1	P38288	C3(Carbamidomethyl); K18(Label:13C(6))	0		7360000	2.196	3	3.4	0	4.85e-07	4.79	2	1949.9	5.76	84.32	0
High	NLISNEPVDLLSDLLGEDSK	5	1	1	Q12028		0		5620000	0.914	2	1.1	0	3.91e-08	4.79	2	2171.12	5.09	94.76	0
High	GLLQMQSLVEELDLK	1	1	1	P42842		0		2310000	0.84	1		0	8.49e-08	4.79	2	1715.93	4.03	85.56	0
High	AVAPIDTDDVLLGQYGK	9	1	1	P11412		0		101000000	0.527	3	1.3	0	3.67e-07	4.79	2	1774.92	-1.14	59.57	0
High	EPQSSEEVEIEDDFDYLVSk	1	1	1	P25353	K20(Label:13C(6))	0		1020000				0	3.745e-06	4.79	3	2364.08	4.52	77.59	0
High	WLTGVELADMYHSLMK	7	1	1	P00925		0		138000000	0.908	3	0.1	0	2.73e-09	4.79	2	1893.93	5.24	81.09	0
High	KAEAEAYVNPEK	3	1	1	P15705		0		35700000	0.755	2	18.6	0	6.032e-06	4.79	2	1348.67	0.26	19.54	1
High	GVETLAEAVAATLGPK	24	1	1	P19882		0		133000000	0.801	6	4.7	0	3.15e-09	4.79	2	1526.85	6.1	81.53	0
High	AQQLVGDNSIEYFSLPIVLr	2	1	1	P32419	R20(Label:13C(6))	0		8380000	0.702	1		0	7.12e-09	4.79	2	2268.24	4.68	85.24	0
High	SSAAGNTVIIGGGDTATVAk	77	1	1	P00560	K20(Label:13C(6))	0		493000000	0.593	6	5.2	0	2.71e-09	4.79	2	1795.95	-0.13	35.52	0
High	NTDNEGDDNEENEPESr	2	1	1	P08153	R17(Label:13C(6))	0		1050000	1.311	1		0	5.09e-08	4.79	2	1969.77	4.21	10.92	0
High	FDADESQASASAVTDR	1	1	1	Q08492		0		9160000	0.754	1		0	6.73e-08	4.79	2	1669.73	1.65	29.04	0
High	TPEmNVTNNVEEGEFIIDLYSLPEGLLK	2	1	1	P35189	M4(Oxidation)	0		167000				0	2.174e-06	4.79	3	3180.59	8.61	100.31	0
High	VLPLSDLFNDcADPLDYYEIk	2	1	1	P40064	C11(Carbamidomethyl); K21(Label:13C(6))	0		1680000	0.906	2	5.9	0	4.275e-05	4.79	2	2506.23	4.94	90.31	0
High	MLNNVVQDQFSNIFLTNISr	1	1	1	P53254	R20(Label:13C(6))	0		1980000	1.017	1		0	4.7e-07	4.79	3	2359.22	2.93	82.22	0
High	VIVAGTLDINPDDDYGFK	5	1	1	P07149		0		110000000	1.478	1		0	4.43e-07	4.79	2	1951.97	2.59	65.91	0
High	IISGIGVGGIAVLSPMLISEVAPk	4	2	1	P32466	K24(Label:13C(6))	0		1380000	1.326	2	30.5	0	9.9e-09	4.79	3	2327.38	4.25	92.82	0
High	GVFGYGFEEPSAIQQr	16	1	1	A6ZQJ1	R16(Label:13C(6))	0		435000000	1.29	6	6	0	1.72e-07	4.79	2	1790.88	2.52	57.91	0
High	LLEDTEILNQEITEGLLk	1	1	1	P19524	K18(Label:13C(6))	0		4220000	0.991	1		0	1.4e-07	4.79	2	2077.15	4.06	76.96	0
High	FANILESATLNTVQQDGImTk	6	1	1	P21954	M19(Oxidation); K21(Label:13C(6))	0		16700000	2.791	4	7.4	0	8.86e-09	4.79	3	2316.19	3.99	65.52	0
High	DILNLASEVGDPALVYk	1	1	1	P38737	K17(Label:13C(6))	0		3520000	1.098	1		0	8.031e-06	4.78	2	1822.99	2.4	76.2	0
High	kDEIAGLIVEPIQGEGGVFPVEVEk	3	1	1	P18544	K1(Label:13C(6)); K25(Label:13C(6))	0		33300000	4.115	1		0	3.19e-07	4.78	3	2664.46	1.11	72.3	1
High	LQQEDIDEAITLFEESADLAr	12	1	1	A6ZRW3	R21(Label:13C(6))	0		9650000	1.011	5	5.1	0	5.47e-07	4.78	3	2412.2	3.4	94.34	0
High	STIVGWNSTVGQWcR	4	1	1	P41940	C14(Carbamidomethyl)	0		106000000	0.576	2	11.7	0	5.71e-07	4.78	2	1750.84	2.45	58.56	0
High	SALTIQLTQSHFVDEYDPTIEDSYR	2	1	1	P01120		0		47500000	0.69	1		0	0.0001295	4.78	3	2928.4	3.48	64.62	0
High	SSEGAQFVTGFGGIGAMLr	2	1	1	P12385	R19(Label:13C(6))	0		9960000				0	8.95e-10	4.78	2	1890.95	1.32	75.97	0
High	DAILTEITDYENEFDTEQk	2	1	1	Q02555	K19(Label:13C(6))	0		2820000	0.988	1		0	3.14e-07	4.78	2	2280.06	5.05	77.84	0
High	VVNEPTAAALAYGLEK	14	2	1	P0CS90		0		399000000	1.053	3	7.4	0	4.65e-08	4.78	2	1645.89	3.74	53.93	0
High	FDVGALMALHGEGSGEEk	15	2	2	B5VNY0;A6ZM02	K18(Label:13C(6))	0		97000000				0	4.55e-08	4.78	2	1852.89	4.4	59.43	0
High	VPEQPVSVVEEAIDVAYETFk	2	1	1	P38067	K21(Label:13C(6))	0		472000				0	1.93e-09	4.78	2	2355.21	1.17	110.89	0
High	EVETNESSSNANTGLETLK	1	2	1	A6ZTA3		0		7550000	1.112	1		0	2.93e-09	4.78	2	2022.95	0.69	30.91	0
High	WIDYMQNLLEVSSTDk	1	1	1	P46672	K16(Label:13C(6))	0		348000				0	2.96e-08	4.78	2	1947.95	3.51	78.3	0
High	EAEILVVTGDNFGcGSSr	2	1	1	P07264	C14(Carbamidomethyl); R18(Label:13C(6))	0		9580000	1.351	1		0	1.04e-07	4.78	2	1916.91	-0.42	56	0
High	MSEGITDIEESQIQTNYDK	1	1	1	A6ZQJ1		0		12300000	1.749	1		0	1.125e-05	4.78	2	2201	3.98	47.46	0
High	TEQDDILETEASPAk	2	1	1	P17891	K15(Label:13C(6))	0		13400000				0	1.21e-07	4.78	2	1652.8	0.85	36.75	0
High	IGLIQFQISPPKPDTENNIIVNDYR	3	1	1	P39078		0		23100000	1.146	1		0	2.67e-08	4.78	3	2884.53	2.04	70.84	0
High	mGTTGVQSSVASDLDELISR	1	1	1	P00931	M1(Oxidation)	0		5230000				0	1.86e-09	4.78	2	2082.01	1.62	72.18	0
High	mFILDEADEMLSSGFk	24	1	1	A6ZQJ1	M1(Oxidation); K16(Label:13C(6))	0		185000000	1.283	10	9.6	0	2.19e-09	4.78	2	1854.87	4.68	81.16	0
High	DSLFELNLNDcLLk	1	1	1	P11745	C11(Carbamidomethyl); K14(Label:13C(6))	0		6370000	1.128	1		0	2.185e-06	4.78	2	1699.87	4.52	79.31	0
High	ITDVVNIGIGGSDLGPVMVTEALK	12	1	1	P12709		0		86200000	0.672	5	3.3	0	8.55e-10	4.78	2	2398.3	5.97	80.82	0
High	FPGWDFETEEIDPELLR	30	1	1	P26321		0		312000000	1.139	1		0	1.02e-07	4.78	2	2093	7.72	82.33	0
High	DDALVVETITSLLNK	3	1	1	Q12277		0		1750000	1.004	1		0	7.38e-07	4.78	2	1630.9	5.66	95.45	0
High	DYELFLQELEEDAELR	1	1	1	P38861		0		745000				0	1.935e-06	4.78	2	2011.96	5.3	89.51	0
High	VLVLDGGQGTELENr	3	1	1	Q08985	R15(Label:13C(6))	0		29800000	2.003	1		0	9.56e-07	4.78	2	1605.86	2.68	42.9	0
High	AGSGTSQLDQLAALQALSSSLNk	3	1	1	Q99383	K23(Label:13C(6))	0		6560000	1.103	1		0	1.244e-06	4.78	2	2266.21	3.83	74.3	0
High	SITGFTDVGETILGVDSILk	14	1	1	Q04432	K20(Label:13C(6))	0		83700000	2.62	3	6.8	0	1.01e-09	4.78	2	2071.14	5.4	89.57	0
High	LATAVILQALEEGTAr	4	1	1	P36013	R16(Label:13C(6))	0		12500000	1.493	3	10.7	0	5.369e-06	4.78	2	1661.97	8.55	78.54	0
High	AAFDQLLEGLSGPPLHVYYASDGGNAANLAK	6	1	1	P47169		0		56500000	0.714	2	6.8	0	1.57e-08	4.78	3	3159.59	3.32	81.59	0
High	AADEQGPIDDIDIGDLDFELER	1	1	1	P50089		0		1120000	0.749	1		0	1.77e-07	4.78	2	2446.13	3	77.96	0
High	WVGTVGIPTDEIPENILANISDSLk	3	1	1	P38427	K25(Label:13C(6))	0		4870000	1.089	2	0.8	0	4.54e-07	4.78	3	2687.43	3.84	97.87	0
High	ASGTVVVADTGDFGSIAK	13	1	1	P15019		0		115000000	0.929	4	1.1	0	9.1e-07	4.78	2	1694.86	2.03	48.06	0
High	LPAASLGDmVmATVK	28	1	1	P0CX42	M9(Oxidation); M11(Oxidation)	0		26200000	1.057	2	33.6	0	1.5e-07	4.78	2	1535.79	4.48	43.21	0
High	FEALAAHDAIVEcSGALNTLAcSLFk	1	1	1	P08417	C13(Carbamidomethyl); C22(Carbamidomethyl); K26(Label:13C(6))	0		15900000	2.373	1		0	1.7e-07	4.78	3	2814.4	3.2	84.2	0
High	VGDDDLVIYLLGNK	3	1	1	P36018		0		6730000	1.107	1		0	1.24e-07	4.77	2	1533.82	2.22	79.37	0
High	SEsTEVDVDGNAIR	2	1	1	P37303	S3(Phospho)	0	S(1): 5.5; S(3): 89.0; T(4): 5.5	28800000	2.32	1		0	8.42e-07	4.77	2	1571.66	2.52	35.14	0
High	LEDIPVDDIDFSDLEEQYk	5	2	1	P06103	K19(Label:13C(6))	0		19700000	0.988	3	4.4	0	2.93e-08	4.77	2	2289.09	5.3	71.84	0
High	DGISQEGTIENAPANPSk	2	1	1	P38817	K18(Label:13C(6))	0		27700000	1.101	1		0	4.57e-09	4.77	2	1833.89	-0.26	27.01	0
High	STIGNSLVDALDTLISDGr	4	1	1	P32774	R19(Label:13C(6))	0		3410000	0.933	1		0	1.02e-09	4.77	2	1953.03	3.3	101.21	0
High	GEFHPVLLAETSFPVQk	8	1	1	P38788	K17(Label:13C(6))	0		39800000	1.039	5	8.8	0	1.33e-08	4.77	2	1905.02	1.66	61.31	0
High	GEYETAISTLNDAVEQGR	13	1	1	P15705		0		40300000	0.997	2	3.5	0	2.25e-08	4.77	2	1952.92	2.22	59.09	0
High	AVTASQTTIAEVISNLYDDSK	4	1	1	P25343		0		14000000	0.994	1		0	7.39e-08	4.77	3	2226.12	4.2	85.52	0
High	IFSLTSILANAIENDScPHELINk	1	1	1	P49095	C17(Carbamidomethyl); K24(Label:13C(6))	0		1450000	2.103	1		0	1.13e-07	4.77	3	2705.4	4.4	88.73	0
High	YILDLANTYPLDINFAr	5	1	1	Q03690	R17(Label:13C(6))	0		20300000	1.466	2	9.9	0	2.52e-07	4.77	2	2018.07	2.69	84.3	0
High	YFTDQLDESTLQLLDGLR	1	1	1	Q05881		0		4790000	0.921	1		0	6.47e-08	4.77	2	2127.06	-0.31	87.27	0
High	NDLIAGAIGGTVGTMLNTPFDVVk	5	1	1	Q99297	K24(Label:13C(6))	0		3350000	2.268	2	4.9	0	6.18e-08	4.77	2	2409.29	2.84	91.45	0
High	kVEELPYEESADNQFVr	3	1	1	P32558	K1(Label:13C(6)); R17(Label:13C(6))	0		19900000	0.888	1		0	2.47e-07	4.77	2	2065.03	1.31	42.98	1
High	GIEAAGGSADIYQVEETLSPEVVk	10	1	1	Q12335	K24(Label:13C(6))	0		12500000	1.168	3	3.4	0	7.475e-06	4.77	2	2468.25	1.72	68.01	0
High	LGANSLLDLVVFGr	4	1	1	Q00711	R14(Label:13C(6))	0		23800000	2.36	3	17.1	0	4.01e-08	4.77	2	1479.87	7.17	90.08	0
High	LVLLELEGSYGLLcK	1	1	1	P14742	C14(Carbamidomethyl)	0		198000	0.919	1		0	1.654e-05	4.77	2	1706.95	4.19	79.77	0
High	ISGVDSSLIFPALEWTNTMEr	4	1	1	Q05506	R21(Label:13C(6))	0		11600000	1.374	2	5	0	1.301e-06	4.77	2	2372.2	2.5	89.15	0
High	EQQDEIEGEELAESEr	1	1	1	P38333	R16(Label:13C(6))	0		21300000	1.063	1		0	1.02e-08	4.77	2	1896.84	2.17	36.34	0
High	VLNSYWVNQDSTYk	19	2	2	P05748;P54780	K14(Label:13C(6))	0		555000000				0	1.564e-06	4.77	2	1722.85	2.48	47.15	0
High	DTVLIVLIDDELEDGAcR	3	1	1	P25694	C17(Carbamidomethyl)	0		882000	0.994	1		0	2.03e-10	4.77	2	2046.01	3.44	90.98	0
High	LSSEAPALFQFDLK	3	1	1	P15873		0		24000000	0.785	3	0.3	0	2.91e-08	4.77	2	1565.83	5.09	71.75	0
High	NEEAAANILFSDHAD	3	1	1	P32628		0		35300000				0	5.59e-07	4.77	2	1616.72	1.37	52.54	0
High	VINDAFGIEEGLMTTVHSMTATQK	25	2	2	P00360;P00358		0		468000000				0	4.42e-08	4.77	2	2593.27	2.89	81.62	0
High	SIETGEGIDWATGEALAFGTLVLDGQNVr	5	1	1	P20967	R29(Label:13C(6))	0		9720000	1.988	3	6.6	0	2.82e-07	4.77	3	3025.53	4.18	102.32	0
High	GENADINVNDFQEYK	2	1	1	Q08641		0		21300000	0.925	1		0	3.69e-07	4.77	2	1755.79	3.64	44.74	0
High	LPAVLVAAGAFDAAVQALSk	23	1	1	P53622	K20(Label:13C(6))	0		4560000	1.153	4	7.3	0	3.75e-10	4.77	2	1918.11	-0.42	106.46	0
High	YDSASDNVYmNAEQEEk	2	1	1	Q03558	M10(Oxidation); K17(Label:13C(6))	0		31300000				0	2.28e-08	4.77	2	2014.83	1.37	28.63	0
High	FAGGDFTTTcEGYIPQTGR	3	1	1	P38708	C10(Carbamidomethyl)	0		54900000	1.433	1		0	1.6e-07	4.77	2	2077.93	2.02	48.08	0
High	TIVWNGPPGVFEFEK	36	1	1	P00560		0		1250000000	0.568	6	6.5	0	1.4e-05	4.77	2	1719.88	5.05	72.36	0
High	AEETISWLDSNTTASk	2	1	1	P10591	K16(Label:13C(6))	0		10900000	0.42	1		0	6.21e-07	4.77	2	1758.86	3.72	50.02	0
High	LISDYDADELAEALQPVIVNTPHLk	4	1	1	P38788	K25(Label:13C(6))	0		70800000	1.195	2	22.7	0	1.18e-09	4.77	3	2770.47	1.72	79.84	0
High	AIGYNPTNQLVQDIINADSSLR	9	1	1	P53141		0		58000000	1.013	2	4.6	0	9.612e-06	4.77	2	2402.23	1.27	87.34	0
High	EAVESADLILSVGALLSDFNTGSFSYSYk	6	1	1	P06169	K29(Label:13C(6))	0		1910000	1.21	3	13	0	1.852e-06	4.77	3	3089.53	0.7	112.04	0
High	SSEILEVSADGENVk	3	1	1	P33399	K15(Label:13C(6))	0		15200000	0.932	1		0	3.98e-07	4.77	2	1582.79	1.96	40.73	0
High	SDAFAEFAEPLVNSAYEAIK	7	1	1	P40069		0		27600000	1.151	3	4.5	0	7.85e-07	4.77	2	2172.06	6.5	86.95	0
High	DTELGDNETIADPTAr	2	1	1	C8Z651	R16(Label:13C(6))	0		15700000	1.177	1		0	3.91e-09	4.77	2	1723.81	3.43	36.03	0
High	TLQEGQSEDPNFADSr	2	1	1	P32602	R16(Label:13C(6))	0		35100000				0	5.39e-09	4.77	2	1799.81	0.55	30	0
High	LGSGSGSFEATITDDGK	3	1	1	P28319		0		23100000	0.142	1		0	2.11e-07	4.76	2	1641.76	2.29	40.28	0
High	DLLESVDNFGHALNAFk	5	1	1	P38523	K17(Label:13C(6))	0		38700000	0.924	1		0	7.54e-10	4.76	2	1895.96	0.31	80.89	0
High	LNELTTDLQESQTk	2	1	1	P34216	K14(Label:13C(6))	0		33400000	0.98	1		0	7.66e-07	4.76	2	1625.83	0.29	36.56	0
High	EWFQLDDEDFDLLNK	8	1	1	P07149		0		14400000	2.081	2	54.4	0	1.503e-05	4.76	2	1926.87	-1.66	81.92	0
High	FQAVGEAYQVLSDPGLR	1	1	1	P39101		0		8180000				0	7.26e-09	4.76	2	1849.94	0.27	63.97	0
High	ATVDEcVLADFDPAK	5	1	1	P25491	C6(Carbamidomethyl)	0		45100000	0.989	1		0	3.014e-06	4.76	2	1650.78	4.84	60.91	0
High	YEIISQQPENVSNLSK	3	1	1	P32861		0		55400000	0.725	1		0	4.36e-08	4.76	2	1848.95	9.66	42.04	0
High	LSDVYDLHFSPAGNYLSTWEr	1	1	1	P53235	R21(Label:13C(6))	0		26700000				0	2.13e-08	4.76	3	2476.19	0.75	71.48	0
High	LASTLVYLGDYQAAVDTAR	2	1	1	P22137		0		3480000	0.895	1		0	6.44e-09	4.76	2	2027.05	2.96	65.99	0
High	DDAENVEINIPEDDAETK	5	1	1	Q12118		0		135000000	1.069	2	6.8	0	7.17e-07	4.76	2	2016.89	1.81	45.43	0
High	mFILDEADEmLSSGFk	2	1	1	A6ZQJ1	M1(Oxidation); M10(Oxidation); K16(Label:13C(6))	0		7940000	1.28	2	4.3	0	5.98e-09	4.76	2	1870.86	1.88	65.61	0
High	GNVGFVFTNEPLTEIK	14	1	1	P05317		0		553000000	1.196	3	1.3	0	1.868e-06	4.76	2	1764.92	4.45	67.81	0
High	LIYNGSYFTPEcEYIr	5	1	1	P22768	C12(Carbamidomethyl); R16(Label:13C(6))	0		258000000	2.653	3	25.2	0	2.65e-07	4.76	2	2030.97	1.46	60.61	0
High	QDVEALIEFIYDTEK	5	1	1	P19097		0		1670000	1.572	4	1.8	0	1.61e-08	4.76	2	1812.89	-0.85	89.69	0
High	DNAEGQGESLADQAr	4	1	1	P22943	R15(Label:13C(6))	0		164000000	0.134	1		0	1.02e-08	4.76	2	1566.71	1.86	24.61	0
High	DYFPEVNGIVFLVDAADPEr	6	1	1	P20606	R20(Label:13C(6))	0		2590000	1.147	2	19.7	0	3.374e-06	4.76	2	2272.11	-4.53	96.26	0
High	EEDDEDEEDDDFKE	2	1	1	P40019		0		14000000	0.945	1		0	1.381e-06	4.76	2	1758.6	1.68	25.95	1
High	QSNLHVIPEDLENSEQTEQEk	1	1	1	Q08986	K21(Label:13C(6))	0		15000000	1.523	1		0	7.05e-08	4.76	3	2473.18	1.88	40.77	0
High	NAPAIIFIDEIDSIAPK	16	1	1	P25694		0		55600000	1.042	2	4.1	0	2.47e-08	4.76	2	1827	5.53	91.98	0
High	AGANSMIQNVVDSDTISETAAR	4	1	1	P31539		0		22600000	0.771	1		0	1.49e-07	4.76	3	2250.07	1.8	56.65	0
High	cDGYILEGEELAFYLR	3	1	1	P0CX40	C1(Carbamidomethyl)	0		3540000	1.317	1		0	4.22e-10	4.76	2	1947.93	6.67	82.15	0
High	SAAANLIPDEVVAGLIESYSSWk	1	1	1	Q06839	K23(Label:13C(6))	0		668000	0.852	1		0	2.002e-05	4.76	3	2426.27	5.03	102.55	0
High	LAAQIFGSYNAFEPASR	7	1	1	P07256		0		21200000	2.42	2	5.9	0	1.44e-08	4.76	2	1841.92	3.44	64.19	0
High	LPAWGFEQQEVTcASSGr	2	1	1	P33775	C13(Carbamidomethyl); R18(Label:13C(6))	0		15200000				0	2.69e-09	4.76	2	2028.96	2.59	55.66	0
High	VGSANPQFLSDATDIENFNNEVQTFR	2	1	1	P53303		0		13800000	1.019	2	3.9	0	2.646e-05	4.76	3	2913.38	4.28	73.96	0
High	FNDLLDDILFEIK	1	1	1	P23201		0		862000	0.942	1		0	6.62e-07	4.76	2	1594.84	3.27	100.64	0
High	rPNSAAGNDGEEPVk	1	1	1	Q07623	R1(Label:13C(6)); K15(Label:13C(6))	0		1020000	0.766	1		0	4.75e-10	4.76	3	1552.78	3.65	15.39	0
High	FSTVDEVIAMANDSQYGLAAGIHTNDINk	1	1	1	P40047	K29(Label:13C(6))	0		8280000	1.462	1		0	1.14e-08	4.76	3	3100.51	5.08	76.33	0
High	GMALNLEPGQVGIVLFGSDr	10	1	1	P07251	R20(Label:13C(6))	0		15700000	3.127	4	9.2	0	1.76e-07	4.76	2	2079.1	1.37	82.63	0
High	ISDAQNLFSFDLTAEEVDK	3	1	1	Q07551		0		17800000	0.731	1		0	4.7e-07	4.76	2	2142.03	4.06	73.26	0
High	SGTLTYEAVQQTTK	2	1	1	P53598		0		42100000	0.93	1		0	2.95e-07	4.76	2	1526.77	1.75	31.2	0
High	QLSIWGLENDDDVSDITDk	4	1	1	P53252	K19(Label:13C(6))	0		15700000				0	3.41e-08	4.76	2	2169.04	3.75	69.28	0
High	LDTDFAYLYSDLDK	2	1	1	P10614		0		9700000				0	3.81e-07	4.76	2	1678.79	2.69	70.11	0
High	DDISIQEYLTSEANR	3	1	1	Q00955		0		11300000	1.18	1		0	1.53e-08	4.76	2	1753.83	3.17	60	0
High	ILNLYSQDILDLDDLVEk	1	1	1	P22579	K18(Label:13C(6))	0		2230000				0	2.35e-07	4.76	2	2125.14	2.02	87.81	0
High	DrEQFVDDLEQALYASk	15	1	1	P38720	R2(Label:13C(6)); K17(Label:13C(6))	0		30600000	0.963	4	2.4	0	2.564e-06	4.76	2	2039.02	2.3	72.63	1
High	DMVLATNPLLESFGcAk	1	2	2	P36006;Q04439	C15(Carbamidomethyl); K17(Label:13C(6))	0		4940000				0	1.1e-08	4.76	2	1871.94	3.82	77.57	0
High	EEFINNTTDEELYYIk	1	1	1	P30665	K16(Label:13C(6))	0		1910000	1.33	1		0	7.2e-07	4.76	2	2026.96	2.41	58.53	0
High	AISVGANTSAAQTLLQMDYk	2	1	1	P23638	K20(Label:13C(6))	0		15400000	1.001	1		0	5.34e-07	4.76	2	2088.08	4.32	62.89	0
High	VcDIEYEQLcNVDSK	1	1	1	P38986	C2(Carbamidomethyl); C10(Carbamidomethyl)	0		11400000				0	1.203e-06	4.76	2	1871.82	2.83	41.93	0
High	IAILGAAGGIGQSLSLLLk	1	1	1	P22133	K19(Label:13C(6))	0		396000				0	1.31e-10	4.76	2	1801.13	4.83	93.67	0
High	LAPTYQELADTYANATSDVLIAK	1	1	1	P17967		0		4710000	1.166	1		0	4.31e-07	4.76	2	2468.26	3.59	76.34	0
High	NALPSSTSTSAPVSSTNK	3	1	1	Q12449		0		20100000	0.97	2	6	0	1.33e-09	4.76	2	1748.87	2.5	22.23	0
High	NAGTAEFLVDNQNr	5	2	2	P11154;P32327	R14(Label:13C(6))	0		51400000				0	3.65e-07	4.76	2	1554.76	1.33	37.29	0
High	DDVTGcDDcSETSPIPK	1	1	1	P53326	C6(Carbamidomethyl); C9(Carbamidomethyl)	0		10100000	0.978	1		0	4.19e-08	4.75	2	1895.77	2.21	31.61	0
High	AVASSGQELSVEER	9	1	1	P34730		0		137000000	0.897	1		0	1.49e-06	4.75	2	1461.72	3.35	27.37	0
High	NAFGFIQFDNPQSVR	1	1	1	P38996		0		10400000	0.926	1		0	5.63e-08	4.75	2	1739.86	5.3	67.76	0
High	EVHTNQDPLDVSASK	10	12	2	P0C2I8;P0C2I9		0		673000000				0	7.32e-08	4.75	2	1639.79	-0.44	25.56	0
High	IVSNAScTTNcLAPLAk	52	3	3	P00360;P00358;P00359	C7(Carbamidomethyl); C11(Carbamidomethyl); K17(Label:13C(6))	0		1360000000				0	4.46e-08	4.75	2	1825.93	1.91	38.4	0
High	GLPVLEEVEDEDAK	1	1	1	Q08822		0		3890000	1.462	1		0	1.276e-06	4.75	2	1542.76	2.94	58.53	0
High	VEEQEQQQQQIIK	10	1	1	P38701		0		898000000	1.147	4	1.4	0	2.19e-07	4.75	2	1627.83	0.61	24.03	0
High	LLQTPIDMSLkPNDAESEk	33	1	1	P06169	K11(Label:13C(6)); K19(Label:13C(6))	0		2590000000	1.005	4	0.9	0	1.98e-10	4.75	2	2141.12	2.1	51.06	0
High	EAAAEESEVDAAAr	1	1	1	P40024	R14(Label:13C(6))	0		44700000	1.071	1		0	7.08e-08	4.75	2	1424.66	0.85	21.76	0
High	TVFESLDQAWSLLR	8	1	1	P16140		0		81200000	1.245	1		0	3.5e-07	4.75	2	1664.88	7.54	88.55	0
High	GIEAAGGSADIYQVEETLSPEVVK	10	1	1	Q12335		0		12700000	0.99	3	14.1	0	5.593e-05	4.75	2	2462.24	4.05	67.42	0
High	ADTGIAVEGATDAAr	9	1	1	P05030	R15(Label:13C(6))	0		287000000				0	1.959e-06	4.75	2	1423.72	3.85	30.2	0
High	mFPTEEQPLASALLQFSDVQAk	3	1	1	P40531	M1(Oxidation); K22(Label:13C(6))	0		9020000	0.912	1		0	1.99e-07	4.75	3	2472.25	3.06	82.81	0
High	SEFQVLAGPISDISWDFEGR	1	1	1	P46680		0		5810000	0.746	1		0	1.481e-06	4.75	2	2253.09	2.26	87.54	0
High	DQPSVGVTTAFSILDTLK	5	1	1	P54781		0		3800000	0.949	2	2.3	0	3.96e-09	4.75	2	1892.02	8.15	88	0
High	DEFFDTVEESDQK	1	1	1	Q04279		0		3400000	0.876	1		0	1.784e-06	4.75	2	1588.67	1.89	48.84	0
High	AILESVGIEIEDEk	164	1	1	P05319	K14(Label:13C(6))	0		238000000	1.258	7	8.8	0	5.03e-07	4.75	2	1550.84	6.53	59.1	0
High	RIGQEVDGEAVGDEFK	5	1	1	P0CX37		0		256000000	1.203	1		0	2.74e-08	4.75	2	1748.85	1.85	35.46	1
High	DTILYEIPLLSLISEAYFK	2	1	1	P39683		0		545000	1.14	1		0	1.19e-09	4.75	2	2228.21	-0.94	118.71	0
High	LDNTVAEIEGLEATIENLk	16	1	1	P07806	K19(Label:13C(6))	0		30400000	1.476	7	13.7	0	2.42e-07	4.75	3	2078.1	3.52	90.8	0
High	IETGNFSWASEGISk	20	1	1	P0CX40	K15(Label:13C(6))	0		464000000	1.216	4	0.4	0	1.09e-08	4.75	2	1631.81	4.97	52.94	0
High	FPAYLQQLSmESNGK	2	1	1	P12709	M10(Oxidation)	0		16600000				0	7.39e-07	4.75	2	1728.83	1.98	55.37	0
High	SELIDAFGFLGGNAFMk	1	1	1	P31412	K17(Label:13C(6))	0		319000	1.246	1		0	6.59e-10	4.75	2	1822.92	1.23	89.94	0
High	GEELINPISDLMQDADr	9	1	1	P53184	R17(Label:13C(6))	0		5630000	1.283	1		0	6.12e-09	4.75	2	1921.93	2.22	78.37	0
High	TGDGDIENIPYGVLVWATGNAPr	9	1	1	P40215	R23(Label:13C(6))	0		39400000	2.426	3	17.9	0	1.188e-05	4.75	3	2421.23	6.3	88.07	0
High	GQGASQAMLYATGFk	2	1	1	P39522	K15(Label:13C(6))	0		9740000	1.518	2	0.3	0	5.07e-07	4.75	2	1535.76	1.67	50.38	0
High	NVAcVLNFDLPTTAk	1	1	1	Q06218	C4(Carbamidomethyl); K15(Label:13C(6))	0		4760000	0.847	1		0	2.87e-08	4.75	2	1668.88	3.92	64.9	0
High	TSSGNEmPPQDAEGWFYK	10	2	1	P07280	M7(Oxidation)	0		88200000	1.265	2	3.9	0	1.74e-08	4.75	2	2059.87	2.19	49.81	0
High	TTNIDINNEDENIQLIK	2	1	1	P14907		0		22500000	0.885	1		0	3.762e-06	4.75	2	1987.01	3.83	51.35	0
High	VVITAPSSTAPmFVmGVNEEk	65	2	2	P00358;P00359	M12(Oxidation); M15(Oxidation); K21(Label:13C(6))	0		360000000				0	1.82e-07	4.75	2	2245.13	3.68	50.18	0
High	GLDIIEVPDNDEPSLNLLSGGr	1	1	1	Q05946	R22(Label:13C(6))	0		2630000	0.753	1		0	3.03e-07	4.75	2	2329.21	5.32	75.69	0
High	VEGAVGNLGNAVTVTEDGTVVTVVSTAk	97	1	1	P05749	K28(Label:13C(6))	0		167000000	1.238	9	2.5	0	1.62e-07	4.75	3	2693.44	4.39	63.6	0
High	AGANSmIQNVVDSDTISETAAR	1	1	1	P31539	M6(Oxidation)	0		19600000	0.743	1		0	4.65e-08	4.75	3	2266.06	1.26	44.62	0
High	VFQVGNIVHPSVVVSNDEENNELVr	5	1	1	P07284	R25(Label:13C(6))	0		139000000	1.139	3	2.3	0	4.71e-10	4.75	3	2799.44	2.69	59.23	0
High	IGSEFTEHTSANNNr	3	1	1	P32445	R15(Label:13C(6))	0		21500000	0.985	3	0.7	0	1.616e-05	4.75	2	1682.78	0.81	19.98	0
High	ILDQDGEIEIDPQNDVDGDTPLHVTVR	3	1	1	P53066		0		22100000	0.792	1		0	9.92e-08	4.74	3	3003.46	3.21	59.23	0
High	ENSHDLIFADGESPTFIVDcLDNLESK	1	1	1	P38756	C20(Carbamidomethyl)	0		4690000				0	2.065e-06	4.74	3	3065.42	4.82	84.3	0
High	SQFLSVFNNSPDETAFYr	2	1	1	P15303	R18(Label:13C(6))	0		19800000	1.002	1		0	4.62e-09	4.74	2	2128.01	3.12	70.36	0
High	NASNNPNELAASGAALQAR	4	1	1	P38788		0		102000000	1.11	1		0	4.59e-10	4.74	2	1868.92	0.94	34.78	0
High	ESVTVkPDEEEDFPEGAEIVYSEYSGr	3	1	1	P32528	K6(Label:13C(6)); R27(Label:13C(6))	0		12100000	3.439	1		0	2.82e-07	4.74	3	3073.44	5.15	60.99	0
High	WLQEVFDVPLVIELTDDEk	3	1	1	Q12109	K19(Label:13C(6))	0		1270000	1.4	1		0	6.63e-08	4.74	2	2294.2	2.81	99.76	0
High	TGTTTNDVDYPIPPNHEMIFTTDDK	46	1	1	P00549		0		470000000	0.846	8	3.2	0	8.01e-09	4.74	3	2822.3	7.63	52.84	0
High	ITNSFYSTNSQYFk	1	1	1	Q04062	K14(Label:13C(6))	0		4700000	0.883	1		0	2.18e-07	4.74	2	1705.82	2.98	48.58	0
High	NSNPENTVGLISGAGANPR	2	1	1	P38886		0		23000000	0.863	1		0	7.15e-10	4.74	2	1867.93	2.06	40.65	0
High	GYTFPGAGSmIESLAFSSNr	1	1	1	P19881	M10(Oxidation); R20(Label:13C(6))	0		3780000	0.771	1		0	1.15e-09	4.74	2	2114	2.24	65.66	0
High	VPANEIEAISSPLMGIFEk	4	1	1	P39958	K19(Label:13C(6))	0		13600000	0.994	1		0	6.77e-08	4.74	2	2051.09	4.63	88.81	0
High	GELETQPGcNEEQTLEAK	1	1	1	P04051	C9(Carbamidomethyl)	0		8610000	1.096	1		0	1.28e-08	4.74	2	2032.92	2.1	32.68	0
High	FDDcETLFSEAK	2	1	1	A6ZRW3	C4(Carbamidomethyl)	0		20200000	1.085	1		0	7.768e-06	4.74	2	1461.62	1.32	48.39	0
High	GEFHPVLLAETSFPVQK	7	1	1	P38788		0		37500000	1.084	1		0	1.92e-09	4.74	2	1899.01	2.43	61.31	0
High	EEFQDSILEDLDLLGIk	9	1	1	P46655	K17(Label:13C(6))	0		3530000	1.344	2	17.1	0	1.57e-07	4.74	2	1983.04	6.54	97.76	0
High	VAAVETLYQDmAAR	8	1	1	P0CX24	M11(Oxidation)	0		117000000	1.102	5	14.4	0	2.95e-08	4.74	2	1553.76	-0.02	39.37	0
High	YFSESDSVLVAQGVSGAVVDk	3	3	3	P38697;P50095;P50094	K21(Label:13C(6))	0		388000				0	1.68e-10	4.74	2	2163.1	4.69	58.61	0
High	ELVYHGPPFSNLDEELQESLEAYLESr	1	1	1	P40513	R27(Label:13C(6))	0		2040000				0	6.32e-07	4.74	3	3170.55	6.81	94.42	0
High	ISGVDSSLIFPALEWTNTmER	1	1	1	Q05506	M19(Oxidation)	0		15400000	1.009	1		0	3.028e-05	4.74	2	2382.18	5.59	83.38	0
High	ILDSDGNVLVDHFEIEPFr	4	1	1	P07264	R19(Label:13C(6))	0		77800000	1.221	3	0.5	0	7.48e-07	4.74	2	2221.13	2.7	72.86	0
High	ADDDSVTIISAGNDK	8	1	1	P38011		0		607000000	1.153	1		0	5.29e-08	4.74	2	1520.72	5.87	35.66	0
High	AEETIAWLDSNTTATK	3	1	1	P10592		0		27200000	0.815	1		0	1.09e-07	4.74	2	1750.86	4.23	52.37	0
High	AGNTGLATAFFNSENSNIVK	7	2	1	A6ZP47		0		37500000	1.243	2	14.7	0	7.81e-07	4.74	2	2055.02	4.37	62.5	0
High	AGNEDEAGNTYVEAYK	2	1	1	P32602		0		21000000				0	2.46e-07	4.74	2	1730.75	0.61	31.43	0
High	MSEVNTDELDQYEr	1	1	1	P39101	R14(Label:13C(6))	0		3420000	1.25	1		0	3.63e-08	4.74	2	1734.76	1.21	42.44	0
High	SQMSVELDDDADLDDELAQLK	1	1	1	C7GLH8		0		1810000	1.195	1		0	5.93e-08	4.74	2	2350.07	4.98	68.36	0
High	APGQSTVGLLAQLAK	3	1	1	P23641		0		10100000	2.796	1		0	1.21e-07	4.74	2	1453.84	1.81	63.33	0
High	LDQVWGSETVASSk	27	2	1	P10664	K14(Label:13C(6))	0		514000000	1.213	5	6.6	0	4.47e-08	4.74	2	1512.77	3.75	39.09	0
High	IPIFSASGLPHNEIAAQIcr	7	1	1	P16140	C19(Carbamidomethyl); R20(Label:13C(6))	0		278000000	1.371	3	2.5	0	3.8e-09	4.74	2	2200.17	4.17	61.34	0
[truncated: 25,958 more rows]

## Sheet: TotalExtract_Proteins
Accession	Description	Score	Coverage	Num. Proteins	Num. Unique Peptides	Num. Peptides	Num. PSMs	Area	Heavy/Light	Heavy/Light Count	Heavy/Light Variability [%]	Num. AAs	MW [kDa]	calc. pI
P00359	Glyceraldehyde-3-phosphate dehydrogenase 3 OS=Saccharomyces cerevisiae (strain ATCC 204508 / S288c) GN=TDH3 PE=1 SV=3 - [G3P3_YEAST]	23550.7	83.13	1	7	26	7666	4180000000	0.729	173	15.8	332	35.7	6.96
P00925	Enolase 2 OS=Saccharomyces cerevisiae (strain ATCC 204508 / S288c) GN=ENO2 PE=1 SV=2 - [ENO2_YEAST]	14186.9	82.61	1	12	30	4779	3380000000	0.918	162	6.6	437	46.9	6
P00924	Enolase 1 OS=Saccharomyces cerevisiae (strain ATCC 204508 / S288c) GN=ENO1 PE=1 SV=3 - [ENO1_YEAST]	10457.1	79.41	1	10	28	3149	3380000000	0.709	48	5.5	437	46.8	6.62
P00358	Glyceraldehyde-3-phosphate dehydrogenase 2 OS=Saccharomyces cerevisiae (strain ATCC 204508 / S288c) GN=TDH2 PE=1 SV=3 - [G3P2_YEAST]	8831.61	81.63	1	5	24	3352	4180000000	0.602	31	8.2	332	35.8	6.96
P14540	Fructose-bisphosphate aldolase OS=Saccharomyces cerevisiae (strain ATCC 204508 / S288c) GN=FBA1 PE=1 SV=3 - [ALF_YEAST]	8219.49	49.58	1	12	12	2815	1620000000	0.909	195	10.1	359	39.6	5.78
P06169	Pyruvate decarboxylase isozyme 1 OS=Saccharomyces cerevisiae (strain ATCC 204508 / S288c) GN=PDC1 PE=1 SV=7 - [PDC1_YEAST]	7844.32	76.2	1	24	30	2501	2860000000	1.014	304	6	563	61.5	6.19
P00560	Phosphoglycerate kinase OS=Saccharomyces cerevisiae (strain ATCC 204508 / S288c) GN=PGK1 PE=1 SV=2 - [PGK_YEAST]	7652.15	80.53	1	28	28	2565	1570000000	0.581	280	8.5	416	44.7	7.61
P00330	Alcohol dehydrogenase 1 OS=Saccharomyces cerevisiae (strain ATCC 204508 / S288c) GN=ADH1 PE=1 SV=5 - [ADH1_YEAST]	5714.63	63.79	1	14	17	2465	1900000000	0.725	152	5.7	348	36.8	6.68
P00549	Pyruvate kinase 1 OS=Saccharomyces cerevisiae (strain ATCC 204508 / S288c) GN=CDC19 PE=1 SV=2 - [KPYK1_YEAST]	5187.4	76.8	1	29	31	1745	2960000000	0.861	318	6.6	500	54.5	7.68
P05759	Ubiquitin-40S ribosomal protein S31 OS=Saccharomyces cerevisiae (strain ATCC 204508 / S288c) GN=RPS31 PE=1 SV=3 - [RS27A_YEAST]	3674.9	52.63	1	8	8	956	529000000	1.042	60	9.8	152	17.2	9.86
P05030	Plasma membrane ATPase 1 OS=Saccharomyces cerevisiae (strain ATCC 204508 / S288c) GN=PMA1 PE=1 SV=2 - [PMA1_YEAST]	3568.08	39.11	1	27	27	1033	654000000	1.029	186	5.9	918	99.6	5.11
P00360	Glyceraldehyde-3-phosphate dehydrogenase 1 OS=Saccharomyces cerevisiae (strain ATCC 204508 / S288c) GN=TDH1 PE=1 SV=3 - [G3P1_YEAST]	3484.27	76.81	1	10	20	1483	2580000000	1.23	37	8.8	332	35.7	8.28
P32324	Elongation factor 2 OS=Saccharomyces cerevisiae (strain ATCC 204508 / S288c) GN=EFT1 PE=1 SV=1 - [EF2_YEAST]	3339.22	72.33	1	48	48	1230	1060000000	1.284	303	8.3	842	93.2	6.32
P10592	Heat shock protein SSA2 OS=Saccharomyces cerevisiae (strain ATCC 204508 / S288c) GN=SSA2 PE=1 SV=3 - [HSP72_YEAST]	3314.1	71.36	1	12	35	1153	1530000000	1.055	56	4.7	639	69.4	5.06
P10591	Heat shock protein SSA1 OS=Saccharomyces cerevisiae (strain ATCC 204508 / S288c) GN=SSA1 PE=1 SV=4 - [HSP71_YEAST]	3214.85	70.25	1	10	33	1106	1530000000	0.404	59	8	642	69.6	5.11
P02994	Elongation factor 1-alpha OS=Saccharomyces cerevisiae (strain ATCC 204508 / S288c) GN=TEF1 PE=1 SV=1 - [EF1A_YEAST]	2621.9	45.2	1	15	15	1041	3000000000	1.031	188	4.3	458	50	9.04
P38013	Peroxiredoxin type-2 OS=Saccharomyces cerevisiae (strain ATCC 204508 / S288c) GN=AHP1 PE=1 SV=4 - [AHP1_YEAST]	2410.88	85.23	1	11	11	720	1950000000	0.591	68	15.3	176	19.1	5.16
P11484	Heat shock protein SSB1 OS=Saccharomyces cerevisiae (strain ATCC 204508 / S288c) GN=SSB1 PE=1 SV=3 - [HSP75_YEAST]	2234.8	61.5	1	3	29	719	1010000000	1.381	20	12.1	613	66.6	5.44
P40150	Heat shock protein SSB2 OS=Saccharomyces cerevisiae (strain ATCC 204508 / S288c) GN=SSB2 PE=1 SV=2 - [HSP76_YEAST]	2200.52	64.11	1	3	29	702	850000000	1.223	16	7.2	613	66.6	5.49
P05694	5-methyltetrahydropteroyltriglutamate--homocysteine methyltransferase OS=Saccharomyces cerevisiae (strain ATCC 204508 / S288c) GN=MET6 PE=1 SV=4 - [METE_YEAST]	2115.6	68.71	1	43	44	788	745000000	0.741	227	6.4	767	85.8	6.47
P07149	Fatty acid synthase subunit beta OS=Saccharomyces cerevisiae (strain ATCC 204508 / S288c) GN=FAS1 PE=1 SV=2 - [FAS1_YEAST]	2103.14	56.8	1	84	84	740	154000000	1.498	257	9	2051	228.5	5.92
P16521	Elongation factor 3A OS=Saccharomyces cerevisiae (strain ATCC 204508 / S288c) GN=YEF3 PE=1 SV=4 - [EF3A_YEAST]	2037.31	54.31	2	29	40	717	598000000	1.084	157	9.3	1044	115.9	6.05
P19097	Fatty acid synthase subunit alpha OS=Saccharomyces cerevisiae (strain ATCC 204508 / S288c) GN=FAS2 PE=1 SV=2 - [FAS2_YEAST]	1951.19	56.7	2	79	79	685	247000000	1.5	236	9.4	1887	206.8	5.44
P15108	ATP-dependent molecular chaperone HSC82 OS=Saccharomyces cerevisiae (strain ATCC 204508 / S288c) GN=HSC82 PE=1 SV=4 - [HSC82_YEAST]	1876.19	52.91	1	8	34	617	647000000	1.115	34	11.1	705	80.8	4.83
Q00955	Acetyl-CoA carboxylase OS=Saccharomyces cerevisiae (strain ATCC 204508 / S288c) GN=ACC1 PE=1 SV=2 - [ACAC_YEAST]	1729.74	55.62	1	90	94	640	120000000	1.111	246	10.1	2233	250.2	6.28
P02829	ATP-dependent molecular chaperone HSP82 OS=Saccharomyces cerevisiae (strain ATCC 204508 / S288c) GN=HSP82 PE=1 SV=1 - [HSP82_YEAST]	1658.49	49.08	1	6	32	540	594000000	0.521	18	9.2	709	81.4	4.91
P38011	Guanine nucleotide-binding protein subunit beta-like protein OS=Saccharomyces cerevisiae (strain ATCC 204508 / S288c) GN=ASC1 PE=1 SV=4 - [GBLP_YEAST]	1586.84	76.49	1	16	16	515	775000000	1.239	104	6.4	319	34.8	6.24
P38720	6-phosphogluconate dehydrogenase, decarboxylating 1 OS=Saccharomyces cerevisiae (strain ATCC 204508 / S288c) GN=GND1 PE=1 SV=1 - [6PGD1_YEAST]	1584.17	76.48	1	30	30	567	460000000	1.016	141	5.7	489	53.5	6.64
P12709	Glucose-6-phosphate isomerase OS=Saccharomyces cerevisiae (strain ATCC 204508 / S288c) GN=PGI1 PE=1 SV=3 - [G6PI_YEAST]	1549.27	56.32	1	22	22	510	415000000	0.699	135	6.3	554	61.3	6.46
P32471	Elongation factor 1-beta OS=Saccharomyces cerevisiae (strain ATCC 204508 / S288c) GN=EFB1 PE=1 SV=4 - [EF1B_YEAST]	1382.32	82.04	1	10	10	443	471000000	1.116	61	7.6	206	22.6	4.45
P16861	ATP-dependent 6-phosphofructokinase subunit alpha OS=Saccharomyces cerevisiae (strain ATCC 204508 / S288c) GN=PFK1 PE=1 SV=1 - [PFKA1_YEAST]	1334.84	61.5	1	43	44	428	168000000	0.94	139	5.8	987	107.9	6.39
P05319	60S acidic ribosomal protein P2-alpha OS=Saccharomyces cerevisiae (strain ATCC 204508 / S288c) GN=RPP2A PE=1 SV=1 - [RLA2_YEAST]	1331.48	96.23	1	6	7	411	434000000	1.29	37	8.5	106	10.7	4.04
A6ZQJ1	ATP-dependent RNA helicase eIF4A OS=Saccharomyces cerevisiae (strain YJM789) GN=TIF1 PE=3 SV=1 - [IF4A_YEAS7]	1296.8	77.47	1	21	21	400	450000000	1.241	120	7.9	395	44.7	5.12
P10664	60S ribosomal protein L4-A OS=Saccharomyces cerevisiae (strain ATCC 204508 / S288c) GN=RPL4A PE=1 SV=4 - [RL4A_YEAST]	1263.29	51.93	2	14	14	412	762000000	1.211	103	6.8	362	39.1	10.64
P05750	40S ribosomal protein S3 OS=Saccharomyces cerevisiae (strain ATCC 204508 / S288c) GN=RPS3 PE=1 SV=5 - [RS3_YEAST]	1170	75.83	1	17	17	395	1010000000	1.188	101	8.2	240	26.5	9.41
P0CS90	Heat shock protein SSC1, mitochondrial OS=Saccharomyces cerevisiae (strain ATCC 204508 / S288c) GN=SSC1 PE=1 SV=1 - [HSP77_YEAST]	1164.09	51.83	3	26	26	384	396000000	1.051	100	6.2	654	70.6	5.59
P06168	Ketol-acid reductoisomerase, mitochondrial OS=Saccharomyces cerevisiae (strain ATCC 204508 / S288c) GN=ILV5 PE=1 SV=1 - [ILV5_YEAST]	1148.25	64.56	1	21	21	400	517000000	0.945	102	5.3	395	44.3	9.04
P60011	Actin OS=Saccharomyces bayanus GN=ACT1 PE=3 SV=1 - [ACT_SACBA]	1132.52	64.27	1	9	17	378	473000000	1.248	105	6.5	375	41.7	5.68
P00950	Phosphoglycerate mutase 1 OS=Saccharomyces cerevisiae (strain ATCC 204508 / S288c) GN=GPM1 PE=1 SV=3 - [PMG1_YEAST]	1116.84	50.2	1	11	11	485	1350000000	0.749	100	6	247	27.6	8.84
P23301	Eukaryotic translation initiation factor 5A-1 OS=Saccharomyces cerevisiae (strain ATCC 204508 / S288c) GN=HYP2 PE=1 SV=3 - [IF5A1_YEAST]	1073.63	72.61	1	9	9	346	937000000	0.99	85	8.2	157	17.1	4.96
P25694	Cell division control protein 48 OS=Saccharomyces cerevisiae (strain ATCC 204508 / S288c) GN=CDC48 PE=1 SV=3 - [CDC48_YEAST]	1060.07	67.31	1	40	40	349	140000000	1.007	120	8.6	835	91.9	4.94
P02400	60S acidic ribosomal protein P2-beta OS=Saccharomyces cerevisiae (strain ATCC 204508 / S288c) GN=RPP2B PE=1 SV=2 - [RLA4_YEAST]	1041.65	98.18	1	8	9	296	616000000	1.028	45	3.3	110	11	4.15
P14126	60S ribosomal protein L3 OS=Saccharomyces cerevisiae (strain ATCC 204508 / S288c) GN=RPL3 PE=1 SV=4 - [RL3_YEAST]	1035.45	49.61	1	18	18	451	666000000	1.208	116	8	387	43.7	10.29
P39954	Adenosylhomocysteinase OS=Saccharomyces cerevisiae (strain ATCC 204508 / S288c) GN=SAH1 PE=1 SV=1 - [SAHH_YEAST]	1028.24	52.56	1	19	19	399	697000000	1.297	118	6	449	49.1	6.24
P26321	60S ribosomal protein L5 OS=Saccharomyces cerevisiae (strain ATCC 204508 / S288c) GN=RPL5 PE=1 SV=4 - [RL5_YEAST]	1027.8	70.37	1	14	15	399	622000000	1.236	83	7.3	297	33.7	6.83
P54115	Magnesium-activated aldehyde dehydrogenase, cytosolic OS=Saccharomyces cerevisiae (strain ATCC 204508 / S288c) GN=ALD6 PE=1 SV=4 - [ALDH6_YEAST]	1017.44	69.4	1	26	26	362	267000000	1.081	122	6.4	500	54.4	5.44
P04807	Hexokinase-2 OS=Saccharomyces cerevisiae (strain ATCC 204508 / S288c) GN=HXK2 PE=1 SV=4 - [HXKB_YEAST]	1013.48	72.22	1	22	25	330	228000000	0.661	108	6.8	486	53.9	5.3
P00830	ATP synthase subunit beta, mitochondrial OS=Saccharomyces cerevisiae (strain ATCC 204508 / S288c) GN=ATP2 PE=1 SV=2 - [ATPB_YEAST]	1007.86	65.75	1	22	22	312	331000000	3.221	100	11.7	511	54.8	5.71
P19358	S-adenosylmethionine synthase 2 OS=Saccharomyces cerevisiae (strain ATCC 204508 / S288c) GN=SAM2 PE=1 SV=3 - [METK2_YEAST]	1004.68	60.16	1	10	18	337	342000000	1.109	39	6.6	384	42.2	5.38
P19882	Heat shock protein 60, mitochondrial OS=Saccharomyces cerevisiae (strain ATCC 204508 / S288c) GN=HSP60 PE=1 SV=1 - [HSP60_YEAST]	958.46	60.66	1	30	30	322	274000000	0.809	102	5.9	572	60.7	5.31
P29311	Protein BMH1 OS=Saccharomyces cerevisiae (strain ATCC 204508 / S288c) GN=BMH1 PE=1 SV=4 - [BMH1_YEAST]	931.56	73.41	1	4	14	314	420000000	0.828	13	7	267	30.1	4.88
P07262	NADP-specific glutamate dehydrogenase 1 OS=Saccharomyces cerevisiae (strain ATCC 204508 / S288c) GN=GDH1 PE=1 SV=2 - [DHE4_YEAST]	912.37	75.77	1	27	27	320	323000000	2.001	116	10.9	454	49.5	5.69
P0CX42	60S ribosomal protein L23-B OS=Saccharomyces cerevisiae (strain ATCC 204508 / S288c) GN=RPL23B PE=1 SV=1 - [RL23B_YEAST]	911.92	56.93	1	7	7	349	257000000	1.298	84	9.2	137	14.5	10.33
P39676	Flavohemoprotein OS=Saccharomyces cerevisiae (strain ATCC 204508 / S288c) GN=YHB1 PE=1 SV=2 - [FHP_YEAST]	908.63	72.43	1	17	17	322	571000000	1.737	102	7.2	399	44.6	6.28
P03965	Carbamoyl-phosphate synthase arginine-specific large chain OS=Saccharomyces cerevisiae (strain ATCC 204508 / S288c) GN=CPA2 PE=1 SV=1 - [CARB_YEAST]	907.1	61.81	1	48	50	323	83500000	1.616	134	9.5	1118	123.8	5.31
P17255	V-type proton ATPase catalytic subunit A OS=Saccharomyces cerevisiae (strain ATCC 204508 / S288c) GN=VMA1 PE=1 SV=3 - [VATA_YEAST]	898.17	54.62	1	47	47	344	126000000	1.148	126	8.2	1071	118.6	6.16
P07259	Protein URA2 OS=Saccharomyces cerevisiae (strain ATCC 204508 / S288c) GN=URA2 PE=1 SV=5 - [PYR1_YEAST]	893.84	47.15	1	80	83	351	86600000	1.35	132	8.6	2214	244.9	5.83
P00817	Inorganic pyrophosphatase OS=Saccharomyces cerevisiae (strain ATCC 204508 / S288c) GN=IPP1 PE=1 SV=4 - [IPYR_YEAST]	875.95	58.54	1	13	14	275	334000000	0.788	61	5.1	287	32.3	5.58
P10659	S-adenosylmethionine synthase 1 OS=Saccharomyces cerevisiae (strain ATCC 204508 / S288c) GN=SAM1 PE=1 SV=2 - [METK1_YEAST]	864.14	58.64	1	8	16	296	308000000	0.67	26	8.6	382	41.8	5.22
P15019	Transaldolase OS=Saccharomyces cerevisiae (strain ATCC 204508 / S288c) GN=TAL1 PE=1 SV=4 - [TAL1_YEAST]	831.65	68.06	1	22	23	310	282000000	0.933	87	5.3	335	37	6.43
P29453	60S ribosomal protein L8-B OS=Saccharomyces cerevisiae (strain ATCC 204508 / S288c) GN=RPL8B PE=1 SV=3 - [RL8B_YEAST]	827.15	54.3	1	2	13	321	655000000	1.228	24	7.4	256	28.1	10.02
P16467	Pyruvate decarboxylase isozyme 2 OS=Saccharomyces cerevisiae (strain ATCC 204508 / S288c) GN=PDC5 PE=1 SV=4 - [PDC5_YEAST]	827.11	17.94	1	2	7	293	1210000000	1.172	3	18.1	563	61.9	6.43
P17076	60S ribosomal protein L8-A OS=Saccharomyces cerevisiae (strain ATCC 204508 / S288c) GN=RPL8A PE=1 SV=4 - [RL8A_YEAST]	816.17	55.08	1	3	14	313	655000000	1.149	24	12.8	256	28.1	10.04
P34730	Protein BMH2 OS=Saccharomyces cerevisiae (strain ATCC 204508 / S288c) GN=BMH2 PE=1 SV=3 - [BMH2_YEAST]	812.57	56.04	1	3	13	279	420000000	0.895	7	0.9	273	31	4.88
P26783	40S ribosomal protein S5 OS=Saccharomyces cerevisiae (strain ATCC 204508 / S288c) GN=RPS5 PE=1 SV=3 - [RS5_YEAST]	806.04	73.78	1	13	13	279	678000000	1.234	62	5.6	225	25	8.59
P32582	Cystathionine beta-synthase OS=Saccharomyces cerevisiae (strain ATCC 204508 / S288c) GN=CYS4 PE=1 SV=1 - [CBS_YEAST]	805.36	67.65	1	25	25	261	91000000	1.078	86	6.5	507	56	6.7
P16140	V-type proton ATPase subunit B OS=Saccharomyces cerevisiae (strain ATCC 204508 / S288c) GN=VMA2 PE=1 SV=2 - [VATB_YEAST]	805.32	66.92	1	27	27	267	177000000	1.257	87	7.5	517	57.7	5.07
P16862	ATP-dependent 6-phosphofructokinase subunit beta OS=Saccharomyces cerevisiae (strain ATCC 204508 / S288c) GN=PFK2 PE=1 SV=4 - [PFKA2_YEAST]	802.9	50.26	1	33	34	281	112000000	0.767	103	9	959	104.6	6.67
P04147	Polyadenylate-binding protein, cytoplasmic and nuclear OS=Saccharomyces cerevisiae (strain ATCC 204508 / S288c) GN=PAB1 PE=1 SV=4 - [PABP_YEAST]	800.59	71.23	1	28	28	286	346000000	1.181	91	6.7	577	64.3	5.97
P32589	Heat shock protein homolog SSE1 OS=Saccharomyces cerevisiae (strain ATCC 204508 / S288c) GN=SSE1 PE=1 SV=4 - [HSP7F_YEAST]	796.76	53.25	1	27	32	299	199000000	0.781	79	8.8	693	77.3	5.22
P05317	60S acidic ribosomal protein P0 OS=Saccharomyces cerevisiae (strain ATCC 204508 / S288c) GN=RPP0 PE=1 SV=2 - [RLA0_YEAST]	790.75	40.06	1	10	10	265	700000000	1.181	60	4.9	312	33.7	4.83
P49089	Asparagine synthetase [glutamine-hydrolyzing] 1 OS=Saccharomyces cerevisiae (strain ATCC 204508 / S288c) GN=ASN1 PE=1 SV=2 - [ASNS1_YEAST]	788.35	57.52	1	19	25	302	305000000	1.854	70	7.5	572	64.4	6.11
P18239	ADP,ATP carrier protein 2 OS=Saccharomyces cerevisiae (strain ATCC 204508 / S288c) GN=PET9 PE=1 SV=2 - [ADT2_YEAST]	777.99	53.77	3	15	15	305	335000000	4.162	88	19.1	318	34.4	9.79
P0CX25	60S ribosomal protein L43-A OS=Saccharomyces cerevisiae (strain ATCC 204508 / S288c) GN=RPL43A PE=1 SV=1 - [RL43A_YEAST]	723.91	51.09	1	5	5	250	136000000	1.306	33	10.7	92	10.1	10.42
P00815	Histidine biosynthesis trifunctional protein OS=Saccharomyces cerevisiae (strain ATCC 204508 / S288c) GN=HIS4 PE=1 SV=3 - [HIS2_YEAST]	723.79	64.46	1	38	38	276	154000000	1.692	101	9.2	799	87.7	5.29
P07806	Valine--tRNA ligase, mitochondrial OS=Saccharomyces cerevisiae (strain ATCC 204508 / S288c) GN=VAS1 PE=1 SV=2 - [SYV_YEAST]	714.31	49.37	1	43	43	264	93600000	1.379	106	6.6	1104	125.7	6.96
P06106	Protein MET17 OS=Saccharomyces cerevisiae (strain ATCC 204508 / S288c) GN=MET17 PE=1 SV=3 - [MET17_YEAST]	666.68	64.64	1	17	17	215	406000000	0.553	71	10.6	444	48.6	6.43
P26263	Pyruvate decarboxylase isozyme 3 OS=Saccharomyces cerevisiae (strain ATCC 204508 / S288c) GN=PDC6 PE=1 SV=3 - [PDC6_YEAST]	666.51	15.45	1	1	6	186	979000000	0.974	5	2.1	563	61.5	6.19
P22137	Clathrin heavy chain OS=Saccharomyces cerevisiae (strain ATCC 204508 / S288c) GN=CHC1 PE=1 SV=1 - [CLH_YEAST]	660.69	46.34	1	54	54	219	57700000	0.936	89	7.7	1653	187.1	5.24
P22515	Ubiquitin-activating enzyme E1 1 OS=Saccharomyces cerevisiae (strain ATCC 204508 / S288c) GN=UBA1 PE=1 SV=2 - [UBA1_YEAST]	644.39	46.88	1	35	35	226	47500000	0.825	74	12.2	1024	114.2	5.11
P34760	Peroxiredoxin TSA1 OS=Saccharomyces cerevisiae (strain ATCC 204508 / S288c) GN=TSA1 PE=1 SV=3 - [TSA1_YEAST]	641.48	60.2	1	9	9	221	520000000	0.771	46	6.2	196	21.6	5.14
P22768	Argininosuccinate synthase OS=Saccharomyces cerevisiae (strain ATCC 204508 / S288c) GN=ARG1 PE=1 SV=3 - [ASSY_YEAST]	641.22	44.52	1	15	15	217	314000000	2.667	73	12.7	420	46.9	5.62
P07280	40S ribosomal protein S19-A OS=Saccharomyces cerevisiae (strain ATCC 204508 / S288c) GN=RPS19A PE=1 SV=2 - [RS19A_YEAST]	639.71	56.94	2	7	7	217	708000000	1.206	43	5.3	144	15.9	9.61
A6ZP47	ATP-dependent RNA helicase DED1 OS=Saccharomyces cerevisiae (strain YJM789) GN=DED1 PE=3 SV=1 - [DED1_YEAS7]	633.71	64.4	2	27	28	216	107000000	1.159	71	6.4	604	65.5	7.83
P49090	Asparagine synthetase [glutamine-hydrolyzing] 2 OS=Saccharomyces cerevisiae (strain ATCC 204508 / S288c) GN=ASN2 PE=1 SV=2 - [ASNS2_YEAST]	625.42	59.62	1	17	23	213	253000000	1.491	40	6.8	572	64.6	5.87
P09436	Isoleucine--tRNA ligase, cytoplasmic OS=Saccharomyces cerevisiae (strain ATCC 204508 / S288c) GN=ILS1 PE=1 SV=1 - [SYIC_YEAST]	620.04	49.16	1	45	45	230	63700000	1.155	73	10.4	1072	122.9	6.06
P41805	60S ribosomal protein L10 OS=Saccharomyces cerevisiae (strain ATCC 204508 / S288c) GN=RPL10 PE=1 SV=1 - [RL10_YEAST]	605.42	56.56	1	14	14	258	449000000	1.264	71	9.5	221	25.3	10.02
P0CX54	60S ribosomal protein L12-B OS=Saccharomyces cerevisiae (strain ATCC 204508 / S288c) GN=RPL12B PE=1 SV=1 - [RL12B_YEAST]	603.7	57.58	1	7	7	217	678000000	1.217	36	5.6	165	17.8	9.41
P16120	Threonine synthase OS=Saccharomyces cerevisiae (strain ATCC 204508 / S288c) GN=THR4 PE=1 SV=1 - [THRC_YEAST]	595.75	64.2	1	25	25	195	138000000	1.182	61	5.6	514	57.4	5.64
P41277	Glycerol-1-phosphate phosphohydrolase 1 OS=Saccharomyces cerevisiae (strain ATCC 204508 / S288c) GN=GPP1 PE=1 SV=3 - [GPP1_YEAST]	594.8	74.4	1	11	16	213	585000000	0.746	39	8	250	27.9	5.55
P23254	Transketolase 1 OS=Saccharomyces cerevisiae (strain ATCC 204508 / S288c) GN=TKL1 PE=1 SV=4 - [TKT1_YEAST]	586.28	54.85	6	27	27	266	193000000	1.226	98	8.1	680	73.8	7.01
P05737	60S ribosomal protein L7-A OS=Saccharomyces cerevisiae (strain ATCC 204508 / S288c) GN=RPL7A PE=1 SV=3 - [RL7A_YEAST]	584.48	64.34	1	1	16	299	675000000	1.166	4	9	244	27.6	10.15
P16474	78 kDa glucose-regulated protein homolog OS=Saccharomyces cerevisiae (strain ATCC 204508 / S288c) GN=KAR2 PE=1 SV=1 - [GRP78_YEAST]	578.52	44.57	1	23	26	206	640000000	0.806	58	7.2	682	74.4	4.93
P48589	40S ribosomal protein S12 OS=Saccharomyces cerevisiae (strain ATCC 204508 / S288c) GN=RPS12 PE=1 SV=1 - [RS12_YEAST]	578.32	76.22	1	7	7	192	453000000	1.231	37	6.2	143	15.5	4.73
P38788	Ribosome-associated complex subunit SSZ1 OS=Saccharomyces cerevisiae (strain ATCC 204508 / S288c) GN=SSZ1 PE=1 SV=2 - [SSZ1_YEAST]	578.09	65.06	1	24	24	178	135000000	1.04	62	5.8	538	58.2	5.05
P04802	Aspartate--tRNA ligase, cytoplasmic OS=Saccharomyces cerevisiae (strain ATCC 204508 / S288c) GN=DPS1 PE=1 SV=3 - [SYDC_YEAST]	571.98	61.04	2	29	29	219	200000000	1.194	74	9.1	557	63.5	6.58
P00942	Triosephosphate isomerase OS=Saccharomyces cerevisiae (strain ATCC 204508 / S288c) GN=TPI1 PE=1 SV=2 - [TPIS_YEAST]	571.86	79.84	1	14	14	191	243000000	1.621	59	18.1	248	26.8	6.01
Q12213	60S ribosomal protein L7-B OS=Saccharomyces cerevisiae (strain ATCC 204508 / S288c) GN=RPL7B PE=1 SV=3 - [RL7B_YEAST]	566.74	64.34	1	1	16	292	675000000	0.798	1		244	27.7	10.15
P0C2I9	Transposon Ty1-PR1 Gag-Pol polyprotein OS=Saccharomyces cerevisiae (strain ATCC 204508 / S288c) GN=TY1B-PR1 PE=3 SV=1 - [YP12B_YEAST]	566.15	29	5	3	34	206	460000000	0.77	3	0.2	1755	198.4	8.25
P53252	Sphingolipid long chain base-responsive protein PIL1 OS=Saccharomyces cerevisiae (strain ATCC 204508 / S288c) GN=PIL1 PE=1 SV=1 - [PIL1_YEAST]	565.98	67.26	1	13	15	195	299000000	0.532	50	7.5	339	38.3	4.63
P31539	Heat shock protein 104 OS=Saccharomyces cerevisiae (strain ATCC 204508 / S288c) GN=HSP104 PE=1 SV=2 - [HS104_YEAST]	563.45	45.48	1	35	36	199	87800000	0.767	70	9.8	908	102	5.45
P41940	Mannose-1-phosphate guanyltransferase OS=Saccharomyces cerevisiae (strain ATCC 204508 / S288c) GN=PSA1 PE=1 SV=2 - [MPG1_YEAST]	563.26	54.29	1	15	15	197	410000000	0.5	62	8.2	361	39.5	6.34
P0CX40	40S ribosomal protein S8-B OS=Saccharomyces cerevisiae (strain ATCC 204508 / S288c) GN=RPS8B PE=1 SV=1 - [RS8B_YEAST]	562.94	42	1	6	6	192	596000000	1.195	42	3.9	200	22.5	10.67
P38631	1,3-beta-glucan synthase component FKS1 OS=Saccharomyces cerevisiae (strain ATCC 204508 / S288c) GN=FKS1 PE=1 SV=2 - [FKS1_YEAST]	560.78	30.01	4	24	41	197	50100000	0.976	43	7.5	1876	214.7	7.23
P46655	Glutamate--tRNA ligase, cytoplasmic OS=Saccharomyces cerevisiae (strain ATCC 204508 / S288c) GN=GUS1 PE=1 SV=3 - [SYEC_YEAST]	557.75	50.99	1	35	35	211	113000000	1.289	65	6.8	708	80.8	7.53
P07251	ATP synthase subunit alpha, mitochondrial OS=Saccharomyces cerevisiae (strain ATCC 204508 / S288c) GN=ATP1 PE=1 SV=5 - [ATPA_YEAST]	554.59	56.15	1	25	25	210	341000000	2.984	86	17.1	545	58.6	9.04
P13663	Aspartate-semialdehyde dehydrogenase OS=Saccharomyces cerevisiae (strain ATCC 204508 / S288c) GN=HOM2 PE=1 SV=1 - [DHAS_YEAST]	550.83	51.23	1	17	17	212	230000000	1.807	58	8.7	365	39.5	6.73
P04840	Mitochondrial outer membrane protein porin 1 OS=Saccharomyces cerevisiae (strain ATCC 204508 / S288c) GN=POR1 PE=1 SV=4 - [VDAC1_YEAST]	545.97	83.04	1	15	15	196	361000000	1.712	64	8.2	283	30.4	7.93
B3LT19	40S ribosomal protein S0-B OS=Saccharomyces cerevisiae (strain RM11-1a) GN=RPS0B PE=3 SV=1 - [RSSA2_YEAS1]	545.87	71.43	1	3	11	235	516000000	1.246	6	2.9	252	27.9	4.75
P17967	Protein disulfide-isomerase OS=Saccharomyces cerevisiae (strain ATCC 204508 / S288c) GN=PDI1 PE=1 SV=2 - [PDI_YEAST]	542.11	47.7	1	20	20	151	280000000	0.902	52	5.8	522	58.2	4.53
P00931	Tryptophan synthase OS=Saccharomyces cerevisiae (strain ATCC 204508 / S288c) GN=TRP5 PE=1 SV=1 - [TRP_YEAST]	535.94	59.83	1	28	28	185	102000000	1.322	78	7	707	76.6	6.51
P19414	Aconitate hydratase, mitochondrial OS=Saccharomyces cerevisiae (strain ATCC 204508 / S288c) GN=ACO1 PE=1 SV=2 - [ACON_YEAST]	530.43	42.8	1	26	26	222	141000000	1.106	81	9.7	778	85.3	8.07
P47169	Sulfite reductase [NADPH] subunit beta OS=Saccharomyces cerevisiae (strain ATCC 204508 / S288c) GN=MET5 PE=1 SV=1 - [MET5_YEAST]	527.36	47.36	1	44	45	192	53900000	0.682	83	10.9	1442	161.1	5.49
P38708	Putative proline--tRNA ligase YHR020W OS=Saccharomyces cerevisiae (strain ATCC 204508 / S288c) GN=YHR020W PE=1 SV=1 - [YHI0_YEAST]	521.42	57.41	1	29	29	186	66400000	1.369	74	8.6	688	77.3	6.4
P40825	Alanine--tRNA ligase, mitochondrial OS=Saccharomyces cerevisiae (strain ATCC 204508 / S288c) GN=ALA1 PE=1 SV=3 - [SYA_YEAST]	520.09	49.54	1	43	43	193	59100000	1.127	69	9.8	983	110	5.71
P05738	60S ribosomal protein L9-A OS=Saccharomyces cerevisiae (strain ATCC 204508 / S288c) GN=RPL9A PE=1 SV=2 - [RL9A_YEAST]	519.08	66.49	1	2	11	213	342000000	1.286	7	1.3	191	21.6	9.73
P06367	40S ribosomal protein S14-A OS=Saccharomyces cerevisiae (strain ATCC 204508 / S288c) GN=RPS14A PE=1 SV=5 - [RS14A_YEAST]	513.25	60.58	2	6	6	187	901000000	1.217	52	9.3	137	14.5	10.73
P0CX55	40S ribosomal protein S18-A OS=Saccharomyces cerevisiae (strain ATCC 204508 / S288c) GN=RPS18A PE=1 SV=1 - [RS18A_YEAST]	509.74	58.22	1	11	11	209	511000000	1.226	61	6.1	146	17	10.27
P0CX35	40S ribosomal protein S4-A OS=Saccharomyces cerevisiae (strain ATCC 204508 / S288c) GN=RPS4A PE=1 SV=1 - [RS4A_YEAST]	507.43	53.26	1	16	16	239	604000000	1.214	76	4.7	261	29.4	10.08
B5VNY0	40S ribosomal protein S1-A OS=Saccharomyces cerevisiae (strain AWRI1631) GN=RPS1A PE=3 SV=1 - [RS3A1_YEAS6]	501.58	63.14	1	4	17	225	458000000	1.163	16	4.7	255	28.7	9.99
B3LI22	40S ribosomal protein S0-A OS=Saccharomyces cerevisiae (strain RM11-1a) GN=RPS0A PE=3 SV=1 - [RSSA1_YEAS1]	501.21	68.65	1	3	11	220	516000000	1.141	3	2	252	28	4.72
P05740	60S ribosomal protein L17-A OS=Saccharomyces cerevisiae (strain ATCC 204508 / S288c) GN=RPL17A PE=1 SV=4 - [RL17A_YEAST]	496.33	48.91	1	1	8	167	296000000	1.168	7	3.7	184	20.5	10.92
P46990	60S ribosomal protein L17-B OS=Saccharomyces cerevisiae (strain ATCC 204508 / S288c) GN=RPL17B PE=1 SV=2 - [RL17B_YEAST]	495.26	48.91	1	1	8	164	285000000	1.261	4	3.3	184	20.5	10.92
P14832	Peptidyl-prolyl cis-trans isomerase OS=Saccharomyces cerevisiae (strain ATCC 204508 / S288c) GN=CPR1 PE=1 SV=3 - [CYPH_YEAST]	492.77	46.3	1	7	7	181	406000000	0.59	50	7.6	162	17.4	7.44
P04806	Hexokinase-1 OS=Saccharomyces cerevisiae (strain ATCC 204508 / S288c) GN=HXK1 PE=1 SV=2 - [HXKA_YEAST]	492.13	69.48	1	21	24	155	115000000	0.933	58	7.2	485	53.7	5.45
P15705	Heat shock protein STI1 OS=Saccharomyces cerevisiae (strain ATCC 204508 / S288c) GN=STI1 PE=1 SV=1 - [STI1_YEAST]	484.23	53.14	1	28	28	167	157000000	0.828	54	6.4	589	66.2	5.59
A6ZM02	40S ribosomal protein S1-B OS=Saccharomyces cerevisiae (strain YJM789) GN=RPS1B PE=3 SV=1 - [RS3A2_YEAS7]	484.19	63.14	1	4	17	211	458000000	1.36	11	6.4	255	28.8	10.02
P06105	Protein SCP160 OS=Saccharomyces cerevisiae (strain ATCC 204508 / S288c) GN=SCP160 PE=1 SV=3 - [SC160_YEAST]	482.75	45.99	1	46	46	191	39900000	1.183	72	6.1	1222	134.7	5.85
P40069	Importin subunit beta-4 OS=Saccharomyces cerevisiae (strain ATCC 204508 / S288c) GN=KAP123 PE=1 SV=1 - [IMB4_YEAST]	482.43	52.38	1	36	37	158	42000000	1.142	65	7.6	1113	122.5	4.63
P36008	Elongation factor 1-gamma 2 OS=Saccharomyces cerevisiae (strain ATCC 204508 / S288c) GN=TEF4 PE=1 SV=1 - [EF1G2_YEAST]	479.99	38.59	1	13	14	177	184000000	1.228	57	8.1	412	46.5	7.87
P26637	Leucine--tRNA ligase, cytoplasmic OS=Saccharomyces cerevisiae (strain ATCC 204508 / S288c) GN=CDC60 PE=1 SV=1 - [SYLC_YEAST]	475.55	51.19	1	41	42	188	102000000	1.415	73	7.7	1090	124.1	5.85
Q12118	Small glutamine-rich tetratricopeptide repeat-containing protein 2 OS=Saccharomyces cerevisiae (strain ATCC 204508 / S288c) GN=SGT2 PE=1 SV=1 - [SGT2_YEAST]	475.52	77.46	1	19	19	156	101000000	1.046	61	9.8	346	37.2	4.79
P51401	60S ribosomal protein L9-B OS=Saccharomyces cerevisiae (strain ATCC 204508 / S288c) GN=RPL9B PE=1 SV=1 - [RL9B_YEAST]	474.99	62.83	1	1	10	199	317000000	1.064	5	5.3	191	21.6	9.66
P17709	Glucokinase-1 OS=Saccharomyces cerevisiae (strain ATCC 204508 / S288c) GN=GLK1 PE=1 SV=1 - [HXKG_YEAST]	472.29	52.6	1	17	19	150	126000000	0.542	53	9.4	500	55.3	6.19
O14455	60S ribosomal protein L36-B OS=Saccharomyces cerevisiae (strain ATCC 204508 / S288c) GN=RPL36B PE=1 SV=3 - [RL36B_YEAST]	469.21	54	1	2	8	210	436000000	1.207	20	8.1	100	11.1	11.59
P0CX37	40S ribosomal protein S6-A OS=Saccharomyces cerevisiae (strain ATCC 204508 / S288c) GN=RPS6A PE=1 SV=1 - [RS6A_YEAST]	468.01	46.61	1	12	12	175	581000000	1.2	50	10.1	236	27	10.45
P39522	Dihydroxy-acid dehydratase, mitochondrial OS=Saccharomyces cerevisiae (strain ATCC 204508 / S288c) GN=ILV3 PE=1 SV=2 - [ILV3_YEAST]	464.76	50.6	1	21	21	141	88300000	1.538	56	11.4	585	62.8	7.83
P41338	Acetyl-CoA acetyltransferase OS=Saccharomyces cerevisiae (strain ATCC 204508 / S288c) GN=ERG10 PE=1 SV=3 - [THIL_YEAST]	456.6	65.33	1	17	17	153	120000000	0.819	52	6.2	398	41.7	7.39
P39015	Suppressor protein STM1 OS=Saccharomyces cerevisiae (strain ATCC 204508 / S288c) GN=STM1 PE=1 SV=3 - [STM1_YEAST]	455.75	47.99	1	12	12	153	385000000	1.121	45	5.5	273	30	9.66
P38707	Asparagine--tRNA ligase, cytoplasmic OS=Saccharomyces cerevisiae (strain ATCC 204508 / S288c) GN=DED81 PE=1 SV=1 - [SYNC_YEAST]	453.92	54.15	1	24	24	164	158000000	1.418	64	9	554	62.2	5.85
P07284	Serine--tRNA ligase, cytoplasmic OS=Saccharomyces cerevisiae (strain ATCC 204508 / S288c) GN=SES1 PE=1 SV=2 - [SYSC_YEAST]	453.91	52.38	1	19	19	143	114000000	1.121	43	5.2	462	53.3	6.09
Q12230	Sphingolipid long chain base-responsive protein LSP1 OS=Saccharomyces cerevisiae (strain ATCC 204508 / S288c) GN=LSP1 PE=1 SV=1 - [LSP1_YEAST]	453.59	53.67	1	12	14	153	113000000	0.732	37	10.4	341	38	4.7
P38088	Glycine--tRNA ligase 1, mitochondrial OS=Saccharomyces cerevisiae (strain ATCC 204508 / S288c) GN=GRS1 PE=1 SV=3 - [SYG_YEAST]	450.42	61.16	1	37	37	189	99200000	1.265	71	8.7	690	78.1	6.52
P26786	40S ribosomal protein S7-A OS=Saccharomyces cerevisiae (strain ATCC 204508 / S288c) GN=RPS7A PE=1 SV=4 - [RS7A_YEAST]	450.23	61.58	2	5	10	202	548000000	1.222	35	4	190	21.6	9.83
P31116	Homoserine dehydrogenase OS=Saccharomyces cerevisiae (strain ATCC 204508 / S288c) GN=HOM6 PE=1 SV=1 - [DHOM_YEAST]	450.06	66.85	1	18	18	171	160000000	0.962	54	8.8	359	38.5	7.44
P08566	Pentafunctional AROM polypeptide OS=Saccharomyces cerevisiae (strain ATCC 204508 / S288c) GN=ARO1 PE=1 SV=1 - [ARO1_YEAST]	449.55	43.32	2	50	50	165	50600000	1.64	86	11.5	1588	174.6	6.28
P38891	Branched-chain-amino-acid aminotransferase, mitochondrial OS=Saccharomyces cerevisiae (strain ATCC 204508 / S288c) GN=BAT1 PE=1 SV=1 - [BCA1_YEAST]	449.38	51.4	1	13	15	144	207000000	1.646	48	9.2	393	43.6	8.91
P02407	40S ribosomal protein S17-A OS=Saccharomyces cerevisiae (strain ATCC 204508 / S288c) GN=RPS17A PE=1 SV=1 - [RS17A_YEAST]	443.94	53.68	2	7	7	173	650000000	1.219	50	6.9	136	15.8	10.51
P25443	40S ribosomal protein S2 OS=Saccharomyces cerevisiae (strain ATCC 204508 / S288c) GN=RPS2 PE=1 SV=3 - [RS2_YEAST]	437.43	65.75	1	11	11	225	270000000	1.242	66	5	254	27.4	10.43
P53090	Aromatic/aminoadipate aminotransferase 1 OS=Saccharomyces cerevisiae (strain ATCC 204508 / S288c) GN=ARO8 PE=1 SV=1 - [ARO8_YEAST]	432.89	50.4	1	18	18	137	231000000	2.079	42	10.8	500	56.1	6.01
P15180	Lysine--tRNA ligase, cytoplasmic OS=Saccharomyces cerevisiae (strain ATCC 204508 / S288c) GN=KRS1 PE=1 SV=2 - [SYKC_YEAST]	432.3	58.54	1	28	28	189	99300000	1.421	72	11.5	591	67.9	6.13
P0CX43	60S ribosomal protein L1-A OS=Saccharomyces cerevisiae (strain ATCC 204508 / S288c) GN=RPL1A PE=1 SV=1 - [RL1A_YEAST]	431.87	53	1	11	11	186	516000000	1.274	55	7.7	217	24.5	9.72
P53912	Uncharacterized protein YNL134C OS=Saccharomyces cerevisiae (strain ATCC 204508 / S288c) GN=YNL134C PE=1 SV=1 - [YNN4_YEAST]	427.6	62.5	1	14	15	157	166000000	1.026	49	9	376	41.1	6.21
P05756	40S ribosomal protein S13 OS=Saccharomyces cerevisiae (strain ATCC 204508 / S288c) GN=RPS13 PE=1 SV=3 - [RS13_YEAST]	426.77	57.62	1	8	8	183	460000000	1.213	36	7.4	151	17	10.43
A6ZN26	Eukaryotic translation initiation factor 3 subunit C OS=Saccharomyces cerevisiae (strain YJM789) GN=NIP1 PE=3 SV=1 - [EIF3C_YEAS7]	425.9	45.07	1	25	25	125	29200000	1.092	44	9.3	812	93.2	5
Q12460	Nucleolar protein 56 OS=Saccharomyces cerevisiae (strain ATCC 204508 / S288c) GN=NOP56 PE=1 SV=1 - [NOP56_YEAST]	425.24	62.5	1	23	24	147	74900000	1.274	50	9.5	504	56.8	8.9
P05749	60S ribosomal protein L22-A OS=Saccharomyces cerevisiae (strain ATCC 204508 / S288c) GN=RPL22A PE=1 SV=3 - [RL22A_YEAST]	417.51	61.16	1	3	4	170	266000000	1.263	17	4.8	121	13.7	6.14
P11986	Inositol-3-phosphate synthase OS=Saccharomyces cerevisiae (strain ATCC 204508 / S288c) GN=INO1 PE=1 SV=3 - [INO1_YEAST]	417.17	32.08	1	14	14	133	202000000	19.811	37	26.2	533	59.6	5.92
Q05016	NADP-dependent 3-hydroxy acid dehydrogenase OS=Saccharomyces cerevisiae (strain ATCC 204508 / S288c) GN=YMR226C PE=1 SV=1 - [YM71_YEAST]	415.18	79.78	1	14	14	139	72100000	1.13	43	6.7	267	29.1	6.81
P47143	Adenosine kinase OS=Saccharomyces cerevisiae (strain ATCC 204508 / S288c) GN=ADO1 PE=1 SV=1 - [ADK_YEAST]	413.95	58.53	1	12	12	129	139000000	1.361	45	7.8	340	36.3	5.16
P26785	60S ribosomal protein L16-B OS=Saccharomyces cerevisiae (strain ATCC 204508 / S288c) GN=RPL16B PE=1 SV=3 - [RL16B_YEAST]	412.97	37.88	1	4	10	186	569000000	1.297	30	22.4	198	22.2	10.55
P32327	Pyruvate carboxylase 2 OS=Saccharomyces cerevisiae (strain ATCC 204508 / S288c) GN=PYC2 PE=1 SV=2 - [PYC2_YEAST]	412.91	41.02	1	10	34	153	69300000	1.792	20	8.6	1180	130.1	6.51
P11076	ADP-ribosylation factor 1 OS=Saccharomyces cerevisiae (strain ATCC 204508 / S288c) GN=ARF1 PE=1 SV=3 - [ARF1_YEAST]	412.44	63.54	1	2	10	147	111000000	1.069	4	6.5	181	20.5	7.34
P0C2I8	Transposon Ty1-LR4 Gag polyprotein OS=Saccharomyces cerevisiae (strain ATCC 204508 / S288c) GN=TY1A-LR4 PE=2 SV=1 - [YL14A_YEAST]	410.63	43.64	7	1	12	144	460000000	0.46	1		440	49	7.9
P38219	Obg-like ATPase 1 OS=Saccharomyces cerevisiae (strain ATCC 204508 / S288c) GN=OLA1 PE=1 SV=1 - [OLA1_YEAST]	402.9	60.91	1	20	20	154	134000000	1.045	56	7.4	394	44.1	7.43
P0CX82	60S ribosomal protein L19-A OS=Saccharomyces cerevisiae (strain ATCC 204508 / S288c) GN=RPL19A PE=1 SV=1 - [RL19A_YEAST]	401.24	33.86	1	7	7	138	594000000	1.216	38	7.2	189	21.7	11.36
P05318	60S acidic ribosomal protein P1-alpha OS=Saccharomyces cerevisiae (strain ATCC 204508 / S288c) GN=RPP1A PE=1 SV=4 - [RLA1_YEAST]	400.18	100	1	5	6	132	218000000	1.165	24	12.9	106	10.9	3.88
P05748	60S ribosomal protein L15-A OS=Saccharomyces cerevisiae (strain ATCC 204508 / S288c) GN=RPL15A PE=1 SV=3 - [RL15A_YEAST]	399.39	36.76	1	2	8	151	411000000	1.285	18	4.1	204	24.4	11.39
P40054	D-3-phosphoglycerate dehydrogenase 1 OS=Saccharomyces cerevisiae (strain ATCC 204508 / S288c) GN=SER3 PE=1 SV=1 - [SERA_YEAST]	398.35	50.75	1	9	18	151	80100000	0.943	20	5.4	469	51.2	5.57
P52910	Acetyl-coenzyme A synthetase 2 OS=Saccharomyces cerevisiae (strain ATCC 204508 / S288c) GN=ACS2 PE=1 SV=1 - [ACS2_YEAST]	388.3	47	1	25	25	171	183000000	1.118	71	8.2	683	75.4	6.68
Q02326	60S ribosomal protein L6-A OS=Saccharomyces cerevisiae (strain ATCC 204508 / S288c) GN=RPL6A PE=1 SV=2 - [RL6A_YEAST]	386.62	57.39	1	4	10	187	528000000	1.205	19	6.2	176	19.9	10.1
P14742	Glutamine--fructose-6-phosphate aminotransferase [isomerizing] OS=Saccharomyces cerevisiae (strain ATCC 204508 / S288c) GN=GFA1 PE=1 SV=4 - [GFA1_YEAST]	386.59	48.12	2	27	27	140	66100000	0.837	51	10.8	717	80	6.43
P05755	40S ribosomal protein S9-B OS=Saccharomyces cerevisiae (strain ATCC 204508 / S288c) GN=RPS9B PE=1 SV=4 - [RS9B_YEAST]	382.06	48.72	1	2	14	222	341000000	1.333	1		195	22.3	10.1
P37291	Serine hydroxymethyltransferase, cytosolic OS=Saccharomyces cerevisiae (strain ATCC 204508 / S288c) GN=SHM2 PE=1 SV=2 - [GLYC_YEAST]	379.31	59.49	1	24	25	169	113000000	1.08	62	7.8	469	52.2	7.43
P19146	ADP-ribosylation factor 2 OS=Saccharomyces cerevisiae (strain ATCC 204508 / S288c) GN=ARF2 PE=1 SV=3 - [ARF2_YEAST]	377.43	63.54	1	2	10	140	111000000	0.865	3	8.8	181	20.6	7.34
P38249	Eukaryotic translation initiation factor 3 subunit A OS=Saccharomyces cerevisiae (strain ATCC 204508 / S288c) GN=RPG1 PE=1 SV=1 - [EIF3A_YEAST]	375.7	46.78	1	38	38	155	47000000	1.086	72	10.9	964	110.3	6.3
P07342	Acetolactate synthase catalytic subunit, mitochondrial OS=Saccharomyces cerevisiae (strain ATCC 204508 / S288c) GN=ILV2 PE=1 SV=1 - [ILVB_YEAST]	375.35	45.41	1	21	21	131	90700000	1.643	56	9.9	687	74.9	8.51
P05374	Phosphatidylethanolamine N-methyltransferase OS=Saccharomyces cerevisiae (strain ATCC 204508 / S288c) GN=CHO2 PE=1 SV=1 - [CHO2_YEAST]	372.23	27.39	3	19	20	123	34300000	1.237	32	8.7	869	101.1	8.35
P47079	T-complex protein 1 subunit theta OS=Saccharomyces cerevisiae (strain ATCC 204508 / S288c) GN=CCT8 PE=1 SV=1 - [TCPQ_YEAST]	370.62	63.56	1	26	26	125	69700000	1.075	53	8.9	568	61.6	5.72
P07267	Saccharopepsin OS=Saccharomyces cerevisiae (strain ATCC 204508 / S288c) GN=PEP4 PE=1 SV=1 - [CARP_YEAST]	365.5	49.63	1	12	12	104	138000000	0.532	37	10.5	405	44.5	4.84
P07245	C-1-tetrahydrofolate synthase, cytoplasmic OS=Saccharomyces cerevisiae (strain ATCC 204508 / S288c) GN=ADE3 PE=1 SV=1 - [C1TC_YEAST]	363.52	46.3	1	29	32	135	87500000	1.038	55	8.2	946	102.1	6.84
Q12680	Glutamate synthase [NADH] OS=Saccharomyces cerevisiae (strain ATCC 204508 / S288c) GN=GLT1 PE=1 SV=2 - [GLT1_YEAST]	363.19	34.03	1	50	51	129	40100000	2.019	62	10.4	2145	238	6.58
P53978	Elongation factor 3B OS=Saccharomyces cerevisiae (strain ATCC 204508 / S288c) GN=HEF3 PE=1 SV=2 - [EF3B_YEAST]	362.42	13.22	2	1	12	142	544000000	1.053	3	10.1	1044	115.8	6.23
P0C0W1	40S ribosomal protein S22-A OS=Saccharomyces cerevisiae (strain ATCC 204508 / S288c) GN=RPS22A PE=1 SV=2 - [RS22A_YEAST]	361.8	58.46	2	7	7	133	311000000	1.287	36	11.7	130	14.6	9.94
P39692	Sulfite reductase [NADPH] flavoprotein component OS=Saccharomyces cerevisiae (strain ATCC 204508 / S288c) GN=MET10 PE=1 SV=2 - [MET10_YEAST]	360.12	46.18	1	32	32	122	34100000	0.799	50	7	1035	114.8	5.27
P06208	2-isopropylmalate synthase OS=Saccharomyces cerevisiae (strain ATCC 204508 / S288c) GN=LEU4 PE=1 SV=1 - [LEU1_YEAST]	356.83	60.42	1	17	28	170	93500000	1.65	35	16	619	68.4	6.01
P0CX51	40S ribosomal protein S16-A OS=Saccharomyces cerevisiae (strain ATCC 204508 / S288c) GN=RPS16A PE=1 SV=1 - [RS16A_YEAST]	356.59	55.94	1	8	8	142	368000000	1.237	38	7.6	143	15.8	10.26
Q03690	Clustered mitochondria protein 1 OS=Saccharomyces cerevisiae (strain ATCC 204508 / S288c) GN=CLU1 PE=1 SV=1 - [CLU_YEAST]	355.31	37.59	1	36	36	121	34900000	1.38	58	9.6	1277	145.1	6.39
P32449	Phospho-2-dehydro-3-deoxyheptonate aldolase, tyrosine-inhibited OS=Saccharomyces cerevisiae (strain ATCC 204508 / S288c) GN=ARO4 PE=1 SV=2 - [AROG_YEAST]	355.01	48.38	1	12	13	130	243000000	1.543	53	9.1	370	39.7	6.95
P04801	Threonine--tRNA ligase, cytoplasmic OS=Saccharomyces cerevisiae (strain ATCC 204508 / S288c) GN=THS1 PE=1 SV=2 - [SYTC_YEAST]	351.14	47.68	1	31	31	162	64400000	1.148	61	10.3	734	84.5	7.03
P0CX24	60S ribosomal protein L20-B OS=Saccharomyces cerevisiae (strain ATCC 204508 / S288c) GN=RPL20B PE=1 SV=1 - [RL20B_YEAST]	350.75	53.49	1	11	11	187	406000000	1.141	50	6.6	172	20.4	10.3
P14120	60S ribosomal protein L30 OS=Saccharomyces cerevisiae (strain ATCC 204508 / S288c) GN=RPL30 PE=1 SV=3 - [RL30_YEAST]	350.54	67.62	1	6	6	143	317000000	1.122	26	7.3	105	11.4	9.8
P23641	Mitochondrial phosphate carrier protein OS=Saccharomyces cerevisiae (strain ATCC 204508 / S288c) GN=MIR1 PE=1 SV=1 - [MPCP_YEAST]	349.94	77.49	1	15	15	113	189000000	2.713	44	15.4	311	32.8	9.31
P0CX49	60S ribosomal protein L18-A OS=Saccharomyces cerevisiae (strain ATCC 204508 / S288c) GN=RPL18A PE=1 SV=1 - [RL18A_YEAST]	348.7	50	1	11	11	181	419000000	1.269	52	6.8	186	20.6	11.71
P07256	Cytochrome b-c1 complex subunit 1, mitochondrial OS=Saccharomyces cerevisiae (strain ATCC 204508 / S288c) GN=COR1 PE=1 SV=1 - [QCR1_YEAST]	348.22	64.55	1	21	21	120	324000000	2.453	56	13.5	457	50.2	7.3
P39976	D-lactate dehydrogenase [cytochrome] 3 OS=Saccharomyces cerevisiae (strain ATCC 204508 / S288c) GN=DLD3 PE=1 SV=1 - [DLD3_YEAST]	346.84	56.45	1	18	20	124	36000000	1.288	51	10.3	496	55.2	6.89
P40510	D-3-phosphoglycerate dehydrogenase 2 OS=Saccharomyces cerevisiae (strain ATCC 204508 / S288c) GN=SER33 PE=1 SV=1 - [SER33_YEAST]	345.37	45.2	1	8	17	138	63700000	0.71	17	7	469	51.2	6.42
Q01855	40S ribosomal protein S15 OS=Saccharomyces cerevisiae (strain ATCC 204508 / S288c) GN=RPS15 PE=1 SV=1 - [RS15_YEAST]	345.33	40.14	1	3	3	95	120000000	1.172	34	9.3	142	16	10.7
P08524	Farnesyl pyrophosphate synthase OS=Saccharomyces cerevisiae (strain ATCC 204508 / S288c) GN=ERG20 PE=1 SV=2 - [FPPS_YEAST]	344.43	53.13	1	15	15	117	203000000	1.272	43	8.3	352	40.5	5.47
P54113	Bifunctional purine biosynthesis protein ADE16 OS=Saccharomyces cerevisiae (strain ATCC 204508 / S288c) GN=ADE16 PE=1 SV=1 - [PUR91_YEAST]	342	47.72	1	17	20	102	26000000	1.069	40	12	591	65.2	6.55
P39076	T-complex protein 1 subunit beta OS=Saccharomyces cerevisiae (strain ATCC 204508 / S288c) GN=CCT2 PE=1 SV=1 - [TCPB_YEAST]	339.93	60.34	1	23	23	106	31200000	1.061	42	12.8	527	57.2	6.11
P05745	60S ribosomal protein L36-A OS=Saccharomyces cerevisiae (strain ATCC 204508 / S288c) GN=RPL36A PE=1 SV=3 - [RL36A_YEAST]	339.81	54	1	2	8	154	436000000	1.377	11	11.7	100	11.1	11.59
P05739	60S ribosomal protein L6-B OS=Saccharomyces cerevisiae (strain ATCC 204508 / S288c) GN=RPL6B PE=1 SV=4 - [RL6B_YEAST]	338.49	51.7	1	3	9	169	227000000	1.124	13	8.3	176	20	10.08
Q00055	Glycerol-3-phosphate dehydrogenase [NAD(+)] 1 OS=Saccharomyces cerevisiae (strain ATCC 204508 / S288c) GN=GPD1 PE=1 SV=4 - [GPD1_YEAST]	336.95	42.46	1	11	12	118	145000000	0.698	36	7.9	391	42.8	5.47
P53622	Coatomer subunit alpha OS=Saccharomyces cerevisiae (strain ATCC 204508 / S288c) GN=COP1 PE=1 SV=2 - [COPA_YEAST]	335.65	34.64	1	29	29	108	23200000	1.09	40	6.4	1201	135.5	5.99
P31373	Cystathionine gamma-lyase OS=Saccharomyces cerevisiae (strain ATCC 204508 / S288c) GN=CYS3 PE=1 SV=2 - [CYS3_YEAST]	334.17	56.6	1	13	13	118	155000000	0.858	37	6.9	394	42.5	6.54
Q05506	Arginine--tRNA ligase, cytoplasmic OS=Saccharomyces cerevisiae (strain ATCC 204508 / S288c) GN=YDR341C PE=1 SV=1 - [SYRC_YEAST]	332.64	59.64	1	30	31	130	56400000	1.328	53	8.9	607	69.5	6.79
P40215	External NADH-ubiquinone oxidoreductase 1, mitochondrial OS=Saccharomyces cerevisiae (strain ATCC 204508 / S288c) GN=NDE1 PE=1 SV=1 - [NDH1_YEAST]	331.55	47.68	1	22	22	132	94700000	2.265	52	11.5	560	62.7	9.28
A6ZPE5	Nucleolar protein 58 OS=Saccharomyces cerevisiae (strain YJM789) GN=NOP58 PE=3 SV=1 - [NOP58_YEAS7]	330.01	48.34	2	17	20	119	116000000	1.345	41	5.7	511	56.9	8.94
P07264	3-isopropylmalate dehydratase OS=Saccharomyces cerevisiae (strain ATCC 204508 / S288c) GN=LEU1 PE=1 SV=3 - [LEUC_YEAST]	327.93	50.83	1	30	30	124	158000000	1.285	57	10.6	779	85.7	5.9
P0C2H6	60S ribosomal protein L27-A OS=Saccharomyces cerevisiae (strain ATCC 204508 / S288c) GN=RPL27A PE=1 SV=1 - [RL27A_YEAST]	326.57	54.41	2	8	8	162	579000000	1.231	58	7.2	136	15.5	10.36
P35691	Translationally-controlled tumor protein homolog OS=Saccharomyces cerevisiae (strain ATCC 204508 / S288c) GN=TMA19 PE=1 SV=1 - [TCTP_YEAST]	325.32	36.53	1	7	7	114	480000000	1.284	30	11.1	167	18.7	4.56
P38972	Phosphoribosylformylglycinamidine synthase OS=Saccharomyces cerevisiae (strain ATCC 204508 / S288c) GN=ADE6 PE=1 SV=2 - [PUR4_YEAST]	324.52	39.62	2	38	38	116	29300000	1.282	59	10.3	1358	148.8	5.27
Q07551	NADPH-dependent alpha-keto amide reductase OS=Saccharomyces cerevisiae (strain ATCC 204508 / S288c) GN=YDL124W PE=1 SV=1 - [KAR_YEAST]	323.98	72.76	1	17	17	111	108000000	0.697	47	5.2	312	35.5	6.19
P11154	Pyruvate carboxylase 1 OS=Saccharomyces cerevisiae (strain ATCC 204508 / S288c) GN=PYC1 PE=1 SV=2 - [PYC1_YEAST]	323.77	35.31	1	6	30	128	67700000	0.584	8	10.7	1178	130	6.23
P04456	60S ribosomal protein L25 OS=Saccharomyces cerevisiae (strain ATCC 204508 / S288c) GN=RPL25 PE=1 SV=4 - [RL25_YEAST]	323	37.32	1	5	5	125	575000000	1.231	33	7.9	142	15.7	10.11
P25087	Sterol 24-C-methyltransferase OS=Saccharomyces cerevisiae (strain ATCC 204508 / S288c) GN=ERG6 PE=1 SV=4 - [ERG6_YEAST]	322.39	42.82	1	13	13	103	115000000	1.215	42	5.6	383	43.4	5.77
P21954	Isocitrate dehydrogenase [NADP], mitochondrial OS=Saccharomyces cerevisiae (strain ATCC 204508 / S288c) GN=IDP1 PE=1 SV=1 - [IDHP_YEAST]	319.09	56.78	2	18	19	124	95100000	2.956	46	10.4	428	48.2	8.76
O13516	40S ribosomal protein S9-A OS=Saccharomyces cerevisiae (strain ATCC 204508 / S288c) GN=RPS9A PE=1 SV=3 - [RS9A_YEAST]	318.95	48.73	1	1	13	201	341000000				197	22.4	9.98
P0CX46	60S ribosomal protein L2-B OS=Saccharomyces cerevisiae (strain ATCC 204508 / S288c) GN=RPL2B PE=1 SV=1 - [RL2B_YEAST]	318.82	55.51	1	11	11	140	420000000	1.173	52	7.5	254	27.4	11.11
P38701	40S ribosomal protein S20 OS=Saccharomyces cerevisiae (strain ATCC 204508 / S288c) GN=RPS20 PE=1 SV=3 - [RS20_YEAST]	317.73	52.07	1	8	8	123	627000000	1.225	39	8.4	121	13.9	9.52
Q01217	Protein ARG5,6, mitochondrial OS=Saccharomyces cerevisiae (strain ATCC 204508 / S288c) GN=ARG5,6 PE=1 SV=1 - [ARG56_YEAST]	316.1	48.78	1	30	30	109	40900000	5.84	49	26.5	863	94.8	8.27
Q03558	NADPH dehydrogenase 2 OS=Saccharomyces cerevisiae (strain ATCC 204508 / S288c) GN=OYE2 PE=1 SV=3 - [OYE2_YEAST]	314.29	65.5	1	17	17	116	65900000	0.581	54	8.6	400	45	6.57
P15624	Phenylalanine--tRNA ligase beta subunit OS=Saccharomyces cerevisiae (strain ATCC 204508 / S288c) GN=FRS1 PE=1 SV=3 - [SYFB_YEAST]	314.21	51.09	1	23	23	123	64000000	1.1	51	11.4	595	67.3	5.78
P07257	Cytochrome b-c1 complex subunit 2, mitochondrial OS=Saccharomyces cerevisiae (strain ATCC 204508 / S288c) GN=QCR2 PE=1 SV=1 - [QCR2_YEAST]	312.89	71.47	1	21	21	113	96800000	2.65	38	12.1	368	40.5	7.96
P50095	Inosine-5-monophosphate dehydrogenase 3 OS=Saccharomyces cerevisiae (strain ATCC 204508 / S288c) GN=IMD3 PE=1 SV=1 - [IMDH3_YEAST]	312.57	51.05	3	5	17	106	87600000	0.851	8	8.5	523	56.5	7.4
Q12122	Homocitrate synthase, mitochondrial OS=Saccharomyces cerevisiae (strain ATCC 204508 / S288c) GN=LYS21 PE=1 SV=1 - [HOSM_YEAST]	310.31	64.55	1	4	21	105	96200000	1.946	7	9.7	440	48.6	6.3
P39079	T-complex protein 1 subunit zeta OS=Saccharomyces cerevisiae (strain ATCC 204508 / S288c) GN=CCT6 PE=1 SV=1 - [TCPZ_YEAST]	307.25	54.4	1	21	21	100	20300000	1.063	46	11.9	546	59.9	5.86
P32288	Glutamine synthetase OS=Saccharomyces cerevisiae (strain ATCC 204508 / S288c) GN=GLN1 PE=1 SV=4 - [GLNA_YEAST]	306.95	34.32	1	10	10	101	151000000	1.382	31	7	370	41.7	6.34
P48164	40S ribosomal protein S7-B OS=Saccharomyces cerevisiae (strain ATCC 204508 / S288c) GN=RPS7B PE=1 SV=1 - [RS7B_YEAST]	306.94	61.58	2	6	11	150	423000000	1.094	26	4.8	190	21.6	9.92
P38754	60S ribosomal protein L14-B OS=Saccharomyces cerevisiae (strain ATCC 204508 / S288c) GN=RPL14B PE=1 SV=1 - [RL14B_YEAST]	306.12	60.14	1	9	9	123	305000000	1.195	35	4.9	138	15.1	10.93
P33892	Translational activator GCN1 OS=Saccharomyces cerevisiae (strain ATCC 204508 / S288c) GN=GCN1 PE=1 SV=1 - [GCN1_YEAST]	305.82	25.49	1	48	48	106	21100000	1.388	50	12.8	2672	296.5	5.27
P40531	Protein GVP36 OS=Saccharomyces cerevisiae (strain ATCC 204508 / S288c) GN=GVP36 PE=1 SV=1 - [GVP36_YEAST]	303.38	76.38	1	17	17	111	75900000	0.861	47	8.7	326	36.6	4.97
Q04432	Glutathione-independent glyoxalase HSP31 OS=Saccharomyces cerevisiae (strain ATCC 204508 / S288c) GN=HSP31 PE=1 SV=1 - [HSP31_YEAST]	302.79	83.12	1	12	12	104	86800000	2.348	35	12.8	237	25.7	5.5
P15646	rRNA 2-O-methyltransferase fibrillarin OS=Saccharomyces cerevisiae (strain ATCC 204508 / S288c) GN=NOP1 PE=1 SV=1 - [FBRL_YEAST]	302.07	44.65	1	13	13	109	57500000	1.282	46	8.9	327	34.4	10.24
P37303	Low specificity L-threonine aldolase OS=Saccharomyces cerevisiae (strain ATCC 204508 / S288c) GN=GLY1 PE=1 SV=2 - [GLY1_YEAST]	302.01	54.78	1	14	14	94	110000000	1.341	39	13.8	387	42.8	6.29
P09938	Ribonucleoside-diphosphate reductase small chain 1 OS=Saccharomyces cerevisiae (strain ATCC 204508 / S288c) GN=RNR2 PE=1 SV=2 - [RIR2_YEAST]	300.29	49.62	1	16	16	103	125000000	0.991	36	7.7	399	46.1	5.25
P11412	Glucose-6-phosphate 1-dehydrogenase OS=Saccharomyces cerevisiae (strain ATCC 204508 / S288c) GN=ZWF1 PE=1 SV=4 - [G6PD_YEAST]	298.07	58.61	2	26	26	134	79000000	0.533	50	9.2	505	57.5	6.3
P10622	60S acidic ribosomal protein P1-beta OS=Saccharomyces cerevisiae (strain ATCC 204508 / S288c) GN=RPP1B PE=1 SV=3 - [RLA3_YEAST]	297.6	64.15	1	2	3	78	396000000	1.248	17	4.2	106	10.7	4.01
A6ZRW3	Mitochondrial import receptor subunit TOM70 OS=Saccharomyces cerevisiae (strain YJM789) GN=TOM70 PE=3 SV=1 - [TOM70_YEAS7]	297.42	40.68	1	22	22	103	26300000	1.016	39	7.6	617	70.1	5.35
P22146	1,3-beta-glucanosyltransferase GAS1 OS=Saccharomyces cerevisiae (strain ATCC 204508 / S288c) GN=GAS1 PE=1 SV=2 - [GAS1_YEAST]	296.49	16.82	1	7	7	82	162000000	0.828	22	3.4	559	59.5	4.67
P47120	Deoxyhypusine hydroxylase OS=Saccharomyces cerevisiae (strain ATCC 204508 / S288c) GN=LIA1 PE=1 SV=1 - [DOHH_YEAST]	296.3	68.31	1	16	16	84	43700000	0.985	25	7.4	325	36.1	4.87
P40106	Glycerol-1-phosphate phosphohydrolase 2 OS=Saccharomyces cerevisiae (strain ATCC 204508 / S288c) GN=GPP2 PE=1 SV=1 - [GPP2_YEAST]	296.27	41.6	1	5	10	109	356000000	0.51	7	9.8	250	27.8	6.16
P0CX31	40S ribosomal protein S24-A OS=Saccharomyces cerevisiae (strain ATCC 204508 / S288c) GN=RPS24A PE=1 SV=1 - [RS24A_YEAST]	294.74	51.11	1	8	8	131	337000000	1.188	38	5.4	135	15.3	10.51
P40212	60S ribosomal protein L13-B OS=Saccharomyces cerevisiae (strain ATCC 204508 / S288c) GN=RPL13B PE=1 SV=1 - [RL13B_YEAST]	291.06	44.72	2	8	8	126	631000000	1.223	39	5.9	199	22.5	11.08
P31412	V-type proton ATPase subunit C OS=Saccharomyces cerevisiae (strain ATCC 204508 / S288c) GN=VMA5 PE=1 SV=4 - [VATC_YEAST]	289.44	52.55	1	15	15	94	38400000	1.443	37	9.2	392	44.2	6.67
P40024	ABC transporter ATP-binding protein ARB1 OS=Saccharomyces cerevisiae (strain ATCC 204508 / S288c) GN=ARB1 PE=1 SV=1 - [ARB1_YEAST]	288.45	34.75	1	18	18	93	43700000	1.11	32	9.7	610	68.3	6.51
P0C0W9	60S ribosomal protein L11-A OS=Saccharomyces cerevisiae (strain ATCC 204508 / S288c) GN=RPL11A PE=1 SV=2 - [RL11A_YEAST]	287.81	46.55	2	8	8	112	772000000	1.22	23	6.7	174	19.7	9.92
P32527	Zuotin OS=Saccharomyces cerevisiae (strain ATCC 204508 / S288c) GN=ZUO1 PE=1 SV=1 - [ZUO1_YEAST]	287.74	46.42	1	16	16	98	114000000	1.052	30	7.1	433	49	8.25
Q3E754	40S ribosomal protein S21-B OS=Saccharomyces cerevisiae (strain ATCC 204508 / S288c) GN=RPS21B PE=1 SV=1 - [RS21B_YEAST]	286.47	63.22	1	1	5	115	353000000	1.167	6	7.8	87	9.8	6.06
P15303	Protein transport protein SEC23 OS=Saccharomyces cerevisiae (strain ATCC 204508 / S288c) GN=SEC23 PE=1 SV=1 - [SEC23_YEAST]	284.81	43.1	1	22	22	98	44300000	1.037	37	6.9	768	85.3	5.66
P15891	Actin-binding protein OS=Saccharomyces cerevisiae (strain ATCC 204508 / S288c) GN=ABP1 PE=1 SV=4 - [ABP1_YEAST]	283.03	46.28	1	21	21	99	121000000	0.779	35	10.4	592	65.5	4.68
P15625	Phenylalanine--tRNA ligase alpha subunit OS=Saccharomyces cerevisiae (strain ATCC 204508 / S288c) GN=FRS2 PE=1 SV=3 - [SYFA_YEAST]	281.25	56.86	1	23	23	104	61100000	1.108	50	5	503	57.5	5.78
P06103	Eukaryotic translation initiation factor 3 subunit B OS=Saccharomyces cerevisiae (strain ATCC 204508 / S288c) GN=PRT1 PE=1 SV=1 - [EIF3B_YEAST]	277.88	42.99	2	25	25	103	35000000	1.062	46	8.2	763	88.1	6.01
P32599	Fimbrin OS=Saccharomyces cerevisiae (strain ATCC 204508 / S288c) GN=SAC6 PE=1 SV=1 - [FIMB_YEAST]	276.02	48.6	1	24	24	93	64800000	1.296	39	8.3	642	71.7	5.48
P42943	T-complex protein 1 subunit eta OS=Saccharomyces cerevisiae (strain ATCC 204508 / S288c) GN=CCT7 PE=1 SV=1 - [TCPH_YEAST]	275.51	42.91	1	19	19	93	23300000	1.139	29	9.1	550	59.7	5.55
A6ZYI0	Adenylate kinase OS=Saccharomyces cerevisiae (strain YJM789) GN=ADK1 PE=3 SV=1 - [KAD2_YEAS7]	273.68	64.41	2	13	13	112	186000000	1.248	34	7.5	222	24.2	6.7
P32074	Coatomer subunit gamma OS=Saccharomyces cerevisiae (strain ATCC 204508 / S288c) GN=SEC21 PE=1 SV=2 - [COPG_YEAST]	272.58	36.9	1	25	25	97	78500000	1.101	37	10.7	935	104.8	5.12
P12385	Eukaryotic peptide chain release factor subunit 1 OS=Saccharomyces cerevisiae (strain ATCC 204508 / S288c) GN=SUP45 PE=1 SV=2 - [ERF1_YEAST]	271.37	55.61	1	21	21	91	40000000	1.199	37	8.5	437	49	5.05
P36421	Tyrosine--tRNA ligase, cytoplasmic OS=Saccharomyces cerevisiae (strain ATCC 204508 / S288c) GN=TYS1 PE=1 SV=3 - [SYYC_YEAST]	270.58	44.92	1	14	14	95	48200000	1.48	39	10.5	394	44	8.44
A6ZXP4	ATP-dependent RNA helicase SUB2 OS=Saccharomyces cerevisiae (strain YJM789) GN=SUB2 PE=3 SV=1 - [SUB2_YEAS7]	270.56	58.3	1	20	20	110	70100000	0.932	45	9.5	446	50.2	5.52
P34167	Eukaryotic translation initiation factor 4B OS=Saccharomyces cerevisiae (strain ATCC 204508 / S288c) GN=TIF3 PE=1 SV=1 - [IF4B_YEAST]	270.49	73.62	1	23	23	127	63600000	1.019	51	5	436	48.5	5.29
P48570	Homocitrate synthase, cytosolic isozyme OS=Saccharomyces cerevisiae (strain ATCC 204508 / S288c) GN=LYS20 PE=1 SV=1 - [HOSC_YEAST]	270.33	59.11	1	2	19	92	83400000	1.139	2	12.8	428	47.1	7.27
P0C0V8	40S ribosomal protein S21-A OS=Saccharomyces cerevisiae (strain ATCC 204508 / S288c) GN=RPS21A PE=1 SV=1 - [RS21A_YEAST]	269.06	63.22	1	1	5	109	353000000	1.25	6	3	87	9.7	6.06
Q03048	Cofilin OS=Saccharomyces cerevisiae (strain ATCC 204508 / S288c) GN=COF1 PE=1 SV=1 - [COFI_YEAST]	266.7	38.46	1	4	4	69	274000000	0.948	12	2	143	15.9	5.2
P07283	Phosphomannomutase OS=Saccharomyces cerevisiae (strain ATCC 204508 / S288c) GN=SEC53 PE=1 SV=1 - [PMM_YEAST]	265.61	69.69	1	17	17	104	118000000	1.077	49	9.7	254	29	5.24
P38988	Mitochondrial GTP/GDP carrier protein 1 OS=Saccharomyces cerevisiae (strain ATCC 204508 / S288c) GN=GGC1 PE=1 SV=1 - [GGC1_YEAST]	264.81	66	1	18	18	97	68800000	2.371	46	11.5	300	33.2	10.02
P60712	SWISS-PROT:P60712 (Bos taurus) Actin, cytoplasmic 1	264.63	26.13	1	1	9	100	473000000				375	41.7	5.48
P22803	Thioredoxin-2 OS=Saccharomyces cerevisiae (strain ATCC 204508 / S288c) GN=TRX2 PE=1 SV=3 - [TRX2_YEAST]	263.95	66.35	1	4	6	93	297000000	0.722	17	7	104	11.2	4.93
A6ZT99	Nascent polypeptide-associated complex subunit alpha OS=Saccharomyces cerevisiae (strain YJM789) GN=EGD2 PE=3 SV=1 - [NACA_YEAS7]	263.79	45.4	1	5	5	91	165000000	1.127	29	5.5	174	18.7	4.94
P02406	60S ribosomal protein L28 OS=Saccharomyces cerevisiae (strain ATCC 204508 / S288c) GN=RPL28 PE=1 SV=3 - [RL28_YEAST]	263.28	36.24	1	7	7	132	407000000	1.223	34	5.4	149	16.7	10.62
P12612	T-complex protein 1 subunit alpha OS=Saccharomyces cerevisiae (strain ATCC 204508 / S288c) GN=TCP1 PE=1 SV=2 - [TCPA_YEAST]	262.06	57.42	1	21	21	84	22600000	1.16	38	12.5	559	60.4	6.49
P17505	Malate dehydrogenase, mitochondrial OS=Saccharomyces cerevisiae (strain ATCC 204508 / S288c) GN=MDH1 PE=1 SV=2 - [MDHM_YEAST]	258.95	75.15	1	16	16	89	87300000	2.375	36	14.5	334	35.6	8.47
P23542	Aspartate aminotransferase, cytoplasmic OS=Saccharomyces cerevisiae (strain ATCC 204508 / S288c) GN=AAT2 PE=1 SV=3 - [AATC_YEAST]	258.68	53.11	1	15	15	92	104000000	1.269	39	7.7	418	46	8.32
P0CX85	60S ribosomal protein L35-B OS=Saccharomyces cerevisiae (strain ATCC 204508 / S288c) GN=RPL35B PE=1 SV=1 - [RL35B_YEAST]	258.32	41.67	1	6	6	108	554000000	1.276	33	10.5	120	13.9	10.58
P39730	Eukaryotic translation initiation factor 5B OS=Saccharomyces cerevisiae (strain ATCC 204508 / S288c) GN=FUN12 PE=1 SV=2 - [IF2P_YEAST]	257.78	31.24	1	26	26	97	48700000	1.144	46	8.9	1002	112.2	5.76
P32563	V-type proton ATPase subunit a, vacuolar isoform OS=Saccharomyces cerevisiae (strain ATCC 204508 / S288c) GN=VPH1 PE=1 SV=3 - [VPH1_YEAST]	256.61	28.69	1	18	18	81	43200000	1.445	30	9.1	840	95.5	5.48
P00498	ATP phosphoribosyltransferase OS=Saccharomyces cerevisiae (strain ATCC 204508 / S288c) GN=HIS1 PE=1 SV=1 - [HIS1_YEAST]	256.4	68.69	1	15	15	98	66800000	2.04	37	10.7	297	32.2	6.15
P0CX48	40S ribosomal protein S11-B OS=Saccharomyces cerevisiae (strain ATCC 204508 / S288c) GN=RPS11B PE=1 SV=1 - [RS11B_YEAST]	255.91	60.26	1	11	11	161	392000000	1.243	55	7	156	17.7	10.78
P54780	60S ribosomal protein L15-B OS=Saccharomyces cerevisiae (strain ATCC 204508 / S288c) GN=RPL15B PE=1 SV=2 - [RL15B_YEAST]	254.2	31.86	1	1	7	91	284000000				204	24.4	11.39
P26784	60S ribosomal protein L16-A OS=Saccharomyces cerevisiae (strain ATCC 204508 / S288c) GN=RPL16A PE=1 SV=3 - [RL16A_YEAST]	253.8	41.71	1	4	10	135	334000000	1.188	20	12.2	199	22.2	10.48
P22203	V-type proton ATPase subunit E OS=Saccharomyces cerevisiae (strain ATCC 204508 / S288c) GN=VMA4 PE=1 SV=4 - [VATE_YEAST]	252.93	56.65	1	12	12	97	143000000	1.265	32	12.8	233	26.5	5.36
P53598	Succinyl-CoA ligase [ADP-forming] subunit alpha, mitochondrial OS=Saccharomyces cerevisiae (strain ATCC 204508 / S288c) GN=LSC1 PE=1 SV=1 - [SUCA_YEAST]	251.54	56.53	1	12	12	85	117000000	0.972	36	10.2	329	35	8.46
P40989	1,3-beta-glucan synthase component GSC2 OS=Saccharomyces cerevisiae (strain ATCC 204508 / S288c) GN=GSC2 PE=1 SV=2 - [FKS2_YEAST]	251.26	16.31	4	5	22	96	29300000	0.457	5	13.5	1895	216.9	7.02
P05744	60S ribosomal protein L33-A OS=Saccharomyces cerevisiae (strain ATCC 204508 / S288c) GN=RPL33A PE=1 SV=3 - [RL33A_YEAST]	248.46	50.47	1	1	7	114	173000000	1.263	6	4.4	107	12.1	11.08
P08536	Sulfate adenylyltransferase OS=Saccharomyces cerevisiae (strain ATCC 204508 / S288c) GN=MET3 PE=1 SV=2 - [MET3_YEAST]	245.7	39.33	1	13	13	87	68500000	0.592	33	8.5	511	57.7	5.82
Q12363	Transcriptional modulator WTM1 OS=Saccharomyces cerevisiae (strain ATCC 204508 / S288c) GN=WTM1 PE=1 SV=1 - [WTM1_YEAST]	244.66	70.02	1	18	18	85	104000000	0.543	35	10.5	437	48.4	5.36
P25293	Nucleosome assembly protein OS=Saccharomyces cerevisiae (strain ATCC 204508 / S288c) GN=NAP1 PE=1 SV=2 - [NAP1_YEAST]	244.53	55.16	1	13	13	72	35600000	0.945	26	5.7	417	47.9	4.34
P36139	Protein PET10 OS=Saccharomyces cerevisiae (strain ATCC 204508 / S288c) GN=PET10 PE=1 SV=3 - [PET10_YEAST]	244.24	45.23	1	12	12	84	79900000	1.08	31	6.4	283	31.2	8.16
P50094	Inosine-5-monophosphate dehydrogenase 4 OS=Saccharomyces cerevisiae (strain ATCC 204508 / S288c) GN=IMD4 PE=1 SV=1 - [IMDH4_YEAST]	244.19	39.12	1	6	13	82	57600000	1.715	7	6.2	524	56.4	8.16
A6ZWL1	Nascent polypeptide-associated complex subunit beta-1 OS=Saccharomyces cerevisiae (strain YJM789) GN=EGD1 PE=3 SV=1 - [NACB1_YEAS7]	243.72	54.78	1	5	5	67	156000000	1.141	22	6.2	157	17	6.55
P38625	GMP synthase [glutamine-hydrolyzing] OS=Saccharomyces cerevisiae (strain ATCC 204508 / S288c) GN=GUA1 PE=1 SV=4 - [GUAA_YEAST]	243.28	46.86	1	21	21	98	50400000	1.164	43	7.2	525	58.4	6.49
P38295	Medium-chain fatty acid ethyl ester synthase/esterase 2 OS=Saccharomyces cerevisiae (strain ATCC 204508 / S288c) GN=EHT1 PE=1 SV=1 - [MCFS2_YEAST]	242.48	56.1	1	18	18	92	61500000	1.267	30	4.3	451	51.2	7.8
P46672	tRNA-aminoacylation cofactor ARC1 OS=Saccharomyces cerevisiae (strain ATCC 204508 / S288c) GN=ARC1 PE=1 SV=2 - [ARC1_YEAST]	241.49	53.19	1	17	17	98	87500000	1.251	41	9	376	42.1	7.88
P33297	26S protease regulatory subunit 6A OS=Saccharomyces cerevisiae (strain ATCC 204508 / S288c) GN=RPT5 PE=1 SV=3 - [PRS6A_YEAST]	241.13	47.47	1	15	15	71	27000000	0.918	26	4.4	434	48.2	5.06
P27476	Nuclear localization sequence-binding protein OS=Saccharomyces cerevisiae (strain ATCC 204508 / S288c) GN=NSR1 PE=1 SV=1 - [NSR1_YEAST]	240.56	33.09	1	12	12	87	104000000	1.155	37	5.9	414	44.5	4.93
P38968	Protein transport protein SEC31 OS=Saccharomyces cerevisiae (strain ATCC 204508 / S288c) GN=SEC31 PE=1 SV=3 - [SEC31_YEAST]	240.52	29.14	1	25	25	81	28000000	1.1	39	13.2	1273	138.6	5.72
P39077	T-complex protein 1 subunit gamma OS=Saccharomyces cerevisiae (strain ATCC 204508 / S288c) GN=CCT3 PE=1 SV=2 - [TCPG_YEAST]	240.39	59.18	1	26	26	92	30300000	1.046	42	8.3	534	58.8	6.11
P21576	Vacuolar protein sorting-associated protein 1 OS=Saccharomyces cerevisiae (strain ATCC 204508 / S288c) GN=VPS1 PE=1 SV=2 - [VPS1_YEAST]	239.88	44.18	1	25	25	86	47600000	0.971	32	8.1	704	78.7	7.91
Q12672	60S ribosomal protein L21-B OS=Saccharomyces cerevisiae (strain ATCC 204508 / S288c) GN=RPL21B PE=1 SV=1 - [RL21B_YEAST]	239.01	45.63	1	7	7	111	384000000	1.153	26	2.8	160	18.3	10.39
A6ZMK5	Eukaryotic translation initiation factor 3 subunit I OS=Saccharomyces cerevisiae (strain YJM789) GN=TIF34 PE=3 SV=1 - [EIF3I_YEAS7]	238.88	59.65	1	13	13	73	95800000	1.082	30	12.9	347	38.7	5.67
P06787	Calmodulin OS=Saccharomyces cerevisiae (strain ATCC 204508 / S288c) GN=CMD1 PE=1 SV=1 - [CALM_YEAST]	238.84	60.54	1	7	7	76	97900000	0.955	23	6	147	16.1	4.3
P39935	Eukaryotic initiation factor 4F subunit p150 OS=Saccharomyces cerevisiae (strain ATCC 204508 / S288c) GN=TIF4631 PE=1 SV=2 - [IF4F1_YEAST]	237.51	34.45	1	19	23	85	50700000	1.064	23	6.4	952	107	6.04
P39986	Manganese-transporting ATPase 1 OS=Saccharomyces cerevisiae (strain ATCC 204508 / S288c) GN=SPF1 PE=1 SV=1 - [ATC6_YEAST]	236.42	38.6	1	34	34	88	20500000	1.107	44	11.5	1215	135.2	6.6
Q04214	Transposon Ty1-MR1 Gag-Pol polyprotein OS=Saccharomyces cerevisiae (strain ATCC 204508 / S288c) GN=TY1B-MR1 PE=1 SV=2 - [YM13B_YEAST]	235.19	20.4	2	6	25	82	195000000	1.8	10	12.8	1755	198.8	8.29
P10080	Single-stranded nucleic acid-binding protein OS=Saccharomyces cerevisiae (strain ATCC 204508 / S288c) GN=SBP1 PE=1 SV=2 - [SSBP1_YEAST]	233.04	35.71	1	7	7	80	95600000	1.094	25	10.9	294	33	5.66
P0C0X0	40S ribosomal protein S28-B OS=Saccharomyces cerevisiae (strain ATCC 204508 / S288c) GN=RPS28B PE=1 SV=1 - [RS28B_YEAST]	231.35	41.79	2	3	3	76	407000000	1.169	16	8	67	7.6	10.78
Q05022	rRNA biogenesis protein RRP5 OS=Saccharomyces cerevisiae (strain ATCC 204508 / S288c) GN=RRP5 PE=1 SV=1 - [RRP5_YEAST]	230.92	29.03	1	37	37	78	32700000	1.048	41	12.1	1729	193	6.19
P02557	Tubulin beta chain OS=Saccharomyces cerevisiae (strain ATCC 204508 / S288c) GN=TUB2 PE=1 SV=2 - [TBB_YEAST]	230.42	43.54	1	13	13	77	33800000	1.014	31	7.3	457	50.9	4.75
Q00764	Alpha,alpha-trehalose-phosphate synthase [UDP-forming] 56 kDa subunit OS=Saccharomyces cerevisiae (strain ATCC 204508 / S288c) GN=TPS1 PE=1 SV=2 - [TPS1_YEAST]	229.48	38.79	1	13	13	74	45200000	0.774	25	8.6	495	56.1	6.09
P32473	Pyruvate dehydrogenase E1 component subunit beta, mitochondrial OS=Saccharomyces cerevisiae (strain ATCC 204508 / S288c) GN=PDB1 PE=1 SV=2 - [ODPB_YEAST]	227.11	37.43	1	10	10	69	46400000	1.23	29	11.1	366	40	5.3
P35719	Uncharacterized protein MRP8 OS=Saccharomyces cerevisiae (strain ATCC 204508 / S288c) GN=MRP8 PE=1 SV=1 - [MRP8_YEAST]	226.74	68.04	1	13	13	79	58300000	0.727	24	11.3	219	25.1	4.79
P20081	FK506-binding protein 1 OS=Saccharomyces cerevisiae (strain ATCC 204508 / S288c) GN=FPR1 PE=1 SV=2 - [FKBP_YEAST]	226.48	88.6	1	8	8	106	147000000	0.878	26	6.1	114	12.2	6.04
P32366	V-type proton ATPase subunit d OS=Saccharomyces cerevisiae (strain ATCC 204508 / S288c) GN=VMA6 PE=1 SV=2 - [VA0D_YEAST]	226.13	53.62	1	11	11	65	40300000	1.101	24	5.8	345	39.8	4.6
P02293	Histone H2B.1 OS=Saccharomyces cerevisiae (strain ATCC 204508 / S288c) GN=HTB1 PE=1 SV=2 - [H2B1_YEAST]	222.9	25.19	2	3	3	87	186000000	0.535	23	7.6	131	14.2	10.1
P00899	Anthranilate synthase component 1 OS=Saccharomyces cerevisiae (strain ATCC 204508 / S288c) GN=TRP2 PE=1 SV=4 - [TRPE_YEAST]	222.85	47.34	1	19	20	91	50700000	1.484	38	7.1	507	56.7	5.86
P0CX30	40S ribosomal protein S23-B OS=Saccharomyces cerevisiae (strain ATCC 204508 / S288c) GN=RPS23B PE=1 SV=1 - [RS23B_YEAST]	221.36	41.38	1	6	6	105	207000000	1.222	28	10.1	145	16	10.73
P49723	Ribonucleoside-diphosphate reductase small chain 2 OS=Saccharomyces cerevisiae (strain ATCC 204508 / S288c) GN=RNR4 PE=1 SV=1 - [RIR4_YEAST]	220.66	57.68	1	19	19	88	73400000	0.966	39	7.3	345	40	5.21
P09624	Dihydrolipoyl dehydrogenase, mitochondrial OS=Saccharomyces cerevisiae (strain ATCC 204508 / S288c) GN=LPD1 PE=1 SV=1 - [DLDH_YEAST]	220.64	51.1	1	20	21	93	53800000	1.552	36	9.7	499	54	8.03
P05743	60S ribosomal protein L26-A OS=Saccharomyces cerevisiae (strain ATCC 204508 / S288c) GN=RPL26A PE=1 SV=3 - [RL26A_YEAST]	220.61	50.39	1	1	8	123	351000000	1.072	4	6.2	127	14.2	10.58
P0C2H8	60S ribosomal protein L31-A OS=Saccharomyces cerevisiae (strain ATCC 204508 / S288c) GN=RPL31A PE=1 SV=1 - [RL31A_YEAST]	219.74	54.87	1	1	6	108	414000000	1.367	7	9.4	113	12.9	9.99
P53221	60S ribosomal protein L26-B OS=Saccharomyces cerevisiae (strain ATCC 204508 / S288c) GN=RPL26B PE=1 SV=2 - [RL26B_YEAST]	219.56	50.39	1	1	8	122	351000000	1.215	5	6.3	127	14.2	10.46
P38061	60S ribosomal protein L32 OS=Saccharomyces cerevisiae (strain ATCC 204508 / S288c) GN=RPL32 PE=1 SV=1 - [RL32_YEAST]	217.01	33.08	1	5	5	130	266000000	1.235	45	5.2	130	14.8	11.17
P02992	Elongation factor Tu, mitochondrial OS=Saccharomyces cerevisiae (strain ATCC 204508 / S288c) GN=TUF1 PE=1 SV=1 - [EFTU_YEAST]	216.89	39.82	1	13	13	74	41800000	1.699	34	12.3	437	47.9	6.65
P54839	Hydroxymethylglutaryl-CoA synthase OS=Saccharomyces cerevisiae (strain ATCC 204508 / S288c) GN=ERG13 PE=1 SV=1 - [HMCS_YEAST]	216.21	38.49	1	15	15	84	239000000	1.104	28	9.2	491	55	8.16
Q12335	Protoplast secreted protein 2 OS=Saccharomyces cerevisiae (strain ATCC 204508 / S288c) GN=PST2 PE=1 SV=1 - [PST2_YEAST]	216.12	62.63	1	6	7	73	51400000	0.944	26	9	198	21	5.73
P25491	Mitochondrial protein import protein MAS5 OS=Saccharomyces cerevisiae (strain ATCC 204508 / S288c) GN=YDJ1 PE=1 SV=1 - [MAS5_YEAST]	215.65	35.21	1	10	10	80	74700000	0.942	31	7.4	409	44.6	6.3
P32861	UTP--glucose-1-phosphate uridylyltransferase OS=Saccharomyces cerevisiae (strain ATCC 204508 / S288c) GN=UGP1 PE=1 SV=1 - [UGPA1_YEAST]	215.33	49.3	1	18	18	76	49300000	0.769	33	6.8	499	56	7.44
P28777	Chorismate synthase OS=Saccharomyces cerevisiae (strain ATCC 204508 / S288c) GN=ARO2 PE=1 SV=1 - [AROC_YEAST]	214.85	49.2	1	12	12	76	62200000	1.391	29	10.4	376	40.8	7.8
P00958	Methionine--tRNA ligase, cytoplasmic OS=Saccharomyces cerevisiae (strain ATCC 204508 / S288c) GN=MES1 PE=1 SV=4 - [SYMC_YEAST]	214.51	41.68	1	25	25	76	34400000	1.154	35	9.3	751	85.6	6.61
P38764	26S proteasome regulatory subunit RPN1 OS=Saccharomyces cerevisiae (strain ATCC 204508 / S288c) GN=RPN1 PE=1 SV=3 - [RPN1_YEAST]	213.51	44.51	1	28	28	84	32800000	0.969	42	8.4	993	109.4	4.63
P30624	Long-chain-fatty-acid--CoA ligase 1 OS=Saccharomyces cerevisiae (strain ATCC 204508 / S288c) GN=FAA1 PE=1 SV=1 - [LCF1_YEAST]	213.38	30.43	1	17	17	71	36700000	0.942	29	5.4	700	77.8	7.62
P38431	Eukaryotic translation initiation factor 5 OS=Saccharomyces cerevisiae (strain ATCC 204508 / S288c) GN=TIF5 PE=1 SV=1 - [IF5_YEAST]	213.09	56.79	1	18	18	80	60900000	1.094	33	10.4	405	45.2	5.06
P25294	Protein SIS1 OS=Saccharomyces cerevisiae (strain ATCC 204508 / S288c) GN=SIS1 PE=1 SV=1 - [SIS1_YEAST]	213.09	42.33	1	11	11	71	67300000	0.954	29	8.2	352	37.6	9.03
A6ZL22	Cell wall protein ECM33 OS=Saccharomyces cerevisiae (strain YJM789) GN=ECM33 PE=3 SV=2 - [ECM33_YEAS7]	212.57	10.96	4	4	4	76	157000000	0.673	17	10.5	429	43.7	4.91
P41807	V-type proton ATPase subunit H OS=Saccharomyces cerevisiae (strain ATCC 204508 / S288c) GN=VMA13 PE=1 SV=1 - [VATH_YEAST]	211.68	48.95	1	18	18	82	56100000	1.16	41	8.5	478	54.4	6.35
P54885	Gamma-glutamyl phosphate reductase OS=Saccharomyces cerevisiae (strain ATCC 204508 / S288c) GN=PRO2 PE=1 SV=1 - [PROA_YEAST]	211.43	50	1	17	17	76	66200000	1.282	26	12.5	456	49.7	5.59
P31688	Trehalose-phosphatase OS=Saccharomyces cerevisiae (strain ATCC 204508 / S288c) GN=TPS2 PE=1 SV=3 - [TPS2_YEAST]	211.22	36.27	1	23	23	78	28200000	0.83	32	8.2	896	102.9	8.15
P32481	Eukaryotic translation initiation factor 2 subunit gamma OS=Saccharomyces cerevisiae (strain ATCC 204508 / S288c) GN=GCD11 PE=1 SV=1 - [IF2G_YEAST]	210.45	34.91	1	14	14	85	66100000	1.075	31	5.1	527	57.8	6.8
P38115	D-arabinose dehydrogenase [NAD(P)+] heavy chain OS=Saccharomyces cerevisiae (strain ATCC 204508 / S288c) GN=ARA1 PE=1 SV=1 - [ARA1_YEAST]	208.81	52.33	1	13	13	77	40500000	0.965	30	10.2	344	38.9	5.96
P20606	Small COPII coat GTPase SAR1 OS=Saccharomyces cerevisiae (strain ATCC 204508 / S288c) GN=SAR1 PE=1 SV=1 - [SAR1_YEAST]	208.04	66.84	1	10	10	82	92600000	1.089	26	7.1	190	21.4	5.38
P0C2H9	60S ribosomal protein L31-B OS=Saccharomyces cerevisiae (strain ATCC 204508 / S288c) GN=RPL31B PE=1 SV=1 - [RL31B_YEAST]	206.06	54.87	1	1	6	102	414000000	0.959	2	11	113	13	9.99
P40327	26S protease regulatory subunit 4 homolog OS=Saccharomyces cerevisiae (strain ATCC 204508 / S288c) GN=RPT2 PE=1 SV=3 - [PRS4_YEAST]	205.67	45.08	3	16	16	68	19100000	1.027	27	7.2	437	48.8	6.04
P27614	Carboxypeptidase S OS=Saccharomyces cerevisiae (strain ATCC 204508 / S288c) GN=CPS1 PE=1 SV=2 - [CBPS_YEAST]	204.8	27.95	1	13	13	65	30000000	1.23	26	23.3	576	64.6	5.53
P00445	Superoxide dismutase [Cu-Zn] OS=Saccharomyces cerevisiae (strain ATCC 204508 / S288c) GN=SOD1 PE=1 SV=2 - [SODC_YEAST]	203.31	59.74	1	7	7	83	317000000	1.083	26	4.5	154	15.8	6
P41056	60S ribosomal protein L33-B OS=Saccharomyces cerevisiae (strain ATCC 204508 / S288c) GN=RPL33B PE=1 SV=2 - [RL33B_YEAST]	201.7	50.47	1	1	7	102	183000000	1.139	6	1.9	107	12.2	11.08
P18544	Acetylornithine aminotransferase, mitochondrial OS=Saccharomyces cerevisiae (strain ATCC 204508 / S288c) GN=ARG8 PE=1 SV=1 - [ARGD_YEAST]	201.68	53.9	1	15	15	71	30700000	4.074	38	11.5	423	46.7	7.55
P41810	Coatomer subunit beta OS=Saccharomyces cerevisiae (strain ATCC 204508 / S288c) GN=SEC26 PE=1 SV=2 - [COPB_YEAST]	200.91	32.17	1	25	25	73	30800000	0.966	31	7.6	973	109	5.64
P09733	Tubulin alpha-1 chain OS=Saccharomyces cerevisiae (strain ATCC 204508 / S288c) GN=TUB1 PE=1 SV=2 - [TBA1_YEAST]	200.53	41.61	1	8	13	63	42200000	0.935	16	13.9	447	49.8	5.07
Q08972	[NU+] prion formation protein 1 OS=Saccharomyces cerevisiae (strain ATCC 204508 / S288c) GN=NEW1 PE=1 SV=1 - [NEW1_YEAST]	200.36	28.85	1	26	26	76	20600000	1.101	36	9.7	1196	134.2	5.86
P13298	Orotate phosphoribosyltransferase 1 OS=Saccharomyces cerevisiae (strain ATCC 204508 / S288c) GN=URA5 PE=1 SV=2 - [PYRE_YEAST]	200.27	68.14	1	9	11	62	52900000	1.313	20	7.6	226	24.6	6.05
Q01560	Nucleolar protein 3 OS=Saccharomyces cerevisiae (strain ATCC 204508 / S288c) GN=NPL3 PE=1 SV=1 - [NOP3_YEAST]	200.24	28.26	1	9	9	60	51100000	0.862	16	5.9	414	45.4	5.54
Q12166	2-isopropylmalate synthase 2, mitochondrial OS=Saccharomyces cerevisiae (strain ATCC 204508 / S288c) GN=LEU9 PE=1 SV=1 - [LEU9_YEAST]	200.18	27.65	1	3	14	102	80600000	1.996	3	5.7	604	67.2	6.77
P16550	Protein APA1 OS=Saccharomyces cerevisiae (strain ATCC 204508 / S288c) GN=APA1 PE=1 SV=4 - [APA1_YEAST]	198.88	67.6	1	15	15	73	92700000	0.901	36	11.2	321	36.5	5.02
P28241	Isocitrate dehydrogenase [NAD] subunit 2, mitochondrial OS=Saccharomyces cerevisiae (strain ATCC 204508 / S288c) GN=IDH2 PE=1 SV=1 - [IDH2_YEAST]	198.64	51.22	1	12	12	71	94700000	1.083	26	10.4	369	39.7	8.69
P12695	Dihydrolipoyllysine-residue acetyltransferase component of pyruvate dehydrogenase complex, mitochondrial OS=Saccharomyces cerevisiae (strain ATCC 204508 / S288c) GN=LAT1 PE=1 SV=1 - [ODP2_YEAST]	198.59	30.91	1	14	14	85	46200000	1.383	26	7.6	482	51.8	7.8
P04449	60S ribosomal protein L24-A OS=Saccharomyces cerevisiae (strain ATCC 204508 / S288c) GN=RPL24A PE=1 SV=1 - [RL24A_YEAST]	198.54	34.19	1	1	7	98	303000000	1.304	6	6.4	155	17.6	11.28
P39003	High-affinity hexose transporter HXT6 OS=Saccharomyces cerevisiae (strain ATCC 204508 / S288c) GN=HXT6 PE=1 SV=2 - [HXT6_YEAST]	197.62	18.42	2	7	8	57	49000000	0.306	16	7.2	570	62.7	7.75
P07244	Bifunctional purine biosynthetic protein ADE5,7 OS=Saccharomyces cerevisiae (strain ATCC 204508 / S288c) GN=ADE5,7 PE=1 SV=1 - [PUR2_YEAST]	195.92	37.91	1	20	20	68	46300000	0.843	29	12	802	86	5.27
P32565	26S proteasome regulatory subunit RPN2 OS=Saccharomyces cerevisiae (strain ATCC 204508 / S288c) GN=RPN2 PE=1 SV=4 - [RPN2_YEAST]	195.02	25.82	1	24	25	86	24500000	1.041	30	6.3	945	104.2	6.18
P10964	DNA-directed RNA polymerase I subunit RPA190 OS=Saccharomyces cerevisiae (strain ATCC 204508 / S288c) GN=RPA190 PE=1 SV=2 - [RPA1_YEAST]	194.87	25.78	1	28	29	71	18500000	1.138	36	7.6	1664	186.3	7.08
P32598	Serine/threonine-protein phosphatase PP1-2 OS=Saccharomyces cerevisiae (strain ATCC 204508 / S288c) GN=GLC7 PE=1 SV=1 - [PP12_YEAST]	194.58	43.91	1	9	10	62	27700000	1.024	18	5.4	312	35.9	5.49
P53111	NADPH-dependent aldehyde reductase ARI1 OS=Saccharomyces cerevisiae (strain ATCC 204508 / S288c) GN=ARI1 PE=1 SV=1 - [ARI1_YEAST]	192.38	51.87	1	12	13	71	23200000	0.712	27	5.5	347	38.1	5.88
P23776	Glucan 1,3-beta-glucosidase I/II OS=Saccharomyces cerevisiae (strain ATCC 204508 / S288c) GN=EXG1 PE=1 SV=1 - [EXG1_YEAST]	192.26	35.71	1	11	11	57	68900000	0.436	21	12.9	448	51.3	4.75
P36060	NADH-cytochrome b5 reductase 2 OS=Saccharomyces cerevisiae (strain ATCC 204508 / S288c) GN=MCR1 PE=1 SV=1 - [MCR1_YEAST]	192.1	52.32	1	11	11	76	41400000	1.182	34	5.1	302	34.1	8.65
P07703	DNA-directed RNA polymerases I and III subunit RPAC1 OS=Saccharomyces cerevisiae (strain ATCC 204508 / S288c) GN=RPC40 PE=1 SV=1 - [RPAC1_YEAST]	191.7	45.37	1	11	11	55	16000000	1.029	24	16.7	335	37.7	5.52
P40303	Proteasome subunit alpha type-4 OS=Saccharomyces cerevisiae (strain ATCC 204508 / S288c) GN=PRE6 PE=1 SV=1 - [PSA4_YEAST]	191.57	65.35	1	10	10	60	35300000	0.908	23	7.2	254	28.4	7.36
P32454	Aminopeptidase 2, mitochondrial OS=Saccharomyces cerevisiae (strain ATCC 204508 / S288c) GN=APE2 PE=1 SV=4 - [APE2_YEAST]	190.37	38.24	1	25	27	74	25700000	0.917	33	12	952	107.7	8.03
P31383	Protein phosphatase PP2A regulatory subunit A OS=Saccharomyces cerevisiae (strain ATCC 204508 / S288c) GN=TPD3 PE=1 SV=3 - [2AAA_YEAST]	188.6	31.5	1	12	12	58	16700000	0.797	22	10.4	635	70.9	4.72
P38934	Nuclear segregation protein BFR1 OS=Saccharomyces cerevisiae (strain ATCC 204508 / S288c) GN=BFR1 PE=1 SV=1 - [BFR1_YEAST]	187	39.36	1	17	17	67	69900000	1.121	24	9.7	470	54.6	9.19
P23644	Mitochondrial import receptor subunit TOM40 OS=Saccharomyces cerevisiae (strain ATCC 204508 / S288c) GN=TOM40 PE=1 SV=1 - [TOM40_YEAST]	186.97	57.36	1	11	11	57	63100000	1.005	16	3.9	387	42	5.54
P00761 SWISS-PROT:P00761	Trypsin - Sus scrofa (Pig). - [TRYP_PIG]	186.45	25.11	1	4	4	83	643000000	0.54	1		231	24.4	7.18
P24000	60S ribosomal protein L24-B OS=Saccharomyces cerevisiae (strain ATCC 204508 / S288c) GN=RPL24B PE=1 SV=1 - [RL24B_YEAST]	185.01	34.19	1	1	7	93	336000000	1.151	3	0.9	155	17.5	11.37
P16451	Pyruvate dehydrogenase complex protein X component, mitochondrial OS=Saccharomyces cerevisiae (strain ATCC 204508 / S288c) GN=PDX1 PE=1 SV=1 - [ODPX_YEAST]	184.95	37.8	1	8	8	52	15900000	1	18	10.3	410	45.3	5.73
P17555	Adenylyl cyclase-associated protein OS=Saccharomyces cerevisiae (strain ATCC 204508 / S288c) GN=SRV2 PE=1 SV=1 - [CAP_YEAST]	184.69	34.6	1	14	14	65	48900000	0.949	25	9.1	526	57.5	5.64
P40482	Protein transport protein SEC24 OS=Saccharomyces cerevisiae (strain ATCC 204508 / S288c) GN=SEC24 PE=1 SV=1 - [SEC24_YEAST]	184.63	32.51	1	21	21	64	18500000	0.978	29	8	926	103.6	6.23
P29547	Elongation factor 1-gamma 1 OS=Saccharomyces cerevisiae (strain ATCC 204508 / S288c) GN=CAM1 PE=1 SV=2 - [EF1G1_YEAST]	184.47	35.9	1	10	11	61	96100000	1.04	16	5.7	415	47.1	8.38
P14843	Phospho-2-dehydro-3-deoxyheptonate aldolase, phenylalanine-inhibited OS=Saccharomyces cerevisiae (strain ATCC 204508 / S288c) GN=ARO3 PE=1 SV=1 - [AROF_YEAST]	182.4	51.35	1	13	14	78	92600000	1.676	40	8.8	370	41	7.39
P15424	ATP-dependent RNA helicase MSS116, mitochondrial OS=Saccharomyces cerevisiae (strain ATCC 204508 / S288c) GN=MSS116 PE=1 SV=1 - [MS116_YEAST]	181.84	33.13	1	18	18	69	11400000	0.939	25	11.5	664	76.2	8.98
Q12447	Polyamine N-acetyltransferase 1 OS=Saccharomyces cerevisiae (strain ATCC 204508 / S288c) GN=PAA1 PE=1 SV=1 - [PAA1_YEAST]	180.71	44.5	1	7	7	64	76300000	0.808	25	6.4	191	21.9	5.82
P40047	Aldehyde dehydrogenase 5, mitochondrial OS=Saccharomyces cerevisiae (strain ATCC 204508 / S288c) GN=ALD5 PE=1 SV=4 - [ALDH5_YEAST]	180.02	42.31	1	15	16	64	41400000	1.546	25	10.6	520	56.7	8.15
P25605	Acetolactate synthase small subunit, mitochondrial OS=Saccharomyces cerevisiae (strain ATCC 204508 / S288c) GN=ILV6 PE=1 SV=2 - [ILV6_YEAST]	179.16	45.63	1	11	11	68	85200000	2.006	27	8.7	309	34	6.52
P43609	Chromatin structure-remodeling complex protein RSC8 OS=Saccharomyces cerevisiae (strain ATCC 204508 / S288c) GN=RSC8 PE=1 SV=1 - [RSC8_YEAST]	177.53	28.73	1	11	11	78	11700000	0.933	14	13.3	557	63.1	5.38
P00890	Citrate synthase, mitochondrial OS=Saccharomyces cerevisiae (strain ATCC 204508 / S288c) GN=CIT1 PE=1 SV=2 - [CISY1_YEAST]	177.34	35.7	1	15	15	71	54300000	1.991	35	8.2	479	53.3	8.29
Q03640	Tricalbin-3 OS=Saccharomyces cerevisiae (strain ATCC 204508 / S288c) GN=TCB3 PE=1 SV=1 - [TCB3_YEAST]	176.31	20.65	1	20	20	53	17800000	0.819	25	8.2	1545	171	7.14
P22147	5-3 exoribonuclease 1 OS=Saccharomyces cerevisiae (strain ATCC 204508 / S288c) GN=XRN1 PE=1 SV=1 - [XRN1_YEAST]	175.26	18.32	1	21	21	58	10300000	1.27	25	12.4	1528	175.3	7.47
P01123	GTP-binding protein YPT1 OS=Saccharomyces cerevisiae (strain ATCC 204508 / S288c) GN=YPT1 PE=1 SV=2 - [YPT1_YEAST]	174.36	56.8	1	9	10	64	50500000	1.051	30	6.6	206	23.2	5.33
P32368	Phosphoinositide phosphatase SAC1 OS=Saccharomyces cerevisiae (strain ATCC 204508 / S288c) GN=SAC1 PE=1 SV=1 - [SAC1_YEAST]	173.03	33.87	1	16	16	53	16900000	1.126	22	6.8	623	71.1	7.71
P39078	T-complex protein 1 subunit delta OS=Saccharomyces cerevisiae (strain ATCC 204508 / S288c) GN=CCT4 PE=1 SV=2 - [TCPD_YEAST]	172.4	41.1	1	16	16	61	26800000	1.059	25	13.3	528	57.6	7.93
P33298	26S protease regulatory subunit 6B homolog OS=Saccharomyces cerevisiae (strain ATCC 204508 / S288c) GN=RPT3 PE=1 SV=2 - [PRS6B_YEAST]	172.39	34.81	1	9	10	58	12200000	0.957	15	5.3	428	47.9	5.53
P32558	FACT complex subunit SPT16 OS=Saccharomyces cerevisiae (strain ATCC 204508 / S288c) GN=SPT16 PE=1 SV=1 - [SPT16_YEAST]	171.31	26.57	1	20	21	63	21100000	0.987	28	7.7	1035	118.6	5.1
P32377	Diphosphomevalonate decarboxylase OS=Saccharomyces cerevisiae (strain ATCC 204508 / S288c) GN=MVD1 PE=1 SV=2 - [MVD1_YEAST]	171.19	39.65	1	10	10	54	65600000	1.017	20	3.6	396	44.1	5.76
P17536	Tropomyosin-1 OS=Saccharomyces cerevisiae (strain ATCC 204508 / S288c) GN=TPM1 PE=1 SV=1 - [TPM1_YEAST]	169.94	55.78	1	12	12	53	153000000	1.062	13	2.7	199	23.5	4.61
P13188	Glutamine--tRNA ligase OS=Saccharomyces cerevisiae (strain ATCC 204508 / S288c) GN=GLN4 PE=1 SV=2 - [SYQ_YEAST]	169.5	41.16	1	31	31	91	27200000	0.892	47	9.7	809	93.1	8.41
P07263	Histidine--tRNA ligase, mitochondrial OS=Saccharomyces cerevisiae (strain ATCC 204508 / S288c) GN=HTS1 PE=1 SV=2 - [SYH_YEAST]	169.15	43.22	2	18	18	59	38200000	1.245	33	8.1	546	59.9	7.71
P47117	Actin-related protein 3 OS=Saccharomyces cerevisiae (strain ATCC 204508 / S288c) GN=ARP3 PE=1 SV=1 - [ARP3_YEAST]	169.02	51.45	1	14	14	57	49900000	0.899	24	13.8	449	49.5	5.8
P40185	Protein MMF1, mitochondrial OS=Saccharomyces cerevisiae (strain ATCC 204508 / S288c) GN=MMF1 PE=1 SV=1 - [MMF1_YEAST]	168.6	58.62	1	6	6	62	41100000	1.22	26	9.7	145	15.9	9.28
P14020	Dolichol-phosphate mannosyltransferase OS=Saccharomyces cerevisiae (strain ATCC 204508 / S288c) GN=DPM1 PE=1 SV=3 - [DPM1_YEAST]	168.22	43.45	1	11	11	83	55900000	0.922	33	6.5	267	30.3	7.88
P53184	Nicotinamidase OS=Saccharomyces cerevisiae (strain ATCC 204508 / S288c) GN=PNC1 PE=1 SV=1 - [PNC1_YEAST]	167.68	45.83	1	7	7	48	36400000	0.687	18	13.5	216	25	6.27
P20459	Eukaryotic translation initiation factor 2 subunit alpha OS=Saccharomyces cerevisiae (strain ATCC 204508 / S288c) GN=SUI2 PE=1 SV=1 - [IF2A_YEAST]	167.62	46.05	1	12	12	58	97200000	1.081	17	7.4	304	34.7	5.02
A6ZZY0	MICOS complex subunit MIC60 OS=Saccharomyces cerevisiae (strain YJM789) GN=MIC60 PE=3 SV=1 - [MIC60_YEAS7]	166.59	30.06	3	12	12	47	15700000	1.293	15	9.7	539	60.9	6.6
P32590	Heat shock protein homolog SSE2 OS=Saccharomyces cerevisiae (strain ATCC 204508 / S288c) GN=SSE2 PE=1 SV=3 - [HSP79_YEAST]	166	30.16	1	11	16	64	84000000	0.41	11	18	693	77.6	5.63
P00927	Threonine dehydratase, mitochondrial OS=Saccharomyces cerevisiae (strain ATCC 204508 / S288c) GN=ILV1 PE=1 SV=2 - [THDH_YEAST]	165.71	51.56	1	21	21	66	38500000	1.775	35	10.8	576	63.8	8.53
P10614	Lanosterol 14-alpha demethylase OS=Saccharomyces cerevisiae (strain ATCC 204508 / S288c) GN=ERG11 PE=1 SV=1 - [CP51_YEAST]	165.24	32.45	1	11	11	55	44200000	1.492	26	9.2	530	60.7	8.66
P35844	Oxysterol-binding protein homolog 4 OS=Saccharomyces cerevisiae (strain ATCC 204508 / S288c) GN=KES1 PE=1 SV=1 - [KES1_YEAST]	165.02	46.54	1	18	18	74	55100000	0.975	35	8.1	434	49.5	6.02
P32419	Malate dehydrogenase, peroxisomal OS=Saccharomyces cerevisiae (strain ATCC 204508 / S288c) GN=MDH3 PE=1 SV=3 - [MDHP_YEAST]	164.7	42.86	1	9	9	44	17400000	0.719	16	7.9	343	37.2	9.2
Q6XQ67	Alcohol dehydrogenase 5 OS=Saccharomyces pastorianus GN=ADH5 PE=3 SV=1 - [ADH5_SACPS]	164.14	22.22	1	6	7	74	717000000	1.853	16	10.7	351	37.6	6.38
B3LLV5	Arginine biosynthesis bifunctional protein ArgJ, mitochondrial OS=Saccharomyces cerevisiae (strain RM11-1a) GN=ARG7 PE=3 SV=1 - [ARGJ_YEAS1]	163.91	46.94	1	18	18	67	30400000	2.269	38	14.2	441	47.8	7.14
Q99258	3,4-dihydroxy-2-butanone 4-phosphate synthase OS=Saccharomyces cerevisiae (strain ATCC 204508 / S288c) GN=RIB3 PE=1 SV=1 - [RIB3_YEAST]	163.25	58.65	1	9	9	53	28100000	1.404	19	10.1	208	22.6	5.78
P33416	Heat shock protein 78, mitochondrial OS=Saccharomyces cerevisiae (strain ATCC 204508 / S288c) GN=HSP78 PE=1 SV=2 - [HSP78_YEAST]	163.23	31.32	1	20	21	64	34700000	0.932	20	5.6	811	91.3	8.05
P39958	Rab GDP-dissociation inhibitor OS=Saccharomyces cerevisiae (strain ATCC 204508 / S288c) GN=GDI1 PE=1 SV=1 - [GDI1_YEAST]	161.75	43.68	1	14	14	59	29900000	1.004	29	4.9	451	51.2	5.99
P41811	Coatomer subunit beta OS=Saccharomyces cerevisiae (strain ATCC 204508 / S288c) GN=SEC27 PE=1 SV=1 - [COPB2_YEAST]	160.64	30.26	1	20	20	61	37400000	1.095	33	9.2	889	99.4	4.74
P53163	54S ribosomal protein L12, mitochondrial OS=Saccharomyces cerevisiae (strain ATCC 204508 / S288c) GN=MNP1 PE=1 SV=1 - [MNP1_YEAST]	158.6	37.63	1	6	6	51	26400000	0.928	15	5.2	194	20.6	9.19
P06738	Glycogen phosphorylase OS=Saccharomyces cerevisiae (strain ATCC 204508 / S288c) GN=GPH1 PE=1 SV=4 - [PHSG_YEAST]	158.48	25.94	2	16	17	53	18000000	1.087	26	9.4	902	103.2	5.62
P41911	Glycerol-3-phosphate dehydrogenase [NAD(+)] 2, mitochondrial OS=Saccharomyces cerevisiae (strain ATCC 204508 / S288c) GN=GPD2 PE=1 SV=2 - [GPD2_YEAST]	157.95	49.32	1	13	14	64	37000000	0.636	18	12.5	440	49.4	7.09
P38910	10 kDa heat shock protein, mitochondrial OS=Saccharomyces cerevisiae (strain ATCC 204508 / S288c) GN=HSP10 PE=1 SV=1 - [CH10_YEAST]	157.6	67.92	1	6	6	62	133000000	0.908	20	10.4	106	11.4	9
P40010	Nuclear GTP-binding protein NUG1 OS=Saccharomyces cerevisiae (strain ATCC 204508 / S288c) GN=NUG1 PE=1 SV=1 - [NUG1_YEAST]	157.51	40.77	2	16	16	49	14600000	0.902	18	7.8	520	57.7	8.88
P32466	Low-affinity glucose transporter HXT3 OS=Saccharomyces cerevisiae (strain ATCC 204508 / S288c) GN=HXT3 PE=1 SV=1 - [HXT3_YEAST]	156.6	25.4	2	8	9	49	36000000	1.171	14	15.6	567	62.5	7.08
P38264	Inorganic phosphate transport protein PHO88 OS=Saccharomyces cerevisiae (strain ATCC 204508 / S288c) GN=PHO88 PE=1 SV=1 - [PHO88_YEAST]	156.27	26.06	1	4	4	54	72900000	1.194	22	9.2	188	21.1	9.19
Q04947	Reticulon-like protein 1 OS=Saccharomyces cerevisiae (strain ATCC 204508 / S288c) GN=RTN1 PE=1 SV=1 - [RTN1_YEAST]	156.19	40	1	9	9	60	219000000	1.014	25	5.6	295	32.9	8.98
P05453	Eukaryotic peptide chain release factor GTP-binding subunit OS=Saccharomyces cerevisiae (strain ATCC 204508 / S288c) GN=SUP35 PE=1 SV=1 - [ERF3_YEAST]	156.03	33.72	1	17	17	59	50700000	1.151	26	9.4	685	76.5	7.01
P22943	12 kDa heat shock protein OS=Saccharomyces cerevisiae (strain ATCC 204508 / S288c) GN=HSP12 PE=1 SV=1 - [HSP12_YEAST]	155.8	41.28	1	4	4	48	738000000	0.117	17	16.3	109	11.7	5.38
P39938	40S ribosomal protein S26-A OS=Saccharomyces cerevisiae (strain ATCC 204508 / S288c) GN=RPS26A PE=1 SV=1 - [RS26A_YEAST]	155.56	20.17	2	2	2	52	524000000	1.174	14	2.1	119	13.5	10.76
A6ZRX0	ATP-dependent RNA helicase DBP2 OS=Saccharomyces cerevisiae (strain YJM789) GN=DBP2 PE=3 SV=1 - [DBP2_YEAS7]	155.15	39.01	2	15	16	57	36900000	1.152	23	7.5	546	60.9	8.66
Q06142	Importin subunit beta-1 OS=Saccharomyces cerevisiae (strain ATCC 204508 / S288c) GN=KAP95 PE=1 SV=1 - [IMB1_YEAST]	154.97	34.61	1	17	17	50	22900000	0.777	25	11.7	861	94.7	4.64
P29509	Thioredoxin reductase 1 OS=Saccharomyces cerevisiae (strain ATCC 204508 / S288c) GN=TRR1 PE=1 SV=3 - [TRXB1_YEAST]	153.86	59.25	1	13	13	66	68600000	1.01	27	8.5	319	34.2	5.94
P39968	Vacuolar protein 8 OS=Saccharomyces cerevisiae (strain ATCC 204508 / S288c) GN=VAC8 PE=1 SV=3 - [VAC8_YEAST]	153.85	31.83	1	13	13	50	12700000	0.929	19	5.9	578	63.2	5.14
P25567	RNA-binding protein SRO9 OS=Saccharomyces cerevisiae (strain ATCC 204508 / S288c) GN=SRO9 PE=1 SV=2 - [SRO9_YEAST]	153.63	41.47	1	11	11	45	25300000	1.266	20	10.2	434	48	8.9
Q04067	Eukaryotic translation initiation factor 3 subunit G OS=Saccharomyces cerevisiae (strain ATCC 204508 / S288c) GN=TIF35 PE=1 SV=1 - [EIF3G_YEAST]	152.53	45.62	1	10	10	57	40800000	1.036	23	7.7	274	30.5	6.81
P38353	Sec sixty-one protein homolog OS=Saccharomyces cerevisiae (strain ATCC 204508 / S288c) GN=SSH1 PE=1 SV=1 - [SSH1_YEAST]	152.11	32.24	1	10	10	47	25600000	1.072	14	6.5	490	53.3	8.09
P32891	D-lactate dehydrogenase [cytochrome] 1, mitochondrial OS=Saccharomyces cerevisiae (strain ATCC 204508 / S288c) GN=DLD1 PE=1 SV=2 - [DLD1_YEAST]	150.45	40.03	1	17	17	63	47800000	0.296	34	14	587	65.3	6.83
P04173	3-isopropylmalate dehydrogenase OS=Saccharomyces cerevisiae (strain ATCC 204508 / S288c) GN=LEU2 PE=1 SV=4 - [LEU3_YEAST]	150.06	62.91	1	17	17	59	111000000	3.68	9	16.4	364	38.9	5.76
P53141	Myosin light chain 1 OS=Saccharomyces cerevisiae (strain ATCC 204508 / S288c) GN=MLC1 PE=1 SV=1 - [MLC1_YEAST]	150.04	65.77	1	9	9	55	42300000	1.006	16	4.6	149	16.4	4.73
P16387	Pyruvate dehydrogenase E1 component subunit alpha, mitochondrial OS=Saccharomyces cerevisiae (strain ATCC 204508 / S288c) GN=PDA1 PE=1 SV=2 - [ODPA_YEAST]	149.88	45.24	1	15	15	55	84300000	1.257	26	10.2	420	46.3	8.1
P47176	Branched-chain-amino-acid aminotransferase, cytosolic OS=Saccharomyces cerevisiae (strain ATCC 204508 / S288c) GN=BAT2 PE=1 SV=1 - [BCA2_YEAST]	149.35	35.64	1	7	9	47	153000000	1.502	12	11.6	376	41.6	7.3
P39990	13 kDa ribonucleoprotein-associated protein OS=Saccharomyces cerevisiae (strain ATCC 204508 / S288c) GN=SNU13 PE=1 SV=1 - [SNU13_YEAST]	148.39	78.57	1	6	6	55	111000000	1.273	17	7	126	13.6	7.85
P29952	Mannose-6-phosphate isomerase OS=Saccharomyces cerevisiae (strain ATCC 204508 / S288c) GN=PMI40 PE=1 SV=4 - [MPI_YEAST]	148.35	47.79	1	15	15	53	30600000	0.859	25	10.3	429	48.2	5.99
P53235	Eukaryotic translation initiation factor 2A OS=Saccharomyces cerevisiae (strain ATCC 204508 / S288c) GN=YGR054W PE=1 SV=1 - [EIF2A_YEAST]	148.06	29.44	1	13	13	50	26900000	1.013	23	6.8	642	71.3	8.91
P40991	25S rRNA (cytosine(2870)-C(5))-methyltransferase OS=Saccharomyces cerevisiae (strain ATCC 204508 / S288c) GN=NOP2 PE=1 SV=1 - [NOP2_YEAST]	147.93	39.32	1	18	18	54	24700000	0.889	28	10.1	618	69.8	5.05
P39940	E3 ubiquitin-protein ligase RSP5 OS=Saccharomyces cerevisiae (strain ATCC 204508 / S288c) GN=RSP5 PE=1 SV=1 - [RSP5_YEAST]	147.84	29.42	1	18	18	48	25100000	0.838	28	6.4	809	91.8	6.7
P41921	Glutathione reductase OS=Saccharomyces cerevisiae (strain ATCC 204508 / S288c) GN=GLR1 PE=1 SV=2 - [GSHR_YEAST]	146.62	39.34	1	12	12	48	55500000	0.973	18	13.5	483	53.4	7.83
P38687	Signal recognition particle subunit SRP68 OS=Saccharomyces cerevisiae (strain ATCC 204508 / S288c) GN=SRP68 PE=1 SV=1 - [SRP68_YEAST]	146.49	25.88	1	10	10	41	12900000	1.016	15	7.2	599	69	8.75
P23638	Proteasome subunit alpha type-3 OS=Saccharomyces cerevisiae (strain ATCC 204508 / S288c) GN=PRE9 PE=1 SV=1 - [PSA3_YEAST]	146.16	48.06	1	10	10	54	53600000	0.991	21	7.7	258	28.7	5.22
P09064	Eukaryotic translation initiation factor 2 subunit beta OS=Saccharomyces cerevisiae (strain ATCC 204508 / S288c) GN=SUI3 PE=1 SV=2 - [IF2B_YEAST]	145.77	54.04	1	13	13	54	50200000	1.094	24	10.6	285	31.6	9.5
P47018	Maintenance of telomere capping protein 1 OS=Saccharomyces cerevisiae (strain ATCC 204508 / S288c) GN=MTC1 PE=1 SV=1 - [MTC1_YEAST]	145.23	31.17	1	12	12	49	16700000	0.674	17	7.9	478	53.4	4.59
P05375	Phosphatidyl-N-methylethanolamine N-methyltransferase OS=Saccharomyces cerevisiae (strain ATCC 204508 / S288c) GN=OPI3 PE=1 SV=1 - [PEM2_YEAST]	144.9	36.89	1	5	5	39	30700000	1.326	11	15	206	23.1	8.98
P32179	3(2),5-bisphosphate nucleotidase OS=Saccharomyces cerevisiae (strain ATCC 204508 / S288c) GN=MET22 PE=1 SV=1 - [MET22_YEAST]	144.66	41.46	1	11	11	48	20200000	1.079	19	17	357	39.1	6.2
P38804	Restriction of telomere capping protein 3 OS=Saccharomyces cerevisiae (strain ATCC 204508 / S288c) GN=RTC3 PE=1 SV=1 - [SDO1L_YEAST]	144.37	52.25	1	4	4	40	50600000	0.706	8	6.7	111	12	5.07
P38205	Multisite-specific tRNA:(cytosine-C(5))-methyltransferase OS=Saccharomyces cerevisiae (strain ATCC 204508 / S288c) GN=NCL1 PE=1 SV=1 - [NCL1_YEAST]	144.22	40.06	1	22	22	56	22100000	1.076	27	8.4	684	77.8	7.36
P37012	Phosphoglucomutase 2 OS=Saccharomyces cerevisiae (strain ATCC 204508 / S288c) GN=PGM2 PE=1 SV=1 - [PGM2_YEAST]	143.34	38.31	1	12	15	56	33400000	0.641	14	10.6	569	63	6.62
P31787	Acyl-CoA-binding protein OS=Saccharomyces cerevisiae (strain ATCC 204508 / S288c) GN=ACB1 PE=1 SV=3 - [ACBP_YEAST]	143.07	58.62	1	4	4	48	102000000	0.772	16	3.5	87	10.1	4.92
P46784	40S ribosomal protein S10-B OS=Saccharomyces cerevisiae (strain ATCC 204508 / S288c) GN=RPS10B PE=1 SV=1 - [RS10B_YEAST]	143.07	43.81	2	4	4	79	410000000	1.242	24	6.2	105	12.7	9.07
P40075	Vesicle-associated membrane protein-associated protein SCS2 OS=Saccharomyces cerevisiae (strain ATCC 204508 / S288c) GN=SCS2 PE=1 SV=3 - [SCS2_YEAST]	142.48	48.36	1	8	8	47	171000000	0.846	17	5.5	244	26.9	4.89
P36010	Nucleoside diphosphate kinase OS=Saccharomyces cerevisiae (strain ATCC 204508 / S288c) GN=YNK1 PE=1 SV=1 - [NDK_YEAST]	142.08	60.78	1	9	9	52	36800000	0.871	24	5.8	153	17.2	8.6
P33322	H/ACA ribonucleoprotein complex subunit 4 OS=Saccharomyces cerevisiae (strain ATCC 204508 / S288c) GN=CBF5 PE=1 SV=1 - [CBF5_YEAST]	142.02	37.27	1	13	13	55	64200000	1.195	25	10.1	483	54.7	8.9
P05150	Ornithine carbamoyltransferase OS=Saccharomyces cerevisiae (strain ATCC 204508 / S288c) GN=ARG3 PE=1 SV=1 - [OTC_YEAST]	141.45	42.01	1	10	11	52	53700000	2.482	20	13.2	338	37.8	6.3
P28007	H/ACA ribonucleoprotein complex subunit 1 OS=Saccharomyces cerevisiae (strain ATCC 204508 / S288c) GN=GAR1 PE=1 SV=1 - [GAR1_YEAST]	138.66	36.1	1	5	5	44	49000000	1.145	13	3.6	205	21.5	11.46
P33330	Phosphoserine aminotransferase OS=Saccharomyces cerevisiae (strain ATCC 204508 / S288c) GN=SER1 PE=1 SV=1 - [SERC_YEAST]	138.01	50.89	1	13	13	45	30300000	1.119	22	6.9	395	43.4	6.54
Q08245	Protein ZEO1 OS=Saccharomyces cerevisiae (strain ATCC 204508 / S288c) GN=ZEO1 PE=1 SV=3 - [ZEO1_YEAST]	137.27	55.75	1	8	8	53	658000000	0.969	17	15.1	113	12.6	5.43
P38697	Inosine-5-monophosphate dehydrogenase 2 OS=Saccharomyces cerevisiae (strain ATCC 204508 / S288c) GN=IMD2 PE=1 SV=1 - [IMDH2_YEAST]	136.9	33.65	3	2	11	47	84400000	0.948	1		523	56.5	8.48
P28834	Isocitrate dehydrogenase [NAD] subunit 1, mitochondrial OS=Saccharomyces cerevisiae (strain ATCC 204508 / S288c) GN=IDH1 PE=1 SV=2 - [IDH1_YEAST]	136.49	48.61	1	12	12	56	44400000	1.295	22	7.9	360	39.3	9
Q12068	NADPH-dependent methylglyoxal reductase GRE2 OS=Saccharomyces cerevisiae (strain ATCC 204508 / S288c) GN=GRE2 PE=1 SV=1 - [GRE2_YEAST]	135.94	37.72	1	10	10	40	37200000	0.272	19	23.6	342	38.1	6.15
P46367	Potassium-activated aldehyde dehydrogenase, mitochondrial OS=Saccharomyces cerevisiae (strain ATCC 204508 / S288c) GN=ALD4 PE=1 SV=2 - [ALDH4_YEAST]	135.93	47.98	1	16	17	48	30600000	0.455	22	10.6	519	56.7	6.74
Q03195	Translation initiation factor RLI1 OS=Saccharomyces cerevisiae (strain ATCC 204508 / S288c) GN=RLI1 PE=1 SV=1 - [RLI1_YEAST]	135.38	36.02	1	20	20	68	50300000	1.146	31	7.7	608	68.3	8.66
Q12074	Spermidine synthase OS=Saccharomyces cerevisiae (strain ATCC 204508 / S288c) GN=SPE3 PE=1 SV=1 - [SPEE_YEAST]	135.26	52.9	1	10	10	50	28400000	1.58	19	8.7	293	33.3	5.53
P21243	Proteasome subunit alpha type-1 OS=Saccharomyces cerevisiae (strain ATCC 204508 / S288c) GN=SCL1 PE=1 SV=1 - [PSA1_YEAST]	134.1	61.51	1	13	13	45	27300000	0.949	21	12.1	252	28	6.24
P10869	Aspartokinase OS=Saccharomyces cerevisiae (strain ATCC 204508 / S288c) GN=HOM3 PE=1 SV=2 - [AK_YEAST]	133.85	37.76	1	15	15	61	44600000	0.989	24	6.4	527	58.1	6.67
P40413	T-complex protein 1 subunit epsilon OS=Saccharomyces cerevisiae (strain ATCC 204508 / S288c) GN=CCT5 PE=1 SV=3 - [TCPE_YEAST]	133.46	50.71	1	20	20	53	22100000	0.995	24	8.9	562	61.9	5.53
Q06146	Uncharacterized protein YLR257W OS=Saccharomyces cerevisiae (strain ATCC 204508 / S288c) GN=YLR257W PE=1 SV=1 - [YL257_YEAST]	133.36	49.53	1	12	12	51	58700000	1.352	23	9.4	321	36	4.91
P18562	Uracil phosphoribosyltransferase OS=Saccharomyces cerevisiae (strain ATCC 204508 / S288c) GN=FUR1 PE=1 SV=2 - [UPP_YEAST]	131.77	66.2	1	12	12	57	67700000	1.184	29	8.3	216	24.6	5.74
P30822	Exportin-1 OS=Saccharomyces cerevisiae (strain ATCC 204508 / S288c) GN=CRM1 PE=1 SV=1 - [XPO1_YEAST]	131.76	17.9	1	16	16	49	12000000	1.068	22	7.9	1084	124	5.48
P02309	Histone H4 OS=Saccharomyces cerevisiae (strain ATCC 204508 / S288c) GN=HHF1 PE=1 SV=2 - [H4_YEAST]	131.05	29.13	1	3	3	54	159000000	0.567	17	10.7	103	11.4	11.36
P29704	Squalene synthase OS=Saccharomyces cerevisiae (strain ATCC 204508 / S288c) GN=ERG9 PE=1 SV=2 - [FDFT_YEAST]	129.9	42.12	1	15	15	75	35000000	0.998	35	9.5	444	51.7	5.9
Q12109	Tryptophan--tRNA ligase, cytoplasmic OS=Saccharomyces cerevisiae (strain ATCC 204508 / S288c) GN=WRS1 PE=1 SV=1 - [SYWC_YEAST]	128.77	35.65	1	13	13	45	23200000	1.337	18	8.5	432	49.3	6.81
P33734	Imidazole glycerol phosphate synthase hisHF OS=Saccharomyces cerevisiae (strain ATCC 204508 / S288c) GN=HIS7 PE=1 SV=2 - [HIS5_YEAST]	128.31	43.66	1	17	17	44	27700000	1.322	18	18.1	552	61	5.49
P54783	D-arabinono-1,4-lactone oxidase OS=Saccharomyces cerevisiae (strain ATCC 204508 / S288c) GN=ALO1 PE=1 SV=1 - [ALO_YEAST]	127.82	34.03	1	13	13	45	20700000	0.936	20	9.6	526	59.5	6.8
P53852	Cysteine--tRNA ligase OS=Saccharomyces cerevisiae (strain ATCC 204508 / S288c) GN=YNL247W PE=1 SV=1 - [SYC_YEAST]	127.74	27.12	1	16	16	48	22400000	1.18	26	12.8	767	87.5	6.86
P52489	Pyruvate kinase 2 OS=Saccharomyces cerevisiae (strain ATCC 204508 / S288c) GN=PYK2 PE=1 SV=1 - [KPYK2_YEAST]	127.16	8.1	1	2	4	60	268000000	1.131	2	4.4	506	55.2	6.92
P40302	Proteasome subunit alpha type-6 OS=Saccharomyces cerevisiae (strain ATCC 204508 / S288c) GN=PRE5 PE=1 SV=1 - [PSA6_YEAST]	126.63	61.54	1	12	12	45	64900000	1.017	17	11.2	234	25.6	7.39
Q12458	Putative reductase 1 OS=Saccharomyces cerevisiae (strain ATCC 204508 / S288c) GN=YPR1 PE=1 SV=1 - [YPR1_YEAST]	126.53	54.17	1	12	14	47	41400000	0.782	16	11.4	312	34.7	7.12
P15703	Glucan 1,3-beta-glucosidase OS=Saccharomyces cerevisiae (strain ATCC 204508 / S288c) GN=BGL2 PE=1 SV=1 - [BGL2_YEAST]	125.58	25.56	1	7	7	37	121000000	0.676	12	8.4	313	34.1	4.51
P22138	DNA-directed RNA polymerase I subunit RPA135 OS=Saccharomyces cerevisiae (strain ATCC 204508 / S288c) GN=RPA135 PE=1 SV=1 - [RPA2_YEAST]	125.57	32.09	1	25	25	49	58600000	1.185	26	9.8	1203	135.7	7.65
P32381	Actin-related protein 2 OS=Saccharomyces cerevisiae (strain ATCC 204508 / S288c) GN=ARP2 PE=1 SV=1 - [ARP2_YEAST]	125.51	23.79	1	8	8	43	28600000	0.778	14	5.6	391	44	5.78
P14065	Glycerol 2-dehydrogenase (NADP(+)) OS=Saccharomyces cerevisiae (strain ATCC 204508 / S288c) GN=GCY1 PE=1 SV=1 - [GCY1_YEAST]	125.34	60.9	1	13	15	49	109000000	5.417	15	17.3	312	35.1	7.99
P38260	Hsp70 nucleotide exchange factor FES1 OS=Saccharomyces cerevisiae (strain ATCC 204508 / S288c) GN=FES1 PE=1 SV=1 - [FES1_YEAST]	124.94	61.38	1	12	12	38	10400000	0.705	17	13.3	290	32.6	5.06
P08417	Fumarate hydratase, mitochondrial OS=Saccharomyces cerevisiae (strain ATCC 204508 / S288c) GN=FUM1 PE=1 SV=2 - [FUMH_YEAST]	124.4	47.34	1	17	17	43	61700000	2.338	24	8.6	488	53.1	8.25
P07278	cAMP-dependent protein kinase regulatory subunit OS=Saccharomyces cerevisiae (strain ATCC 204508 / S288c) GN=BCY1 PE=1 SV=4 - [KAPR_YEAST]	124.34	52.88	1	15	15	48	40400000	0.674	23	9.2	416	47.2	7.94
P34216	EH domain-containing and endocytosis protein 1 OS=Saccharomyces cerevisiae (strain ATCC 204508 / S288c) GN=EDE1 PE=1 SV=2 - [EDE1_YEAST]	124.3	19.91	1	20	20	47	24900000	1.037	23	9.3	1381	150.7	4.72
A6ZMA9	Ribosome biogenesis protein ERB1 OS=Saccharomyces cerevisiae (strain YJM789) GN=ERB1 PE=3 SV=1 - [ERB1_YEAS7]	124.1	22.43	2	13	13	38	7320000	1.016	18	14	807	91.6	5.14
P40032	Prolyl 3,4-dihydroxylase TPA1 OS=Saccharomyces cerevisiae (strain ATCC 204508 / S288c) GN=TPA1 PE=1 SV=1 - [TPA1_YEAST]	124.02	35.71	1	14	14	41	15900000	1.149	15	7.6	644	74	5.39
A6ZZY2	Mitochondrial outer membrane protein SCY_3392 OS=Saccharomyces cerevisiae (strain YJM789) GN=SCY_3392 PE=3 SV=1 - [YKR18_YEAS7]	123.87	21.1	2	11	11	36	15000000	0.806	15	5.6	725	81.7	5.21
P32379	Proteasome subunit alpha type-5 OS=Saccharomyces cerevisiae (strain ATCC 204508 / S288c) GN=PUP2 PE=1 SV=2 - [PSA5_YEAST]	122.97	53.46	1	11	11	42	38200000	1.037	20	7.2	260	28.6	4.73
P07258	Carbamoyl-phosphate synthase arginine-specific small chain OS=Saccharomyces cerevisiae (strain ATCC 204508 / S288c) GN=CPA1 PE=1 SV=1 - [CARA_YEAST]	122.6	61.8	1	15	15	55	51300000	3.584	28	15.8	411	45.3	7.3
P09734	Tubulin alpha-3 chain OS=Saccharomyces cerevisiae (strain ATCC 204508 / S288c) GN=TUB3 PE=1 SV=1 - [TBA3_YEAST]	122.41	32.13	1	4	9	39	34700000	1.339	4	4.6	445	49.7	5.16
A6ZUA1	ATP-dependent RNA helicase DBP3 OS=Saccharomyces cerevisiae (strain YJM789) GN=DBP3 PE=3 SV=1 - [DBP3_YEAS7]	121.41	40.15	2	14	15	48	27000000	1.217	20	5.5	523	58.8	9.17
P15454	Guanylate kinase OS=Saccharomyces cerevisiae (strain ATCC 204508 / S288c) GN=GUK1 PE=1 SV=2 - [KGUA_YEAST]	121.34	47.59	1	8	8	46	45900000	1.205	14	5.3	187	20.6	7.18
Q03940	RuvB-like protein 1 OS=Saccharomyces cerevisiae (strain ATCC 204508 / S288c) GN=RVB1 PE=1 SV=1 - [RUVB1_YEAST]	121.1	40.6	1	13	13	43	28600000	0.949	20	4.6	463	50.4	5.87
P24280	SEC14 cytosolic factor OS=Saccharomyces cerevisiae (strain ATCC 204508 / S288c) GN=SEC14 PE=1 SV=3 - [SEC14_YEAST]	120.97	48.68	1	11	12	47	28700000	0.936	16	12.7	304	34.9	5.49
P14906	Protein translocation protein SEC63 OS=Saccharomyces cerevisiae (strain ATCC 204508 / S288c) GN=SEC63 PE=1 SV=2 - [SEC63_YEAST]	120.73	25.34	1	14	14	43	20800000	0.922	19	8.4	663	75.3	5.27
P53834	Hsp90 co-chaperone HCH1 OS=Saccharomyces cerevisiae (strain ATCC 204508 / S288c) GN=HCH1 PE=1 SV=1 - [HCH1_YEAST]	120.64	64.71	1	7	7	38	34800000	0.913	11	7.9	153	17.2	4.78
P53549	26S protease subunit RPT4 OS=Saccharomyces cerevisiae (strain ATCC 204508 / S288c) GN=RPT4 PE=1 SV=4 - [PRS10_YEAST]	120.33	28.15	1	9	10	44	11700000	0.917	13	7.7	437	49.4	5.73
Q04894	NADP-dependent alcohol dehydrogenase 6 OS=Saccharomyces cerevisiae (strain ATCC 204508 / S288c) GN=ADH6 PE=1 SV=1 - [ADH6_YEAST]	119.8	42.78	1	10	10	42	36800000	0.87	22	6.4	360	39.6	6.74
P28272	Dihydroorotate dehydrogenase (fumarate) OS=Saccharomyces cerevisiae (strain ATCC 204508 / S288c) GN=URA1 PE=1 SV=1 - [PYRD_YEAST]	119.3	64.33	1	10	10	46	34700000	3.519	27	26.5	314	34.8	6.05
P87108	Mitochondrial import inner membrane translocase subunit TIM10 OS=Saccharomyces cerevisiae (strain ATCC 204508 / S288c) GN=TIM10 PE=1 SV=1 - [TIM10_YEAST]	119.15	65.59	1	5	5	33	28600000	1.085	14	10.2	93	10.3	5.36
P37292	Serine hydroxymethyltransferase, mitochondrial OS=Saccharomyces cerevisiae (strain ATCC 204508 / S288c) GN=SHM1 PE=1 SV=2 - [GLYM_YEAST]	119.15	47.14	1	18	19	60	32300000	1.41	30	9.1	490	53.7	8.72
P53691	Peptidyl-prolyl cis-trans isomerase CPR6 OS=Saccharomyces cerevisiae (strain ATCC 204508 / S288c) GN=CPR6 PE=1 SV=1 - [PPID_YEAST]	118.89	52.56	1	15	15	56	50700000	0.592	25	15.9	371	42	6.16
P22217	Thioredoxin-1 OS=Saccharomyces cerevisiae (strain ATCC 204508 / S288c) GN=TRX1 PE=1 SV=3 - [TRX1_YEAST]	118.76	66.02	1	4	6	51	63900000	1.177	6	7.9	103	11.2	4.93
P43593	Ubiquitin carboxyl-terminal hydrolase 6 OS=Saccharomyces cerevisiae (strain ATCC 204508 / S288c) GN=UBP6 PE=1 SV=1 - [UBP6_YEAST]	118.46	36.87	1	13	13	39	19100000	0.917	18	8	499	57.1	7.14
P07246	Alcohol dehydrogenase 3, mitochondrial OS=Saccharomyces cerevisiae (strain ATCC 204508 / S288c) GN=ADH3 PE=1 SV=2 - [ADH3_YEAST]	117.76	34.13	1	9	11	77	233000000	0.91	24	6.9	375	40.3	8.43
Q12377	26S proteasome regulatory subunit RPN6 OS=Saccharomyces cerevisiae (strain ATCC 204508 / S288c) GN=RPN6 PE=1 SV=3 - [RPN6_YEAST]	117.68	40.55	1	13	13	41	26100000	0.907	19	14.1	434	49.7	6.28
Q12464	RuvB-like protein 2 OS=Saccharomyces cerevisiae (strain ATCC 204508 / S288c) GN=RVB2 PE=1 SV=1 - [RUVB2_YEAST]	117.37	28.87	1	11	11	44	12300000	1.001	18	24.3	471	51.6	5.31
P01120	Ras-like protein 2 OS=Saccharomyces cerevisiae (strain ATCC 204508 / S288c) GN=RAS2 PE=1 SV=4 - [RAS2_YEAST]	116.75	42.86	1	8	9	38	32900000	0.701	12	15.1	322	34.7	7.27
Q12754	Ribosomal RNA-processing protein 12 OS=Saccharomyces cerevisiae (strain ATCC 204508 / S288c) GN=RRP12 PE=1 SV=1 - [RRP12_YEAST]	115.63	20.6	1	16	16	46	9240000	1.029	21	8.4	1228	137.4	7.02
Q05911	Adenylosuccinate lyase OS=Saccharomyces cerevisiae (strain ATCC 204508 / S288c) GN=ADE13 PE=1 SV=1 - [PUR8_YEAST]	115.23	35.06	1	15	15	52	25700000	1.036	21	9.3	482	54.5	6.43
P18759	Vesicular-fusion protein SEC18 OS=Saccharomyces cerevisiae (strain ATCC 204508 / S288c) GN=SEC18 PE=1 SV=2 - [SEC18_YEAST]	114.35	22.03	1	11	12	38	24800000	1.144	12	10.7	758	84	7.99
P25375	Saccharolysin OS=Saccharomyces cerevisiae (strain ATCC 204508 / S288c) GN=PRD1 PE=1 SV=1 - [PRTD_YEAST]	114.05	26.4	1	13	13	38	13100000	1.097	17	4.9	712	81.9	5.8
P32835	GTP-binding nuclear protein GSP1/CNR1 OS=Saccharomyces cerevisiae (strain ATCC 204508 / S288c) GN=GSP1 PE=1 SV=1 - [GSP1_YEAST]	114	40.18	2	8	8	62	139000000	1.161	20	9.3	219	24.8	6.55
Q12165	ATP synthase subunit delta, mitochondrial OS=Saccharomyces cerevisiae (strain ATCC 204508 / S288c) GN=ATP16 PE=1 SV=1 - [ATPD_YEAST]	113.91	49.38	1	3	4	33	40200000	3.378	11	6.4	160	17	6.55
P07260	Eukaryotic translation initiation factor 4E OS=Saccharomyces cerevisiae (strain ATCC 204508 / S288c) GN=CDC33 PE=1 SV=1 - [IF4E_YEAST]	113.16	27.7	1	6	6	38	60900000	1.118	10	3.7	213	24.2	5.49
P38624	Proteasome subunit beta type-1 OS=Saccharomyces cerevisiae (strain ATCC 204508 / S288c) GN=PRE3 PE=1 SV=2 - [PSB1_YEAST]	112.72	60.93	1	9	9	40	36400000	0.949	15	5.3	215	23.5	5.9
P17423	Homoserine kinase OS=Saccharomyces cerevisiae (strain ATCC 204508 / S288c) GN=THR1 PE=1 SV=4 - [KHSE_YEAST]	112.62	42.86	1	11	11	42	65600000	1.593	17	15.2	357	38.7	5.41
P32521	Actin cytoskeleton-regulatory complex protein PAN1 OS=Saccharomyces cerevisiae (strain ATCC 204508 / S288c) GN=PAN1 PE=1 SV=2 - [PAN1_YEAST]	112.6	13.78	1	13	13	34	15400000	1.098	14	13.7	1480	160.2	5.29
P36013	NAD-dependent malic enzyme, mitochondrial OS=Saccharomyces cerevisiae (strain ATCC 204508 / S288c) GN=MAE1 PE=1 SV=1 - [MAOM_YEAST]	112.36	37.22	1	15	15	34	22600000	1.449	19	11.8	669	74.3	8.18
P16603	NADPH--cytochrome P450 reductase OS=Saccharomyces cerevisiae (strain ATCC 204508 / S288c) GN=NCP1 PE=1 SV=3 - [NCPR_YEAST]	112.16	28.65	1	12	12	38	22700000	0.993	16	6.6	691	76.7	5.19
P53303	Zinc finger protein ZPR1 OS=Saccharomyces cerevisiae (strain ATCC 204508 / S288c) GN=ZPR1 PE=1 SV=1 - [ZPR1_YEAST]	112.09	33.13	1	13	13	40	28400000	1.018	15	5.7	486	55	4.86
Q01852	Mitochondrial import inner membrane translocase subunit TIM44 OS=Saccharomyces cerevisiae (strain ATCC 204508 / S288c) GN=TIM44 PE=1 SV=1 - [TIM44_YEAST]	111.95	35.5	1	14	14	41	28700000	1.11	15	3	431	48.8	9.44
P33401	Phosphoglucomutase 1 OS=Saccharomyces cerevisiae (strain ATCC 204508 / S288c) GN=PGM1 PE=1 SV=1 - [PGM1_YEAST]	111.37	21.05	1	7	10	43	31100000	1.08	6	8	570	63.1	7.24
P19454	Casein kinase II subunit alpha OS=Saccharomyces cerevisiae (strain ATCC 204508 / S288c) GN=CKA2 PE=1 SV=2 - [CSK22_YEAST]	111.36	28.32	1	7	7	37	14100000	0.936	11	7.8	339	39.4	8.53
P38777	Family of serine hydrolases 1 OS=Saccharomyces cerevisiae (strain ATCC 204508 / S288c) GN=FSH1 PE=1 SV=1 - [FSH1_YEAST]	111.18	59.26	1	10	10	34	27600000	1.624	18	20.4	243	27.3	6.35
P40513	Mitochondrial acidic protein MAM33 OS=Saccharomyces cerevisiae (strain ATCC 204508 / S288c) GN=MAM33 PE=1 SV=1 - [MAM33_YEAST]	111.12	27.07	1	4	4	29	28300000	0.845	12	8.4	266	30.1	4.58
P53066	Ankyrin repeat-containing protein YGL242C OS=Saccharomyces cerevisiae (strain ATCC 204508 / S288c) GN=YGL242C PE=1 SV=1 - [YGZ2_YEAST]	110.94	31.49	1	4	4	27	11300000	0.93	7	25	181	20.1	4.2
P40564	DnaJ-like protein 1 OS=Saccharomyces cerevisiae (strain ATCC 204508 / S288c) GN=DJP1 PE=1 SV=1 - [DJP1_YEAST]	110.88	23.61	1	8	8	31	9570000	0.96	9	10.3	432	48.5	5.2
Q12117	Protein MRH1 OS=Saccharomyces cerevisiae (strain ATCC 204508 / S288c) GN=MRH1 PE=1 SV=1 - [MRH1_YEAST]	110.86	14.69	1	2	4	47	200000000	1.75	11	7.2	320	36.2	9.19
P04050	DNA-directed RNA polymerase II subunit RPB1 OS=Saccharomyces cerevisiae (strain ATCC 204508 / S288c) GN=RPO21 PE=1 SV=2 - [RPB1_YEAST]	110.73	17.25	1	23	24	44	16800000	1.102	23	10.2	1733	191.5	5.63
P39111	V-type proton ATPase subunit F OS=Saccharomyces cerevisiae (strain ATCC 204508 / S288c) GN=VMA7 PE=1 SV=1 - [VATF_YEAST]	110.62	61.86	1	4	4	39	21400000	1.204	13	6.7	118	13.5	5.05
P11745	Ran GTPase-activating protein 1 OS=Saccharomyces cerevisiae (strain ATCC 204508 / S288c) GN=RNA1 PE=1 SV=2 - [RNA1_YEAST]	110.26	42.51	1	15	15	46	18400000	1.062	18	4.9	407	45.8	4.61
P04911	Histone H2A.1 OS=Saccharomyces cerevisiae (strain ATCC 204508 / S288c) GN=HTA1 PE=1 SV=2 - [H2A1_YEAST]	109.74	51.52	2	3	4	48	233000000	0.567	8	7.5	132	14	10.67
P39683	Nicotinate phosphoribosyltransferase OS=Saccharomyces cerevisiae (strain ATCC 204508 / S288c) GN=NPT1 PE=1 SV=3 - [NPT1_YEAST]	109.4	42.66	1	16	16	45	15900000	1.221	20	10.8	429	49	6.92
A6ZRK4	Cysteine proteinase 1, mitochondrial OS=Saccharomyces cerevisiae (strain YJM789) GN=LAP3 PE=3 SV=2 - [BLH1_YEAS7]	109.33	32.71	2	13	13	39	43800000	1.601	20	7.2	483	55.5	8.75
Q04409	Putative glucokinase-2 OS=Saccharomyces cerevisiae (strain ATCC 204508 / S288c) GN=EMI2 PE=1 SV=1 - [EMI2_YEAST]	109.3	24	1	9	11	40	25200000	0.883	11	10.6	500	55.9	6.27
P01119	Ras-like protein 1 OS=Saccharomyces cerevisiae (strain ATCC 204508 / S288c) GN=RAS1 PE=1 SV=2 - [RAS1_YEAST]	109.25	23.62	1	4	5	35	5540000	1.142	7	18.4	309	34.3	5.38
Q03161	Glucose-6-phosphate 1-epimerase OS=Saccharomyces cerevisiae (strain ATCC 204508 / S288c) GN=YMR099C PE=1 SV=1 - [YMY9_YEAST]	108.88	47.47	1	12	12	51	23200000	1.061	22	15.8	297	33.9	6.13
P40961	Prohibitin-1 OS=Saccharomyces cerevisiae (strain ATCC 204508 / S288c) GN=PHB1 PE=1 SV=2 - [PHB1_YEAST]	108.55	51.22	1	11	11	44	33900000	0.807	22	12.7	287	31.4	8.25
P36046	Mitochondrial intermembrane space import and assembly protein 40 OS=Saccharomyces cerevisiae (strain ATCC 204508 / S288c) GN=MIA40 PE=1 SV=2 - [MIA40_YEAST]	108.39	35.48	1	10	10	31	31100000	0.818	13	11.4	403	44.5	4.56
P36775	Lon protease homolog, mitochondrial OS=Saccharomyces cerevisiae (strain ATCC 204508 / S288c) GN=PIM1 PE=1 SV=2 - [LONM_YEAST]	108.32	26.13	1	21	21	43	17600000	0.864	22	8	1133	127	5.59
Q02196	Adenylyl-sulfate kinase OS=Saccharomyces cerevisiae (strain ATCC 204508 / S288c) GN=MET14 PE=1 SV=1 - [KAPS_YEAST]	108.22	56.93	1	9	9	33	39400000	0.654	13	8.6	202	23	8.13
P06780	GTP-binding protein RHO1 OS=Saccharomyces cerevisiae (strain ATCC 204508 / S288c) GN=RHO1 PE=1 SV=3 - [RHO1_YEAST]	108.07	61.24	1	8	8	40	103000000	0.981	15	2.9	209	23.1	6.23
P38858	6-phosphogluconolactonase 3 OS=Saccharomyces cerevisiae (strain ATCC 204508 / S288c) GN=SOL3 PE=1 SV=2 - [SOL3_YEAST]	107.81	56.22	1	10	10	35	20800000	1.115	16	4.5	249	27.8	5.5
P07560	Ras-related protein SEC4 OS=Saccharomyces cerevisiae (strain ATCC 204508 / S288c) GN=SEC4 PE=1 SV=1 - [SEC4_YEAST]	107.71	59.53	1	10	11	41	48600000	0.96	14	3.7	215	23.5	7.09
A6ZNQ1	ATP-dependent RNA helicase DBP5 OS=Saccharomyces cerevisiae (strain YJM789) GN=DBP5 PE=3 SV=1 - [DBP5_YEAS7]	107.64	42.12	1	14	14	41	27800000	0.892	21	16.4	482	53.8	7.43
P34223	UBX domain-containing protein 1 OS=Saccharomyces cerevisiae (strain ATCC 204508 / S288c) GN=SHP1 PE=1 SV=1 - [UBX1_YEAST]	107.42	32.39	1	10	10	32	18100000	0.867	17	11.8	423	47	5.01
P15636	SWISS-PROT:P15636 Protease I precursor Lysyl endopeptidase Achromobacter lyticus.	107.09	18.99	1	6	6	41	111000000	0.197	2	25.3	653	68.1	7.24
P53261	Pescadillo homolog OS=Saccharomyces cerevisiae (strain ATCC 204508 / S288c) GN=NOP7 PE=1 SV=1 - [PESC_YEAST]	106.79	26.28	1	13	13	39	32300000	1.064	15	6.4	605	69.8	5.6
P33299	26S protease regulatory subunit 7 homolog OS=Saccharomyces cerevisiae (strain ATCC 204508 / S288c) GN=RPT1 PE=1 SV=1 - [PRS7_YEAST]	106.61	40.04	1	14	15	49	40100000	1.059	22	13	467	52	5.47
P21304	Periodic tryptophan protein 1 OS=Saccharomyces cerevisiae (strain ATCC 204508 / S288c) GN=PWP1 PE=1 SV=1 - [PWP1_YEAST]	106.08	33.68	1	15	15	36	23800000	0.782	14	8.4	576	63.8	4.61
A6ZXM9	ATPase GET3 OS=Saccharomyces cerevisiae (strain YJM789) GN=GET3 PE=3 SV=1 - [GET3_YEAS7]	106.05	43.79	1	14	14	45	42100000	1.261	24	7	354	39.3	5
Q04062	26S proteasome regulatory subunit RPN9 OS=Saccharomyces cerevisiae (strain ATCC 204508 / S288c) GN=RPN9 PE=1 SV=1 - [RPN9_YEAST]	105.67	43	1	16	16	48	21800000	0.893	21	9	393	45.8	5.78
Q02892	Nucleolar GTP-binding protein 1 OS=Saccharomyces cerevisiae (strain ATCC 204508 / S288c) GN=NOG1 PE=1 SV=1 - [NOG1_YEAST]	105.08	22.57	1	14	14	46	18200000	1.095	21	6.5	647	74.4	8.79
Q03494	Transposon Ty2-DR2 Gag-Pol polyprotein OS=Saccharomyces cerevisiae (strain ATCC 204508 / S288c) GN=TY2B-DR2 PE=3 SV=2 - [YD22B_YEAST]	104.92	9.32	3	6	14	43	35900000	0.327	8	8.3	1770	202	8.21
A6ZRM0	Adenylosuccinate synthetase OS=Saccharomyces cerevisiae (strain YJM789) GN=ADE12 PE=3 SV=1 - [PURA_YEAS7]	104.69	30.25	2	13	13	39	43000000	1.98	16	4.6	433	48.2	8.35
P0C0T4	40S ribosomal protein S25-B OS=Saccharomyces cerevisiae (strain ATCC 204508 / S288c) GN=RPS25B PE=1 SV=1 - [RS25B_YEAST]	103.74	34.26	2	4	4	64	257000000	1.154	25	11.6	108	12	10.32
Q00711	Succinate dehydrogenase [ubiquinone] flavoprotein subunit, mitochondrial OS=Saccharomyces cerevisiae (strain ATCC 204508 / S288c) GN=SDH1 PE=1 SV=1 - [SDHA_YEAST]	103.71	37.19	1	16	16	37	46700000	2.55	24	7.9	640	70.2	7.5
Q08723	26S proteasome regulatory subunit RPN8 OS=Saccharomyces cerevisiae (strain ATCC 204508 / S288c) GN=RPN8 PE=1 SV=3 - [RPN8_YEAST]	103.58	56.51	1	13	13	44	32500000	0.893	21	10.1	338	38.3	5.64
P36049	rRNA-processing protein EBP2 OS=Saccharomyces cerevisiae (strain ATCC 204508 / S288c) GN=EBP2 PE=1 SV=1 - [EBP2_YEAST]	103.55	16.86	1	6	6	36	19300000	1.016	8	7.8	427	49.7	6.42
P25349	Flavoprotein-like protein YCP4 OS=Saccharomyces cerevisiae (strain ATCC 204508 / S288c) GN=YCP4 PE=1 SV=1 - [YCP4_YEAST]	103.5	36.84	1	6	7	34	27400000	0.912	10	4.6	247	26.3	8.19
P40037	Protein HMF1 OS=Saccharomyces cerevisiae (strain ATCC 204508 / S288c) GN=HMF1 PE=1 SV=1 - [HMF1_YEAST]	103.48	52.71	1	5	5	35	71500000	1.079	10	4.5	129	13.9	5.41
Q04869	Uncharacterized protein YMR315W OS=Saccharomyces cerevisiae (strain ATCC 204508 / S288c) GN=YMR315W PE=1 SV=1 - [YM94_YEAST]	103.47	46.99	1	11	11	43	29500000	0.946	19	7.8	349	38.2	6.62
Q02821	Importin subunit alpha OS=Saccharomyces cerevisiae (strain ATCC 204508 / S288c) GN=SRP1 PE=1 SV=1 - [IMA1_YEAST]	103.47	28.41	1	12	12	38	14300000	1.122	17	8.8	542	60.4	4.91
Q06505	Transcription factor SPN1 OS=Saccharomyces cerevisiae (strain ATCC 204508 / S288c) GN=SPN1 PE=1 SV=1 - [IWS1_YEAST]	103.45	38.54	1	11	11	30	14000000	0.868	15	11.8	410	46.1	7.52
P35997	40S ribosomal protein S27-A OS=Saccharomyces cerevisiae (strain ATCC 204508 / S288c) GN=RPS27A PE=1 SV=1 - [RS27_YEAST]	103.29	47.56	2	4	4	58	263000000	1.311	19	7.4	82	8.9	9.14
P47068	Myosin tail region-interacting protein MTI1 OS=Saccharomyces cerevisiae (strain ATCC 204508 / S288c) GN=BBC1 PE=1 SV=2 - [BBC1_YEAST]	102.89	20.05	1	19	19	42	19900000	0.846	19	11.1	1157	128.2	5.26
P32911	Eukaryotic translation initiation factor eIF-1 OS=Saccharomyces cerevisiae (strain ATCC 204508 / S288c) GN=SUI1 PE=1 SV=1 - [SUI1_YEAST]	102.88	60.19	1	4	4	28	41000000	1.111	10	4.6	108	12.3	7.97
P37898	Alanine/arginine aminopeptidase OS=Saccharomyces cerevisiae (strain ATCC 204508 / S288c) GN=AAP1 PE=1 SV=2 - [AAP1_YEAST]	102.71	32.59	1	17	19	35	15500000	1.268	18	14.2	856	97.6	5.26
Q06440	Coronin-like protein OS=Saccharomyces cerevisiae (strain ATCC 204508 / S288c) GN=CRN1 PE=1 SV=1 - [CORO_YEAST]	102.52	28.42	1	16	16	38	234000000	0.825	18	9	651	72.5	5.88
P46992	Cell wall protein YJL171C OS=Saccharomyces cerevisiae (strain ATCC 204508 / S288c) GN=YJL171C PE=1 SV=2 - [YJR1_YEAST]	102.38	18.43	1	6	6	38	22300000	1.101	19	4.7	396	42.9	5.06
Q08977	UPF0662 protein YPL260W OS=Saccharomyces cerevisiae (strain ATCC 204508 / S288c) GN=YPL260W PE=1 SV=1 - [YP260_YEAST]	102.2	35.93	1	14	14	37	23600000	0.736	16	7.6	551	62.7	5.12
P25343	Reduced viability upon starvation protein 161 OS=Saccharomyces cerevisiae (strain ATCC 204508 / S288c) GN=RVS161 PE=1 SV=1 - [RV161_YEAST]	101.23	45.66	1	8	8	27	16700000	0.998	12	5	265	30.2	6.62
P09440	C-1-tetrahydrofolate synthase, mitochondrial OS=Saccharomyces cerevisiae (strain ATCC 204508 / S288c) GN=MIS1 PE=1 SV=1 - [C1TM_YEAST]	101.05	28.82	1	17	21	42	14600000	1.609	23	10.4	975	106.2	8.66
Q12159	RNA annealing protein YRA1 OS=Saccharomyces cerevisiae (strain ATCC 204508 / S288c) GN=YRA1 PE=1 SV=2 - [YRA1_YEAST]	100.74	34.51	1	8	8	45	38700000	0.843	18	9.1	226	24.9	11.33
P38628	Phosphoacetylglucosamine mutase OS=Saccharomyces cerevisiae (strain ATCC 204508 / S288c) GN=PCM1 PE=1 SV=2 - [AGM1_YEAST]	100.4	26.57	1	12	12	44	19100000	1.043	22	5.8	557	62	5.91
P38791	Deoxyhypusine synthase OS=Saccharomyces cerevisiae (strain ATCC 204508 / S288c) GN=DYS1 PE=1 SV=1 - [DHYS_YEAST]	100.19	41.6	1	12	12	33	19900000	0.922	15	20.2	387	42.9	5.77
P32628	UV excision repair protein RAD23 OS=Saccharomyces cerevisiae (strain ATCC 204508 / S288c) GN=RAD23 PE=1 SV=1 - [RAD23_YEAST]	100.06	31.16	1	9	10	39	37000000	0.987	11	7.3	398	42.3	4.32
Q06252	Uncharacterized protein YLR179C OS=Saccharomyces cerevisiae (strain ATCC 204508 / S288c) GN=YLR179C PE=1 SV=1 - [YL179_YEAST]	100.05	50.25	1	7	7	35	27500000	0.632	19	5.5	201	22.1	4.94
P40414	Tropomyosin-2 OS=Saccharomyces cerevisiae (strain ATCC 204508 / S288c) GN=TPM2 PE=1 SV=1 - [TPM2_YEAST]	99.67	52.17	1	9	9	31	31000000	0.936	9	2	161	19.1	4.51
P38840	Aromatic amino acid aminotransferase 2 OS=Saccharomyces cerevisiae (strain ATCC 204508 / S288c) GN=ARO9 PE=1 SV=3 - [ARO9_YEAST]	99.51	36.06	1	15	15	34	13300000	0.899	18	11.9	513	58.5	5.52
P00447	Superoxide dismutase [Mn], mitochondrial OS=Saccharomyces cerevisiae (strain ATCC 204508 / S288c) GN=SOD2 PE=1 SV=1 - [SODM_YEAST]	99.49	42.06	1	6	6	29	19500000	0.756	8	3	233	25.8	8.48
Q04636	FACT complex subunit POB3 OS=Saccharomyces cerevisiae (strain ATCC 204508 / S288c) GN=POB3 PE=1 SV=1 - [POB3_YEAST]	98.73	22.28	1	9	9	31	26700000	0.932	19	6.5	552	63	4.86
P38009	Bifunctional purine biosynthesis protein ADE17 OS=Saccharomyces cerevisiae (strain ATCC 204508 / S288c) GN=ADE17 PE=1 SV=2 - [PUR92_YEAST]	98.44	38.34	1	10	13	30	19300000	0.633	14	7.5	592	65.2	6.55
Q12250	26S proteasome regulatory subunit RPN5 OS=Saccharomyces cerevisiae (strain ATCC 204508 / S288c) GN=RPN5 PE=1 SV=3 - [RPN5_YEAST]	98.23	26.07	1	10	10	36	19600000	0.887	13	7.8	445	51.7	6.13
P40016	26S proteasome regulatory subunit RPN3 OS=Saccharomyces cerevisiae (strain ATCC 204508 / S288c) GN=RPN3 PE=1 SV=5 - [RPN3_YEAST]	98.15	29.64	1	12	12	32	18700000	1.022	13	7.2	523	60.4	5.6
P25451	Proteasome subunit beta type-3 OS=Saccharomyces cerevisiae (strain ATCC 204508 / S288c) GN=PUP3 PE=1 SV=1 - [PSB3_YEAST]	98.14	33.66	1	5	5	32	25600000	0.978	12	9.8	205	22.6	5.15
Q07505	Putative carboxymethylenebutenolidase OS=Saccharomyces cerevisiae (strain ATCC 204508 / S288c) GN=YDL086W PE=1 SV=1 - [DLHH_YEAST]	97.65	53.85	1	10	10	30	17800000	0.881	11	7.4	273	30.8	6.34
P20967	2-oxoglutarate dehydrogenase, mitochondrial OS=Saccharomyces cerevisiae (strain ATCC 204508 / S288c) GN=KGD1 PE=1 SV=2 - [ODO1_YEAST]	97.31	25.54	1	19	19	42	33700000	1.948	26	10.1	1014	114.3	7.21
P33338	Protein SLA2 OS=Saccharomyces cerevisiae (strain ATCC 204508 / S288c) GN=SLA2 PE=1 SV=5 - [SLA2_YEAST]	97.25	25.62	1	15	15	27	9630000	0.884	15	9.2	968	108.8	5.44
P38715	NADPH-dependent aldose reductase GRE3 OS=Saccharomyces cerevisiae (strain ATCC 204508 / S288c) GN=GRE3 PE=1 SV=1 - [GRE3_YEAST]	97.13	35.47	1	10	10	33	40300000	0.682	18	10.3	327	37.1	7.08
Q12513	Translation machinery-associated protein 17 OS=Saccharomyces cerevisiae (strain ATCC 204508 / S288c) GN=TMA17 PE=1 SV=1 - [TMA17_YEAST]	96.74	52	1	6	6	24	76500000	0.436	8	6.6	150	16.8	4.73
Q04491	Protein transport protein SEC13 OS=Saccharomyces cerevisiae (strain ATCC 204508 / S288c) GN=SEC13 PE=1 SV=1 - [SEC13_YEAST]	96.55	44.44	1	11	11	41	49700000	0.882	18	5.5	297	33	5.73
Q01939	26S protease regulatory subunit 8 homolog OS=Saccharomyces cerevisiae (strain ATCC 204508 / S288c) GN=RPT6 PE=1 SV=4 - [PRS8_YEAST]	95.82	36.3	1	11	12	42	27900000	0.971	14	7.4	405	45.2	9.01
Q05775	Eukaryotic translation initiation factor 3 subunit J OS=Saccharomyces cerevisiae (strain ATCC 204508 / S288c) GN=HCR1 PE=1 SV=1 - [EIF3J_YEAST]	95.34	36.98	1	7	7	27	34800000	0.948	8	9.7	265	29.5	5.16
Q12466	Tricalbin-1 OS=Saccharomyces cerevisiae (strain ATCC 204508 / S288c) GN=TCB1 PE=1 SV=1 - [TCB1_YEAST]	95.29	19.39	1	15	15	31	26900000	0.928	15	15.8	1186	133.5	7.15
Q06523	Uncharacterized protein YPR148C OS=Saccharomyces cerevisiae (strain ATCC 204508 / S288c) GN=YPR148C PE=1 SV=1 - [YP148_YEAST]	94.83	37.93	1	11	11	29	36700000	0.917	13	7.3	435	49.2	4.75
P32337	Importin subunit beta-3 OS=Saccharomyces cerevisiae (strain ATCC 204508 / S288c) GN=PSE1 PE=1 SV=2 - [IMB3_YEAST]	94.55	19.93	1	13	13	30	6850000	1.134	15	16	1089	121	4.74
P54781	Cytochrome P450 61 OS=Saccharomyces cerevisiae (strain ATCC 204508 / S288c) GN=ERG5 PE=1 SV=1 - [ERG5_YEAST]	94.51	21.56	1	8	8	30	12300000	0.985	12	6.6	538	61.3	7.91
Q05029	Protein BCH1 OS=Saccharomyces cerevisiae (strain ATCC 204508 / S288c) GN=BCH1 PE=1 SV=1 - [BCH1_YEAST]	94.31	21.55	1	7	7	27	4050000	0.843	10	8.5	724	82	5.36
P32356	Neutral trehalase OS=Saccharomyces cerevisiae (strain ATCC 204508 / S288c) GN=NTH1 PE=1 SV=3 - [TREA_YEAST]	94.3	24.9	1	15	15	35	13200000	1.122	14	13.7	751	85.8	7.77
O43137	Uncharacterized protein YBR085C-A OS=Saccharomyces cerevisiae (strain ATCC 204508 / S288c) GN=YBR085C-A PE=1 SV=1 - [YB085_YEAST]	94.25	77.65	1	4	4	30	86900000	1.525	6	16.2	85	9.4	5.35
P20424	Signal recognition particle subunit SRP54 OS=Saccharomyces cerevisiae (strain ATCC 204508 / S288c) GN=SRP54 PE=1 SV=2 - [SRP54_YEAST]	94.19	15.71	1	7	7	32	11900000	1.034	12	11.2	541	59.6	8.6
P09232	Cerevisin OS=Saccharomyces cerevisiae (strain ATCC 204508 / S288c) GN=PRB1 PE=1 SV=1 - [PRTB_YEAST]	94.1	12.28	1	7	7	39	45600000	0.745	16	11	635	69.6	6.39
P38616	Protein YGP1 OS=Saccharomyces cerevisiae (strain ATCC 204508 / S288c) GN=YGP1 PE=1 SV=2 - [YGP1_YEAST]	94.02	23.45	1	5	5	34	25600000	1.453	13	8.9	354	37.3	5.44
P28274	CTP synthase 1 OS=Saccharomyces cerevisiae (strain ATCC 204508 / S288c) GN=URA7 PE=1 SV=2 - [URA7_YEAST]	94	45.08	1	15	16	39	18600000	1.316	23	12	579	64.7	6.01
O14467	Multiprotein-bridging factor 1 OS=Saccharomyces cerevisiae (strain ATCC 204508 / S288c) GN=MBF1 PE=1 SV=2 - [MBF1_YEAST]	93.61	43.05	1	6	6	46	68000000	0.813	16	8	151	16.4	10.61
A7A261	LAS seventeen-binding protein 3 OS=Saccharomyces cerevisiae (strain YJM789) GN=LSB3 PE=3 SV=2 - [LSB3_YEAS7]	92.93	27.02	1	7	10	33	19100000	0.82	12	7.1	459	49.3	7.96
Q12114	Chitin biosynthesis protein CHS5 OS=Saccharomyces cerevisiae (strain ATCC 204508 / S288c) GN=CHS5 PE=1 SV=1 - [CHS5_YEAST]	92.8	29.21	1	12	12	29	25300000	0.846	14	5.8	671	73.6	4.56
P11075	Protein transport protein SEC7 OS=Saccharomyces cerevisiae (strain ATCC 204508 / S288c) GN=SEC7 PE=1 SV=2 - [SEC7_YEAST]	92.63	10.25	1	13	13	30	5840000	1.008	14	6.4	2009	226.7	4.81
P28707	Co-chaperone protein SBA1 OS=Saccharomyces cerevisiae (strain ATCC 204508 / S288c) GN=SBA1 PE=1 SV=3 - [SBA1_YEAST]	92.38	17.13	1	4	4	30	97200000	0.854	5	5.9	216	24.1	4.59
P21965	Protein kinase MCK1 OS=Saccharomyces cerevisiae (strain ATCC 204508 / S288c) GN=MCK1 PE=1 SV=1 - [MCK1_YEAST]	91.88	36	1	11	11	32	19400000	0.981	14	7.6	375	43.1	8.65
A6ZMR9	Acetyl-CoA carboxylase, mitochondrial OS=Saccharomyces cerevisiae (strain YJM789) GN=HFA1 PE=3 SV=2 - [HFA1_YEAS7]	91.8	2.24	5	1	5	32	29700000				2273	259	8.65
P32263	Pyrroline-5-carboxylate reductase OS=Saccharomyces cerevisiae (strain ATCC 204508 / S288c) GN=PRO3 PE=1 SV=1 - [P5CR_YEAST]	91.58	47.2	1	8	8	33	40800000	1.589	8	9.3	286	30.1	5.48
P40850	Protein MKT1 OS=Saccharomyces cerevisiae (strain ATCC 204508 / S288c) GN=MKT1 PE=1 SV=2 - [MKT1_YEAST]	91.38	21.93	1	16	16	32	11400000	0.982	15	9.4	830	94.4	5.62
P03962	Orotidine 5-phosphate decarboxylase OS=Saccharomyces cerevisiae (strain ATCC 204508 / S288c) GN=URA3 PE=1 SV=2 - [PYRF_YEAST]	91.38	43.82	1	10	10	35	28500000	2.582	15	11.2	267	29.2	7.36
Q06706	Elongator complex protein 1 OS=Saccharomyces cerevisiae (strain ATCC 204508 / S288c) GN=IKI3 PE=1 SV=1 - [ELP1_YEAST]	91.16	11.34	1	10	10	28	7610000	0.934	12	8.1	1349	152.9	5.07
P38281	Actin patches distal protein 1 OS=Saccharomyces cerevisiae (strain ATCC 204508 / S288c) GN=APD1 PE=1 SV=1 - [APD1_YEAST]	90.84	22.15	1	4	4	26	5910000	0.962	8	5.3	316	35.7	7.18
P32496	26S proteasome regulatory subunit RPN12 OS=Saccharomyces cerevisiae (strain ATCC 204508 / S288c) GN=RPN12 PE=1 SV=3 - [RPN12_YEAST]	90.61	37.59	1	8	8	36	11900000	0.939	15	10.6	274	31.9	4.92
P49167	60S ribosomal protein L38 OS=Saccharomyces cerevisiae (strain ATCC 204508 / S288c) GN=RPL38 PE=1 SV=1 - [RL38_YEAST]	90.04	41.03	1	3	3	100	200000000	1.229	14	11.2	78	8.8	10.93
Q02784	Monothiol glutaredoxin-5, mitochondrial OS=Saccharomyces cerevisiae (strain ATCC 204508 / S288c) GN=GRX5 PE=1 SV=1 - [GLRX5_YEAST]	89.64	44.67	1	4	4	28	10700000	1.092	8	4.6	150	16.9	4.88
P16649	General transcriptional corepressor TUP1 OS=Saccharomyces cerevisiae (strain ATCC 204508 / S288c) GN=TUP1 PE=1 SV=2 - [TUP1_YEAST]	89.41	25.11	1	14	14	33	24200000	0.885	16	10.4	713	78.3	5.68
Q03532	ATP-dependent RNA helicase HAS1 OS=Saccharomyces cerevisiae (strain ATCC 204508 / S288c) GN=HAS1 PE=1 SV=1 - [HAS1_YEAST]	89.39	38.81	1	14	14	33	14600000	1.059	20	14.1	505	56.7	9.33
P53731	Actin-related protein 2/3 complex subunit 2 OS=Saccharomyces cerevisiae (strain ATCC 204508 / S288c) GN=ARC35 PE=1 SV=1 - [ARPC2_YEAST]	89.28	50.88	1	12	12	31	39100000	0.945	15	8.5	342	39.5	6.81
P38787	2-dehydropantoate 2-reductase OS=Saccharomyces cerevisiae (strain ATCC 204508 / S288c) GN=PAN5 PE=1 SV=1 - [PANE_YEAST]	88.43	29.82	1	9	9	26	13700000	1.276	11	17	379	42.8	6.64
P25373	Glutaredoxin-1 OS=Saccharomyces cerevisiae (strain ATCC 204508 / S288c) GN=GRX1 PE=1 SV=1 - [GLRX1_YEAST]	88.37	52.73	1	5	5	31	20900000	1.235	9	6.6	110	12.4	5.06
P36015	Synaptobrevin homolog YKT6 OS=Saccharomyces cerevisiae (strain ATCC 204508 / S288c) GN=YKT6 PE=1 SV=1 - [YKT6_YEAST]	88.17	65.5	1	12	12	31	23400000	0.956	15	7.2	200	22.7	5.69
P50085	Prohibitin-2 OS=Saccharomyces cerevisiae (strain ATCC 204508 / S288c) GN=PHB2 PE=1 SV=2 - [PHB2_YEAST]	88.08	37.42	1	9	9	36	25100000	0.769	15	8.2	310	34.4	9.92
P38077	ATP synthase subunit gamma, mitochondrial OS=Saccharomyces cerevisiae (strain ATCC 204508 / S288c) GN=ATP3 PE=1 SV=1 - [ATPG_YEAST]	87.96	38.91	1	9	9	32	59700000	3.356	14	18.8	311	34.3	9.31
P38779	Proteasome-interacting protein CIC1 OS=Saccharomyces cerevisiae (strain ATCC 204508 / S288c) GN=CIC1 PE=1 SV=1 - [CIC1_YEAST]	87.83	26.33	1	10	10	29	203000000	0.964	13	12.7	376	42.5	8.78
P53297	PAB1-binding protein 1 OS=Saccharomyces cerevisiae (strain ATCC 204508 / S288c) GN=PBP1 PE=1 SV=1 - [PBP1_YEAST]	87.53	16.9	1	8	8	25	29300000	1.043	10	2.6	722	78.7	6.92
P38688	Signal recognition particle subunit SRP72 OS=Saccharomyces cerevisiae (strain ATCC 204508 / S288c) GN=SRP72 PE=1 SV=2 - [SRP72_YEAST]	87.34	30.63	1	15	15	35	12200000	0.987	18	11	640	73.5	9.41
P15873	Proliferating cell nuclear antigen OS=Saccharomyces cerevisiae (strain ATCC 204508 / S288c) GN=POL30 PE=1 SV=1 - [PCNA_YEAST]	87.28	32.95	1	7	7	28	29300000	0.773	10	4.6	258	28.9	4.59
P47912	Long-chain-fatty-acid--CoA ligase 4 OS=Saccharomyces cerevisiae (strain ATCC 204508 / S288c) GN=FAA4 PE=1 SV=1 - [LCF4_YEAST]	87.19	23.63	1	13	13	32	16500000	0.995	13	8.1	694	77.2	6.55
P32614	Fumarate reductase 1 OS=Saccharomyces cerevisiae (strain ATCC 204508 / S288c) GN=FRD1 PE=1 SV=1 - [FRDS_YEAST]	86.75	39.36	1	12	12	35	13600000	0.928	17	5.7	470	50.8	6.33
P32340	Rotenone-insensitive NADH-ubiquinone oxidoreductase, mitochondrial OS=Saccharomyces cerevisiae (strain ATCC 204508 / S288c) GN=NDI1 PE=1 SV=1 - [NDI1_YEAST]	86.4	37.43	1	11	11	33	30700000	1.574	18	5.1	513	57.2	9.44
P38795	Glutamine-dependent NAD(+) synthetase OS=Saccharomyces cerevisiae (strain ATCC 204508 / S288c) GN=QNS1 PE=1 SV=1 - [NADE_YEAST]	86.24	15.83	1	9	9	25	7720000	1.086	14	18.2	714	80.6	6.54
P43616	Cys-Gly metallodipeptidase DUG1 OS=Saccharomyces cerevisiae (strain ATCC 204508 / S288c) GN=DUG1 PE=1 SV=1 - [DUG1_YEAST]	85.58	30.35	1	10	11	33	15200000	1.327	12	18.3	481	52.8	5.67
P40029	Peptide methionine sulfoxide reductase OS=Saccharomyces cerevisiae (strain ATCC 204508 / S288c) GN=MXR1 PE=1 SV=1 - [MSRA_YEAST]	85.2	23.91	1	4	4	35	19300000	0.365	11	8.7	184	21.1	6.99
P38075	Pyridoxamine 5-phosphate oxidase OS=Saccharomyces cerevisiae (strain ATCC 204508 / S288c) GN=PDX3 PE=1 SV=1 - [PDX3_YEAST]	84.93	51.75	1	9	10	32	32100000	1.477	14	12.1	228	26.9	7.49
P53914	RNA cytidine acetyltransferase OS=Saccharomyces cerevisiae (strain ATCC 204508 / S288c) GN=NAT10 PE=1 SV=1 - [NAT10_YEAST]	84.02	21.78	1	15	15	33	6790000	1.139	18	14.9	1056	119.3	7.8
P25623	Suppressor of yeast profilin deletion OS=Saccharomyces cerevisiae (strain ATCC 204508 / S288c) GN=SYP1 PE=1 SV=3 - [SYP1_YEAST]	83.86	26.32	1	15	15	32	14200000	0.918	16	8	870	96.1	8.59
P19524	Myosin-2 OS=Saccharomyces cerevisiae (strain ATCC 204508 / S288c) GN=MYO2 PE=1 SV=1 - [MYO2_YEAST]	83.7	10.93	1	11	12	26	8900000	0.924	9	25.6	1574	180.6	6.32
P21734	Ubiquitin-conjugating enzyme E2 1 OS=Saccharomyces cerevisiae (strain ATCC 204508 / S288c) GN=UBC1 PE=1 SV=1 - [UBC1_YEAST]	83.62	57.67	1	8	8	35	28400000	0.892	13	7.8	215	24.2	5.24
P40518	Actin-related protein 2/3 complex subunit 5 OS=Saccharomyces cerevisiae (strain ATCC 204508 / S288c) GN=ARC15 PE=1 SV=1 - [ARPC5_YEAST]	83.46	58.44	1	7	7	33	21600000	0.961	11	7.6	154	17.1	5.31
Q12028	AP-1 complex subunit gamma-1 OS=Saccharomyces cerevisiae (strain ATCC 204508 / S288c) GN=APL4 PE=1 SV=1 - [AP1G1_YEAST]	83.39	12.86	1	7	7	25	5430000	0.921	9	6.7	832	93.6	5.45
P32528	Urea amidolyase OS=Saccharomyces cerevisiae (strain ATCC 204508 / S288c) GN=DUR1,2 PE=1 SV=2 - [DUR1_YEAST]	82.97	13.46	1	15	15	27	11400000	3.343	15	22.4	1835	201.7	5.62
P38427	Trehalose synthase complex regulatory subunit TSL1 OS=Saccharomyces cerevisiae (strain ATCC 204508 / S288c) GN=TSL1 PE=1 SV=1 - [TSL1_YEAST]	82.91	17.4	1	11	12	29	7370000	1.038	15	13.8	1098	122.9	6.64
Q06151	m7GpppX diphosphatase OS=Saccharomyces cerevisiae (strain ATCC 204508 / S288c) GN=DCS1 PE=1 SV=1 - [DCPS_YEAST]	82.85	47.71	1	11	13	28	16200000	0.667	14	11.8	350	40.7	6.25
Q04458	Fatty aldehyde dehydrogenase HFD1 OS=Saccharomyces cerevisiae (strain ATCC 204508 / S288c) GN=HFD1 PE=1 SV=1 - [HFD1_YEAST]	82.8	22.56	1	8	8	26	13800000	0.515	12	15.8	532	59.9	6.76
P07143	Cytochrome c1, heme protein, mitochondrial OS=Saccharomyces cerevisiae (strain ATCC 204508 / S288c) GN=CYT1 PE=1 SV=1 - [CY1_YEAST]	82.2	33.33	1	6	6	26	86800000	2.674	12	23	309	34	8.12
P32602	Alpha-soluble NSF attachment protein OS=Saccharomyces cerevisiae (strain ATCC 204508 / S288c) GN=SEC17 PE=1 SV=4 - [SEC17_YEAST]	81.3	46.58	1	9	9	25	35600000	0.792	12	6.3	292	32.8	5.1
P53312	Succinyl-CoA ligase [ADP-forming] subunit beta, mitochondrial OS=Saccharomyces cerevisiae (strain ATCC 204508 / S288c) GN=LSC2 PE=1 SV=1 - [SUCB_YEAST]	81.08	29.98	1	10	10	31	32500000	0.834	15	10.2	427	46.9	7.47
Q07381	Ribosome biogenesis protein TSR1 OS=Saccharomyces cerevisiae (strain ATCC 204508 / S288c) GN=TSR1 PE=1 SV=1 - [TSR1_YEAST]	81.04	13.07	1	6	6	26	5240000	1.01	10	6.7	788	90.7	5.74
Q12265	Ribose-phosphate pyrophosphokinase 5 OS=Saccharomyces cerevisiae (strain ATCC 204508 / S288c) GN=PRS5 PE=1 SV=1 - [KPR5_YEAST]	80.55	25.2	1	9	9	29	22000000	0.863	14	7.8	496	53.5	7.28
P32457	Cell division control protein 3 OS=Saccharomyces cerevisiae (strain ATCC 204508 / S288c) GN=CDC3 PE=1 SV=3 - [CDC3_YEAST]	80.45	39.81	1	13	13	29	36100000	0.832	15	8.9	520	60	5.48
P49435	Adenine phosphoribosyltransferase 1 OS=Saccharomyces cerevisiae (strain ATCC 204508 / S288c) GN=APT1 PE=1 SV=3 - [APT1_YEAST]	80.1	41.71	1	7	7	36	31500000	1.061	13	11.7	187	20.6	5.1
Q08208	Nucleolar protein 12 OS=Saccharomyces cerevisiae (strain ATCC 204508 / S288c) GN=NOP12 PE=1 SV=1 - [NOP12_YEAST]	80.01	32.9	1	11	11	26	22000000	0.859	13	2.8	459	51.9	9.44
P35180	Mitochondrial import receptor subunit TOM20 OS=Saccharomyces cerevisiae (strain ATCC 204508 / S288c) GN=TOM20 PE=1 SV=1 - [TOM20_YEAST]	79.97	35.52	1	5	5	26	55200000	1.071	8	10.4	183	20.3	5.71
P17891	Clathrin light chain OS=Saccharomyces cerevisiae (strain ATCC 204508 / S288c) GN=CLC1 PE=1 SV=1 - [CLC1_YEAST]	78.78	38.63	1	9	9	24	18000000	0.844	8	7.2	233	26.5	4.49
Q08193	1,3-beta-glucanosyltransferase GAS5 OS=Saccharomyces cerevisiae (strain ATCC 204508 / S288c) GN=GAS5 PE=1 SV=1 - [GAS5_YEAST]	78.67	20.66	1	8	8	31	27400000	1.081	14	10.3	484	51.8	4.64
P23615	Transcription elongation factor SPT6 OS=Saccharomyces cerevisiae (strain ATCC 204508 / S288c) GN=SPT6 PE=1 SV=1 - [SPT6_YEAST]	78.6	15.02	1	15	15	27	11100000	0.976	16	16.8	1451	168.2	5.01
P32476	Squalene monooxygenase OS=Saccharomyces cerevisiae (strain ATCC 204508 / S288c) GN=ERG1 PE=1 SV=2 - [ERG1_YEAST]	78.49	19.35	1	11	11	37	21900000	0.987	18	10	496	55.1	6.48
P06101	Hsp90 co-chaperone Cdc37 OS=Saccharomyces cerevisiae (strain ATCC 204508 / S288c) GN=CDC37 PE=1 SV=2 - [CDC37_YEAST]	78.42	33	1	12	12	24	19000000	0.768	13	6.9	506	58.3	5.06
P32468	Cell division control protein 12 OS=Saccharomyces cerevisiae (strain ATCC 204508 / S288c) GN=CDC12 PE=1 SV=1 - [CDC12_YEAST]	78.37	29.48	1	9	9	27	17100000	0.81	11	8.5	407	46.6	7.99
Q06338	Protein BCP1 OS=Saccharomyces cerevisiae (strain ATCC 204508 / S288c) GN=BCP1 PE=1 SV=1 - [BCP1_YEAST]	78.19	33.57	1	7	7	24	8290000	1.151	7	8.2	283	32.6	4.83
P38523	GrpE protein homolog, mitochondrial OS=Saccharomyces cerevisiae (strain ATCC 204508 / S288c) GN=MGE1 PE=1 SV=1 - [GRPE_YEAST]	78.13	35.96	1	8	8	33	69100000	0.849	11	5.7	228	26.1	8.24
Q03973	High mobility group protein 1 OS=Saccharomyces cerevisiae (strain ATCC 204508 / S288c) GN=HMO1 PE=1 SV=1 - [HMO1_YEAST]	77.84	40.65	1	5	5	25	39000000	0.808	11	7	246	27.5	8.51
P07277	Mevalonate kinase OS=Saccharomyces cerevisiae (strain ATCC 204508 / S288c) GN=ERG12 PE=1 SV=1 - [KIME_YEAST]	77.64	30.02	1	8	8	25	9980000	0.86	13	8	443	48.4	5.59
P46680	Actin-interacting protein 1 OS=Saccharomyces cerevisiae (strain ATCC 204508 / S288c) GN=AIP1 PE=1 SV=1 - [AIP1_YEAST]	77.54	39.51	1	14	14	30	16000000	0.758	18	7.1	615	67.3	5.59
P49334	Mitochondrial import receptor subunit TOM22 OS=Saccharomyces cerevisiae (strain ATCC 204508 / S288c) GN=TOM22 PE=1 SV=3 - [TOM22_YEAST]	77.14	29.61	1	3	3	20	17200000	1.107	6	18.3	152	16.8	4.16
P27472	Glycogen [starch] synthase isoform 2 OS=Saccharomyces cerevisiae (strain ATCC 204508 / S288c) GN=GSY2 PE=1 SV=3 - [GYS2_YEAST]	77.04	11.35	1	5	5	22	4220000	0.899	7	10.9	705	80	6.35
O13563	26S proteasome regulatory subunit RPN13 OS=Saccharomyces cerevisiae (strain ATCC 204508 / S288c) GN=RPN13 PE=1 SV=1 - [RPN13_YEAST]	76.61	40.38	1	5	5	27	14800000	1.002	11	11.1	156	17.9	4.53
P32588	Nuclear and cytoplasmic polyadenylated RNA-binding protein PUB1 OS=Saccharomyces cerevisiae (strain ATCC 204508 / S288c) GN=PUB1 PE=1 SV=4 - [PUB1_YEAST]	76.58	22.3	1	8	8	38	37300000	1.007	20	16	453	50.7	5.11
P38132	DNA replication licensing factor MCM7 OS=Saccharomyces cerevisiae (strain ATCC 204508 / S288c) GN=MCM7 PE=1 SV=4 - [MCM7_YEAST]	76.38	18.82	1	9	9	23	9350000	2.597	9	6.9	845	94.9	5.3
P05626	ATP synthase subunit 4, mitochondrial OS=Saccharomyces cerevisiae (strain ATCC 204508 / S288c) GN=ATP4 PE=1 SV=2 - [ATPF_YEAST]	76.37	38.52	1	9	9	26	45400000	9.337	12	13.1	244	26.9	9.13
P25582	27S pre-rRNA (guanosine(2922)-2-O)-methyltransferase OS=Saccharomyces cerevisiae (strain ATCC 204508 / S288c) GN=SPB1 PE=1 SV=2 - [SPB1_YEAST]	76.24	18.91	1	8	8	21	9200000	0.972	10	6.9	841	96.4	8.03
P00812	Arginase OS=Saccharomyces cerevisiae (strain ATCC 204508 / S288c) GN=CAR1 PE=1 SV=1 - [ARGI_YEAST]	76.16	32.43	1	9	9	27	14000000	0.939	17	16.3	333	35.6	5.64
P07274	Profilin OS=Saccharomyces cerevisiae (strain ATCC 204508 / S288c) GN=PFY1 PE=1 SV=2 - [PROF_YEAST]	75.31	73.02	1	5	5	30	57700000	0.899	5	5.5	126	13.7	5.8
Q86ZR7	Putative uncharacterized hydrolase YKL033W-A OS=Saccharomyces cerevisiae (strain ATCC 204508 / S288c) GN=YKL033W-A PE=3 SV=2 - [YKD3A_YEAST]	75.15	40.25	1	8	8	30	25000000	1.246	12	5.9	236	26.2	5.83
P07275	Delta-1-pyrroline-5-carboxylate dehydrogenase, mitochondrial OS=Saccharomyces cerevisiae (strain ATCC 204508 / S288c) GN=PUT2 PE=1 SV=2 - [PUT2_YEAST]	74.97	29.39	1	10	10	27	26600000	0.623	15	18.7	575	64.4	7.01
P00937	Multifunctional tryptophan biosynthesis protein OS=Saccharomyces cerevisiae (strain ATCC 204508 / S288c) GN=TRP3 PE=1 SV=2 - [TRPG_YEAST]	74.93	43.39	1	15	15	32	24600000	1.413	16	11.8	484	53.5	6.92
P49166	60S ribosomal protein L37-A OS=Saccharomyces cerevisiae (strain ATCC 204508 / S288c) GN=RPL37A PE=1 SV=2 - [RL37A_YEAST]	74.77	20.45	1	2	2	37	64900000	1.162	9	5.9	88	9.8	11.63
P25045	Serine palmitoyltransferase 1 OS=Saccharomyces cerevisiae (strain ATCC 204508 / S288c) GN=LCB1 PE=1 SV=2 - [LCB1_YEAST]	74.6	24.91	1	9	9	26	11100000	0.997	15	13.6	558	62.2	6.18
P32939	GTP-binding protein YPT7 OS=Saccharomyces cerevisiae (strain ATCC 204508 / S288c) GN=YPT7 PE=1 SV=1 - [YPT7_YEAST]	74.59	67.31	1	9	9	26	23100000	0.872	10	3.5	208	23	4.93
Q08641	tRNA(Thr) (cytosine(32)-N(3))-methyltransferase OS=Saccharomyces cerevisiae (strain ATCC 204508 / S288c) GN=ABP140 PE=1 SV=3 - [AB140_YEAST]	74.21	26.75	1	8	9	24	29200000	1.058	12	14.1	628	71.4	4.7
P20434	DNA-directed RNA polymerases I, II, and III subunit RPABC1 OS=Saccharomyces cerevisiae (strain ATCC 204508 / S288c) GN=RPB5 PE=1 SV=1 - [RPAB1_YEAST]	74.11	33.95	1	4	4	23	15700000	1.109	7	9.2	215	25.1	9.1
B5VPF9	Eisosome protein 1 OS=Saccharomyces cerevisiae (strain AWRI1631) GN=EIS1 PE=3 SV=1 - [EIS1_YEAS6]	74.02	21.12	3	14	14	25	22400000	0.739	14	9.4	843	93.3	6.34
P38810	SED5-binding protein 3 OS=Saccharomyces cerevisiae (strain ATCC 204508 / S288c) GN=SFB3 PE=1 SV=1 - [SFB3_YEAST]	73.66	16.79	1	7	7	21	5940000	0.876	9	16.9	929	103.9	6.29
P52553	Prefoldin subunit 6 OS=Saccharomyces cerevisiae (strain ATCC 204508 / S288c) GN=YKE2 PE=1 SV=1 - [PFD6_YEAST]	73.54	59.65	1	5	5	23	12800000	1.037	8	5.6	114	13.3	4.7
P42842	Essential for maintenance of the cell wall protein 1 OS=Saccharomyces cerevisiae (strain ATCC 204508 / S288c) GN=EMW1 PE=1 SV=1 - [EMW1_YEAST]	73.43	14.6	1	10	10	24	7810000	0.893	11	17.4	904	102.3	5.64
P14904	Vacuolar aminopeptidase 1 OS=Saccharomyces cerevisiae (strain ATCC 204508 / S288c) GN=APE1 PE=1 SV=2 - [AMPL_YEAST]	73.22	29.38	1	10	10	30	26600000	0.986	15	5.8	514	57.1	5.83
Q03559	Uncharacterized protein YMR295C OS=Saccharomyces cerevisiae (strain ATCC 204508 / S288c) GN=YMR295C PE=1 SV=1 - [YM8V_YEAST]	73.22	50.25	1	4	4	21	35500000	0.886	8	12.7	197	22.2	7.05
P19262	Dihydrolipoyllysine-residue succinyltransferase component of 2-oxoglutarate dehydrogenase complex, mitochondrial OS=Saccharomyces cerevisiae (strain ATCC 204508 / S288c) GN=KGD2 PE=1 SV=2 - [ODO2_YEAST]	73.15	26.57	1	7	7	25	23200000	1.228	9	10.2	463	50.4	8.85
Q05946	U3 small nucleolar RNA-associated protein 13 OS=Saccharomyces cerevisiae (strain ATCC 204508 / S288c) GN=UTP13 PE=1 SV=1 - [UTP13_YEAST]	73.14	15.18	1	8	8	21	10100000	0.882	11	14.4	817	91	5.43
P40093	UPF0160 protein YER156C OS=Saccharomyces cerevisiae (strain ATCC 204508 / S288c) GN=YER156C PE=1 SV=1 - [YEY6_YEAST]	72.67	34.62	1	11	11	35	27700000	1.125	15	7.1	338	38.2	7.49
A6ZXG9	ATP-dependent RNA helicase DHH1 OS=Saccharomyces cerevisiae (strain YJM789) GN=DHH1 PE=3 SV=1 - [DHH1_YEAS7]	72.58	28.85	1	12	12	24	11000000	1.223	13	6.9	506	57.5	7.97
Q00772	Mitogen-activated protein kinase SLT2/MPK1 OS=Saccharomyces cerevisiae (strain ATCC 204508 / S288c) GN=SLT2 PE=1 SV=2 - [SLT2_YEAST]	72.2	30.17	1	9	10	30	15500000	0.781	13	13.3	484	55.6	5.34
P53981	Uncharacterized phosphatase YNL010W OS=Saccharomyces cerevisiae (strain ATCC 204508 / S288c) GN=YNL010W PE=1 SV=1 - [YNB0_YEAST]	72.18	39.83	1	8	8	37	36900000	1.046	17	8.2	241	27.5	5.45
P00427	Cytochrome c oxidase subunit 6, mitochondrial OS=Saccharomyces cerevisiae (strain ATCC 204508 / S288c) GN=COX6 PE=1 SV=1 - [COX6_YEAST]	72.15	48.65	1	7	7	27	28000000	4.242	14	16.9	148	17.3	6.05
P47096	3-hydroxyanthranilate 3,4-dioxygenase OS=Saccharomyces cerevisiae (strain ATCC 204508 / S288c) GN=BNA1 PE=1 SV=1 - [3HAO_YEAST]	71.99	62.15	1	7	7	24	49800000	1.914	12	13.7	177	20.2	5.78
P40319	Elongation of fatty acids protein 3 OS=Saccharomyces cerevisiae (strain ATCC 204508 / S288c) GN=ELO3 PE=1 SV=1 - [ELO3_YEAST]	71.95	18.55	1	4	4	22	17900000	0.925	7	10.6	345	39.4	9.31
P00729	Carboxypeptidase Y OS=Saccharomyces cerevisiae (strain ATCC 204508 / S288c) GN=PRC1 PE=1 SV=1 - [CBPY_YEAST]	71.86	19.36	1	8	8	28	38500000	0.784	14	9.2	532	59.8	4.73
P28495	F-actin-capping protein subunit alpha OS=Saccharomyces cerevisiae (strain ATCC 204508 / S288c) GN=CAP1 PE=1 SV=1 - [CAPZA_YEAST]	71.85	50	1	10	10	28	20200000	0.927	13	11.2	268	30.7	5.31
P17695	Glutaredoxin-2, mitochondrial OS=Saccharomyces cerevisiae (strain ATCC 204508 / S288c) GN=GRX2 PE=1 SV=3 - [GLRX2_YEAST]	71.82	55.94	1	6	6	22	14300000	1.207	12	11.5	143	15.9	7.28
P17649	4-aminobutyrate aminotransferase OS=Saccharomyces cerevisiae (strain ATCC 204508 / S288c) GN=UGA1 PE=1 SV=2 - [GABAT_YEAST]	71.41	33.76	1	10	10	23	15200000	0.77	12	11.6	471	52.9	6.8
P47160	Epsin-3 OS=Saccharomyces cerevisiae (strain ATCC 204508 / S288c) GN=ENT3 PE=1 SV=1 - [ENT3_YEAST]	71.37	27.45	1	9	9	28	10600000	0.863	12	7	408	45.1	4.84
P31755	Initiation-specific alpha-1,6-mannosyltransferase OS=Saccharomyces cerevisiae (strain ATCC 204508 / S288c) GN=OCH1 PE=1 SV=1 - [OCH1_YEAST]	71.23	4.58	1	2	2	20	1730000	0.583	2	3.7	480	55.1	7.68
P32895	Ribose-phosphate pyrophosphokinase 1 OS=Saccharomyces cerevisiae (strain ATCC 204508 / S288c) GN=PRS1 PE=1 SV=1 - [KPR1_YEAST]	70.91	37	1	10	10	29	14500000	1.127	14	9.6	427	47	5.73
P39109	Metal resistance protein YCF1 OS=Saccharomyces cerevisiae (strain ATCC 204508 / S288c) GN=YCF1 PE=1 SV=2 - [YCFI_YEAST]	70.9	10.17	1	10	12	27	7430000	0.909	11	6.9	1515	171	8.41
B3LSR0	Cruciform DNA-recognizing protein 1 OS=Saccharomyces cerevisiae (strain RM11-1a) GN=CRP1 PE=3 SV=1 - [CRP1_YEAS1]	70.74	17.85	7	7	7	24	29300000	0.655	11	12.9	465	51.1	7.34
P39936	Eukaryotic initiation factor 4F subunit p130 OS=Saccharomyces cerevisiae (strain ATCC 204508 / S288c) GN=TIF4632 PE=1 SV=1 - [IF4F2_YEAST]	70.74	23.52	1	11	15	28	9610000	1.264	10	7.9	914	103.8	7.64
A6ZLF4	Protein SDS24 OS=Saccharomyces cerevisiae (strain YJM789) GN=SDS24 PE=3 SV=1 - [SDS24_YEAS7]	70.69	21.06	1	7	7	20	16000000	0.51	12	13.5	527	57.2	8.91
P39743	Reduced viability upon starvation protein 167 OS=Saccharomyces cerevisiae (strain ATCC 204508 / S288c) GN=RVS167 PE=1 SV=1 - [RV167_YEAST]	70.57	23.24	1	8	8	25	22100000	1.085	10	3.9	482	52.7	6.01
P43590	Uncharacterized peptidase YFR006W OS=Saccharomyces cerevisiae (strain ATCC 204508 / S288c) GN=YFR006W PE=1 SV=1 - [YFH6_YEAST]	70.22	34.77	1	12	12	28	19400000	0.897	11	5.1	535	61.7	6.16
P40471	NADPH-dependent 1-acyldihydroxyacetone phosphate reductase OS=Saccharomyces cerevisiae (strain ATCC 204508 / S288c) GN=AYR1 PE=1 SV=1 - [AYR1_YEAST]	70.18	25.25	1	4	4	21	21300000	0.882	6	9.4	297	32.8	9.16
A6ZVM6	NADH-cytochrome b5 reductase 1 OS=Saccharomyces cerevisiae (strain YJM789) GN=CBR1 PE=3 SV=2 - [NCB5R_YEAS7]	70.07	39.79	1	2	7	27	17900000	1.099	4	0.7	284	31.4	8.78
P42945	U3 small nucleolar RNA-associated protein 10 OS=Saccharomyces cerevisiae (strain ATCC 204508 / S288c) GN=UTP10 PE=1 SV=1 - [UTP10_YEAST]	69.9	10.23	6	14	15	28	9240000	1.099	16	11.2	1769	200	6.49
P54837	Endoplasmic reticulum vesicle protein 25 OS=Saccharomyces cerevisiae (strain ATCC 204508 / S288c) GN=ERV25 PE=1 SV=1 - [TMEDA_YEAST]	69.86	40.28	1	6	6	23	9630000	1.121	7	9.3	211	24.1	5.52
P53849	Zinc finger protein GIS2 OS=Saccharomyces cerevisiae (strain ATCC 204508 / S288c) GN=GIS2 PE=1 SV=1 - [GIS2_YEAST]	69.79	57.52	1	7	7	34	43000000	1.011	21	8.9	153	17.1	7.84
P12904	5-AMP-activated protein kinase subunit gamma OS=Saccharomyces cerevisiae (strain ATCC 204508 / S288c) GN=SNF4 PE=1 SV=1 - [AAKG_YEAST]	69.17	42.55	1	10	10	24	11500000	1.045	13	4.3	322	36.4	5.78
P06782	Carbon catabolite-derepressing protein kinase OS=Saccharomyces cerevisiae (strain ATCC 204508 / S288c) GN=SNF1 PE=1 SV=1 - [SNF1_YEAST]	69.1	26.07	1	11	11	21	9130000	0.87	14	9.8	633	72	6.65
P09457	ATP synthase subunit 5, mitochondrial OS=Saccharomyces cerevisiae (strain ATCC 204508 / S288c) GN=ATP5 PE=1 SV=1 - [ATPO_YEAST]	69.08	58.96	1	10	10	30	49600000	6.318	21	18.9	212	22.8	9.57
P32621	Guanosine-diphosphatase OS=Saccharomyces cerevisiae (strain ATCC 204508 / S288c) GN=GDA1 PE=1 SV=1 - [GDA1_YEAST]	68.91	27.22	1	7	7	20	9130000	1.209	8	7.4	518	56.8	5.35
P08456	CDP-diacylglycerol--serine O-phosphatidyltransferase OS=Saccharomyces cerevisiae (strain ATCC 204508 / S288c) GN=CHO1 PE=1 SV=3 - [PSS_YEAST]	68.34	26.09	1	5	5	25	18700000	1.718	10	21.6	276	30.8	6.27
P33331	Nuclear transport factor 2 OS=Saccharomyces cerevisiae (strain ATCC 204508 / S288c) GN=NTF2 PE=1 SV=2 - [NTF2_YEAST]	68.15	69.6	1	5	5	31	60000000	1.17	11	2.1	125	14.4	4.7
P19073	Cell division control protein 42 OS=Saccharomyces cerevisiae (strain ATCC 204508 / S288c) GN=CDC42 PE=1 SV=2 - [CDC42_YEAST]	68	19.9	1	3	3	25	8260000	0.996	7	11.1	191	21.3	6.74
P53278	Uncharacterized protein YGR130C OS=Saccharomyces cerevisiae (strain ATCC 204508 / S288c) GN=YGR130C PE=1 SV=1 - [YG3A_YEAST]	67.76	17.03	1	10	10	23	18000000	0.75	11	7.2	816	92.6	5.03
A6ZY20	Cell wall mannoprotein PST1 OS=Saccharomyces cerevisiae (strain YJM789) GN=PST1 PE=3 SV=1 - [PST1_YEAS7]	67.72	11.04	2	4	4	21	7000000	1.336	11	16.3	444	45.8	9.19
Q04175	Importin beta SMX1 OS=Saccharomyces cerevisiae (strain ATCC 204508 / S288c) GN=SXM1 PE=1 SV=1 - [SXM1_YEAST]	67.64	13.03	1	9	9	24	11100000	1.07	11	11.1	944	108.3	4.72
Q12449	Hsp90 co-chaperone AHA1 OS=Saccharomyces cerevisiae (strain ATCC 204508 / S288c) GN=AHA1 PE=1 SV=1 - [AHA1_YEAST]	67.61	28	1	9	9	29	17200000	0.969	15	5.9	350	39.4	7.47
P38886	26S proteasome regulatory subunit RPN10 OS=Saccharomyces cerevisiae (strain ATCC 204508 / S288c) GN=RPN10 PE=1 SV=3 - [RPN10_YEAST]	67.53	32.09	1	6	6	23	23000000	0.859	12	5.7	268	29.7	4.82
Q04697	Glucose-signaling factor 2 OS=Saccharomyces cerevisiae (strain ATCC 204508 / S288c) GN=GSF2 PE=1 SV=1 - [GSF2_YEAST]	67.52	35.24	1	11	11	32	23600000	1.277	15	6.6	403	45.8	7.12
P32445	Single-stranded DNA-binding protein RIM1, mitochondrial OS=Saccharomyces cerevisiae (strain ATCC 204508 / S288c) GN=RIM1 PE=1 SV=1 - [RIM1_YEAST]	67.42	70.37	1	7	7	27	52400000	0.988	12	9.4	135	15.4	8.34
P38145	Riboflavin synthase OS=Saccharomyces cerevisiae (strain ATCC 204508 / S288c) GN=RIB5 PE=1 SV=1 - [RISA_YEAST]	67.39	42.44	1	7	7	19	20400000	1.77	8	14.9	238	26.2	5.17
P33399	La protein homolog OS=Saccharomyces cerevisiae (strain ATCC 204508 / S288c) GN=LHP1 PE=1 SV=2 - [LHP1_YEAST]	66.66	33.82	1	6	6	18	21000000	0.996	8	3.2	275	32.1	8.54
P38328	Actin-related protein 2/3 complex subunit 1 OS=Saccharomyces cerevisiae (strain ATCC 204508 / S288c) GN=ARC40 PE=1 SV=1 - [ARPC1_YEAST]	65.86	30.99	1	8	8	28	24800000	0.955	12	6.1	384	42.4	7.05
P21524	Ribonucleoside-diphosphate reductase large chain 1 OS=Saccharomyces cerevisiae (strain ATCC 204508 / S288c) GN=RNR1 PE=1 SV=2 - [RIR1_YEAST]	65.81	12.05	1	8	8	20	12600000	0.898	8	10.7	888	99.5	6.19
P53199	Sterol-4-alpha-carboxylate 3-dehydrogenase, decarboxylating OS=Saccharomyces cerevisiae (strain ATCC 204508 / S288c) GN=ERG26 PE=1 SV=1 - [ERG26_YEAST]	65.36	40.4	1	8	8	23	28700000	0.952	10	7.3	349	38.7	6.68
P33767	Dolichyl-diphosphooligosaccharide--protein glycosyltransferase subunit WBP1 OS=Saccharomyces cerevisiae (strain ATCC 204508 / S288c) GN=WBP1 PE=1 SV=1 - [OSTB_YEAST]	65.34	26.05	1	9	9	25	11100000	1.032	12	7.7	430	49.4	5.9
P41057	40S ribosomal protein S29-A OS=Saccharomyces cerevisiae (strain ATCC 204508 / S288c) GN=RPS29A PE=1 SV=3 - [RS29A_YEAST]	65.31	66.07	1	3	4	32	108000000	1.242	14	3.8	56	6.7	10.27
Q01976	ADP-ribose pyrophosphatase OS=Saccharomyces cerevisiae (strain ATCC 204508 / S288c) GN=YSA1 PE=1 SV=2 - [ADPP_YEAST]	64.99	29.44	1	4	4	19	13900000	1.147	8	4.7	231	26.1	6.38
P32623	Probable glycosidase CRH2 OS=Saccharomyces cerevisiae (strain ATCC 204508 / S288c) GN=UTR2 PE=1 SV=3 - [CRH2_YEAST]	64.86	12.42	1	4	4	30	26200000	0.787	13	10.6	467	49.9	4.78
P28000	DNA-directed RNA polymerases I and III subunit RPAC2 OS=Saccharomyces cerevisiae (strain ATCC 204508 / S288c) GN=RPC19 PE=1 SV=1 - [RPAC2_YEAST]	64.73	62.68	1	5	5	20	26600000	0.952	7	5	142	16.1	4.41
P38817	ADP-ribosylation factor-binding protein GGA2 OS=Saccharomyces cerevisiae (strain ATCC 204508 / S288c) GN=GGA2 PE=1 SV=1 - [GGA2_YEAST]	64.25	16.07	1	5	6	19	18500000	1.075	7	4.4	585	64.3	6.49
P16370	DNA-directed RNA polymerase II subunit RPB3 OS=Saccharomyces cerevisiae (strain ATCC 204508 / S288c) GN=RPB3 PE=1 SV=2 - [RPB3_YEAST]	63.87	31.45	1	5	5	17	9400000	0.968	9	17.3	318	35.3	4.67
Q03862	Probable metalloprotease ARX1 OS=Saccharomyces cerevisiae (strain ATCC 204508 / S288c) GN=ARX1 PE=1 SV=1 - [ARX1_YEAST]	63.77	27.32	1	12	12	25	11800000	1.068	14	6.5	593	65.2	7.2
Q08985	Homocysteine S-methyltransferase 2 OS=Saccharomyces cerevisiae (strain ATCC 204508 / S288c) GN=SAM4 PE=1 SV=1 - [SAM4_YEAST]	63.72	34.46	1	10	10	26	40800000	2.183	12	11.9	325	36.6	5.25
P32485	Mitogen-activated protein kinase HOG1 OS=Saccharomyces cerevisiae (strain ATCC 204508 / S288c) GN=HOG1 PE=1 SV=2 - [HOG1_YEAST]	63.44	28.97	1	8	9	25	21200000	0.903	10	11.9	435	48.8	5.55
Q12211	tRNA pseudouridine synthase 1 OS=Saccharomyces cerevisiae (strain ATCC 204508 / S288c) GN=PUS1 PE=1 SV=1 - [PUS1_YEAST]	63.38	18.38	1	8	8	27	10900000	1.058	11	9.4	544	62.1	8.13
P39929	Vacuolar-sorting protein SNF7 OS=Saccharomyces cerevisiae (strain ATCC 204508 / S288c) GN=SNF7 PE=1 SV=1 - [SNF7_YEAST]	63.18	31.67	1	5	5	16	15100000	0.786	5	4.4	240	27	4.72
C7GLH8	Enhancer of translation termination 1 OS=Saccharomyces cerevisiae (strain JAY291) GN=ETT1 PE=3 SV=1 - [ETT1_YEAS2]	63.04	28.64	1	9	9	20	11600000	1.064	11	8.3	412	47.3	4.79
P12688	Serine/threonine-protein kinase YPK1 OS=Saccharomyces cerevisiae (strain ATCC 204508 / S288c) GN=YPK1 PE=1 SV=2 - [YPK1_YEAST]	63	22.94	2	10	10	23	17600000	0.953	11	17.8	680	76.4	6.51
P12683	3-hydroxy-3-methylglutaryl-coenzyme A reductase 1 OS=Saccharomyces cerevisiae (strain ATCC 204508 / S288c) GN=HMG1 PE=1 SV=1 - [HMDH1_YEAST]	62.99	12.52	1	7	8	21	10100000	0.868	6	2.8	1054	115.6	8
P23595	Serine/threonine-protein phosphatase PP2A-2 catalytic subunit OS=Saccharomyces cerevisiae (strain ATCC 204508 / S288c) GN=PPH22 PE=1 SV=1 - [PP2A2_YEAST]	62.67	30.5	1	3	7	18	7520000	1.043	5	21.7	377	43	4.82
P38912	Eukaryotic translation initiation factor 1A OS=Saccharomyces cerevisiae (strain ATCC 204508 / S288c) GN=TIF11 PE=1 SV=1 - [IF1A_YEAST]	62.59	41.83	1	6	6	23	75100000	1.084	9	10.5	153	17.4	4.83
P23639	Proteasome subunit alpha type-2 OS=Saccharomyces cerevisiae (strain ATCC 204508 / S288c) GN=PRE8 PE=1 SV=1 - [PSA2_YEAST]	62.54	30	1	6	6	20	24400000	0.893	10	13	250	27.1	5.72
P40509	Coatomer subunit epsilon OS=Saccharomyces cerevisiae (strain ATCC 204508 / S288c) GN=SEC28 PE=1 SV=2 - [COPE_YEAST]	62.4	48.99	3	9	9	22	10400000	1.154	11	8	296	33.8	4.55
Q06287	Ribosomal RNA small subunit methyltransferase NEP1 OS=Saccharomyces cerevisiae (strain ATCC 204508 / S288c) GN=EMG1 PE=1 SV=1 - [NEP1_YEAST]	62.32	36.51	1	7	7	19	11900000	0.894	7	7.2	252	27.9	8.41
P22141	Proteasome subunit beta type-4 OS=Saccharomyces cerevisiae (strain ATCC 204508 / S288c) GN=PRE1 PE=1 SV=2 - [PSB4_YEAST]	62.26	28.28	1	5	5	21	35000000	0.909	8	11.7	198	22.5	6.23
Q08412	Ubiquitin-binding protein CUE5 OS=Saccharomyces cerevisiae (strain ATCC 204508 / S288c) GN=CUE5 PE=1 SV=1 - [CUE5_YEAST]	61.84	28.22	1	8	8	25	24000000	0.829	11	4.9	411	46.8	4.81
P38737	Proteasome component ECM29 OS=Saccharomyces cerevisiae (strain ATCC 204508 / S288c) GN=ECM29 PE=1 SV=1 - [ECM29_YEAST]	61.52	9.1	1	11	11	20	4910000	1.009	13	7.8	1868	210.3	6.55
P30902	ATP synthase subunit d, mitochondrial OS=Saccharomyces cerevisiae (strain ATCC 204508 / S288c) GN=ATP7 PE=1 SV=2 - [ATP7_YEAST]	61.42	44.83	1	6	6	23	39000000	8.718	8	14.2	174	19.8	8.94
P32795	Mitochondrial inner membrane i-AAA protease supercomplex subunit YME1 OS=Saccharomyces cerevisiae (strain ATCC 204508 / S288c) GN=YME1 PE=1 SV=1 - [YME1_YEAST]	61.34	8.43	1	5	5	21	4690000	0.94	6	8.6	747	81.7	7.08
P21242	Probable proteasome subunit alpha type-7 OS=Saccharomyces cerevisiae (strain ATCC 204508 / S288c) GN=PRE10 PE=1 SV=2 - [PSA7_YEAST]	61.33	31.94	1	9	9	33	28200000	0.87	14	11.3	288	31.5	5.19
P27692	Transcription elongation factor SPT5 OS=Saccharomyces cerevisiae (strain ATCC 204508 / S288c) GN=SPT5 PE=1 SV=1 - [SPT5_YEAST]	61.27	15.05	1	12	12	22	13300000	0.966	11	11.3	1063	115.6	5.25
P23180	Probable oxidoreductase AIM17 OS=Saccharomyces cerevisiae (strain ATCC 204508 / S288c) GN=AIM17 PE=1 SV=2 - [AIM17_YEAST]	61.07	24.95	1	8	8	20	13700000	1.366	8	3.5	465	53.1	7.55
Q08225	Probable dipeptidyl peptidase 3 OS=Saccharomyces cerevisiae (strain ATCC 204508 / S288c) GN=YOL057W PE=1 SV=1 - [DPP3_YEAST]	60.78	21.8	1	9	9	18	4220000	0.766	11	6.5	711	80.5	6.27
Q06103	26S proteasome regulatory subunit RPN7 OS=Saccharomyces cerevisiae (strain ATCC 204508 / S288c) GN=RPN7 PE=1 SV=3 - [RPN7_YEAST]	60.73	31.47	1	12	12	25	27700000	1.043	14	10.9	429	48.9	5.25
P00128	Cytochrome b-c1 complex subunit 7 OS=Saccharomyces cerevisiae (strain ATCC 204508 / S288c) GN=QCR7 PE=1 SV=2 - [QCR7_YEAST]	60.4	64.57	1	6	6	20	36200000	27.362	5	66.9	127	14.6	5.88
P26754	Replication factor A protein 2 OS=Saccharomyces cerevisiae (strain ATCC 204508 / S288c) GN=RFA2 PE=1 SV=1 - [RFA2_YEAST]	59.99	26.37	1	4	5	48	56400000	0.998	7	4.8	273	29.9	4.98
P40525	60S ribosomal protein L34-B OS=Saccharomyces cerevisiae (strain ATCC 204508 / S288c) GN=RPL34B PE=1 SV=1 - [RL34B_YEAST]	59.8	26.45	2	3	3	44	262000000	1.228	16	8.5	121	13.6	10.83
P50861	6,7-dimethyl-8-ribityllumazine synthase OS=Saccharomyces cerevisiae (strain ATCC 204508 / S288c) GN=RIB4 PE=1 SV=2 - [RIB4_YEAST]	59.78	28.99	1	4	4	19	17200000	2.867	10	19.2	169	18.5	6.54
Q03104	Meiotic sister chromatid recombination protein 1 OS=Saccharomyces cerevisiae (strain ATCC 204508 / S288c) GN=MSC1 PE=1 SV=1 - [MSC1_YEAST]	59.65	18.71	1	7	7	18	15600000	0.362	11	3	513	59.6	7.58
P32568	Protein SNQ2 OS=Saccharomyces cerevisiae (strain ATCC 204508 / S288c) GN=SNQ2 PE=1 SV=2 - [SNQ2_YEAST]	59.62	12.99	1	11	11	18	9410000	0.928	13	18.9	1501	168.7	7.62
P36018	GTP-binding protein YPT52 OS=Saccharomyces cerevisiae (strain ATCC 204508 / S288c) GN=YPT52 PE=1 SV=1 - [YPT52_YEAST]	59.6	47.86	1	7	8	20	19500000	1.107	9	12.9	234	26.1	4.82
P23724	Proteasome subunit beta type-6 OS=Saccharomyces cerevisiae (strain ATCC 204508 / S288c) GN=PRE7 PE=1 SV=1 - [PSB6_YEAST]	59.29	32.78	1	7	7	22	19000000	0.966	8	3.4	241	26.9	6.07
P53254	U3 small nucleolar RNA-associated protein 22 OS=Saccharomyces cerevisiae (strain ATCC 204508 / S288c) GN=UTP22 PE=1 SV=1 - [UTP22_YEAST]	59.21	14.07	1	11	11	17	7470000	1.015	11	11.5	1237	140.4	8.46
P53860	Phosphatidylinositol transfer protein PDR16 OS=Saccharomyces cerevisiae (strain ATCC 204508 / S288c) GN=PDR16 PE=1 SV=1 - [PDR16_YEAST]	59.05	21.37	1	6	6	21	12900000	0.928	8	3.9	351	40.7	7.96
Q08971	Protein PBDC1 homolog OS=Saccharomyces cerevisiae (strain ATCC 204508 / S288c) GN=YPL225W PE=1 SV=1 - [YP225_YEAST]	58.93	47.26	1	8	8	31	17000000	0.907	13	6.8	146	17.4	5.3
Q12434	Rho GDP-dissociation inhibitor OS=Saccharomyces cerevisiae (strain ATCC 204508 / S288c) GN=RDI1 PE=1 SV=1 - [GDIR_YEAST]	58.65	39.6	1	5	5	19	16000000	1.012	7	13.8	202	23.1	6.04
P47154	CAAX prenyl protease 1 OS=Saccharomyces cerevisiae (strain ATCC 204508 / S288c) GN=STE24 PE=1 SV=1 - [STE24_YEAST]	58.24	23.62	1	8	8	24	21700000	0.948	12	17.2	453	52.3	7.91
P14747	Serine/threonine-protein phosphatase 2B catalytic subunit A2 OS=Saccharomyces cerevisiae (strain ATCC 204508 / S288c) GN=CMP2 PE=1 SV=2 - [PP2B2_YEAST]	58.11	21.36	1	8	8	20	44800000	0.962	11	4.6	604	68.5	6.35
Q08647	Multisubstrate pseudouridine synthase 7 OS=Saccharomyces cerevisiae (strain ATCC 204508 / S288c) GN=PUS7 PE=1 SV=1 - [PUS7_YEAST]	58.01	11.83	1	5	5	15	14500000	1.064	5	2.3	676	77	7.8
P04046	Amidophosphoribosyltransferase OS=Saccharomyces cerevisiae (strain ATCC 204508 / S288c) GN=ADE4 PE=1 SV=2 - [PUR1_YEAST]	58	26.67	1	10	10	19	16200000	1.275	10	10.8	510	56.7	6.28
Q02486	ARS-binding factor 2, mitochondrial OS=Saccharomyces cerevisiae (strain ATCC 204508 / S288c) GN=ABF2 PE=1 SV=1 - [ABF2_YEAST]	57.93	37.16	1	8	8	37	29100000	0.754	21	14.4	183	21.5	9.69
P32486	Beta-glucan synthesis-associated protein KRE6 OS=Saccharomyces cerevisiae (strain ATCC 204508 / S288c) GN=KRE6 PE=1 SV=2 - [KRE6_YEAST]	57.93	15.42	1	7	7	24	22000000	0.935	11	9.1	720	80.1	4.69
Q02785	ATP-dependent permease PDR12 OS=Saccharomyces cerevisiae (strain ATCC 204508 / S288c) GN=PDR12 PE=1 SV=1 - [PDR12_YEAST]	57.9	9.99	1	9	9	15	10100000	4.498	11	16.3	1511	171	6.84
P23594	Serine/threonine-protein phosphatase PP2A-1 catalytic subunit OS=Saccharomyces cerevisiae (strain ATCC 204508 / S288c) GN=PPH21 PE=1 SV=1 - [PP2A1_YEAST]	57.68	26.29	1	2	6	15	7210000	1.596	3	9.4	369	41.9	4.79
P38131	Probable mannosyltransferase KTR4 OS=Saccharomyces cerevisiae (strain ATCC 204508 / S288c) GN=KTR4 PE=1 SV=1 - [KTR4_YEAST]	57.63	15.73	1	4	4	15	6780000	0.814	6	11	464	54.5	4.84
P39533	Homocitrate dehydratase, mitochondrial OS=Saccharomyces cerevisiae (strain ATCC 204508 / S288c) GN=ACO2 PE=1 SV=1 - [ACON2_YEAST]	57.23	18.88	1	9	9	17	11400000	2.242	10	5.8	789	86.5	6.96
P32386	ATP-dependent bile acid permease OS=Saccharomyces cerevisiae (strain ATCC 204508 / S288c) GN=YBT1 PE=1 SV=2 - [YBT1_YEAST]	57.21	10.3	2	14	14	26	12600000	1.252	14	13.1	1661	189	8.09
P04037	Cytochrome c oxidase subunit 4, mitochondrial OS=Saccharomyces cerevisiae (strain ATCC 204508 / S288c) GN=COX4 PE=1 SV=1 - [COX4_YEAST]	57.13	49.03	2	6	6	18	129000000	4.799	4	10.4	155	17.1	6.9
P38286	Very-long-chain 3-oxoacyl-CoA reductase OS=Saccharomyces cerevisiae (strain ATCC 204508 / S288c) GN=IFA38 PE=1 SV=1 - [MKAR_YEAST]	56.72	38.62	1	8	8	20	14200000	1.107	15	6.8	347	38.7	9.48
P54861	Dynamin-related protein DNM1 OS=Saccharomyces cerevisiae (strain ATCC 204508 / S288c) GN=DNM1 PE=1 SV=1 - [DNM1_YEAST]	56.72	18.49	1	9	9	19	8420000	0.892	9	9.4	757	84.9	5.52
P38067	Succinate-semialdehyde dehydrogenase [NADP(+)] OS=Saccharomyces cerevisiae (strain ATCC 204508 / S288c) GN=UGA2 PE=1 SV=2 - [UGA2_YEAST]	56.63	8.05	1	2	2	13	8140000	0.371	5	3.4	497	54.2	6.65
P22336	Replication factor A protein 1 OS=Saccharomyces cerevisiae (strain ATCC 204508 / S288c) GN=RFA1 PE=1 SV=1 - [RFA1_YEAST]	56.58	18.2	1	8	8	18	13800000	1.072	9	5.8	621	70.3	6.23
P89105	RNA polymerase-associated protein CTR9 OS=Saccharomyces cerevisiae (strain ATCC 204508 / S288c) GN=CTR9 PE=1 SV=3 - [CTR9_YEAST]	56.48	7.43	1	6	7	20	12300000	0.93	9	14.6	1077	124.6	6.3
B5VTQ8	Methylthioribose-1-phosphate isomerase OS=Saccharomyces cerevisiae (strain AWRI1631) GN=MRI1 PE=3 SV=1 - [MTNA_YEAS6]	56.26	20.92	2	6	6	16	7960000	1.04	6	5.4	411	45	5.03
P40064	Nucleoporin NUP157 OS=Saccharomyces cerevisiae (strain ATCC 204508 / S288c) GN=NUP157 PE=1 SV=1 - [NU157_YEAST]	56.25	5.82	1	5	5	14	2450000	0.94	6	6.8	1391	156.6	6.44
P43123	UDP-N-acetylglucosamine pyrophosphorylase OS=Saccharomyces cerevisiae (strain ATCC 204508 / S288c) GN=QRI1 PE=1 SV=1 - [UAP1_YEAST]	56.19	24.74	1	8	8	20	6140000	0.999	12	12.3	477	53.4	7.42
P15496	Isopentenyl-diphosphate Delta-isomerase OS=Saccharomyces cerevisiae (strain ATCC 204508 / S288c) GN=IDI1 PE=1 SV=2 - [IDI1_YEAST]	55.56	47.22	1	8	8	22	33500000	0.836	11	9.8	288	33.3	4.98
Q12176	Ribosome biogenesis protein MAK21 OS=Saccharomyces cerevisiae (strain ATCC 204508 / S288c) GN=MAK21 PE=1 SV=1 - [MAK21_YEAST]	55.3	10.34	1	8	8	17	11700000	1.067	8	2.5	1025	116.6	5.02
Q07451	Endoplasmic reticulum transmembrane protein 3 OS=Saccharomyces cerevisiae (strain ATCC 204508 / S288c) GN=YET3 PE=1 SV=1 - [YET3_YEAST]	54.97	26.6	1	6	6	20	32800000	0.727	8	7.8	203	22.9	7.14
P33775	Dolichyl-phosphate-mannose--protein mannosyltransferase 1 OS=Saccharomyces cerevisiae (strain ATCC 204508 / S288c) GN=PMT1 PE=1 SV=1 - [PMT1_YEAST]	54.87	15.3	1	9	9	19	19900000	0.993	8	14.7	817	92.6	6.68
P43588	Ubiquitin carboxyl-terminal hydrolase RPN11 OS=Saccharomyces cerevisiae (strain ATCC 204508 / S288c) GN=RPN11 PE=1 SV=1 - [RPN11_YEAST]	54.71	31.37	1	8	8	25	12900000	0.915	13	9.3	306	34.4	6.19
A6ZP10	Protein SEY1 OS=Saccharomyces cerevisiae (strain YJM789) GN=SEY1 PE=3 SV=1 - [SEY1_YEAS7]	54.66	12.76	3	9	9	19	8010000	0.844	8	8.4	776	89.3	5.26
P00410	Cytochrome c oxidase subunit 2 OS=Saccharomyces cerevisiae (strain ATCC 204508 / S288c) GN=COX2 PE=1 SV=1 - [COX2_YEAST]	54.6	33.86	1	6	6	23	42300000	48.614	2	132.1	251	28.5	4.58
P25342	Cell division control protein 10 OS=Saccharomyces cerevisiae (strain ATCC 204508 / S288c) GN=CDC10 PE=1 SV=1 - [CDC10_YEAST]	54.47	34.16	1	8	8	19	23900000	0.921	8	5.5	322	37	5.72
Q04178	Hypoxanthine-guanine phosphoribosyltransferase OS=Saccharomyces cerevisiae (strain ATCC 204508 / S288c) GN=HPT1 PE=1 SV=1 - [HPRT_YEAST]	54.37	43.89	1	8	8	21	30100000	0.887	9	9.3	221	25.2	5.69
P32915	Protein transport protein SEC61 OS=Saccharomyces cerevisiae (strain ATCC 204508 / S288c) GN=SEC61 PE=1 SV=1 - [SC61A_YEAST]	54.35	14.37	1	6	6	26	16100000	0.955	8	7.4	480	52.9	9.35
P48836	V-type proton ATPase subunit G OS=Saccharomyces cerevisiae (strain ATCC 204508 / S288c) GN=VMA10 PE=1 SV=1 - [VATG_YEAST]	54.35	31.58	1	5	5	19	86900000	1.36	6	3	114	12.7	8.98
P33307	Importin alpha re-exporter OS=Saccharomyces cerevisiae (strain ATCC 204508 / S288c) GN=CSE1 PE=1 SV=2 - [CSE1_YEAST]	54.05	14.48	1	8	8	17	7750000	1.093	9	10.6	960	109.3	5.22
Q06631	Protein BFR2 OS=Saccharomyces cerevisiae (strain ATCC 204508 / S288c) GN=BFR2 PE=1 SV=1 - [BFR2_YEAST]	53.97	13.67	1	6	6	16	6180000	0.902	10	12.5	534	61.2	4.78
Q99297	Mitochondrial 2-oxodicarboxylate carrier 2 OS=Saccharomyces cerevisiae (strain ATCC 204508 / S288c) GN=ODC2 PE=1 SV=1 - [ODC2_YEAST]	53.88	33.55	1	8	8	21	17900000	2.345	13	19.2	307	34	9.7
Q06010	A-factor-processing enzyme OS=Saccharomyces cerevisiae (strain ATCC 204508 / S288c) GN=STE23 PE=1 SV=2 - [STE23_YEAST]	53.83	13.73	1	11	11	19	5510000	0.964	11	12.4	1027	117.5	6.73
P47047	ATP-dependent RNA helicase DOB1 OS=Saccharomyces cerevisiae (strain ATCC 204508 / S288c) GN=MTR4 PE=1 SV=1 - [MTR4_YEAST]	53.78	11.84	1	9	9	18	6370000	1.098	9	13.1	1073	122	6.34
Q05515	Survival factor 1 OS=Saccharomyces cerevisiae (strain ATCC 204508 / S288c) GN=SVF1 PE=1 SV=1 - [SVF1_YEAST]	53.77	21	1	7	7	18	14700000	1.029	8	5.6	481	54.3	4.53
Q12314	Protein arginine N-methyltransferase SFM1 OS=Saccharomyces cerevisiae (strain ATCC 204508 / S288c) GN=SFM1 PE=1 SV=1 - [SFM1_YEAST]	53.7	40.38	2	9	9	22	23100000	0.724	9	7	213	24.7	5.07
P38828	Protein LSM12 OS=Saccharomyces cerevisiae (strain ATCC 204508 / S288c) GN=LSM12 PE=1 SV=1 - [LSM12_YEAST]	53.66	42.78	1	6	6	19	7820000	1.165	8	8.2	187	21.3	9.39
P53131	Pre-mRNA-splicing factor ATP-dependent RNA helicase PRP43 OS=Saccharomyces cerevisiae (strain ATCC 204508 / S288c) GN=PRP43 PE=1 SV=1 - [PRP43_YEAST]	53.43	14.34	1	7	7	19	9210000	0.994	10	14.1	767	87.5	6.42
P20436	DNA-directed RNA polymerases I, II, and III subunit RPABC3 OS=Saccharomyces cerevisiae (strain ATCC 204508 / S288c) GN=RPB8 PE=1 SV=1 - [RPAB3_YEAST]	53.05	25.34	1	3	3	17	19900000	1.124	6	4.7	146	16.5	4.7
P07172	Histidinol-phosphate aminotransferase OS=Saccharomyces cerevisiae (strain ATCC 204508 / S288c) GN=HIS5 PE=3 SV=2 - [HIS8_YEAST]	53.02	22.86	1	6	7	22	15000000	2.047	11	2.5	385	42.6	6.43
P47054	Nucleoporin NUP192 OS=Saccharomyces cerevisiae (strain ATCC 204508 / S288c) GN=NUP192 PE=1 SV=1 - [NU192_YEAST]	52.62	6.12	1	7	7	15	2200000	0.983	7	6.6	1683	191.4	5.35
P0CT04	Protease B inhibitor 2 OS=Saccharomyces cerevisiae (strain ATCC 204508 / S288c) GN=PBI2 PE=1 SV=1 - [IPB2_YEAST]	52.42	64	2	4	4	29	55300000	0.707	13	5.3	75	8.6	6.8
P38765	Uncharacterized isomerase YHI9 OS=Saccharomyces cerevisiae (strain ATCC 204508 / S288c) GN=YHI9 PE=1 SV=1 - [YHI9_YEAST]	52.27	32.99	1	7	7	19	29200000	3.135	11	14.9	294	32.5	5.71
Q12091	Damage response protein 1 OS=Saccharomyces cerevisiae (strain ATCC 204508 / S288c) GN=DAP1 PE=1 SV=1 - [DAP1_YEAST]	52.25	57.89	2	7	7	18	15700000	0.521	7	11.8	152	16.7	4.86
P53920	Pro-apoptotic serine protease NMA111 OS=Saccharomyces cerevisiae (strain ATCC 204508 / S288c) GN=NMA111 PE=1 SV=1 - [NM111_YEAST]	52.21	13.64	1	8	8	19	4250000	1.037	7	6.6	997	110.8	5.96
P39101	Protein CAJ1 OS=Saccharomyces cerevisiae (strain ATCC 204508 / S288c) GN=CAJ1 PE=1 SV=1 - [CAJ1_YEAST]	52.15	24.3	1	9	9	16	6110000	1.236	8	16.8	391	44.8	5.8
P31382	Dolichyl-phosphate-mannose--protein mannosyltransferase 2 OS=Saccharomyces cerevisiae (strain ATCC 204508 / S288c) GN=PMT2 PE=1 SV=2 - [PMT2_YEAST]	51.84	15.55	1	10	10	20	15000000	1.072	13	8.4	759	86.8	7.71
P53276	U3 small nucleolar RNA-associated protein 8 OS=Saccharomyces cerevisiae (strain ATCC 204508 / S288c) GN=UTP8 PE=1 SV=1 - [UTP8_YEAST]	51.71	16.55	1	9	9	18	13100000	0.914	8	8.7	713	80.1	5.17
P14907	Nucleoporin NSP1 OS=Saccharomyces cerevisiae (strain ATCC 204508 / S288c) GN=NSP1 PE=1 SV=1 - [NSP1_YEAST]	51.6	9.72	1	5	5	15	15800000	0.905	5	4.7	823	86.5	6.3
Q12127	Covalently-linked cell wall protein 12 OS=Saccharomyces cerevisiae (strain ATCC 204508 / S288c) GN=CCW12 PE=1 SV=1 - [CCW12_YEAST]	51.59	12.78	2	1	1	19	21200000				133	13	4.64
P47039	Probable kynurenine--oxoglutarate transaminase BNA3 OS=Saccharomyces cerevisiae (strain ATCC 204508 / S288c) GN=BNA3 PE=1 SV=1 - [BNA3_YEAST]	51.45	23.65	1	8	8	18	53700000	0.633	9	8	444	50.1	6.57
P38254	Probable tubulin--tyrosine ligase PBY1 OS=Saccharomyces cerevisiae (strain ATCC 204508 / S288c) GN=PBY1 PE=1 SV=2 - [TTL_YEAST]	51.45	10.36	1	5	5	17	6990000	0.715	5	11.7	753	86.3	4.94
P53909	Adenine deaminase OS=Saccharomyces cerevisiae (strain ATCC 204508 / S288c) GN=AAH1 PE=1 SV=1 - [ADE_YEAST]	51.44	18.44	1	4	4	14	9520000	1.654	6	9	347	39.6	5.4
Q06408	Transaminated amino acid decarboxylase OS=Saccharomyces cerevisiae (strain ATCC 204508 / S288c) GN=ARO10 PE=1 SV=1 - [ARO10_YEAST]	51.32	18.27	1	7	7	20	6700000	1.405	10	5.1	635	71.3	6.54
P06102	General negative regulator of transcription subunit 3 OS=Saccharomyces cerevisiae (strain ATCC 204508 / S288c) GN=NOT3 PE=1 SV=2 - [NOT3_YEAST]	51.28	9.57	1	6	6	19	5860000	0.999	11	7.7	836	94.3	5.62
P41058	40S ribosomal protein S29-B OS=Saccharomyces cerevisiae (strain ATCC 204508 / S288c) GN=RPS29B PE=1 SV=3 - [RS29B_YEAST]	51.15	66.07	1	3	4	27	75100000	1.178	12	4.5	56	6.7	10.01
Q04336	Uncharacterized protein YMR196W OS=Saccharomyces cerevisiae (strain ATCC 204508 / S288c) GN=YMR196W PE=1 SV=1 - [YM54_YEAST]	51.1	9.19	1	6	6	14	4440000	0.697	7	4.4	1088	126.5	5.45
P41543	Dolichyl-diphosphooligosaccharide--protein glycosyltransferase subunit 1 OS=Saccharomyces cerevisiae (strain ATCC 204508 / S288c) GN=OST1 PE=1 SV=1 - [OST1_YEAST]	50.85	18.91	1	5	5	17	7700000	1.13	8	19.7	476	54	5.12
P33302	Pleiotropic ABC efflux transporter of multiple drugs OS=Saccharomyces cerevisiae (strain ATCC 204508 / S288c) GN=PDR5 PE=1 SV=1 - [PDR5_YEAST]	50.81	12.38	1	10	14	18	14200000	0.479	9	23	1511	170.3	7.81
P25374	Cysteine desulfurase, mitochondrial OS=Saccharomyces cerevisiae (strain ATCC 204508 / S288c) GN=NFS1 PE=1 SV=2 - [NFS1_YEAST]	50.77	31.59	1	9	9	17	11000000	1.192	11	12.8	497	54.4	8.19
Q03219	Uncharacterized protein YMR178W OS=Saccharomyces cerevisiae (strain ATCC 204508 / S288c) GN=YMR178W PE=1 SV=1 - [YM44_YEAST]	50.67	29.2	1	5	5	14	10900000	1.306	5	13.4	274	31.1	6.05
P32501	Translation initiation factor eIF-2B subunit epsilon OS=Saccharomyces cerevisiae (strain ATCC 204508 / S288c) GN=GCD6 PE=1 SV=1 - [EI2BE_YEAST]	50.52	13.9	1	5	5	13	5360000	1.064	10	9.3	712	81.1	4.81
P40202	Superoxide dismutase 1 copper chaperone OS=Saccharomyces cerevisiae (strain ATCC 204508 / S288c) GN=CCS1 PE=1 SV=1 - [CCS1_YEAST]	50.33	34.54	1	5	5	15	14700000	1.204	7	12.7	249	27.3	6.67
Q99383	Nuclear polyadenylated RNA-binding protein 4 OS=Saccharomyces cerevisiae (strain ATCC 204508 / S288c) GN=HRP1 PE=1 SV=1 - [HRP1_YEAST]	50.23	15.73	1	5	5	17	12600000	1.141	9	12.2	534	59.6	5.66
P32892	ATP-dependent RNA helicase DRS1 OS=Saccharomyces cerevisiae (strain ATCC 204508 / S288c) GN=DRS1 PE=1 SV=2 - [DRS1_YEAST]	50.18	15.29	2	10	10	20	6830000	0.903	10	7.4	752	84.8	5.74
E7Q714	Protein HRI1 OS=Saccharomyces cerevisiae (strain FostersB) GN=HRI1 PE=3 SV=1 - [HRI1_YEASB]	50.1	33.2	3	7	7	19	39000000	1.2	7	4.1	244	27.5	5.21
P08067	Cytochrome b-c1 complex subunit Rieske, mitochondrial OS=Saccharomyces cerevisiae (strain ATCC 204508 / S288c) GN=RIP1 PE=1 SV=1 - [UCRI_YEAST]	49.97	35.81	1	5	5	16	56100000	8.216	5	12.9	215	23.3	8.07
P38689	Ribose-phosphate pyrophosphokinase 3 OS=Saccharomyces cerevisiae (strain ATCC 204508 / S288c) GN=PRS3 PE=1 SV=1 - [KPR3_YEAST]	49.64	24.38	1	6	7	22	8130000	1.06	9	6.4	320	35.1	8.29
Q12532	Ribosome quality control complex subunit 2 OS=Saccharomyces cerevisiae (strain ATCC 204508 / S288c) GN=RQC2 PE=1 SV=1 - [RQC2_YEAST]	49.55	5.49	1	5	5	18	13800000	1.102	5	12.7	1038	119	5.73
Q05948	Uncharacterized SVF1-like protein YLR225C OS=Saccharomyces cerevisiae (strain ATCC 204508 / S288c) GN=YLR225C PE=1 SV=1 - [YL225_YEAST]	49.36	18.18	1	5	5	14	6210000	0.716	7	8.9	407	46.4	7.88
P33201	Ribosome assembly factor MRT4 OS=Saccharomyces cerevisiae (strain ATCC 204508 / S288c) GN=MRT4 PE=1 SV=1 - [MRT4_YEAST]	49.32	38.14	1	6	6	16	14400000	1.022	6	9	236	27	8.56
P40462	Protein TMA108 OS=Saccharomyces cerevisiae (strain ATCC 204508 / S288c) GN=TMA108 PE=1 SV=1 - [TM108_YEAST]	49.22	15.86	1	10	10	19	6620000	0.97	13	10.6	946	107.7	6.54
P27809	Glycolipid 2-alpha-mannosyltransferase OS=Saccharomyces cerevisiae (strain ATCC 204508 / S288c) GN=KRE2 PE=1 SV=1 - [KRE2_YEAST]	49.2	27.15	1	7	8	17	25800000	1.647	7	3.1	442	51.4	5.4
P15731	Ubiquitin-conjugating enzyme E2 4 OS=Saccharomyces cerevisiae (strain ATCC 204508 / S288c) GN=UBC4 PE=1 SV=1 - [UBC4_YEAST]	49	37.84	1	3	3	19	30500000	1.451	12	10.4	148	16.4	6.52
P49017	2-methoxy-6-polyprenyl-1,4-benzoquinol methylase, mitochondrial OS=Saccharomyces cerevisiae (strain ATCC 204508 / S288c) GN=COQ5 PE=1 SV=1 - [COQ5_YEAST]	48.9	17.92	1	4	4	15	14600000	1.201	5	2.1	307	34.7	6.55
Q12518	Epsin-1 OS=Saccharomyces cerevisiae (strain ATCC 204508 / S288c) GN=ENT1 PE=1 SV=1 - [ENT1_YEAST]	48.82	18.06	1	5	7	19	6870000	1.021	5	2.3	454	52.3	5.87
P32787	Mitochondrial genome maintenance protein MGM101 OS=Saccharomyces cerevisiae (strain ATCC 204508 / S288c) GN=MGM101 PE=1 SV=1 - [MG101_YEAST]	48.43	31.23	1	7	7	21	6550000	1.493	14	10.9	269	30.1	9.32
P40970	Serine palmitoyltransferase 2 OS=Saccharomyces cerevisiae (strain ATCC 204508 / S288c) GN=LCB2 PE=1 SV=1 - [LCB2_YEAST]	48.3	15.86	1	7	7	17	19400000	0.949	7	5.2	561	63.1	8.1
O74700	Mitochondrial import inner membrane translocase subunit TIM9 OS=Saccharomyces cerevisiae (strain ATCC 204508 / S288c) GN=TIM9 PE=1 SV=1 - [TIM9_YEAST]	48.23	40.23	1	3	3	15	35700000	0.952	5	8.6	87	10.2	8.18
Q04225	Ribosome assembly protein RRB1 OS=Saccharomyces cerevisiae (strain ATCC 204508 / S288c) GN=RRB1 PE=1 SV=1 - [RRB1_YEAST]	48.22	27.4	1	8	8	15	10200000	0.895	9	11.2	511	57.2	4.63
P53633	Prenylated Rab acceptor 1 OS=Saccharomyces cerevisiae (strain ATCC 204508 / S288c) GN=YIP3 PE=1 SV=2 - [PRA1_YEAST]	48.19	23.86	1	4	4	19	61400000	1.565	7	6.2	176	19.4	8.41
P16547	Mitochondrial outer membrane protein OM45 OS=Saccharomyces cerevisiae (strain ATCC 204508 / S288c) GN=OM45 PE=1 SV=2 - [OM45_YEAST]	48.18	21.88	1	8	8	17	27100000	0.748	8	6.5	393	44.6	8.59
P48510	Ubiquitin domain-containing protein DSK2 OS=Saccharomyces cerevisiae (strain ATCC 204508 / S288c) GN=DSK2 PE=1 SV=2 - [DSK2_YEAST]	48.13	21.98	1	4	5	19	13400000	0.915	5	7.2	373	39.3	4.96
P39926	Protein SSO2 OS=Saccharomyces cerevisiae (strain ATCC 204508 / S288c) GN=SSO2 PE=1 SV=2 - [SSO2_YEAST]	47.94	27.8	1	5	7	18	35200000	0.925	6	17.6	295	33.7	4.91
P42846	Protein KRI1 OS=Saccharomyces cerevisiae (strain ATCC 204508 / S288c) GN=KRI1 PE=1 SV=1 - [KRI1_YEAST]	47.89	18.95	1	9	9	20	11200000	0.909	9	14.6	591	68.6	5.1
P05373	Delta-aminolevulinic acid dehydratase OS=Saccharomyces cerevisiae (strain ATCC 204508 / S288c) GN=HEM2 PE=1 SV=2 - [HEM2_YEAST]	47.69	33.63	1	7	7	21	10800000	1.173	12	9	342	37.7	6.14
P35197	ADP-ribosylation factor GTPase-activating protein GCS1 OS=Saccharomyces cerevisiae (strain ATCC 204508 / S288c) GN=GCS1 PE=1 SV=1 - [GCS1_YEAST]	47.61	41.76	1	10	10	22	14200000	1.064	14	16.5	352	39.3	5.92
P27616	Phosphoribosylaminoimidazole-succinocarboxamide synthase OS=Saccharomyces cerevisiae (strain ATCC 204508 / S288c) GN=ADE1 PE=1 SV=2 - [PUR7_YEAST]	47.52	38.24	1	11	11	22	22500000	0.707	10	9.4	306	34.6	5.95
P19881	4-nitrophenylphosphatase OS=Saccharomyces cerevisiae (strain ATCC 204508 / S288c) GN=PHO13 PE=1 SV=2 - [PNPP_YEAST]	47.31	27.56	1	7	7	15	14400000	0.862	9	2.8	312	34.6	6.38
P08518	DNA-directed RNA polymerase II subunit RPB2 OS=Saccharomyces cerevisiae (strain ATCC 204508 / S288c) GN=RPB2 PE=1 SV=2 - [RPB2_YEAST]	47.3	10.13	1	11	11	19	13200000	1.23	10	10.3	1224	138.7	6.52
P38986	L-asparaginase 1 OS=Saccharomyces cerevisiae (strain ATCC 204508 / S288c) GN=ASP1 PE=1 SV=1 - [ASPG1_YEAST]	47.02	31.5	1	6	6	17	10800000	1.228	6	5.4	381	41.4	5.44
P39966	Protein phosphatase 2C homolog 2 OS=Saccharomyces cerevisiae (strain ATCC 204508 / S288c) GN=PTC2 PE=1 SV=1 - [PP2C2_YEAST]	46.86	14.22	1	5	6	17	9660000	1.249	7	6.6	464	50.4	5.05
[truncated: 1,802 more rows]
