# Supplementary material for: SILAC-based phosphoproteomics reveals new PP2A-Cdc55-regulated processes in budding yeast
Source: Gigascience. 2018 May 24;7(5):giy047. doi: 10.1093/gigascience/giy047 (PMC5967524; doi:10.1093/gigascience/giy047)
Supplement: Additional Files [file giy047_supp.zip › Additional file 5.xlsx]

## Sheet: Hoja1
Additional file 5. Common peptides and proteins quantified in the whole cell extract and in the hyperphosphorylated list.
Common Peptides	Common Proteins
AALETHDVFLAGAGQLSLPFQSHIESPR	ABP1	IPP1	SIP1
AASEESDVEEDEDK	ACC1	IQG1	SKY1
AGLDNVDAESK	AIM21	IST2	SLA1
AGSGTSQLDQLAALQALSSSLNK	AIM3	ISW1	SLA2
AIASSPSLNSNLSK	AKL1	JSN1	SLF1
APPAVQTSK	APA1	KEL1	SLK19
APTASQLQNPPPPPSTTK	APL5	KRE6	SLM1
ASMDSNNANATQSR	ARE2	LDB7	SMI1
DAQGEESTINTPTGDESGEVVK	ARP8	LEO1	SMY1
DLPSLGSNAAFANVK	ASK10	LIA1	SMY2
DSDGVQVANESEEDPELK	AVT1	LSB3	SNF1
DYIMSPVGNPEGPEKPNK	AVT4	LSC2	SNF7
EATGQDEVLNSITNELSHIK	BBC1	LYP1	SNQ2
EATPVLPANEAVK	BCY1	MBF1	SPA2
EGDDAPESPDIHFEPVVHLEK	BEM2	MDN1	SPO14
EGTPSANSSIQQEVGLPYSELLSR	BEM3	MDR1	SPT6
ENSLETTFSSVNTR	BIM1	MET6	SRC1
EQVEDIPSEGSVAK	BLM10	MKT1	SRO9
FFSPSSNIPTDR	BNI5	MLF3	SRP101
FGASEASSPYGQSMLDMTAPQPTSHIVPTQR	BUL1	MON2	SRP40
FTAPTSPSTSSPK	CAB3	MOT1	SSA2
GATPISEEYGETTIVPDMHTR	CBF1	MRH1	SSD1
GESEVSPQEQNQEQGSEPAAIEEPASQNITEK	CBF5	MRP20	SSK2
GESYQSAEQEIDHTAPEK	CDC11	MSL5	SSZ1
GGSITLESGSYK	CDC12	MSS4	STB1
GIIIDDSGLDEEDLYSGVDR	CDC14	MTC1	STE20
GNNIGSPLGAPK	CDC28	MYO2	STF2
GQTPEGEDPLGKPEEELTVIPEFGGADNK	CDC3	NAP1	STH1
HEAAEALGAIASPEVVDVLK	CDC33	NBP2	STM1
IAFADAGDTVEDANFDESNANAAILR	CDC37	NET1	SUI3
IPSQNVGQELEEEK	CDC60	NEW1	SWA2
ISSASTPQTSQGR	CHD1	NMD5	SWI4
ITGQASSHLNAESPLDAPSAAK	CHS1	NOP13	SWI5
KFEENVSVDDTTATPK	CKI1	NOT3	SYH1
KPENAETPSQTSQEATQ	CLA4	NOT5	SYP1
LAQANNTPTSRPPMK	CMD1	NPL3	TAF5
LGSLVGQDSGYVGGLPK	CMK2	NPR1	TAT1
LGSPIPGESSPAEVPK	CRN1	NSG2	TCB3
LLTPQTSSNHALSK	CSL4	NSP1	TFG1
LNELLATGTGIDTFGNVGEAR	CST6	NUP159	TGL1
LSATSQTAASATPGVAQSR	CUE3	NUP192	THO1
LTYEPIDLSSILSDGEEK	CUE5	NUP2	TIF4632
LVSQDSASPLSLTFR	CYC8	OSH2	TIF5
NAVSTKPTPPPAPEASAESGLSSK	CYM1	PAF1	TOP1
NEATPEAEQVK	DCP2	PAH1	TPS3
NEATPEAEQVKK	DIG1	PAM1	TRA1
NEHEGAEGNESAISPSNLVNK	DNM1	PAN1	TRM2
NENAVSTDTSTPAAAGAPEGKPPQK	EAP1	PAR32	TRM82
NPLALSPEQLAQQDPETLEEFRR	EBP2	PAT1	TSL1
NSSVGSSANAGPTQQR	ECM32	PBP1	TUP1
QSLDLNFQEVNLSSPTLTQEHR	EDC3	PBP4	TWF1
QSYFSNEEGHVLCDVFGQPITQADISNPTR	EDE1	PDR12	UBP3
QTSNSTPAPQNQIK	ENT1	PEX19	UGP1
QVALAAGLSNHIVASTVNK	ENT2	PFK1	UTP22
RPTSPSISGSGSGGNSPSSSAGAR	ENT5	PFK2	UTP25
SDSASFLEEK	ERB1	PGK1	VBA4
SEDNEIYEELK	ERG10	PHO90	VID27
SETTLDTTPEAESVPEK	ERG6	PIK1	VIP1
SGVHMIESPQQAEDVAK	ERG8	PIL1	VPS1
SLSSAQSSSSGPSSSSEEDDSRDIESLDK	ESF1	PIN2	VPS13
SNFNTASEPLASASK	FBA1	POP2	VPS17
SQNAPSDGTGSSTPQHHDEDEDELSR	FBP26	PRE8	VPS53
SSAVPQTSPGQPR	FEN1	PRS5	VPS9
SSGIDEDEVVTPAEDAKEEEEEHPPLPAR	FLC3	PSK1	VRP1
SSMQIDNAPTPHNTPASVLNPSYLK	FOL2	PTK2	VTA1
SSSPSPSTPPVTTLPSLASSYHSNTQSSR	FRA1	PUF4	VTC2
SSTPNAESQLLSASDK	FUN26	RAD23	YAK1
SVSDELDTFLSQSPPTFQQQSK	GCD6	RFA1	YCF1
SVTESSPFVPSSTPTPVDDR	GCS1	RFA2	YCK1
TAGGSSPATPATPATPATPTPSSGPK	GDH2	RHO5	YCK2
TASGLYLPEK	GFD1	RPC53	YCK3
TASVADPILDAVQEAQPFEQAADTFHDNMNR	GIN4	RPG1	YDL025C
THSTYAFESNTNSVAASQMR	GLC8	RPL7A	YDL121C
TPTTAAATTTSSNANSR	GLK1	RPN13	YDR348C
TTPSFVGFTDTER	GLO3	RPS9B	YFR016C
TVSNITNEEESIVK	GPB1	RRP8	YGR054W
VATPSIPQQPIPLK	GPM1	RSC2	YGR130C
VEPGLGMGITSSQSEK	GRH1	RSC9	YJL055W
VGEGTYGVVYK	GSY2	RTS1	YKR18
VHSYTDLAYR	HEH2	RTT107	YLR257W
VNENTPEQWK	HEK2	SAS10	YMR086W
VPSLVATSESPR	HMG1	SCP160	YMR196W
VPSPGIGAPPIYSYIR	HMG2	SCS2	YMR221C
VQVLSDEPVIEAAPK	HOM3	SCY1	YMR295C
VTEPPIAPESATTPGR	HOM6	SDS23	YOR1
YAPPSQPSMASPFVNK	HRB1	SEC10	YPI1
YQLQPDDSHYDEER	HRK1	SEC16	YPK1
YSFSLTTFSPSGK	HRP1	SEC21	YPL009C
YSSSGTPENITGEADDEDEDIIR	HSP10	SEC31	YPR091C
	HXK1	SEC9	YPT31
	HXT1	SET2	YRB1
	IES1	SFB3	ZEO1
	IML2	SHP1	ZRC1
	INP53	SHS1	ZUO1
