# Supplementary material for: SILAC-based phosphoproteomics reveals new PP2A-Cdc55-regulated processes in budding yeast
Source: Gigascience. 2018 May 24;7(5):giy047. doi: 10.1093/gigascience/giy047 (PMC5967524; doi:10.1093/gigascience/giy047)
Supplement: Additional Files [file giy047_supp.zip › Additional file 6.xlsx]

## Sheet: Common Peptides
Additional file 6. Common peptides found in the phosphoproteomic study.
Common Peptides
M1+M2+M3	M1+M2	M1+M3	M2+M3
ATEISPPPVSPSK	AGLDNVDAESK	ATSNLSPPSFK	AGLDNVDAESKEGTPSANSSIQQEVGLPYSELLSR
DISASSPNLGGILK	ASSPSSLTYK	DGYDVSSDAESSISR	AKEDDLQLADTASIEEQPQTQGPIR
DSDGVQVANESEEDPELK	DASSLSPTSAGSR	DMNSETFQIEQDHASK	ALSPIPSPTR
DSSNSEDSEDEEMDGPTLLHPGK	DKDSNSSITISTSTPSEMR	DQLSPVTTTNNLPR	ANLDKPITEGIASPTSPK
EGDDAPESPDIHFEPVVHLEK	DNAEGQGESLADQAR	DYIMSPVGNPEGPEKPNK	ANSSTTTLDAIKPNSK
FEGSDDDENHPLPPLNVAK	DRSPTPDPDIVK	EGTPSANSSIQQEVGLPYSELLSR	AVQESDSTTSRIIEEHESPIDAEK
FMQQPQPEHMYPVNQSNTPQK	DSSPVPSDLDEK	ENGSGDDLFAGLK	DAQGEESTINTPTGDESGEVVK
FTAPTSPSTSSPK	EDQEEALSDNEPESSEK	ESTGIEVGNSPITR	DDNVRPSPISPSINPPK
GSQESTNTLEEIVK	EPVKTPSPAPAAK	FDIDADSEANLR	DEFDEEEYSEGELDEIR
IGPLVEDDSDEDQNDAISVR	ESDEDSDADEFFDAEEAASDK	FGTQASPFSSQLGNK	EKTSTPPLPMHFNAQR
LGSPIPGESSPAEVPK	FTAPTSPSTSSPK	FLNSPDLPER	ENYTFESHPGTPVSSSLMTQRPGAESSLK
LSATSQTAASATPGVAQSR	GPEQLKSPEVQR	GNNIGSPLGAPK	EPVQSSAHASPMLTPSGTR
LSTIVNQSSPTPASR	GVFQGVHDSAEK	GSLTDIPIFSDAK	EQDSPHSESSDLPPILEK
NEATPEAEQVK	GYGDFDSEDEDYDYGR	GSTISPTTTINNSNPNFK	ERDDYDLPSISSLPGSSSGSR
NFQEPLGNVESPDMTQK	IGSALNTPK	GVMNTSEDLPSPSK	ESISGTPTPTSIPHEEQR
NNSPILETLPSNEIK	ILTPESQLK	HVIITDDEEEEQR	ESSRSPIALNYEAR
NPFLDDVSSATDFR	KASETSDQNIVK	IIEEHESPIDAEK	ESVHNHSDGDDVDIPMDDSPVNEEAR
NPISSTVSSNQQSPK	KEPVKTPSPAPAAK	INNNITPPPSSSLNPGAAGK	FSIIAGGSPSSSQEAFDSHGNTEHGR
NQLVAASSPQQLQQQK	KGESTPPHPPENLSSSFYEK	LGSPIPGESSPAEVPK	GQTPEGEDPLGKPEEELTVIPEFGGADNK
QPQSPLSSQSTQNQAIPR	KGSMADVPK	LSDSTDNLDSIPVK	HETPLNIRPTSPYTLNPPVER
SDSAVSIVHLK	LDSSSPNSHPHPSGLNSPK	NFDIISENSNDVR	IELSDDSDVEVHPNVDK
SDSAVSIVHLK	LEADDSDDLENIDSGDLALYK	NITSSSPSTITNESSK	IELSDDSDVEVHPNVDKK
SFTPSKSPAPVSK	LETDESPIQTK	NNSNSNLLFEK	KEGDDAPESPDIHFEPVVHLEK
SIFSQEVVELPDSEDETQQVNK	LGQMIISQSR	NPLALSPEQLAQQDPETLEEFR	KGESTPPHPPENLSSSFYEK
SLSHSGLDDGLEQGLNR	LQPDSDAVISDASVNDK	NPNLSFDSHPPR	LEGADDRLEADDSDDLENIDSGDLALYK
SSAQEDAPIVIR	MLNHPSQGSDDAQDEK	NQSQQPQQQLSPFR	LTYEPIDLSSILSDGEEK
TAEVSHDIENSSQNTTGNVLPVSSPQTR	NASTGSLQASVK	QESPDAAFETGFR	LVSGATNSNSKPGSPVILK
VPSLVATSESPR	NDSELFELR	RLSAYLESSK	NEATPEAEQVKK
VPSLVATSESPR	NEEQSSFSSPSAK	RTSGTQPTTAPVAAEEPR	NEHEGAEGNESAISPSNLVNK
VVEDEEIDEIGTGSGTETER	NISTSSVTTSPVESTK	SISETTTDSDIPIPK	NEQHSPTVESSSFDVNNAPAR
	NLLESSATASPSPTR	SLGSGDQDSPSFSVR	NISGISHSAPHSPVNPNISLIK
	NPISSTVSSNQQSPK	SLSGLDLQNQNK	NLPTTFAQSGNVSDSEGDSK
	NRSPSPPPVYDAQGK	SMSSENITVPR	QASEQHQQQNMGPQVYSPK
	NVPTPSPSPKPQHR	SNNAPNASDDDDALSQLK	QLELSINSASPNVNHSPVPTK
	NVPTPSPSPKPQHR	SSAQEDAPIVIR	RPSSGEAHQFQALGFK
	SASISGISDHQQEGYQPLEQEK	TDSIDIPVR	RSDSAVSIVHLK
	SATPPSSITAAK	TSPIISTAHTPQQVAQSPK	RSSAQEDAPIVIR
	SEGETSEDEDEFDEK	VALNNNSPDIMTK	SPQKPIAPSNPHSFK
	SFTPSKSPAPVSK	VGSPGAGGPLTVQGLK	SQNAPSDGTGSSTPQHHDEDEDELSR
	SGSNISQGQSSTGHTTR		SSLNLNTTSHPHEASGR
	SHSVPDLNTATPSSPK		SVSDELDTFLSQSPPTFQQQSK
	SLGSTSSLPNDR		THDKVEDYDLPQVNDSPNR
	SLLDSPHDTSPVK		TPARTPTPTPPVVAEPAISPRPVSQR
	SNLSLTDK		TSSQLSFPNIPEDEPQR
	SNSTSLPAANK		TSTPPLPMHFNAQR
	SNVPSPVSR		VARPLSVPGSPR
	SPSNLNSTSVTPR		VASSPISPGLHSTQYFR
	SPSNLNSTSVTPR		VATPLSGGVPPAPLPK
	SPSPDPASLSSESER		VNSRGSLTDIPIFSDAK
	SSETSPDSTPAPSAPASTNAPTNNK		YDSPVSSPITSASELGSIAK
	SSGIDLLDFDSQPGESK
	SSSGSSNIPQSPSVR
	SSSPDSNTVIPVEELR
	SSSTGTGSAMSGGLATR
	TPTTAAATTTSSNANSR
	YAQNSSPTAAHFQPQR

## Sheet: Common Proteins
Additional file 6. Common proteins found in the phosphoproteomic study.
Common Proteins
M1+M2+M3		M1+M2	M1+M3		M2+M3
ABP1	PAR32	BRE4	ARG82	STB3	ACF4	STB1
ACE2	PBP1	CHS1	ARP8	SWI5	APA1	SWA2
AIM21	PEX19	CRN1	ASK10	TGL1	ASM4	TAT1
AIM3	PFK2	DCP2	ATG13	TPS3	AXL2	TDA11
AKL1	PFK26	DIP5	BNI1	VBA4	BAP2	TIF5
ALE1	PIN4	ECM21	BUD3	VIP1	BCK1	TSL1
ATG1	PRS5	ELO2	CDC25	VPS54	BCY1	TY2A-GR1
BBC1	PSH1	FLC2	CWC24	YBR197C	BLM10	VHS2
BDF1	PTK2	FLC3	DIG1	YCL012C	BOI1	VRP1
BIM1	PXL1	GCD6	DNF2	YDR186C	CDC37	WHI5
BNI5	RAD7	GPD1	DNM1	YFR016C	CYR1	YHR097C
BOI2	REG1	HHO1	EAP1	YSP2	DSF2	YIL055C
BUD6	RGT1	HXK1	FAR11		EDE1	YMR102C
CDC3	RPG1	HXT2	FBA1		ESC1	YMR196W
CLA4	RPH1	INN1	FHL1		ESF1	YPR091C
CRP1	SCY_3392	IVY1	FLC1		FAB1	YPR172W
DCP2	SCY_4679	KIP2	GIS1		FOL2	ZRC1
EDC3	SEC2	MON2	GLC8		FYV8
ENT1	SEC31	MSL5	GTT3		GRH1
GAT1	SFL1	MTC1	GYP5		GSY2
GCS1	SHP1	PBS2	HOS3		GTS1
GFD1	SIP1	PDR5	IGO1		GYP1
GGA1	SIS2	PEX30	IML1		HEL2
GIN4	SLF1	PTR2	LEO1		HER1
GIP4	SMY2	RHO5	MBF1		HRB1
GPD2	SPA2	RPL7A	MDS3		HXT1
GPR1	SRC1	SDS23	MIG1		INP52
GPT2	SSD1	SEG2	MOT1		INP53
HOM3	SSK2	SET2	MSN4		LYP1
HSL1	STE20	TCB3	MYO2		MRH1
HSP12	STU2	TRM2	NPR2		MSS4
KEL1	SUI3	UTP22	NUP159		NAP1
KIN1	SUM1	VID27	OPY2		NNK1
KIN2	SWH1	VPS13	PAM1		NOP13
LAM5	TMA17	YCF1	PIB2		NUP2
LSB3	TSC11	YGR054W	PKC1		PIK1
MAM3	UBX7	YGR130C	PSK1		POP2
MDG1	VNX1	YGR149W	ROD1		RCR2
MSC3	WHI3		RSC2		RIM15
NOT3	YLR257W		SAC7		SCP160
NOT5	YLR413W		SEC9		SDS24
NPR1	YOL019W		SHS1		SEG1
NSG2	YRB1		SLI15		SLA2
PAL1	YSC84		SNU114		SNF1
PAN1	ZEO1		SPO14		SSK1
