# Supplementary material for: SILAC-based phosphoproteomics reveals new PP2A-Cdc55-regulated processes in budding yeast
Source: Gigascience. 2018 May 24;7(5):giy047. doi: 10.1093/gigascience/giy047 (PMC5967524; doi:10.1093/gigascience/giy047)
Supplement: Additional Files [file giy047_supp.zip › Additional file 7.xlsx]

## Sheet: 62 phosphopeptides
Sequence	Modifications	Missed Cleavages	TiSH - PSMs (Light/Heavy peptides)	SIMAC - PSMs (Light/Heavy peptides)	TiO2 - PSMs (Light/Heavy peptides)	TisH - # Proteins	SIMAC - # Proteins	TiO2 - # Proteins	Protein Groups Accessions	Gene Symbol	TiSH - q-value	SIMAC - q-value	TiO2 - q-value	TiSH - PEP (Light/Heavy peptides)	SIMAC - PEP (Light/Heavy peptides)	TiO2 - PEP (Light/Heavy peptides)	TiSH - H/L ratio	SIMAC - H/L ratio	TiO2 - H/L ratio	Average	Std. Dev.	CV(%)	Gene Symbol	T-test (p-value)
DSSNSEDsEDEEMDGPTLLHPGK	S8(Phospho)	0	5/4	3/6/2/7	5/13/1/5	2	2	2	A6ZZY2	SCY_3392	0	0	0	6.158e-06/0.0003525	0.001092/1.093e-07/0.0009794/3.801e-05	0.0002181/4.62e-05/0.0001285/0.0001525	0.74225	0.77	0.699	0.737083	0.0357809	4.85439	SCY_3392	0.00839206
EGDDAPEsPDIHFEPVVHLEK	S8(Phospho)	0	17/13	6	1	1	1	1	P41920	YRB1	0	0	0	1.236e-05/1.991e-05	0.0004634	0.0003694	0.696	0.551	0.548	0.598333	0.0845951	14.1385	YRB1	0.0222031
FTAPTsPSTSSPK	S6(Phospho)	0	6/5	11/9	16/7	1	1	1	A7A261	LSB3	0	0	0	0.0002182/0.0001139	0.0004852/0.001699	0.0008019/0.01546	0.53	0.4735	0.479	0.494167	0.0311542	6.30439	LSB3	0.00256098
IGPLVEDDsDEDQNDAISVR	S9(Phospho)	0	8/6	4/2	9/3	1	1	1	P17065	SEC2	0	0	0	1.788e-06/1.96e-07	1.532e-08/1.106e-07	9.974e-08/9.972e-08	0.67	0.701	0.697	0.689333	0.0168622	2.44616	SEC2	0.00145606
LGsPIPGEsSPAEVPK	S3(Phospho); S9(Phospho)	0	7/1	9/4	16/2	1	1	1	P34223	SHP1	0	0	0	0.02193/0.00945	5.755e-05/7.965e-05	0.0001017/6.859e-06	0.407	0.379	0.31	0.365333	0.0499233	13.6651	SHP1	0.00640621
NEAtPEAEQVK	T4(Phospho)	0	3/3	24/22	9/9	1	1	1	Q08245	ZEO1	0	0	0	0.001159/0.0041	0.0005524/0.0001307	0.0001538/4.98e-05	0.64	0.474	0.6055	0.573167	0.0875961	15.2828	ZEO1	0.0256507
NFQEPLGNVEsPDMTQK	S11(Phospho)	0	3/4	3/7/1/2	1	1	1	1	P23201	SPA2	0	0	0	0.002867/0.01149	1.307e-05/4.266e-06/0.000247/1.64e-05	1.688e-06	0.58025	0.497667	0.508	0.528639	0.0449942	8.51132	SPA2	0.00560875
NNsPILETLPSNEIK	S3(Phospho)	0	7/5	10/8	2/1	1	1	1	P38853	KEL1	0	0	0	7.839e-05/0.0001052	2.273e-05/0.0001261	4.709e-06/1.496e-05	0.64925	0.536	0.703	0.629417	0.0852483	13.544	KEL1	0.0281799
QLELSINSAsPNVNHsPVPTK	S10(Phospho); S16(Phospho)	0	9/3	1	9	1	1	1	P32457	CDC3	0	0.001	0	6.22e-08/0.0009714	0.02248	0.0005105	0.43775	#N/A	0.413	0.425375	0.0175009	4.11423	CDC3	0.0216539
SIFSQEVVELPDsEDETQQVNK	S13(Phospho)	0	9/6	5/1	11/4	4	4	4	A6ZRR2	MDG1	0	0	0	3.855e-06/6.272e-06	2.989e-05/0.002505	6.548e-07/1.666e-06	0.63925	0.645	0.56	0.61475	0.047502	7.72704	MDG1	0.00862988
VPsLVATsESPR	S3(Phospho); S8(Phospho)	0	9/7	31/6	32/20	1	1	1	P38968	SEC31	0	0	0	0.004759/8.036e-05	0.0006956/0.0002346	0.006328/0.0001538	0.292	0.174	0.336	0.267333	0.0837695	31.3352	SEC31	0.0210667
VVEDEEIDEIGTGsGTETER	S14(Phospho)	0	4/5	3/1	9/3	1	1	1	P06779	RAD7	0	0	0	0.007481/0.006942	1.187e-07/4.697e-08	2.587e-06/4.397e-06	0.66625	0.534	0.722	0.64075	0.0965592	15.0697	RAD7	0.0374138
ATEIsPPPVsPSK	S5(Phospho); S10(Phospho)	0	1	10	12/6	1	1	1	Q04839	GFD1	0.009	0	0	0.1148	0.000271	0.0002595/0.0006521	0.392	0.366	0.416	0.391333	0.0250067	6.39012	GFD1	0.00154696
DISASsPNLGGILK	S6(Phospho)	0	12/5	6	3	1	1	1	Q08548	ALE1	0	0	0	2.6e-05/9.248e-05	0.0001544	2.118e-06	0.3505	0.203	0.211	0.254833	0.0829463	32.5492	ALE1	0.0154411
EPVQSsAHAsPMLTPSGTR	S6(Phospho); S10(Phospho)	0	3	1	13	1	1	1	P38349	UBX7	0	0	0	0.02581	0.008245	0.0004462	0.158	#N/A	0.201	0.1795	0.0304056	16.939	UBX7	0.0443507
FMQQPQPEHMYPVNQSNtPQK	T18(Phospho)	0	1	1/10	8	1	1	1	P34761	WHI3	0.002	0	0	0.05141	0.01223/0.0001221	6.175e-05	0.191	0.081	0.159	0.143667	0.0565803	39.3831	WHI3	0.0165423
LGsPIPGESSPAEVPK	S3(Phospho)	0	17	12/8	2	1	1	1	P34223	SHP1	0	0	0	2.016e-05	0.000305/0.0004347	0.001904	0.6705	0.7105	#N/A	0.6905	0.0282843	4.0962	SHP1	0.0496472
LSATSQTAASATPGVAQsR	S18(Phospho)	0	2	7	18/4	1	1	1	P35197	GCS1	0.002	0	0	0.01948	1.973e-07	9.477e-06/3.553e-06	0.509	0.279	0.292	0.36	0.129201	35.8893	GCS1	0.0316191
NEQHsPTVESSSFDVNNAPAR	S5(Phospho)	0	7	1	2	1	1	1	Q03446	RCR2	0	0	0	0.0004131	0.008781	7.154e-05	0.481	#N/A	0.447	0.464	0.0240416	5.18139	RCR2	0.0303395
NPFLDDVSsATDFR	S9(Phospho)	0	2/4	2/2	4	1	1	1	Q05518	PAL1	0	0	0	4.707e-06/0.00933	1.002e-05/2.753e-05	4.656e-05	0.569	0.63	0.404	0.534333	0.11692	21.8815	PAL1	0.040881
NPISSTVSSNQQsPK	S13(Phospho)	0	1	12/8	10/8	2	1	2	A6ZRW5	DCP2	0.006	0	0	0.07433	8.67e-05/1.981e-06	1.94e-05/5.531e-06	0.767	0.7245	0.6535	0.715	0.0573433	8.02004	DCP2	0.018725
NQLVAASsPQQLQQQK	S8(Phospho)	0	6/2	8/7	7	1	1	1	Q12518	ENT1	0	0	0	0.009727/0.00312	2.838e-07/1.612e-07	2.256e-07	0.5585	0.461	0.572	0.5305	0.0605661	11.4168	ENT1	0.0112442
QPQsPLSSQSTQNQAIPR	S4(Phospho)	0	3	1	1	1	1	1	P48562	CLA4	0	0	0	0.00482	0.00577	0.006561	0.2985	0.222	0.309	0.2765	0.0474895	17.1752	CLA4	0.00649053
SDsAVsIVHLK	S3(Phospho); S6(Phospho)	0	5/3	81/22	18/15	1	1	1	P41911	GPD2	0	0	0	0.0003971/0.01664	0.0009854/0.0002732	0.004066/0.006768	0.636	0.536	0.547	0.573	0.0548361	9.57	GPD2	0.00916134
SFTPSKsPAPVSK	S7(Phospho)	1	4	5/2	4/2	1	1	1	P15891	ABP1	0	0	0	0.009703	0.0009372/0.0114	0.0008681/0.0004439	0.63	0.508	0.4355	0.5245	0.0982942	18.7406	ABP1	0.0255578
sSAQEDAPIVIR	S1(Phospho)	0	4	22	6	1	1	1	P35817	BDF1	0	0	0	4.76e-05	0.0006926	0.0001191	0.699	0.624	0.679	0.667333	0.0388373	5.81977	BDF1	0.00697048
TAEVSHDIENSSQNTTGNVLPVSsPQTR	S24(Phospho)	0	7	6	11/3	1	1	1	P47068	BBC1	0	0	0	0.0001787	5.808e-09	1.112e-06/0.004028	0.283	0.223	0.252	0.252667	0.0300056	11.8755	BBC1	0.00247427
VPSLVATSEsPR	S10(Phospho)	0	15	19/13	11/9	1	1	1	P38968	SEC31	0	0	0	6.509e-05	0.0004218/0.0004244	0.000655/0.005079	0.5545	0.318	0.4905	0.454333	0.122328	26.9247	SEC31	0.0401717
DGYDVSsDAESSISR	S7(Phospho)	0	2/1	3	#N/A	1	1	#N/A	P36148	GPT2	0	0	#N/A	0.03522/0.00694	4.205e-06	#N/A	0.573	0.571	#N/A	0.572	0.00141421	0.24724	GPT2	0.00199236
NPNLsFDSHPPR	S5(Phospho)	0	9/11	4	#N/A	1	1	#N/A	P38426	TPS3	0	0.001	#N/A	0.0005801/0.003449	0.03106	#N/A	0.709	0.701	#N/A	0.705	0.00565685	0.802391	TPS3	0.0103319
ATSNLsPPSFK	S6(Phospho)	0	12/1	8	#N/A	1	1	#N/A	P24276	SSD1	0.006	0	#N/A	0.003255/0.08997	0.001917	#N/A	0.0585	0.06	#N/A	0.05925	0.00106066	1.79014	SSD1	0.00285161
DQLsPVTTTNNLPR	S4(Phospho)	0	2	4	#N/A	1	1	#N/A	Q12675	DNF2	0	0	#N/A	0.0003946	0.005144	#N/A	0.051	0.072	#N/A	0.0615	0.0148492	24.1451	DNF2	0.0391039
IIEEHEsPIDAEK	S7(Phospho)	0	2/1	12/6	#N/A	1	1	#N/A	Q06689	YLR413W	0	0	#N/A	0.002176/0.09801	3.581e-05/0.0004257	#N/A	0.367	0.411	#N/A	0.389	0.0311127	7.99812	YLR413W	0.0380636
VGsPGAGGPLTVQGLK	S3(Phospho)	0	8/3	1	#N/A	1	1	#N/A	Q06488	RSC2	0	0	#N/A	1.296e-05/0.01002	0.01032	#N/A	0.1005	0.131	#N/A	0.11575	0.0215668	18.6322	RSC2	0.0389176
AGLDNVDAEsKEGTPsANSSIQQEVGLPYSELLSR	S10(Phospho); S16(Phospho)	1	8/1	#N/A	3	1	#N/A	1	P09064	SUI3	0	#N/A	0	4.279e-06/0.0008611	#N/A	0.002129	0.55475	#N/A	0.537	0.545875	0.0125511	2.29927	SUI3	0.0170914
GQtPEGEDPLGKPEEELTVIPEFGGADNK	T3(Phospho)	0	3/3	#N/A	6/1	1	#N/A	1	P16550	APA1	0	#N/A	0	4.792e-06/0.0001751	#N/A	0.004846/4.833e-06	0.53	#N/A	0.4995	0.51475	0.0215668	4.18975	APA1	0.028372
IELSDDsDVEVHPNVDKK	S7(Phospho)	1	12/7	#N/A	4/3	1	#N/A	1	P06101	CDC37	0	#N/A	0	0.0004456/3.947e-06	#N/A	2.099e-06/0.0002759	0.71775	#N/A	0.751	0.734375	0.0235113	3.20154	CDC37	0.0465667
IELSDDsDVEVHPNVDK	S7(Phospho)	0	5/5	#N/A	6/4	1	#N/A	1	P06101	CDC37	0	#N/A	0	3.923e-05/7.343e-05	#N/A	1.112e-07/9.095e-06	0.68225	#N/A	0.6535	0.667875	0.0203293	3.04388	CDC37	0.0338993
NISGISHsAPHsPVNPNISLIK	S8(Phospho); S12(Phospho)	0	2/2	#N/A	4/3	1	#N/A	1	P39956	RPH1	0	#N/A	0	4.281e-05/1.023e-05	#N/A	9.964e-05/0.0001223	0.712	#N/A	0.697	0.7045	0.0106066	1.50555	RPH1	0.0193408
SVSDELDTFLSQsPPTFQQQSK	S13(Phospho)	0	15/6	#N/A	27/4	1	#N/A	1	P06782	SNF1	0	#N/A	0	0.0009871/0.0003898	#N/A	2.773e-06/2.898e-06	0.49	#N/A	0.435	0.4625	0.0388909	8.40884	SNF1	0.0489379
AVQESDSttSRIIEEHESPIDAEK	T8(Phospho); T9(Phospho)	1	3	#N/A	2/4	1	#N/A	1	Q06689	YLR413W	0	#N/A	0	0.01174	#N/A	0.004923/1.322e-06	0.5595	#N/A	0.539	0.54925	0.0144957	2.63918	YLR413W	0.0198173
DDNVRPsPIsPSINPPK	S7(Phospho); S10(Phospho)	0	6/3	#N/A	8	1	#N/A	1	P37370	VRP1	0	#N/A	0	0.01039/0.04337	#N/A	1.638e-05	0.2865	#N/A	0.27	0.27825	0.0116673	4.19309	VRP1	0.0147519
EKtStPPLPMHFNAQR	T3(Phospho); T5(Phospho)	1	13	#N/A	1/7	1	#N/A	1	P07278	BCY1	0	#N/A	0	0.0009116	#N/A	0.003879/0.002454	0.3865	#N/A	0.353	0.36975	0.0236881	6.40651	BCY1	0.0289564
FSIIAGGSPssSQEAFDSHGNTEHGR	S10(Phospho); S11(Phospho)	0	9	#N/A	18	1	#N/A	1	P20107	ZRC1	0	#N/A	0	0.009807	#N/A	6.747e-05	0.241	#N/A	0.285	0.263	0.0311127	11.8299	ZRC1	0.0398088
LEGADDRLEADDsDDLENIDSGDLALYK	S13(Phospho)	1	29/5	#N/A	17/9	1	#N/A	1	Q12513	TMA17	0	#N/A	0	3.865e-06/0.01295	#N/A	4.037e-09/1.855e-08	0.5865	#N/A	0.5595	0.573	0.0190919	3.33192	TMA17	0.0269098
LTYEPIDLSSILsDGEEK	S13(Phospho)	0	3/1	#N/A	8	1	#N/A	1	P06105	SCP160	0	#N/A	0	0.02299/0.08326	#N/A	2.244e-07	0.3525	#N/A	0.337	0.34475	0.0109602	3.17916	SCP160	0.0134357
LVSGATNSNsKPGsPVILK	S10(Phospho); S14(Phospho)	0	2	#N/A	5	1	#N/A	1	P21192	ACE2	0.002	#N/A	0	0.05098	#N/A	0.002147	0.229	#N/A	0.241	0.235	0.00848528	3.61076	ACE2	0.0112227
NEHEGAEGNESAIsPSNLVNK	S14(Phospho)	0	6	#N/A	1	2	#N/A	3	P40563	AIM21	0	#N/A	0	3.967e-06	#N/A	6.164e-07	0.5855	#N/A	0.591	0.58825	0.00388909	0.661128	AIM21	0.00560872
NLPTTFAQSGNVsDSEGDSK	S13(Phospho)	0	3	#N/A	4	1	#N/A	1	P40523	YIL055C	0	#N/A	0	0.001262	#N/A	3.437e-08	0.1095	#N/A	0.095	0.10225	0.010253	10.0274	YIL055C	0.0198
QASEQHQQQNMGPQVYsPK	S17(Phospho)	0	1	#N/A	2	1	#N/A	1	P39008	POP2	0.002	#N/A	0	0.03296	#N/A	0.0002875	0.171	#N/A	0.169	0.17	0.00141421	0.83189	POP2	0.00211338
RSDsAVsIVHLK	S4(Phospho); S7(Phospho)	1	1	#N/A	7/9	1	#N/A	1	P41911	GPD2	0.001	#N/A	0	0.01116	#N/A	0.003336/0.0001913	0.649	#N/A	0.6775	0.66325	0.0201525	3.03845	GPD2	0.0332677
IGsALNtPK	S3(Phospho); T7(Phospho)	0	#N/A	11/4	10/7	#N/A	1	1	P06102	NOT3	#N/A	0	0	#N/A	0.002075/0.0007661	0.0001922/0.01321	#N/A	0.618	0.585	0.6015	0.0233345	3.87939	NOT3	0.0343045
MLNHPSQGsDDAQDEK	S9(Phospho)	0	#N/A	5/2	1	#N/A	1	1	P32901	PTR2	#N/A	0	0	#N/A	0.001054/0.000226	6.229e-05	#N/A	0.757	0.725	0.741	0.0226274	3.05363	PTR2	0.0457506
DASsLsPTSAGSR	S4(Phospho); S6(Phospho)	0	#N/A	2/1	4/1	#N/A	1	1	P35817	BDF1	#N/A	0	0	#N/A	0.003787/0.0378	0.0006233/0.0001413	#N/A	0.547	0.52	0.5335	0.0190919	3.57861	BDF1	0.0256184
GYGDFDsEDEDYDYGR	S7(Phospho)	0	#N/A	3/3	2	#N/A	1	1	P32793	YSC84	#N/A	0	0	#N/A	5.339e-07/1.36e-05	1.798e-05	#N/A	0.498	0.537	0.5175	0.0275772	5.32892	YSC84	0.036354
ILtPEsQLK	T3(Phospho); S6(Phospho)	0	#N/A	6	6/5	#N/A	1	2	P05737	RPL7A	#N/A	0	0	#N/A	0.007319	0.003609/0.0466	#N/A	0.728	0.705	0.7165	0.0162635	2.26985	RPL7A	0.0306169
KGEsTPPHPPENLSSSFYEK	S4(Phospho)	1	#N/A	7/1	7/4	#N/A	1	1	P10869	HOM3	#N/A	0	0	#N/A	0.005238/0.02488	0.005312/0.03633	#N/A	0.413	0.4475	0.43025	0.0243952	5.67	HOM3	0.0302282
SFTPsKsPAPVSK	S5(Phospho); S7(Phospho)	1	#N/A	19/3	32/5	#N/A	1	1	P15891	ABP1	#N/A	0	0	#N/A	0.002135/0.09529	0.005111/0.009628	#N/A	0.072	0.105	0.0885	0.0233345	26.3667	ABP1	0.0490732
SNLsLTDK	S4(Phospho)	0	#N/A	7	2	#N/A	1	1	P47018	MTC1	#N/A	0.001	0.001	#N/A	0.03283	0.02275	#N/A	0.477	0.428	0.4525	0.0346482	7.65707	MTC1	0.0433632
SPSNLNStSVtPR	T8(Phospho); T11(Phospho)	0	#N/A	11	9/2	#N/A	1	1	Q03640	TCB3	#N/A	0	0	#N/A	0.0003983	0.0005794/0.007751	#N/A	0.322	0.282	0.302	0.0282843	9.36565	TCB3	0.0351631
SSETsPDSTPAPSAPASTNAPTNNK	S5(Phospho)	0	#N/A	27	24/12	#N/A	1	1	P53235	YGR054W	#N/A	0	0	#N/A	1.41e-09	3.211e-06/4.342e-06	#N/A	0.735	0.7005	0.71775	0.0243952	3.39884	YGR054W	0.0460241
SSSGSSNIPQsPSVR	S11(Phospho)	0	#N/A	2	1	#N/A	1	1	P28743	KIP2	#N/A	0	0	#N/A	0.003276	0.001809	#N/A	0.372	0.429	0.4005	0.0403051	10.0637	KIP2	0.0493562
