# Supplementary material for: SILAC-based phosphoproteomics reveals new PP2A-Cdc55-regulated processes in budding yeast
Source: Gigascience. 2018 May 24;7(5):giy047. doi: 10.1093/gigascience/giy047 (PMC5967524; doi:10.1093/gigascience/giy047)
Supplement: Additional Files [file giy047_supp.zip › Additional file 8.xlsx]

## Sheet: Non Clustered
Additional file 8. Gene Ontology of the PP2A-Cdc55 potential substrates
Category	Term	Count	%	PValue	Genes	Fold Enrichment	Bonferroni	FDR
GOTERM_BP_ALL	GO:0050794~regulation of cellular process	282	48.0409	2.29145e-31	BIR1, YHR097C, SNF1, RGA1, NET1, BUD14, TOP2, CBF1, FRA1, VTS1, KIN2, KIN1, BEM3, VPS72, TCB3, GIS1, VTA1, BIT61, SAC7, CMD1, RAD23, STB1, HPC2, EAF7, MDS3, TEC1, GYP1, MSN2, PSK1, CDC14, NPL3, SWC3, MSN4, DIG1, HOS3, FUN30, WHI3, MBP1, REG1, LDB7, CDC28, FAR11, ESC1, ROD1, SRL3, PXL1, CYC8, TAF12, NUP2, SPC19, ORC4, TFG1, CRN1, STE12, EDC3, YAP1, IQG1, MEH1, GLN3, PBP1, TIF5, BOI2, ASH1, AKL1, U…	1.76876	6.3794e-28	4.09181e-28
GOTERM_BP_ALL	GO:0050789~regulation of biological process	286	48.7223	1.5659e-30	BIR1, YHR097C, SNF1, RGA1, NET1, BUD14, TOP2, CBF1, FRA1, VTS1, KIN2, KIN1, BEM3, VPS72, TCB3, GIS1, VTA1, BIT61, SAC7, CMD1, RAD23, STB1, HPC2, EAF7, MDS3, TEC1, GYP1, MSN2, PSK1, CDC14, NPL3, SWC3, MSN4, DIG1, HOS3, FUN30, WHI3, MBP1, REG1, LDB7, CDC28, FAR11, ESC1, ROD1, SRL3, PXL1, CYC8, TAF12, NUP2, SPC19, ORC4, TFG1, CRN1, STE12, EDC3, SKY1, YAP1, IQG1, MEH1, GLN3, PBP1, TIF5, BOI2, ASH1, A…	1.73832	4.35948e-27	2.79622e-27
GOTERM_BP_ALL	GO:0065007~biological regulation	313	53.322	9.6102e-29	BIR1, YHR097C, SNF1, RGA1, NET1, BUD14, TOP2, CBF1, FRA1, VTS1, KIN2, GPD1, KIN1, BEM3, VPS72, TCB3, GIS1, VTA1, BIT61, SAC7, YJL055W, CMD1, RAD23, STB1, RFA2, VPS1, HPC2, NUM1, TEC1, EAF7, MDS3, GYP1, MSN2, PSK1, CDC14, NPL3, SWC3, MSN4, DIG1, HOS3, FUN30, VPS54, WHI3, MBP1, REG1, LDB7, CDC28, FAR11, ESC1, ROD1, SRL3, PXL1, CYC8, TAF12, NUP2, SPC19, ORC4, TFG1, CRN1, STE12, PGM2, YKR078W, EDC3, …	1.62485	2.67548e-25	1.71608e-25
GOTERM_BP_ALL	GO:0048523~negative regulation of cellular process	121	20.6133	7.69645e-18	BIR1, FHL1, KEL2, POP2, SCP160, SNF1, BIM1, NET1, TOP2, BUD14, CBF1, FRA1, PIL1, VTS1, STM1, BEM3, CLA4, SSN2, GTS1, NUP60, GIS1, SIF2, TWF1, SAC7, NPR2, RAD23, ESA1, MED1, NOT3, STE5, LRS4, NPR1, SPC105, MDS3, PSK1, CDC14, NPL3, SNT1, DIG1, FUN30, BDF1, WHI3, NOT5, REG1, GIN4, KEL1, PAF1, SIR4, CDC28, KIP2, FAR11, ESC1, ISW2, NCB2, ISW1, CYC8, NUP2, STE50, SPT6, ORC4, CRN1, SET2, STE12, ROX1, PA…	2.15252	2.14269e-14	1.37435e-14
GOTERM_BP_ALL	GO:0048519~negative regulation of biological process	121	20.6133	2.80144e-17	BIR1, FHL1, KEL2, POP2, SCP160, SNF1, BIM1, NET1, TOP2, BUD14, CBF1, FRA1, PIL1, VTS1, STM1, BEM3, CLA4, SSN2, GTS1, NUP60, GIS1, SIF2, TWF1, SAC7, NPR2, RAD23, ESA1, MED1, NOT3, STE5, LRS4, NPR1, SPC105, MDS3, PSK1, CDC14, NPL3, SNT1, DIG1, FUN30, BDF1, WHI3, NOT5, REG1, GIN4, KEL1, PAF1, SIR4, CDC28, KIP2, FAR11, ESC1, ISW2, NCB2, ISW1, CYC8, NUP2, STE50, SPT6, ORC4, CRN1, SET2, STE12, ROX1, PA…	2.11929	7.7992e-14	5.00249e-14
GOTERM_BP_ALL	GO:0031323~regulation of cellular metabolic process	187	31.8569	5.40122e-16	SSK2, POP2, FHL1, DAL81, SCP160, SNF1, NET1, BUD14, TOP2, TIF4632, CST6, CBF1, FRA1, SWI3, PIL1, VTS1, RQC2, STM1, PKC1, VPS72, CLA4, SSN2, GTS1, TCB3, NUP60, GIS1, SIF2, NPR2, BCK1, USV1, RAD23, ESA1, STB1, NOT3, MED1, CDC37, STE5, LRS4, HPC2, STB3, NPR1, PCL6, EAF7, TEC1, GIP4, PAH1, MSN2, PSK1, SMI1, NPL3, SWC3, TYE7, MSN4, SNT1, DIG1, HOS3, FUN30, BDF1, WHI3, MBP1, NOT5, REG1, LDB7, SIR4, PAF…	1.69581	1.54543e-12	9.88098e-13
GOTERM_BP_ALL	GO:0051128~regulation of cellular component organization	98	16.6951	3.98921e-15	BIR1, SSK2, KEL2, YHR097C, BIM1, BUD14, NET1, MDR1, ARK1, PKC1, CLA4, VTA1, SIF2, TWF1, BIT61, SAC7, NPR2, BCK1, CMD1, NPR1, SPC105, TEC1, GYP1, BUD6, CDC14, NPL3, CBK1, SNT1, DIG1, BDF1, KEL1, PAF1, SIR4, CDC28, KIP2, NCB2, ROD1, ISW1, SPT6, SPC19, CRN1, SET2, SIP2, LDB19, BNA7, TCO89, PUF4, ECM32, LTE1, PBP1, ASH1, AKL1, IML1, SFL1, TGS1, RIM15, MVB12, TSC11, SGF73, YCK2, YCK1, BNI1, HBT1, STE2…	2.22375	1.11271e-11	7.13873e-12
GOTERM_BP_ALL	GO:0019222~regulation of metabolic process	188	32.0273	4.09285e-15	SSK2, POP2, FHL1, DAL81, SCP160, SNF1, NET1, BUD14, TOP2, TIF4632, CST6, CBF1, FRA1, SWI3, PIL1, VTS1, RQC2, STM1, PKC1, VPS72, CLA4, SSN2, GTS1, TCB3, NUP60, GIS1, SIF2, NPR2, BCK1, USV1, RAD23, ESA1, STB1, NOT3, MED1, CDC37, STE5, LRS4, HPC2, STB3, NPR1, IGO1, PCL6, EAF7, TEC1, GIP4, PAH1, MSN2, PSK1, SMI1, NPL3, SWC3, TYE7, MSN4, SNT1, DIG1, HOS3, FUN30, BDF1, WHI3, MBP1, NOT5, REG1, LDB7, SIR…	1.66207	1.14362e-11	7.33857e-12
GOTERM_BP_ALL	GO:0007154~cell communication	102	17.3765	5.34128e-15	BIR1, SSK2, DAL81, SCP160, SNF1, RGA1, NET1, CST6, ENA1, LCB5, CBF1, SWI3, NNK1, PKC1, STM1, KIN2, KIN1, BEM3, CLA4, SSN2, SIF2, BIT61, SAC7, NPR2, BCK1, DCS2, USV1, CDC37, STE5, STB3, NPR1, STF2, MDS3, MSN2, CBK1, MSN4, SNT1, YPT31, BUD3, REG1, GIN4, FAR11, ROD1, PXL1, STE50, SPT6, GLC8, SIP2, UME6, OPY2, YAP1, CMK2, TCO89, IQG1, RHO5, MEH1, LTE1, GLN3, BOI2, IML1, RIM15, RTK1, TSC11, YCK2, YCK1…	2.16986	1.48361e-11	9.51461e-12
GOTERM_BP_ALL	GO:0060255~regulation of macromolecule metabolic process	181	30.8348	1.27358e-14	SSK2, POP2, FHL1, DAL81, SCP160, SNF1, NET1, BUD14, TOP2, TIF4632, CST6, CBF1, FRA1, SWI3, PIL1, VTS1, RQC2, STM1, PKC1, VPS72, CLA4, SSN2, GTS1, TCB3, NUP60, GIS1, SIF2, NPR2, BCK1, USV1, RAD23, ESA1, STB1, MED1, NOT3, CDC37, STE5, LRS4, HPC2, STB3, NPR1, IGO1, PCL6, EAF7, TEC1, GIP4, PAH1, MSN2, PSK1, SMI1, NPL3, SWC3, TYE7, MSN4, SNT1, DIG1, HOS3, FUN30, BDF1, WHI3, MBP1, NOT5, REG1, LDB7, SIR…	1.66806	3.55449e-11	2.2804e-11
GOTERM_BP_ALL	GO:0080090~regulation of primary metabolic process	182	31.0051	1.35114e-14	SSK2, POP2, FHL1, DAL81, SCP160, SNF1, NET1, BUD14, TOP2, TIF4632, CST6, CBF1, FRA1, SWI3, PIL1, VTS1, RQC2, STM1, PKC1, VPS72, CLA4, SSN2, GTS1, TCB3, NUP60, GIS1, SIF2, NPR2, BCK1, USV1, RAD23, ESA1, STB1, NOT3, MED1, CDC37, STE5, LRS4, HPC2, STB3, NPR1, PCL6, EAF7, TEC1, GIP4, PAH1, MSN2, PSK1, SMI1, NPL3, SWC3, TYE7, MSN4, SNT1, DIG1, HOS3, FUN30, BDF1, WHI3, MBP1, NOT5, REG1, LDB7, SIR4, PAF…	1.66376	3.77085e-11	2.41918e-11
GOTERM_BP_ALL	GO:0035556~intracellular signal transduction	63	10.7325	7.02928e-14	TCO89, IQG1, SSK2, SNF1, RHO5, MEH1, LTE1, NET1, BOI2, LCB5, IML1, NNK1, KIN2, STM1, PKC1, KIN1, RIM15, RTK1, BEM3, TSC11, CLA4, STE20, MSG5, SIF2, BIT61, SAC7, NPR2, BCK1, PKH1, ROM2, BCY1, HSL1, GPB1, CDC37, STE5, NPR1, PBS2, MDS3, CBK1, SPO14, SNT1, YPT31, NBP2, BUD3, AVO2, KIN4, YPK1, GIN4, SGT1, VTC2, CDC25, CYR1, YPK2, CDC60, PXL1, HRK1, MTC5, BEM2, STE50, PTK2, KCC4, SSK1, PIK1	2.72585	1.95651e-10	1.25489e-10
GOTERM_BP_ALL	GO:0048518~positive regulation of biological process	118	20.1022	8.11666e-14	ASK10, SSK2, FHL1, POP2, DAL81, SNF1, BIM1, NET1, CST6, CBF1, SWI3, VTS1, CLA4, SSN2, GTS1, GIS1, VTA1, SIF2, NPR2, BCK1, USV1, ESA1, MED1, NOT3, STE5, STB3, TEC1, MSN2, BUD6, PAH1, CDC14, NPL3, MSN4, TYE7, SNT1, HOS3, BDF1, WHI3, MBP1, NOT5, PAF1, SIR4, CDC28, SWI5, FAR11, ESC1, NCB2, ROD1, ISW1, SPT6, SPC19, TFG1, CRN1, SET2, STE12, LDB19, UME6, EDC3, SNF6, OPY2, SKY1, BNA7, YAP1, PUF4, MEH1, G…	1.94969	2.25942e-10	1.44917e-10
GOTERM_BP_ALL	GO:0023052~signaling	82	13.9693	1.09945e-13	BIR1, CMK2, TCO89, IQG1, SSK2, SCP160, SNF1, RHO5, LTE1, MEH1, RGA1, NET1, BOI2, LCB5, IML1, NNK1, KIN2, PKC1, STM1, RIM15, KIN1, RTK1, BEM3, TSC11, YCK2, YCK1, CLA4, STE20, MSG5, NMD5, SIF2, BIT61, SAC7, NPR2, BCK1, PKH1, ROM2, RTS1, BCY1, HSL1, GPB1, CDC37, STE5, NPR1, PBS2, GPR1, MDS3, ECM25, CBK1, SPO14, SNT1, YPT31, NBP2, BUD3, AVO2, EDE1, KIN4, YPK1, GIN4, VTC2, SGT1, CDC25, CYR1, FAR11, RO…	2.31942	3.05995e-10	1.96265e-10
GOTERM_BP_ALL	GO:0031326~regulation of cellular biosynthetic process	158	26.9165	1.32546e-13	POP2, FHL1, DAL81, SCP160, SNF1, NET1, BUD14, TOP2, TIF4632, CST6, CBF1, FRA1, SWI3, VTS1, RQC2, STM1, VPS72, CLA4, SSN2, GTS1, NUP60, GIS1, SIF2, NPR2, USV1, RAD23, ESA1, STB1, MED1, NOT3, LRS4, HPC2, STB3, NPR1, PCL6, TEC1, EAF7, PAH1, MSN2, PSK1, SMI1, NPL3, SWC3, TYE7, MSN4, SNT1, DIG1, HOS3, FUN30, BDF1, WHI3, MBP1, NOT5, REG1, LDB7, SIR4, PAF1, CDC28, SWI5, ESC1, ISW2, NCB2, ISW1, SRL3, CYC…	1.71634	3.69049e-10	2.36711e-10
GOTERM_MF_ALL	GO:0005515~protein binding	154	26.2351	1.32948e-13	SSK2, FHL1, SCP160, BIM1, BUD14, TIF4632, MYO2, VPS9, MDR1, CBF1, SWI3, NNK1, GPD1, VPS72, CLA4, GTS1, ECM21, SNF7, CUE3, APL5, TWF1, DCS2, CMD1, RAD23, SYP1, STB1, NOT3, CDC37, STE5, HPC2, SPC105, NUM1, NSG2, PCL6, SMY1, GIP4, SSA2, SSA1, BNI5, BUD6, GYP1, NPL3, TYE7, CBK1, DIG1, ENT1, FUN30, BDF1, ENT5, VPS54, NOT5, KEL1, SIR4, TMA17, PAF1, KIP2, CDC28, SWI5, SLA2, ISW2, NCB2, ROD1, YOL087C, IS…	1.71658	1.07644e-10	2.04325e-10
GOTERM_BP_ALL	GO:0010556~regulation of macromolecule biosynthetic process	154	26.2351	1.74374e-13	POP2, FHL1, DAL81, SCP160, SNF1, NET1, BUD14, TOP2, TIF4632, CST6, CBF1, FRA1, SWI3, VTS1, RQC2, STM1, VPS72, CLA4, SSN2, GTS1, NUP60, GIS1, SIF2, NPR2, USV1, RAD23, ESA1, STB1, MED1, NOT3, LRS4, HPC2, STB3, NPR1, PCL6, TEC1, EAF7, PAH1, MSN2, PSK1, SMI1, NPL3, SWC3, TYE7, MSN4, SNT1, DIG1, HOS3, FUN30, BDF1, WHI3, MBP1, NOT5, REG1, LDB7, SIR4, PAF1, CDC28, SWI5, ESC1, ISW2, NCB2, ISW1, SRL3, CYC…	1.72803	4.85574e-10	3.11451e-10
GOTERM_BP_ALL	GO:0009889~regulation of biosynthetic process	158	26.9165	1.76716e-13	POP2, FHL1, DAL81, SCP160, SNF1, NET1, BUD14, TOP2, TIF4632, CST6, CBF1, FRA1, SWI3, VTS1, RQC2, STM1, VPS72, CLA4, SSN2, GTS1, NUP60, GIS1, SIF2, NPR2, USV1, RAD23, ESA1, STB1, MED1, NOT3, LRS4, HPC2, STB3, NPR1, PCL6, TEC1, EAF7, PAH1, MSN2, PSK1, SMI1, NPL3, SWC3, TYE7, MSN4, SNT1, DIG1, HOS3, FUN30, BDF1, WHI3, MBP1, NOT5, REG1, LDB7, SIR4, PAF1, CDC28, SWI5, ESC1, ISW2, NCB2, ISW1, SRL3, CYC…	1.71088	4.92065e-10	3.15614e-10
GOTERM_BP_ALL	GO:0007010~cytoskeleton organization	64	10.9029	1.91e-13	BIR1, IQG1, SSK2, KEL2, BIM1, RGA1, BUD14, MYO2, ARK1, AKL1, YRB1, PKC1, BEM3, TSC11, GCS1, MSS4, CLA4, BNI1, STE20, BIT61, TWF1, SAC7, CMD1, RTS1, SPA2, SYP1, CDC37, VPS1, ENT2, MHP1, YTA6, PAN1, SPC105, PBS2, NUM1, ABP1, VRP1, BNI5, BUD6, CDC14, CBK1, AVO2, ENT1, CDC12, STU2, GIN4, KEL1, SHS1, CDC28, YSC84, KIP2, SLA2, NAP1, BEM2, LIA1, CBF2, SPC19, STH1, BBC1, CDC3, KCC4, CRN1, SSK1, VHS2	2.64579	5.31628e-10	3.40994e-10
GOTERM_BP_ALL	GO:0044700~single organism signaling	80	13.6286	1.94631e-13	CMK2, TCO89, IQG1, SSK2, SCP160, SNF1, RHO5, LTE1, RGA1, MEH1, NET1, BOI2, LCB5, IML1, NNK1, KIN2, PKC1, STM1, RIM15, KIN1, RTK1, BEM3, TSC11, YCK2, YCK1, CLA4, STE20, MSG5, NMD5, SIF2, BIT61, SAC7, NPR2, BCK1, PKH1, ROM2, RTS1, BCY1, HSL1, GPB1, CDC37, STE5, NPR1, PBS2, GPR1, MDS3, ECM25, CBK1, SPO14, SNT1, YPT31, NBP2, BUD3, AVO2, EDE1, KIN4, YPK1, GIN4, VTC2, SGT1, CDC25, CYR1, FAR11, ROD1, YP…	2.32732	5.41828e-10	3.47533e-10
GOTERM_BP_ALL	GO:0007165~signal transduction	80	13.6286	1.94631e-13	CMK2, TCO89, IQG1, SSK2, SCP160, SNF1, RHO5, LTE1, RGA1, MEH1, NET1, BOI2, LCB5, IML1, NNK1, KIN2, PKC1, STM1, RIM15, KIN1, RTK1, BEM3, TSC11, YCK2, YCK1, CLA4, STE20, MSG5, NMD5, SIF2, BIT61, SAC7, NPR2, BCK1, PKH1, ROM2, RTS1, BCY1, HSL1, GPB1, CDC37, STE5, NPR1, PBS2, GPR1, MDS3, ECM25, CBK1, SPO14, SNT1, YPT31, NBP2, BUD3, AVO2, EDE1, KIN4, YPK1, GIN4, VTC2, SGT1, CDC25, CYR1, FAR11, ROD1, YP…	2.32732	5.41828e-10	3.47533e-10
GOTERM_BP_ALL	GO:2000112~regulation of cellular macromolecule biosynthetic process	152	25.8944	4.02559e-13	POP2, FHL1, DAL81, SCP160, SNF1, NET1, BUD14, TOP2, TIF4632, CST6, CBF1, FRA1, SWI3, VTS1, RQC2, STM1, VPS72, CLA4, SSN2, GTS1, NUP60, GIS1, SIF2, NPR2, USV1, RAD23, ESA1, STB1, MED1, NOT3, LRS4, HPC2, STB3, PCL6, TEC1, EAF7, PAH1, MSN2, PSK1, SMI1, NPL3, SWC3, TYE7, MSN4, SNT1, DIG1, HOS3, FUN30, BDF1, WHI3, MBP1, NOT5, REG1, LDB7, SIR4, PAF1, CDC28, SWI5, ESC1, ISW2, NCB2, ISW1, SRL3, CYC8, TAF…	1.72072	1.12075e-09	7.18858e-10
GOTERM_BP_ALL	GO:0048522~positive regulation of cellular process	114	19.4208	4.97421e-13	SSK2, FHL1, POP2, DAL81, SNF1, BIM1, NET1, CST6, CBF1, SWI3, VTS1, CLA4, SSN2, GTS1, GIS1, VTA1, SIF2, NPR2, BCK1, USV1, ESA1, MED1, NOT3, STE5, STB3, TEC1, MSN2, BUD6, PAH1, CDC14, NPL3, MSN4, TYE7, SNT1, HOS3, BDF1, WHI3, MBP1, NOT5, PAF1, SIR4, CDC28, SWI5, FAR11, NCB2, ROD1, ISW1, SPT6, SPC19, TFG1, CRN1, SET2, STE12, LDB19, UME6, EDC3, SNF6, BNA7, YAP1, PUF4, MEH1, GLN3, PBP1, GAL11, ASH1, Y…	1.93046	1.38471e-09	8.88167e-10
GOTERM_MF_ALL	GO:0016301~kinase activity	60	10.2215	7.69367e-13	CMK2, PAN3, SSK2, TDA1, SNF1, HOM3, YAK1, ARK1, LCB5, AKL1, NNK1, KIN2, PKC1, HXK1, KIN1, RIM15, RTK1, YCK2, MSS4, YCK1, CLA4, PFK26, PGK1, STE20, BCK1, PKH1, HSL1, SKG3, GLK1, NPR1, VIP1, PBS2, SCY1, PSK1, CBK1, KIN4, CKI1, ERG8, YPK1, GIN4, PRS5, CDC28, PRR1, PFK1, PFK2, TRA1, YPK2, RCK2, KCS1, HRK1, YCK3, FBP26, PTK2, KCC4, SIP2, SSK1, PIK1, ARG82, FAB1, SKY1	2.66052	6.23201e-10	1.18293e-09
GOTERM_BP_ALL	GO:0007049~cell cycle	135	22.9983	1.08787e-12	BIR1, SSK2, KEL2, SCP160, MSC3, BIM1, NET1, TOP2, BUD14, SAS10, VPS13, MYO2, KIN2, PKC1, KIN1, CLA4, NSP1, SRC1, SIF2, BCK1, CMD1, SYP1, RFA2, STB1, CDC37, VPS1, LRS4, HPC2, SPC105, PCL6, SLK19, MDS3, BNI5, BUD6, CDC14, SMI1, SNT1, BUD3, HOS3, VPS54, WHI3, MBP1, GIN4, KEL1, PAF1, KIP2, CDC28, MSO1, SWI5, SLA2, FAR11, INN1, PDS5, CYC8, STE50, SLI15, SPT6, SIS2, SPC19, ORC4, SET2, POL1, PAT1, CBF5,…	1.78101	3.02873e-09	1.94267e-09
GOTERM_BP_ALL	GO:0051716~cellular response to stimulus	173	29.4719	1.1412e-12	ASK10, PAN3, SSK2, DAL81, SCP160, SNF1, FLC2, HSP12, RGA1, NET1, CST6, RAD7, ENA1, LCB5, CBF1, FRA1, SWI3, NNK1, KIN2, STM1, PKC1, GPD1, KIN1, BEM3, CLA4, SSN2, SNF7, NUP60, RAD16, BIT61, SIF2, SAC7, YJL055W, NPR2, BCK1, DCS2, USV1, RAD23, ESA1, RFA2, CDC37, STE5, STB3, NPR1, MDS3, EAF7, TEC1, STF2, SNQ2, MSN2, CDC14, CBK1, MSN4, YPT31, SNT1, BUD3, DIG1, PSR1, FUN30, BDF1, GIN4, REG1, PAF1, CDC28…	1.62066	3.1771e-09	2.03783e-09
GOTERM_BP_ALL	GO:0016310~phosphorylation	82	13.9693	2.09199e-12	CMK2, PAN3, SSK2, TDA1, SNF1, MEH1, SIC1, HOM3, YAK1, ARK1, LCB5, AKL1, PIL1, NNK1, KIN2, PKC1, FBA1, RIM15, KIN1, HXK1, RTK1, YCK2, MSS4, YCK1, CLA4, PFK26, PGK1, STE20, MSG5, SIF2, BCK1, PKH1, BCY1, HSL1, GPB1, CDC37, GLK1, STE5, NPR1, VIP1, VAC14, SCY1, PCL6, PBS2, TFB3, CTK3, PSK1, GPM1, CBK1, TYE7, SNT1, NBP2, KIN4, CKI1, YPK1, ERG8, CDC12, GIN4, PAF1, PRS5, CDC28, PRR1, GCR1, PFK1, PFK2, YP…	2.20345	5.82411e-09	3.73565e-09
GOTERM_BP_ALL	GO:0010468~regulation of gene expression	148	25.2129	2.43402e-12	POP2, FHL1, DAL81, SCP160, SNF1, NET1, BUD14, TIF4632, CST6, CBF1, FRA1, SWI3, VTS1, RQC2, STM1, VPS72, CLA4, SSN2, GTS1, NUP60, GIS1, SIF2, NPR2, USV1, RAD23, ESA1, STB1, MED1, NOT3, LRS4, HPC2, STB3, IGO1, TEC1, EAF7, PAH1, MSN2, PSK1, SMI1, NPL3, SWC3, TYE7, MSN4, SNT1, DIG1, HOS3, FUN30, BDF1, WHI3, MBP1, NOT5, REG1, LDB7, SIR4, PAF1, CDC28, SWI5, ESC1, ISW2, NCB2, ISW1, SRL3, CYC8, TAF12, NU…	1.70185	6.7764e-09	4.34646e-09
GOTERM_BP_ALL	GO:0051171~regulation of nitrogen compound metabolic process	157	26.7462	2.94418e-12	POP2, FHL1, DAL81, SCP160, SNF1, NET1, BUD14, TOP2, TIF4632, CST6, CBF1, FRA1, SWI3, VTS1, RQC2, STM1, PKC1, VPS72, CLA4, SSN2, GTS1, NUP60, GIS1, SIF2, NPR2, USV1, RAD23, ESA1, STB1, MED1, NOT3, LRS4, HPC2, STB3, NPR1, TEC1, EAF7, PAH1, MSN2, PSK1, SMI1, NPL3, SWC3, TYE7, MSN4, SNT1, DIG1, HOS3, FUN30, BDF1, WHI3, MBP1, NOT5, REG1, LDB7, SIR4, PAF1, CDC28, SWI5, ESC1, ISW2, NCB2, ISW1, SRL3, CYC…	1.66129	8.19665e-09	5.25742e-09
GOTERM_BP_ALL	GO:0044699~single-organism process	410	69.8467	3.05242e-12	BIR1, SNF1, LYP1, NET1, TOP2, BUD14, KRE6, CBF1, GPD1, KIN2, KIN1, ARE2, BEM3, NSP1, BIT61, SAC7, CMD1, SCT1, RFA2, YJR098C, VPS1, HPC2, NUM1, YEH2, SMY1, MDS3, VBA4, PSK1, NPL3, SKN1, FUN30, ERG8, FUN26, VPS54, WHI3, MBP1, REG1, MSO1, SLA2, FAR11, INN1, LSC2, CYC8, NUP2, SEC9, ORC4, CBF5, FAB1, GDH2, PAM1, FLC1, GLN3, ASH1, AKL1, HOM6, BAP2, TGS1, TAT1, MSS4, RAD9, TOP1, MSG5, MSB1, NMD5, BCY1, …	1.21385	8.49801e-09	5.45072e-09
GOTERM_BP_ALL	GO:0006897~endocytosis	41	6.98467	4.02971e-12	PAN1, BRE4, PIB2, FTH1, VRP1, INP52, DNF1, SPO14, EDE1, ENT1, YPK1, PIL1, APM4, YSC84, MON2, YCK2, SNX41, YCK1, SLA2, GTS1, SWA2, OSH2, INP53, ECM21, ROD1, VPS17, DNF2, OSH3, PKH1, YCK3, ROM2, CMD1, SWH1, SYP1, YKR078W, PAL1, VPS1, LDB19, PIK1, ENT2, NPR1	3.32266	1.12186e-08	7.19572e-09
GOTERM_MF_ALL	GO:0016773~phosphotransferase activity, alcohol group as acceptor	54	9.19932	4.62474e-12	CMK2, PAN3, SSK2, TDA1, SNF1, ARK1, YAK1, LCB5, AKL1, NNK1, PKC1, KIN2, HXK1, KIN1, RIM15, RTK1, YCK2, YCK1, MSS4, PFK26, CLA4, STE20, PKH1, BCK1, HSL1, SKG3, GLK1, NPR1, PBS2, SCY1, PSK1, CBK1, KIN4, CKI1, YPK1, GIN4, CDC28, PRR1, PFK1, PFK2, YPK2, RCK2, KCS1, HRK1, YCK3, FBP26, PTK2, KCC4, SIP2, SSK1, PIK1, FAB1, ARG82, SKY1	2.72969	3.74604e-09	7.11059e-09
GOTERM_BP_ALL	GO:0006468~protein phosphorylation	58	9.88075	7.32367e-12	CMK2, PAN3, SSK2, TDA1, SNF1, MEH1, SIC1, ARK1, YAK1, AKL1, PIL1, NNK1, PKC1, KIN2, KIN1, RIM15, RTK1, YCK2, YCK1, CLA4, STE20, MSG5, SIF2, PKH1, BCK1, HSL1, CDC37, STE5, NPR1, PCL6, PBS2, SCY1, TFB3, CTK3, PSK1, CBK1, SNT1, NBP2, KIN4, YPK1, CDC12, GIN4, PAF1, CDC28, PRR1, YPK2, RCK2, HRK1, SLI15, STE50, YCK3, PTK2, KCC4, SIP2, SSK1, CDC11, PCL7, SKY1	2.59756	2.03892e-08	1.30778e-08
GOTERM_BP_ALL	GO:0050896~response to stimulus	189	32.1976	7.56244e-12	BIR1, ASK10, PAN3, SSK2, DAL81, SCP160, SNF1, FLC2, HSP12, RGA1, NET1, YCF1, CST6, RAD7, ENA1, LCB5, CBF1, FRA1, SWI3, PIL1, NNK1, KIN2, GPD1, STM1, PKC1, KIN1, BEM3, SSN2, CLA4, ZRC1, SNF7, NUP60, GIS1, RAD16, BIT61, SIF2, SAC7, YJL055W, NPR2, BCK1, DCS2, USV1, RAD23, ESA1, SGD1, RFA2, CDC37, STE5, STB3, NPR1, MDS3, EAF7, TEC1, STF2, SNQ2, MSN2, CDC14, MSN4, CBK1, YPT31, SNT1, BUD3, DIG1, PSR1, …	1.54145	2.10537e-08	1.35041e-08
GOTERM_BP_ALL	GO:0010558~negative regulation of macromolecule biosynthetic process	74	12.6065	1.14781e-11	FHL1, POP2, PUF4, SCP160, SNF1, NET1, TIF5, GAL11, ASH1, CBF1, SFL1, FRA1, VTS1, MGA2, CLA4, SSN2, RAD9, TUP1, TOP1, HIF1, WHI4, STE20, NUP60, GIS1, SIF2, RSC9, RAD23, ESA1, EAP1, NOT3, MED1, LRS4, MOT1, SCS2, PSK1, NPL3, ACE2, SET1, DIG1, FUN30, BDF1, SUM1, WHI3, NOT5, CDC13, REG1, SSD1, PAF1, MIG1, SIR4, CDC28, PRR1, GCR1, ESC1, ISW2, NCB2, CHD1, WHI5, ISW1, CYC8, NUP2, SPT6, STH1, ORC4, RPH1, …	2.24888	3.19549e-08	2.04962e-08
GOTERM_BP_ALL	GO:2000113~negative regulation of cellular macromolecule biosynthetic process	74	12.6065	1.14781e-11	FHL1, POP2, PUF4, SCP160, SNF1, NET1, TIF5, GAL11, ASH1, CBF1, SFL1, FRA1, VTS1, MGA2, CLA4, SSN2, RAD9, TUP1, TOP1, HIF1, WHI4, STE20, NUP60, GIS1, SIF2, RSC9, RAD23, ESA1, EAP1, NOT3, MED1, LRS4, MOT1, SCS2, PSK1, NPL3, ACE2, SET1, DIG1, FUN30, BDF1, SUM1, WHI3, NOT5, CDC13, REG1, SSD1, PAF1, MIG1, SIR4, CDC28, PRR1, GCR1, ESC1, ISW2, NCB2, CHD1, WHI5, ISW1, CYC8, NUP2, SPT6, STH1, ORC4, RPH1, …	2.24888	3.19549e-08	2.04962e-08
GOTERM_BP_ALL	GO:0051252~regulation of RNA metabolic process	129	21.9761	1.21159e-11	FHL1, POP2, DAL81, SCP160, NET1, BUD14, CST6, CBF1, FRA1, SWI3, PKC1, VPS72, CLA4, SSN2, GTS1, NUP60, GIS1, SIF2, NPR2, USV1, RAD23, ESA1, STB1, MED1, NOT3, LRS4, HPC2, STB3, TEC1, EAF7, MSN2, PAH1, SMI1, NPL3, SWC3, MSN4, TYE7, SNT1, DIG1, HOS3, FUN30, BDF1, WHI3, MBP1, NOT5, REG1, LDB7, PAF1, SIR4, CDC28, SWI5, ESC1, ISW2, NCB2, ISW1, SRL3, CYC8, TAF12, NUP2, SPT6, ORC4, TFG1, SET2, STE12, ROX1…	1.75631	3.37306e-08	2.16351e-08
GOTERM_BP_ALL	GO:0031327~negative regulation of cellular biosynthetic process	77	13.1175	1.38316e-11	FHL1, POP2, PUF4, SCP160, SNF1, NET1, TIF5, GAL11, ASH1, CBF1, SFL1, FRA1, VTS1, MGA2, CLA4, SSN2, RAD9, GTS1, TUP1, TOP1, HIF1, WHI4, STE20, NUP60, GIS1, SIF2, RSC9, RAD23, ESA1, EAP1, VID30, NOT3, MED1, LRS4, MOT1, SCS2, PSK1, NPL3, ACE2, SET1, DIG1, FUN30, BDF1, YPK1, SUM1, WHI3, NOT5, CDC13, REG1, SSD1, PAF1, MIG1, SIR4, CDC28, PRR1, GCR1, ESC1, ISW2, NCB2, CHD1, WHI5, ISW1, CYC8, NUP2, SPT6,…	2.19624	3.85072e-08	2.46989e-08
GOTERM_BP_ALL	GO:0009890~negative regulation of biosynthetic process	77	13.1175	1.59982e-11	FHL1, POP2, PUF4, SCP160, SNF1, NET1, TIF5, GAL11, ASH1, CBF1, SFL1, FRA1, VTS1, MGA2, CLA4, SSN2, RAD9, GTS1, TUP1, TOP1, HIF1, WHI4, STE20, NUP60, GIS1, SIF2, RSC9, RAD23, ESA1, EAP1, VID30, NOT3, MED1, LRS4, MOT1, SCS2, PSK1, NPL3, ACE2, SET1, DIG1, FUN30, BDF1, YPK1, SUM1, WHI3, NOT5, CDC13, REG1, SSD1, PAF1, MIG1, SIR4, CDC28, PRR1, GCR1, ESC1, ISW2, NCB2, CHD1, WHI5, ISW1, CYC8, NUP2, SPT6,…	2.19013	4.4539e-08	2.85678e-08
GOTERM_BP_ALL	GO:0006355~regulation of transcription, DNA-templated	126	21.4651	1.64033e-11	FHL1, POP2, DAL81, SCP160, NET1, BUD14, CST6, CBF1, FRA1, SWI3, VPS72, CLA4, SSN2, GTS1, NUP60, GIS1, SIF2, NPR2, USV1, RAD23, ESA1, STB1, MED1, NOT3, LRS4, HPC2, STB3, TEC1, EAF7, MSN2, PAH1, SMI1, NPL3, SWC3, MSN4, TYE7, SNT1, DIG1, HOS3, FUN30, BDF1, WHI3, MBP1, NOT5, REG1, LDB7, PAF1, SIR4, CDC28, SWI5, ESC1, ISW2, NCB2, ISW1, SRL3, CYC8, TAF12, NUP2, SPT6, ORC4, TFG1, SET2, STE12, ROX1, UME6…	1.76488	4.56669e-08	2.92912e-08
GOTERM_BP_ALL	GO:0000278~mitotic cell cycle	83	14.1397	1.74281e-11	BIR1, SAP155, KEL2, BIM1, LTE1, NET1, TOP2, SIC1, MYO2, ASH1, YRB1, KIN2, PKC1, RIM15, KIN1, GRR1, CLA4, RAD9, BNI1, TOP1, TUP1, ASM4, STE20, SRC1, ULP1, RTS1, SPA2, HSL1, SKG3, STB1, HPC2, PAN1, SPC105, PBS2, SLK19, VRP1, SWI6, BUD6, CDC14, BNI4, ACE2, BUD3, KIN4, PIN4, HOS3, PEF1, SAC3, CDC12, SUM1, STU2, MBP1, GIN4, SHS1, KEL1, SSD1, PAF1, CDC28, KIP2, RRD1, CDC25, SLA2, SWI5, RGP1, FAR11, INN…	2.10826	4.85197e-08	3.11211e-08
GOTERM_BP_ALL	GO:1903506~regulation of nucleic acid-templated transcription	126	21.4651	1.79243e-11	FHL1, POP2, DAL81, SCP160, NET1, BUD14, CST6, CBF1, FRA1, SWI3, VPS72, CLA4, SSN2, GTS1, NUP60, GIS1, SIF2, NPR2, USV1, RAD23, ESA1, STB1, MED1, NOT3, LRS4, HPC2, STB3, TEC1, EAF7, MSN2, PAH1, SMI1, NPL3, SWC3, MSN4, TYE7, SNT1, DIG1, HOS3, FUN30, BDF1, WHI3, MBP1, NOT5, REG1, LDB7, PAF1, SIR4, CDC28, SWI5, ESC1, ISW2, NCB2, ISW1, SRL3, CYC8, TAF12, NUP2, SPT6, ORC4, TFG1, SET2, STE12, ROX1, UME6…	1.76247	4.99013e-08	3.20073e-08
GOTERM_BP_ALL	GO:2001141~regulation of RNA biosynthetic process	126	21.4651	1.79243e-11	FHL1, POP2, DAL81, SCP160, NET1, BUD14, CST6, CBF1, FRA1, SWI3, VPS72, CLA4, SSN2, GTS1, NUP60, GIS1, SIF2, NPR2, USV1, RAD23, ESA1, STB1, MED1, NOT3, LRS4, HPC2, STB3, TEC1, EAF7, MSN2, PAH1, SMI1, NPL3, SWC3, MSN4, TYE7, SNT1, DIG1, HOS3, FUN30, BDF1, WHI3, MBP1, NOT5, REG1, LDB7, PAF1, SIR4, CDC28, SWI5, ESC1, ISW2, NCB2, ISW1, SRL3, CYC8, TAF12, NUP2, SPT6, ORC4, TFG1, SET2, STE12, ROX1, UME6…	1.76247	4.99013e-08	3.20073e-08
GOTERM_BP_ALL	GO:0051179~localization	218	37.138	1.96603e-11	LYP1, BUD14, VNX1, VPS9, RAD7, ENA1, VTS1, KIN2, GPD1, KIN1, NSP1, RAD16, VTA1, RCR2, CMD1, RFA2, VPS1, JSN1, GFD1, GRH1, NUM1, SLK19, SMY1, VBA4, GYP1, NPL3, FUN26, ENT5, VPS54, WHI3, CDC28, MSO1, SLA2, ESC1, ROD1, SEC10, CYC8, NUP2, SEC9, CRN1, YKR078W, SKY1, FLC1, INP52, MEH1, AVT4, BOI2, AKL1, UBP3, BAP2, TAT1, GCS1, SGF73, LAM5, YCK2, RTT107, BUL1, NEW1, YCK1, TOP1, INP53, STE20, MSG5, NMD5,…	1.45873	5.47342e-08	3.51071e-08
GOTERM_BP_ALL	GO:0030029~actin filament-based process	40	6.81431	2.40461e-11	PBS2, PAN1, IQG1, KEL2, SSK2, ABP1, VRP1, BUD6, RGA1, BUD14, CBK1, MYO2, ARK1, AVO2, AKL1, SAC3, ENT1, PKC1, SHS1, KEL1, TSC11, GCS1, YSC84, SLA2, MSS4, CLA4, BNI1, STE20, TWF1, BIT61, BEM2, SAC7, BBC1, SPA2, CRN1, SYP1, VPS1, SSK1, AIM21, ENT2	3.2161	6.69443e-08	4.29388e-08
GOTERM_BP_ALL	GO:0016192~vesicle-mediated transport	83	14.1397	2.6129e-11	INP52, LTE1, BOI2, VPS9, MDR1, MYO2, ARK1, AKL1, UBP3, PIL1, KIN2, MUK1, KIN1, SEC16, GCS1, MON2, GLO3, YCK2, YCK1, GTS1, INP53, SNF7, ECM21, VPS17, APL5, DNF2, PKH1, ROM2, CMD1, RCR2, SYP1, VPS1, ENT2, GRH1, NPR1, SEC21, PAN1, BRE4, SMY1, SMY2, FTH1, PIB2, VRP1, SSA1, DNF1, GYP1, GGA1, SPO14, YPT31, ELO2, RAV1, EDE1, PEF1, ENT1, YPK1, ENT5, APM4, VPS54, CDC28, YSC84, SEC2, SNX41, SLA2, MSO1, RGP…	2.09265	7.27431e-08	4.66582e-08
GOTERM_BP_ALL	GO:0044763~single-organism cellular process	385	65.5877	4.36886e-11	BIR1, SNF1, LYP1, TOP2, BUD14, NET1, KRE6, CBF1, GPD1, KIN2, ARE2, KIN1, BEM3, NSP1, BIT61, SAC7, CMD1, RFA2, SCT1, VPS1, HPC2, NUM1, MDS3, SMY1, VBA4, PSK1, NPL3, SKN1, ERG8, FUN30, FUN26, VPS54, WHI3, MBP1, REG1, MSO1, SLA2, FAR11, INN1, LSC2, CYC8, NUP2, SEC9, ORC4, CBF5, FAB1, GDH2, PAM1, GLN3, ASH1, AKL1, HOM6, BAP2, TAT1, TGS1, MSS4, RAD9, TOP1, MSG5, MSB1, NMD5, BCY1, HSL1, GPB1, VAC14, YT…	1.22279	1.21629e-07	7.80142e-08
GOTERM_BP_ALL	GO:0010629~negative regulation of gene expression	70	11.925	5.61754e-11	FHL1, POP2, PUF4, SCP160, SNF1, NET1, TIF5, GAL11, ASH1, CBF1, SFL1, FRA1, VTS1, MGA2, CLA4, SSN2, TUP1, TOP1, HIF1, WHI4, STE20, GIS1, NUP60, SIF2, RSC9, RAD23, ESA1, EAP1, NOT3, MED1, LRS4, MOT1, SCS2, NPL3, ACE2, SET1, DIG1, FUN30, BDF1, SUM1, WHI3, NOT5, REG1, SSD1, MIG1, PAF1, SIR4, CDC28, PRR1, GCR1, ISW2, ESC1, NCB2, WHI5, ISW1, CYC8, NUP2, SPT6, STH1, ORC4, RPH1, SET2, STE12, PAT1, HHO1, …	2.24068	1.56392e-07	1.00312e-07
GOTERM_BP_ALL	GO:0019219~regulation of nucleobase-containing compound metabolic process	135	22.9983	1.1525e-10	POP2, FHL1, DAL81, SCP160, NET1, TOP2, BUD14, CST6, CBF1, FRA1, SWI3, VTS1, PKC1, VPS72, CLA4, SSN2, GTS1, NUP60, GIS1, SIF2, NPR2, USV1, RAD23, ESA1, STB1, MED1, NOT3, LRS4, HPC2, STB3, TEC1, EAF7, MSN2, PAH1, SMI1, NPL3, SWC3, MSN4, TYE7, SNT1, DIG1, HOS3, FUN30, BDF1, WHI3, MBP1, NOT5, REG1, LDB7, PAF1, SIR4, CDC28, SWI5, ESC1, ISW2, NCB2, ISW1, SRL3, CYC8, TAF12, NUP2, SPT6, ORC4, TFG1, SET2,…	1.67497	3.20856e-07	2.058e-07
GOTERM_MF_ALL	GO:0004672~protein kinase activity	41	6.98467	1.52919e-10	CMK2, PBS2, SCY1, PAN3, SSK2, TDA1, SNF1, PSK1, CBK1, ARK1, YAK1, AKL1, KIN4, YPK1, NNK1, PKC1, KIN2, GIN4, RIM15, KIN1, RTK1, CDC28, PRR1, YCK2, YCK1, CLA4, STE20, YPK2, RCK2, HRK1, BCK1, PKH1, YCK3, PTK2, HSL1, KCC4, SKG3, SIP2, SSK1, SKY1, NPR1	2.98207	1.23865e-07	2.35115e-07
GOTERM_BP_ALL	GO:0006793~phosphorus metabolic process	126	21.4651	1.63667e-10	PAN3, SSK2, SNF1, ARK1, LCB5, PIL1, NNK1, KIN2, PKC1, GPD1, HXK1, KIN1, CLA4, PFK26, GTS1, PGK1, TCB3, GIS1, SIF2, BCK1, CMD1, SCT1, CDC37, GLK1, STE5, NPR1, SCY1, PCL6, GIP4, PAH1, PSK1, CDC14, CBK1, TYE7, SNT1, GIP2, ERG8, PHO87, GIN4, IPP1, PRS5, PAF1, CDC28, PHO90, TGL4, STE50, SLI15, SIS2, FBP26, TFG1, GLC8, PGM2, SIP2, UME6, FAB1, PCL7, SKY1, BNA7, CMK2, TDA1, GPT2, INP52, MEH1, SIC1, TPS3,…	1.70863	4.55648e-07	2.92257e-07
GOTERM_BP_ALL	GO:0009893~positive regulation of metabolic process	92	15.6729	1.64576e-10	SSK2, FHL1, POP2, DAL81, PUF4, SNF1, MEH1, GLN3, PBP1, GAL11, CST6, ASH1, YAK1, CBF1, SFL1, SWI3, VTS1, MGA2, SGF73, CLA4, SSN2, RAD9, GTS1, STE20, GIS1, SIF2, BCK1, USV1, FUN19, BCY1, ESA1, NOT3, MED1, STE5, STB3, GAT1, VAC14, PBS2, TEC1, SWI6, CTK3, MSN2, PAH1, NPL3, PDR1, HAA1, ACE2, MSN4, TYE7, SNT1, SET1, BDP1, RPS9B, HOS3, CDC12, SUM1, WHI3, MBP1, NOT5, MBF1, PAF1, MIG1, SIR4, CDC28, GCR1, …	1.93297	4.5818e-07	2.93882e-07
GOTERM_BP_ALL	GO:0031325~positive regulation of cellular metabolic process	91	15.5026	1.96268e-10	SSK2, FHL1, POP2, DAL81, PUF4, SNF1, MEH1, GLN3, PBP1, GAL11, CST6, ASH1, YAK1, CBF1, SFL1, SWI3, VTS1, MGA2, SGF73, CLA4, SSN2, RAD9, GTS1, STE20, GIS1, SIF2, BCK1, USV1, FUN19, BCY1, ESA1, NOT3, MED1, STE5, STB3, GAT1, VAC14, PBS2, TEC1, SWI6, CTK3, MSN2, PAH1, NPL3, PDR1, HAA1, ACE2, MSN4, TYE7, SNT1, SET1, BDP1, RPS9B, HOS3, CDC12, SUM1, WHI3, MBP1, NOT5, MBF1, PAF1, MIG1, SIR4, CDC28, GCR1, …	1.93586	5.46411e-07	3.50474e-07
GOTERM_MF_ALL	GO:0008289~lipid binding	37	6.30324	2.16976e-10	NUM1, SCS2, YSP2, IST2, HSP12, IVY1, SPO14, BOI2, ENT1, PIL1, ENT5, CDC12, BEM3, YSC84, SEC2, CDC33, SNX41, SLA2, BOI1, INN1, OSH2, YPR091C, ASM4, NSP1, TCB3, VPS17, NUP60, OSH3, ROM2, KCC4, CDC3, SWH1, YKR078W, STE5, CDC11, FAB1, ENT2	3.17007	1.7575e-07	3.33602e-07
GOTERM_BP_ALL	GO:0006796~phosphate-containing compound metabolic process	123	20.954	2.42294e-10	PAN3, SSK2, SNF1, ARK1, LCB5, PIL1, NNK1, KIN2, PKC1, GPD1, HXK1, KIN1, CLA4, PFK26, GTS1, PGK1, TCB3, GIS1, SIF2, BCK1, CMD1, SCT1, CDC37, GLK1, STE5, NPR1, SCY1, PCL6, GIP4, PAH1, PSK1, CDC14, CBK1, TYE7, SNT1, GIP2, ERG8, GIN4, IPP1, PRS5, PAF1, CDC28, TGL4, STE50, SLI15, SIS2, FBP26, TFG1, GLC8, PGM2, SIP2, UME6, FAB1, PCL7, BNA7, SKY1, CMK2, TDA1, GPT2, INP52, MEH1, SIC1, TPS3, HOM3, YAK1, A…	1.71346	6.74547e-07	4.32662e-07
GOTERM_BP_ALL	GO:0051172~negative regulation of nitrogen compound metabolic process	74	12.6065	4.55485e-10	FHL1, POP2, PUF4, SCP160, SNF1, NET1, TIF5, GAL11, ASH1, CBF1, SFL1, FRA1, VTS1, MGA2, CLA4, SSN2, RAD9, TUP1, TOP1, HIF1, WHI4, STE20, NUP60, GIS1, SIF2, RSC9, RAD23, ESA1, EAP1, NOT3, MED1, LRS4, MOT1, SCS2, NPL3, ACE2, SET1, DIG1, FUN30, BDF1, YPK1, SUM1, WHI3, NOT5, CDC13, REG1, SSD1, PAF1, MIG1, SIR4, CDC28, PRR1, GCR1, ESC1, ISW2, NCB2, CHD1, WHI5, ISW1, CYC8, NUP2, SPT6, STH1, ORC4, RPH1, …	2.08735	1.26807e-06	8.13353e-07
GOTERM_BP_ALL	GO:0030036~actin cytoskeleton organization	36	6.13288	5.8864e-10	PBS2, PAN1, IQG1, KEL2, SSK2, ABP1, VRP1, BUD6, RGA1, BUD14, CBK1, ARK1, AVO2, AKL1, ENT1, PKC1, SHS1, KEL1, TSC11, GCS1, YSC84, MSS4, SLA2, CLA4, BNI1, STE20, TWF1, BIT61, BEM2, BBC1, SPA2, CRN1, SYP1, VPS1, SSK1, ENT2	3.14188	1.63877e-06	1.05113e-06
GOTERM_BP_ALL	GO:1903047~mitotic cell cycle process	77	13.1175	7.08767e-10	BIR1, SAP155, KEL2, BIM1, LTE1, NET1, TOP2, SIC1, MYO2, ASH1, YRB1, PKC1, GRR1, CLA4, RAD9, BNI1, TUP1, TOP1, ASM4, STE20, SRC1, ULP1, RTS1, SPA2, HSL1, STB1, HPC2, PAN1, SPC105, SLK19, VRP1, SWI6, BUD6, CDC14, BNI4, ACE2, BUD3, KIN4, PIN4, HOS3, PEF1, SAC3, CDC12, SUM1, STU2, MBP1, GIN4, SHS1, KEL1, SSD1, PAF1, CDC28, KIP2, RRD1, CDC25, SLA2, SWI5, RGP1, FAR11, INN1, WHI5, PDS5, SWI4, CYC8, CBF2…	2.03167	1.97321e-06	1.26564e-06
GOTERM_BP_ALL	GO:0097659~nucleic acid-templated transcription	128	21.8058	7.84243e-10	RPC53, FHL1, POP2, DAL81, SCP160, NET1, BUD14, CST6, CBF1, FRA1, SWI3, VPS72, CLA4, SSN2, GTS1, NUP60, GIS1, SIF2, NPR2, USV1, RAD23, ESA1, STB1, MED1, NOT3, LRS4, HPC2, STB3, TEC1, EAF7, MSN2, PAH1, SMI1, NPL3, SWC3, MSN4, TYE7, SNT1, DIG1, HOS3, FUN30, BDF1, WHI3, MBP1, NOT5, REG1, LDB7, PAF1, SIR4, CDC28, SWI5, ESC1, ISW2, NCB2, ISW1, SRL3, THO1, CYC8, TAF12, NUP2, SPT6, ORC4, TFG1, SET2, STE1…	1.66077	2.18333e-06	1.40041e-06
GOTERM_BP_ALL	GO:0032774~RNA biosynthetic process	128	21.8058	1.10753e-09	RPC53, FHL1, POP2, DAL81, SCP160, NET1, BUD14, CST6, CBF1, FRA1, SWI3, VPS72, CLA4, SSN2, GTS1, NUP60, GIS1, SIF2, NPR2, USV1, RAD23, ESA1, STB1, MED1, NOT3, LRS4, HPC2, STB3, TEC1, EAF7, MSN2, PAH1, SMI1, NPL3, SWC3, MSN4, TYE7, SNT1, DIG1, HOS3, FUN30, BDF1, WHI3, MBP1, NOT5, REG1, LDB7, PAF1, SIR4, CDC28, SWI5, ESC1, ISW2, NCB2, ISW1, SRL3, THO1, CYC8, TAF12, NUP2, SPT6, ORC4, TFG1, SET2, STE1…	1.65237	3.08336e-06	1.9777e-06
GOTERM_BP_ALL	GO:0010604~positive regulation of macromolecule metabolic process	87	14.8211	1.114e-09	SSK2, FHL1, POP2, DAL81, PUF4, MEH1, GLN3, PBP1, GAL11, CST6, ASH1, YAK1, CBF1, SFL1, SWI3, VTS1, MGA2, SGF73, CLA4, SSN2, RAD9, GTS1, STE20, GIS1, SIF2, BCK1, USV1, FUN19, ESA1, NOT3, MED1, STE5, STB3, GAT1, PBS2, TEC1, SWI6, CTK3, MSN2, PAH1, NPL3, PDR1, HAA1, ACE2, MSN4, SNT1, SET1, BDP1, RPS9B, HOS3, CDC12, SUM1, WHI3, MBP1, NOT5, MBF1, PAF1, MIG1, SIR4, CDC28, GCR1, SWI5, NAP1, ESC1, NCB2, R…	1.91047	3.10138e-06	1.98926e-06
GOTERM_MF_ALL	GO:0004674~protein serine/threonine kinase activity	38	6.47359	1.38258e-09	CMK2, PBS2, SSK2, TDA1, SNF1, PSK1, CBK1, ARK1, YAK1, AKL1, KIN4, YPK1, NNK1, PKC1, KIN2, GIN4, RIM15, KIN1, RTK1, PRR1, CDC28, YCK2, YCK1, CLA4, STE20, YPK2, RCK2, HRK1, YCK3, PKH1, BCK1, PTK2, HSL1, KCC4, SKG3, SIP2, SKY1, NPR1	2.93266	1.11989e-06	2.12572e-06
GOTERM_BP_ALL	GO:0031324~negative regulation of cellular metabolic process	82	13.9693	1.48597e-09	FHL1, POP2, PUF4, SCP160, SNF1, NET1, TIF5, GAL11, ASH1, CBF1, SFL1, FRA1, PIL1, VTS1, MGA2, CLA4, SSN2, RAD9, GTS1, TOP1, TUP1, HIF1, WHI4, STE20, MSG5, NUP60, GIS1, SIF2, RSC9, RAD23, ESA1, GPB1, EAP1, VID30, NOT3, MED1, LRS4, STE5, MOT1, SCS2, PSK1, NPL3, ACE2, SET1, NBP2, DIG1, FUN30, YPK1, BDF1, SUM1, WHI3, NOT5, CDC13, REG1, SSD1, PAF1, MIG1, SIR4, PRR1, CDC28, GCR1, ESC1, ISW2, NCB2, CHD1,…	1.94724	4.13694e-06	2.65348e-06
GOTERM_BP_ALL	GO:0009892~negative regulation of metabolic process	82	13.9693	2.10137e-09	FHL1, POP2, PUF4, SCP160, SNF1, NET1, TIF5, GAL11, ASH1, CBF1, SFL1, FRA1, PIL1, VTS1, MGA2, CLA4, SSN2, RAD9, GTS1, TOP1, TUP1, HIF1, WHI4, STE20, MSG5, NUP60, GIS1, SIF2, RSC9, RAD23, ESA1, GPB1, EAP1, VID30, NOT3, MED1, LRS4, STE5, MOT1, SCS2, PSK1, NPL3, ACE2, SET1, NBP2, DIG1, FUN30, YPK1, BDF1, SUM1, WHI3, NOT5, CDC13, REG1, SSD1, PAF1, MIG1, SIR4, PRR1, CDC28, GCR1, ESC1, ISW2, NCB2, CHD1,…	1.93374	5.8502e-06	3.75239e-06
GOTERM_BP_ALL	GO:0006366~transcription from RNA polymerase II promoter	85	14.4804	2.45628e-09	FHL1, POP2, DAL81, GLN3, GAL11, CST6, ASH1, CBF1, SFL1, FRA1, SWI3, TAF5, MGA2, SGF73, CLA4, SSN2, RAD9, GTS1, TOP1, TUP1, ELA1, STE20, GIS1, RSC9, USV1, RAD23, ESA1, NOT3, MED1, TFA2, HPC2, STB3, GAT1, MOT1, REB1, TEC1, SWI6, TFB3, MSN2, PAH1, NPL3, PDR1, HAA1, MSN4, ACE2, SET1, DIG1, HOS3, FUN30, SUM1, NOT5, MBF1, REG1, LDB7, PAF1, MIG1, PRR1, CDC28, RRD1, RSC1, GCR1, NAP1, ISW2, NCB2, CHD1, SW…	1.89922	6.83827e-06	4.38615e-06
GOTERM_BP_ALL	GO:0006357~regulation of transcription from RNA polymerase II promoter	81	13.799	2.79409e-09	FHL1, POP2, DAL81, GLN3, GAL11, CST6, ASH1, CBF1, SFL1, FRA1, SWI3, MGA2, SGF73, CLA4, SSN2, RAD9, GTS1, TOP1, TUP1, STE20, GIS1, SIF2, RSC9, USV1, FUN19, RAD23, ESA1, NOT3, MED1, STB3, GAT1, MOT1, REB1, TEC1, EAF7, SWI6, TFB3, MSN2, PAH1, NPL3, PDR1, HAA1, MSN4, ACE2, SET1, DIG1, HOS3, FUN30, SUM1, NOT5, MBF1, REG1, PAF1, MIG1, PRR1, CDC28, RRD1, GCR1, NAP1, ISW2, NCB2, CHD1, SWI4, ISW1, TRA1, S…	1.93248	7.77873e-06	4.98938e-06
GOTERM_BP_ALL	GO:0010605~negative regulation of macromolecule metabolic process	78	13.2879	2.89573e-09	FHL1, POP2, PUF4, SCP160, SNF1, NET1, TIF5, GAL11, ASH1, CBF1, SFL1, FRA1, PIL1, VTS1, MGA2, CLA4, SSN2, RAD9, TUP1, TOP1, HIF1, WHI4, STE20, MSG5, NUP60, GIS1, SIF2, RSC9, RAD23, ESA1, EAP1, NOT3, MED1, LRS4, STE5, MOT1, SCS2, PSK1, NPL3, ACE2, SET1, NBP2, DIG1, FUN30, BDF1, SUM1, WHI3, NOT5, CDC13, REG1, SSD1, PAF1, MIG1, SIR4, PRR1, CDC28, GCR1, ESC1, ISW2, NCB2, CHD1, WHI5, ISW1, CYC8, NUP2, …	1.96174	8.06168e-06	5.17087e-06
GOTERM_BP_ALL	GO:0006351~transcription, DNA-templated	124	21.1244	3.35917e-09	RPC53, FHL1, POP2, DAL81, SCP160, NET1, CST6, CBF1, FRA1, SWI3, CLA4, SSN2, GTS1, NUP60, GIS1, SIF2, NPR2, USV1, RAD23, ESA1, STB1, MED1, NOT3, LRS4, HPC2, STB3, TEC1, EAF7, MSN2, PAH1, SMI1, NPL3, SWC3, MSN4, TYE7, DIG1, HOS3, FUN30, BDF1, WHI3, MBP1, NOT5, REG1, LDB7, PAF1, SIR4, CDC28, SWI5, ESC1, ISW2, NCB2, ISW1, SRL3, THO1, CYC8, NUP2, TAF12, SPT6, ORC4, TFG1, SET2, STE12, ROX1, UME6, SNF6,…	1.64225	9.35189e-06	5.99843e-06
GOTERM_MF_ALL	GO:0098772~molecular function regulator	65	11.0733	4.34757e-09	ASK10, IQG1, SNF1, LTE1, RGA1, NET1, BUD14, SIC1, TIF5, BOI2, MDR1, TPS3, VPS9, IML1, NUP159, TSL1, YRB1, MUK1, BEM3, SGF73, TSC11, GCS1, MON2, GLO3, GTS1, RAD9, VTA1, SAC7, DCS2, ROM2, RTS1, BCY1, GPB1, SYP1, GIP3, IGO1, PCL6, GIP4, GYP1, BUD6, CUE4, GIP2, BUD3, YPK1, CDC13, BLM10, REG1, RRD1, SEC2, CDC25, RGP1, GCD6, NAP1, INN1, PXL1, BEM2, SLI15, STE50, SIS2, TFG1, GLC8, SHP1, SSK1, GYP5, PCL7	2.09951	3.52153e-06	6.68443e-06
GOTERM_BP_ALL	GO:0045935~positive regulation of nucleobase-containing compound metabolic process	71	12.0954	4.45277e-09	FHL1, POP2, DAL81, PUF4, GLN3, GAL11, CST6, ASH1, YAK1, CBF1, SFL1, SWI3, VTS1, MGA2, SGF73, SSN2, RAD9, GTS1, GIS1, SIF2, USV1, BCY1, ESA1, NOT3, MED1, STB3, GAT1, TEC1, SWI6, CTK3, MSN2, PAH1, NPL3, PDR1, HAA1, ACE2, MSN4, TYE7, SET1, BDP1, HOS3, SUM1, WHI3, MBP1, MBF1, NOT5, PAF1, MIG1, SIR4, CDC28, GCR1, SWI5, NAP1, NCB2, SWI4, ISW1, TRA1, ARG80, SPT6, LEO1, TFG1, RPH1, STE12, HHO1, DCP2, SKO…	2.02511	1.23964e-05	7.95126e-06
GOTERM_BP_ALL	GO:0051234~establishment of localization	192	32.7087	9.43548e-09	FLC3, ASK10, YCT1, KEL2, SCP160, SRP40, FLC2, LYP1, BIM1, BUD14, VNX1, YCF1, VPS13, MYO2, MDR1, VPS9, ARK1, ENA1, UTP22, PIL1, VTS1, KIN2, GPD1, MUK1, HXK1, KIN1, GLO3, MON2, CLA4, GTS1, ZRC1, SNF7, ECM21, NSP1, VPS17, SRP101, NUP60, VTA1, APL5, NPR2, RCR2, CMD1, SYP1, RFA2, GLK1, VPS1, JSN1, DIP5, GFD1, GRH1, NPR1, NUM1, SMY1, SLK19, SNQ2, VPS73, SSA2, SSA1, VBA4, GYP1, NPL3, MRH1, YPT31, ELO2, …	1.41965	2.6268e-05	1.68488e-05
GOTERM_BP_ALL	GO:0045893~positive regulation of transcription, DNA-templated	65	11.0733	1.28923e-08	FHL1, POP2, DAL81, PUF4, GLN3, GAL11, CST6, ASH1, YAK1, CBF1, SFL1, SWI3, MGA2, SGF73, SSN2, RAD9, GTS1, GIS1, SIF2, USV1, ESA1, NOT3, MED1, STB3, GAT1, TEC1, SWI6, CTK3, MSN2, PAH1, NPL3, PDR1, ACE2, MSN4, HAA1, SET1, HOS3, WHI3, MBP1, MBF1, NOT5, PAF1, MIG1, SIR4, CDC28, GCR1, SWI5, NAP1, NCB2, SWI4, ISW1, TRA1, ARG80, SPT6, LEO1, TFG1, RPH1, STE12, HHO1, DCP2, SKO1, UME6, SNF6, ARG82, YAP1	2.05487	3.58916e-05	2.30216e-05
GOTERM_BP_ALL	GO:1903508~positive regulation of nucleic acid-templated transcription	65	11.0733	1.28923e-08	FHL1, POP2, DAL81, PUF4, GLN3, GAL11, CST6, ASH1, YAK1, CBF1, SFL1, SWI3, MGA2, SGF73, SSN2, RAD9, GTS1, GIS1, SIF2, USV1, ESA1, NOT3, MED1, STB3, GAT1, TEC1, SWI6, CTK3, MSN2, PAH1, NPL3, PDR1, ACE2, MSN4, HAA1, SET1, HOS3, WHI3, MBP1, MBF1, NOT5, PAF1, MIG1, SIR4, CDC28, GCR1, SWI5, NAP1, NCB2, SWI4, ISW1, TRA1, ARG80, SPT6, LEO1, TFG1, RPH1, STE12, HHO1, DCP2, SKO1, UME6, SNF6, ARG82, YAP1	2.05487	3.58916e-05	2.30216e-05
GOTERM_BP_ALL	GO:1902680~positive regulation of RNA biosynthetic process	65	11.0733	1.28923e-08	FHL1, POP2, DAL81, PUF4, GLN3, GAL11, CST6, ASH1, YAK1, CBF1, SFL1, SWI3, MGA2, SGF73, SSN2, RAD9, GTS1, GIS1, SIF2, USV1, ESA1, NOT3, MED1, STB3, GAT1, TEC1, SWI6, CTK3, MSN2, PAH1, NPL3, PDR1, ACE2, MSN4, HAA1, SET1, HOS3, WHI3, MBP1, MBF1, NOT5, PAF1, MIG1, SIR4, CDC28, GCR1, SWI5, NAP1, NCB2, SWI4, ISW1, TRA1, ARG80, SPT6, LEO1, TFG1, RPH1, STE12, HHO1, DCP2, SKO1, UME6, SNF6, ARG82, YAP1	2.05487	3.58916e-05	2.30216e-05
GOTERM_BP_ALL	GO:1903507~negative regulation of nucleic acid-templated transcription	59	10.0511	1.62312e-08	FHL1, PUF4, SCP160, NET1, GAL11, ASH1, CBF1, SFL1, FRA1, MGA2, CLA4, SSN2, TUP1, TOP1, HIF1, STE20, GIS1, NUP60, SIF2, RSC9, RAD23, ESA1, MED1, LRS4, MOT1, SCS2, NPL3, ACE2, SET1, DIG1, BDF1, FUN30, SUM1, REG1, MIG1, PAF1, SIR4, CDC28, PRR1, GCR1, ISW2, ESC1, NCB2, WHI5, ISW1, CYC8, NUP2, SPT6, STH1, ORC4, RPH1, SET2, STE12, ROX1, HHO1, SKO1, UME6, ARG82, YOX1	2.13637	4.51867e-05	2.89839e-05
GOTERM_BP_ALL	GO:1902679~negative regulation of RNA biosynthetic process	59	10.0511	1.62312e-08	FHL1, PUF4, SCP160, NET1, GAL11, ASH1, CBF1, SFL1, FRA1, MGA2, CLA4, SSN2, TUP1, TOP1, HIF1, STE20, GIS1, NUP60, SIF2, RSC9, RAD23, ESA1, MED1, LRS4, MOT1, SCS2, NPL3, ACE2, SET1, DIG1, BDF1, FUN30, SUM1, REG1, MIG1, PAF1, SIR4, CDC28, PRR1, GCR1, ISW2, ESC1, NCB2, WHI5, ISW1, CYC8, NUP2, SPT6, STH1, ORC4, RPH1, SET2, STE12, ROX1, HHO1, SKO1, UME6, ARG82, YOX1	2.13637	4.51867e-05	2.89839e-05
GOTERM_BP_ALL	GO:0045892~negative regulation of transcription, DNA-templated	59	10.0511	1.62312e-08	FHL1, PUF4, SCP160, NET1, GAL11, ASH1, CBF1, SFL1, FRA1, MGA2, CLA4, SSN2, TUP1, TOP1, HIF1, STE20, GIS1, NUP60, SIF2, RSC9, RAD23, ESA1, MED1, LRS4, MOT1, SCS2, NPL3, ACE2, SET1, DIG1, BDF1, FUN30, SUM1, REG1, MIG1, PAF1, SIR4, CDC28, PRR1, GCR1, ISW2, ESC1, NCB2, WHI5, ISW1, CYC8, NUP2, SPT6, STH1, ORC4, RPH1, SET2, STE12, ROX1, HHO1, SKO1, UME6, ARG82, YOX1	2.13637	4.51867e-05	2.89839e-05
GOTERM_BP_ALL	GO:0051254~positive regulation of RNA metabolic process	66	11.2436	1.82268e-08	FHL1, POP2, DAL81, PUF4, GLN3, GAL11, CST6, ASH1, YAK1, CBF1, SFL1, SWI3, MGA2, SGF73, SSN2, RAD9, GTS1, GIS1, SIF2, USV1, ESA1, NOT3, MED1, STB3, GAT1, TEC1, SWI6, CTK3, MSN2, PAH1, NPL3, PDR1, HAA1, ACE2, MSN4, SET1, HOS3, WHI3, MBP1, MBF1, NOT5, PAF1, MIG1, SIR4, CDC28, GCR1, SWI5, NAP1, NCB2, SWI4, ISW1, TRA1, ARG80, SPT6, LEO1, TFG1, RPH1, STE12, HHO1, DCP2, SKO1, UME6, EDC3, SNF6, ARG82, YA…	2.02382	5.0742e-05	3.25473e-05
GOTERM_BP_ALL	GO:0019220~regulation of phosphate metabolic process	41	6.98467	2.08342e-08	VAC14, PCL6, PBS2, SCS2, SSK2, IST2, GIP4, TFB3, NTE1, MEH1, GPM1, TYE7, SIC1, SNT1, NBP2, PIL1, CDC12, TSC11, PAF1, GCR1, CLA4, GTS1, STE20, TCB3, MSG5, GIS1, SIF2, KCS1, OSH3, BCK1, TFG1, BCY1, GLC8, GPB1, CDC37, STE5, SSK1, CDC11, UME6, PCL7, GIP3	2.56844	5.80007e-05	3.72033e-05
GOTERM_BP_ALL	GO:0051174~regulation of phosphorus metabolic process	41	6.98467	2.08342e-08	VAC14, PCL6, PBS2, SCS2, SSK2, IST2, GIP4, TFB3, NTE1, MEH1, GPM1, TYE7, SIC1, SNT1, NBP2, PIL1, CDC12, TSC11, PAF1, GCR1, CLA4, GTS1, STE20, TCB3, MSG5, GIS1, SIF2, KCS1, OSH3, BCK1, TFG1, BCY1, GLC8, GPB1, CDC37, STE5, SSK1, CDC11, UME6, PCL7, GIP3	2.56844	5.80007e-05	3.72033e-05
GOTERM_BP_ALL	GO:0007163~establishment or maintenance of cell polarity	33	5.62181	2.33502e-08	PAN1, SCS2, VRP1, DNF1, BUD6, RGA1, CBK1, MYO2, BUD3, BOI2, AVO2, PEF1, CDC12, SHS1, BEM3, TSC11, SLA2, BNI1, OSH2, STE20, MSB1, PXL1, BIT61, DNF2, OSH3, BEM2, BCK1, ROM2, SPA2, CDC3, SWH1, AXL2, CDC11	2.93014	6.50048e-05	4.16961e-05
GOTERM_BP_ALL	GO:0051253~negative regulation of RNA metabolic process	59	10.0511	2.77791e-08	FHL1, PUF4, SCP160, NET1, GAL11, ASH1, CBF1, SFL1, FRA1, MGA2, CLA4, SSN2, TUP1, TOP1, HIF1, STE20, GIS1, NUP60, SIF2, RSC9, RAD23, ESA1, MED1, LRS4, MOT1, SCS2, NPL3, ACE2, SET1, DIG1, BDF1, FUN30, SUM1, REG1, MIG1, PAF1, SIR4, CDC28, PRR1, GCR1, ISW2, ESC1, NCB2, WHI5, ISW1, CYC8, NUP2, SPT6, STH1, ORC4, RPH1, SET2, STE12, ROX1, HHO1, SKO1, UME6, ARG82, YOX1	2.10649	7.73341e-05	4.96048e-05
GOTERM_BP_ALL	GO:0009628~response to abiotic stimulus	45	7.6661	3.11474e-08	TCO89, PBS2, IQG1, STF2, SSK2, SWI6, FLC2, MSN2, HSP12, CDC14, HAA1, MSN4, NBP2, ENA1, LCB5, PSR1, CAB3, PIL1, MGA2, GPD1, RIM15, RAD18, RRD1, ASM4, NCB2, SNF7, STE20, SWI4, NUP60, RCK2, NUP2, STE50, BCK1, DCS2, SIS2, USV1, SGD1, ROX1, CDC37, NHA1, RSC2, SSK1, SKO1, OPY2, YAP1	2.40576	8.67105e-05	5.56194e-05
GOTERM_MF_ALL	GO:0005543~phospholipid binding	29	4.94037	5.45491e-08	NUM1, SCS2, SPO14, IVY1, BOI2, CDC12, BEM3, YSC84, SEC2, CDC33, SNX41, SLA2, BOI1, OSH2, INN1, ASM4, NSP1, TCB3, VPS17, NUP60, OSH3, ROM2, KCC4, CDC3, SWH1, YKR078W, STE5, CDC11, FAB1	3.0862	4.41838e-05	8.38697e-05
GOTERM_BP_ALL	GO:0032268~regulation of cellular protein metabolic process	63	10.7325	6.82203e-08	SSK2, POP2, PUF4, SNF1, ECM32, MEH1, TIF4632, SIC1, PBP1, TIF5, PIL1, VTS1, STM1, RQC2, CLA4, WHI4, STE20, MSG5, NUP60, SIF2, BCK1, BCY1, FUN19, EAP1, NOT3, CDC37, STE5, SSZ1, GIP3, PCL6, PBS2, GIP4, TFB3, CTK3, PSK1, NPL3, SNT1, SET1, ZUO1, NBP2, RPS9B, CDC12, WHI3, NOT5, BLM10, SLF1, SSD1, PAF1, YGR054W, CDC33, RPG1, GCD6, NAP1, CHD1, SPT6, LEO1, TFG1, SET2, GLC8, PAT1, SSK1, CDC11, PCL7	1.99783	0.000189907	0.00012182
GOTERM_BP_ALL	GO:0022402~cell cycle process	108	18.3986	7.99264e-08	BIR1, KEL2, SCP160, MSC3, BIM1, NET1, TOP2, BUD14, VPS13, MYO2, PKC1, CLA4, SRC1, SIF2, CMD1, STB1, RFA2, CDC37, LRS4, HPC2, SPC105, SLK19, BUD6, CDC14, SNT1, BUD3, HOS3, VPS54, MBP1, GIN4, KEL1, PAF1, CDC28, KIP2, SLA2, SWI5, MSO1, FAR11, INN1, PDS5, CYC8, STE50, SLI15, SPT6, SPC19, ORC4, SET2, POL1, CBF5, UME6, OPY2, YOX1, SAP155, LTE1, SIC1, ASH1, YRB1, TGS1, RIM15, GCS1, GRR1, RTT107, MSS4, B…	1.62895	0.00022249	0.000142723
GOTERM_BP_ALL	GO:0006325~chromatin organization	66	11.2436	8.5005e-08	ARP8, PUF4, SCP160, NET1, TOP2, ASH1, CBF1, SWI3, TAF5, MGA2, SGF73, VPS72, TUP1, TOP1, HIF1, GIS1, NUP60, SIF2, RSC9, FUN19, ESA1, IES1, LRS4, HPC2, HEL2, SCS2, EAF7, MSN2, BUD6, SWC3, MSN4, SNT1, SET1, SET3, HOS3, FUN30, BDF1, SUM1, BLM10, REG1, LDB7, PAF1, SIR4, CDC28, RSC1, GCR1, NAP1, ISW2, ESC1, CHD1, ISW1, TRA1, CYC8, NUP2, TAF12, SPT6, STH1, LEO1, ORC4, RPH1, SET2, PAT1, HHO1, RSC2, UME6,…	1.94778	0.000236626	0.000151792
GOTERM_BP_ALL	GO:0048583~regulation of response to stimulus	43	7.32538	8.59632e-08	BIR1, PBS2, SNF1, MEH1, NET1, PDR1, SNT1, NBP2, BUD3, UBP3, IML1, WHI3, BEM3, TSC11, PAF1, MIG1, CDC28, CLA4, FAR11, TUP1, STE20, ROD1, MSG5, CDC60, PXL1, CYC8, SIF2, MTC5, BEM2, SAC7, NPR2, BCK1, ROM2, LEO1, SPA2, BCY1, GLC8, GPB1, CDC37, STE5, SSK1, OPY2, YAP1	2.38629	0.000239293	0.000153503
GOTERM_BP_ALL	GO:0006970~response to osmotic stress	28	4.77002	8.92826e-08	TCO89, PBS2, IQG1, SSK2, MSN2, FLC2, HSP12, CDC14, MSN4, NBP2, ENA1, PSR1, CAB3, GPD1, RRD1, STE20, RCK2, STE50, SIS2, DCS2, USV1, SGD1, ROX1, NHA1, CDC37, SSK1, SKO1, OPY2	3.10773	0.000248532	0.000159431
GOTERM_BP_ALL	GO:1902531~regulation of intracellular signal transduction	26	4.4293	9.0536e-08	PBS2, MEH1, NET1, SNT1, NBP2, BUD3, IML1, BEM3, TSC11, CLA4, STE20, MSG5, PXL1, CDC60, SIF2, BEM2, MTC5, SAC7, NPR2, BCK1, ROM2, BCY1, GPB1, CDC37, STE5, SSK1	3.27764	0.000252021	0.000161669
GOTERM_BP_ALL	GO:0050793~regulation of developmental process	21	3.57751	1.21836e-07	HBT1, MDS3, YHR097C, YPK2, VRP1, MSN2, BUD14, MSN4, YCK3, DCS2, ASH1, SPA2, KCC4, SWI3, PAL1, RSC2, KEL1, RSC1, YCK2, YCK1, SWI5	3.82917	0.000339134	0.000217561
GOTERM_BP_ALL	GO:0051173~positive regulation of nitrogen compound metabolic process	73	12.4361	1.49317e-07	FHL1, POP2, DAL81, PUF4, GLN3, PBP1, GAL11, CST6, ASH1, YAK1, CBF1, SFL1, SWI3, VTS1, MGA2, SGF73, SSN2, RAD9, GTS1, GIS1, SIF2, USV1, BCY1, ESA1, NOT3, MED1, STB3, GAT1, TEC1, SWI6, CTK3, MSN2, PAH1, NPL3, PDR1, HAA1, ACE2, MSN4, TYE7, SET1, BDP1, RPS9B, HOS3, SUM1, WHI3, MBP1, MBF1, NOT5, PAF1, MIG1, SIR4, CDC28, GCR1, SWI5, NAP1, NCB2, SWI4, ISW1, TRA1, ARG80, SPT6, LEO1, TFG1, RPH1, STE12, HH…	1.84508	0.000415611	0.000266632
GOTERM_BP_ALL	GO:0051246~regulation of protein metabolic process	63	10.7325	1.55809e-07	SSK2, POP2, PUF4, SNF1, ECM32, MEH1, TIF4632, SIC1, PBP1, TIF5, PIL1, VTS1, STM1, RQC2, CLA4, WHI4, STE20, MSG5, NUP60, SIF2, BCK1, BCY1, FUN19, EAP1, NOT3, CDC37, STE5, SSZ1, GIP3, PCL6, PBS2, GIP4, TFB3, CTK3, PSK1, NPL3, SNT1, SET1, ZUO1, NBP2, RPS9B, CDC12, WHI3, NOT5, BLM10, SLF1, SSD1, PAF1, YGR054W, CDC33, RPG1, GCD6, NAP1, CHD1, SPT6, LEO1, TFG1, SET2, GLC8, PAT1, SSK1, CDC11, PCL7	1.95532	0.000433679	0.000278226
GOTERM_BP_ALL	GO:0034654~nucleobase-containing compound biosynthetic process	141	24.0204	1.67026e-07	RPC53, POP2, FHL1, DAL81, SCP160, NET1, BUD14, CST6, CBF1, FRA1, SWI3, VPS72, CLA4, SSN2, GTS1, NUP60, GIS1, SIF2, NPR2, USV1, RAD23, ESA1, RFA2, STB1, MED1, NOT3, LRS4, HPC2, STB3, TEC1, EAF7, PAH1, MSN2, SMI1, NPL3, SWC3, MSN4, TYE7, SNT1, DIG1, HOS3, FUN30, BDF1, WHI3, MBP1, NOT5, REG1, LDB7, SIR4, PRS5, PAF1, CDC28, SWI5, ESC1, ISW2, NCB2, ISW1, SRL3, THO1, CYC8, TAF12, NUP2, SPT6, SIS2, ORC4…	1.48583	0.000464894	0.000298257
GOTERM_BP_ALL	GO:0051301~cell division	59	10.0511	1.83933e-07	BIR1, IQG1, KEL2, BIM1, LTE1, RGA1, NET1, BUD14, MYO2, BOI2, PKC1, BNI1, ASM4, STE20, MMR1, CMD1, RTS1, SPA2, CDC37, VPS1, PAN1, SLK19, VRP1, BUD6, CDC14, BNI4, CBK1, ACE2, BUD3, EDE1, PEF1, CDC12, CDC13, GIN4, KEL1, SHS1, SSD1, CDC28, KIP2, CDC25, SLA2, BOI1, RGP1, CHS1, NAP1, INN1, PDS5, TGL4, SLI15, SPC19, CDC3, KCC4, RFC1, PAT1, CBF5, AXL2, CDC11, PCL7, VHS2	2.00151	0.000511938	0.000328446
GOTERM_BP_ALL	GO:0000122~negative regulation of transcription from RNA polymerase II promoter	37	6.30324	1.98804e-07	FHL1, NPL3, ACE2, SET1, GAL11, ASH1, DIG1, CBF1, SFL1, FUN30, FRA1, SUM1, REG1, PAF1, MIG1, CDC28, PRR1, GCR1, CLA4, SSN2, TUP1, ISW2, NCB2, STE20, GIS1, CYC8, RSC9, SPT6, STH1, RAD23, RPH1, STE12, MED1, ROX1, SKO1, UME6, ARG82	2.51874	0.000553318	0.000355002
GOTERM_BP_ALL	GO:0044087~regulation of cellular component biogenesis	36	6.13288	2.11861e-07	KEL2, ABP1, VRP1, BIM1, BUD6, SMI1, NET1, BUD14, PBP1, RAV1, PEF1, IML1, CBF1, YPK1, BDF1, KEL1, MVB12, SGF73, YSC84, CDC28, BNI1, NAP1, NCB2, CHD1, ISW1, VTA1, TWF1, NPR2, SPT6, SPC19, SPA2, CRN1, DCP2, SIP2, MOT1, NPR1	2.55278	0.000589649	0.000378318
GOTERM_BP_ALL	GO:0045934~negative regulation of nucleobase-containing compound metabolic process	62	10.5622	2.30011e-07	FHL1, PUF4, SCP160, NET1, GAL11, ASH1, CBF1, SFL1, FRA1, MGA2, CLA4, SSN2, RAD9, TUP1, TOP1, HIF1, STE20, GIS1, NUP60, SIF2, RSC9, RAD23, ESA1, MED1, LRS4, MOT1, SCS2, NPL3, ACE2, SET1, DIG1, FUN30, BDF1, SUM1, CDC13, REG1, MIG1, PAF1, SIR4, CDC28, PRR1, GCR1, ISW2, ESC1, NCB2, CHD1, WHI5, ISW1, CYC8, NUP2, SPT6, STH1, ORC4, RPH1, SET2, STE12, HHO1, ROX1, SKO1, UME6, ARG82, YOX1	1.94797	0.000640147	0.000410728
GOTERM_BP_ALL	GO:0006810~transport	182	31.0051	2.36875e-07	FLC3, ASK10, YCT1, KEL2, SRP40, FLC2, LYP1, BIM1, BUD14, VNX1, YCF1, VPS13, MYO2, MDR1, VPS9, ARK1, ENA1, UTP22, PIL1, VTS1, KIN2, GPD1, MUK1, HXK1, KIN1, GLO3, MON2, CLA4, GTS1, ZRC1, SNF7, ECM21, NSP1, VPS17, SRP101, NUP60, VTA1, APL5, NPR2, RCR2, CMD1, SYP1, GLK1, VPS1, DIP5, GFD1, GRH1, NPR1, NUM1, SMY1, SNQ2, VPS73, SSA2, SSA1, VBA4, GYP1, NPL3, MRH1, YPT31, ELO2, ENT1, FUN26, ENT5, PHO87, V…	1.38275	0.000659244	0.000422985
GOTERM_BP_ALL	GO:0010628~positive regulation of gene expression	68	11.5843	2.85173e-07	FHL1, POP2, DAL81, PUF4, GLN3, PBP1, GAL11, CST6, ASH1, YAK1, CBF1, SFL1, SWI3, MGA2, SGF73, SSN2, RAD9, GTS1, GIS1, SIF2, USV1, ESA1, NOT3, MED1, STB3, GAT1, TEC1, SWI6, CTK3, MSN2, PAH1, NPL3, PDR1, ACE2, MSN4, HAA1, SET1, RPS9B, HOS3, WHI3, MBP1, MBF1, NOT5, PAF1, MIG1, SIR4, CDC28, GCR1, SWI5, NAP1, ESC1, NCB2, SWI4, ISW1, TRA1, ARG80, SPT6, LEO1, TFG1, RPH1, STE12, HHO1, DCP2, SKO1, UME6, SN…	1.86655	0.000793606	0.000509228
GOTERM_BP_ALL	GO:0031328~positive regulation of cellular biosynthetic process	70	11.925	3.06033e-07	FHL1, POP2, DAL81, PUF4, SNF1, GLN3, PBP1, GAL11, CST6, ASH1, YAK1, CBF1, SFL1, SWI3, MGA2, SGF73, SSN2, RAD9, GTS1, GIS1, SIF2, USV1, BCY1, ESA1, NOT3, MED1, STB3, GAT1, TEC1, SWI6, CTK3, MSN2, PAH1, NPL3, PDR1, HAA1, ACE2, MSN4, SET1, RPS9B, HOS3, SUM1, WHI3, MBP1, MBF1, NOT5, PAF1, MIG1, SIR4, CDC28, GCR1, SWI5, NAP1, NCB2, SWI4, ISW1, TRA1, ARG80, SPT6, LEO1, TFG1, RPH1, STE12, HHO1, DCP2, SK…	1.84221	0.000851634	0.000546478
GOTERM_BP_ALL	GO:0010557~positive regulation of macromolecule biosynthetic process	68	11.5843	3.48774e-07	FHL1, POP2, DAL81, PUF4, GLN3, PBP1, GAL11, CST6, ASH1, YAK1, CBF1, SFL1, SWI3, MGA2, SGF73, SSN2, RAD9, GTS1, GIS1, SIF2, USV1, ESA1, NOT3, MED1, STB3, GAT1, TEC1, SWI6, CTK3, MSN2, PAH1, NPL3, PDR1, HAA1, ACE2, MSN4, SET1, RPS9B, HOS3, SUM1, WHI3, MBP1, MBF1, NOT5, PAF1, MIG1, SIR4, CDC28, GCR1, SWI5, NAP1, NCB2, SWI4, ISW1, TRA1, ARG80, SPT6, LEO1, TFG1, RPH1, STE12, HHO1, DCP2, SKO1, UME6, SN…	1.85657	0.000970515	0.000622799
GOTERM_BP_ALL	GO:0009891~positive regulation of biosynthetic process	70	11.925	4.14228e-07	FHL1, POP2, DAL81, PUF4, SNF1, GLN3, PBP1, GAL11, CST6, ASH1, YAK1, CBF1, SFL1, SWI3, MGA2, SGF73, SSN2, RAD9, GTS1, GIS1, SIF2, USV1, BCY1, ESA1, NOT3, MED1, STB3, GAT1, TEC1, SWI6, CTK3, MSN2, PAH1, NPL3, PDR1, HAA1, ACE2, MSN4, SET1, RPS9B, HOS3, SUM1, WHI3, MBP1, MBF1, NOT5, PAF1, MIG1, SIR4, CDC28, GCR1, SWI5, NAP1, NCB2, SWI4, ISW1, TRA1, ARG80, SPT6, LEO1, TFG1, RPH1, STE12, HHO1, DCP2, SK…	1.82808	0.00115255	0.00073968
GOTERM_BP_ALL	GO:0044843~cell cycle G1/S phase transition	22	3.74787	4.17856e-07	SAP155, RAD9, WHI5, SWI4, SWI6, ACE2, SIC1, SPT6, ASH1, PTK2, HOS3, STB1, YRB1, MBP1, SHS1, PAF1, HPC2, GRR1, CDC25, RRD1, YOX1, SWI5	3.45607	0.00116263	0.000746157
GOTERM_BP_ALL	GO:0000082~G1/S transition of mitotic cell cycle	22	3.74787	4.17856e-07	SAP155, RAD9, WHI5, SWI4, SWI6, ACE2, SIC1, SPT6, ASH1, PTK2, HOS3, STB1, YRB1, MBP1, SHS1, PAF1, HPC2, GRR1, CDC25, RRD1, YOX1, SWI5	3.45607	0.00116263	0.000746157
GOTERM_BP_ALL	GO:0007114~cell budding	21	3.57751	4.46483e-07	BNI1, PAN1, NAP1, STE20, VRP1, TGL4, BUD6, RGA1, CBK1, MYO2, BOI2, BUD3, CMD1, SPA2, PEF1, KCC4, AXL2, GIN4, CDC28, SLA2, BOI1	3.57389	0.00124224	0.000797276
GOTERM_BP_ALL	GO:0019954~asexual reproduction	21	3.57751	4.46483e-07	BNI1, PAN1, NAP1, STE20, VRP1, TGL4, BUD6, RGA1, CBK1, MYO2, BOI2, BUD3, CMD1, SPA2, PEF1, KCC4, AXL2, GIN4, CDC28, SLA2, BOI1	3.57389	0.00124224	0.000797276
GOTERM_BP_ALL	GO:0006338~chromatin remodeling	27	4.59966	4.49125e-07	ARP8, MSN2, TOP2, SWC3, MSN4, CBF1, BDF1, FUN30, SWI3, BLM10, LDB7, VPS72, RSC1, TOP1, TUP1, ISW2, CHD1, ISW1, CYC8, RSC9, SPT6, STH1, FUN19, IES1, RSC2, SNF6, UME6	2.96452	0.00124958	0.000801994
GOTERM_MF_ALL	GO:0030234~enzyme regulator activity	53	9.02896	5.02295e-07	IQG1, RGA1, NET1, BUD14, SIC1, TIF5, MDR1, TPS3, IML1, NUP159, TSL1, YRB1, MUK1, BEM3, SGF73, TSC11, GCS1, GLO3, GTS1, RAD9, VTA1, SAC7, DCS2, RTS1, BCY1, SYP1, GPB1, GIP3, IGO1, PCL6, GIP4, GYP1, BUD6, CUE4, GIP2, YPK1, CDC13, BLM10, REG1, RRD1, NAP1, INN1, PXL1, BEM2, SLI15, STE50, SIS2, TFG1, GLC8, SHP1, SSK1, GYP5, PCL7	2.02965	0.000406776	0.00077228
GOTERM_BP_ALL	GO:0045944~positive regulation of transcription from RNA polymerase II promoter	54	9.19932	5.0772e-07	FHL1, POP2, GLN3, GAL11, CST6, ASH1, CBF1, SFL1, SWI3, MGA2, SGF73, SSN2, RAD9, GTS1, GIS1, USV1, ESA1, NOT3, MED1, STB3, TEC1, SWI6, MSN2, PAH1, NPL3, MSN4, ACE2, HAA1, PDR1, SET1, HOS3, MBF1, NOT5, MIG1, PAF1, CDC28, GCR1, NAP1, NCB2, SWI4, ISW1, TRA1, ARG80, SPT6, LEO1, TFG1, RPH1, STE12, DCP2, SKO1, UME6, SNF6, ARG82, YAP1	2.01978	0.0014125	0.000906626
GOTERM_BP_ALL	GO:0034728~nucleosome organization	24	4.08859	5.76061e-07	TUP1, NAP1, ISW2, HIF1, CHD1, ISW1, CYC8, RSC9, SWC3, SPT6, STH1, ESA1, BDF1, FUN30, IES1, HHO1, BLM10, RSC2, LDB7, VPS72, HPC2, CDC28, RSC1, GCR1	3.18268	0.00160247	0.00102866
GOTERM_BP_ALL	GO:0016043~cellular component organization	277	47.1891	9.35779e-07	BIR1, MRP20, YHR097C, SNF1, HSP12, RGA1, NET1, BUD14, TOP2, KRE6, VPS9, RAD7, CBF1, GPD1, BEM3, VPS72, TCB3, RAD16, GIS1, VTA1, BIT61, SAC7, CMD1, RFA2, VPS1, HPC2, GRH1, NUM1, HEL2, EAF7, SLK19, TEC1, GYP1, MSN2, CDC14, NPL3, SWC3, MSN4, SKN1, DIG1, HOS3, FUN30, VPS54, WHI3, REG1, LDB7, CDC28, SLA2, MSO1, INN1, ESC1, ROD1, CYC8, TAF12, NUP2, SEC9, SPC19, ORC4, TFG1, CRN1, CBF5, YKR078W, EDC3, SK…	1.23785	0.00260182	0.001671
GOTERM_MF_ALL	GO:0016772~transferase activity, transferring phosphorus-containing groups	67	11.414	1.15005e-06	CMK2, PAN3, RPC53, SSK2, TDA1, SNF1, UGP1, HOM3, YAK1, ARK1, LCB5, AKL1, NNK1, KIN2, PKC1, RIM15, HXK1, KIN1, RTK1, YCK2, MSS4, YCK1, CLA4, PFK26, PGK1, STE20, POL12, BCK1, PKH1, APA1, HSL1, SKG3, GLK1, TY1B-DR4;TY1B-DR3;TY1B-LR3, NPR1, VIP1, PBS2, SCY1, PSK1, CBK1, KIN4, CKI1, YPK1, ERG8, GIN4, PRS5, CDC28, PRR1, GCD6, PFK1, PFK2, TRA1, YPK2, RCK2, KCS1, HRK1, YCK3, FBP26, PTK2, KCC4, POL1, SIP2…	1.80151	0.000931103	0.00176819
GOTERM_BP_ALL	GO:0044772~mitotic cell cycle phase transition	38	6.47359	1.32663e-06	SAP155, BIR1, SPC105, KEL2, SWI6, BIM1, CDC14, LTE1, NET1, SIC1, ACE2, ASH1, HOS3, PIN4, KIN4, YRB1, MBP1, SHS1, KEL1, PAF1, GRR1, CDC25, RRD1, SWI5, CLA4, RAD9, STE20, WHI5, SWI4, ULP1, SPT6, STH1, RTS1, PTK2, HSL1, STB1, HPC2, YOX1	2.30966	0.00368653	0.00236892
GOTERM_BP_ALL	GO:1901362~organic cyclic compound biosynthetic process	149	25.3833	1.44553e-06	RPC53, POP2, FHL1, DAL81, SCP160, NET1, BUD14, CST6, CBF1, FRA1, SWI3, VPS72, CLA4, SSN2, GTS1, NUP60, GIS1, SIF2, NPR2, USV1, RAD23, ESA1, RFA2, STB1, MED1, NOT3, LRS4, HPC2, STB3, NSG2, TEC1, EAF7, PAH1, MSN2, SMI1, NPL3, SWC3, TYE7, MSN4, SNT1, DIG1, HOS3, FUN30, ERG8, BDF1, WHI3, MBP1, NOT5, REG1, LDB7, SIR4, PRS5, PAF1, CDC28, SWI5, ESC1, ISW2, NCB2, ISW1, SRL3, THO1, CYC8, TAF12, NUP2, SPT6…	1.41531	0.00401627	0.00258123
GOTERM_BP_ALL	GO:0071470~cellular response to osmotic stress	18	3.06644	1.74835e-06	PBS2, STE20, SSK2, FLC2, MSN2, RCK2, HSP12, CDC14, MSN4, STE50, USV1, PSR1, ROX1, CDC37, GPD1, SSK1, SKO1, OPY2	3.75102	0.00485559	0.00312196
GOTERM_BP_ALL	GO:0044770~cell cycle phase transition	38	6.47359	1.79727e-06	SAP155, BIR1, SPC105, KEL2, SWI6, BIM1, CDC14, LTE1, NET1, SIC1, ACE2, ASH1, HOS3, PIN4, KIN4, YRB1, MBP1, SHS1, KEL1, PAF1, GRR1, CDC25, RRD1, SWI5, CLA4, RAD9, STE20, WHI5, SWI4, ULP1, SPT6, STH1, RTS1, PTK2, HSL1, STB1, HPC2, YOX1	2.28248	0.00499109	0.00320931
GOTERM_BP_ALL	GO:0019438~aromatic compound biosynthetic process	143	24.3612	2.14867e-06	RPC53, POP2, FHL1, DAL81, SCP160, NET1, BUD14, CST6, CBF1, FRA1, SWI3, VPS72, CLA4, SSN2, GTS1, NUP60, GIS1, SIF2, NPR2, USV1, RAD23, ESA1, RFA2, STB1, MED1, NOT3, LRS4, HPC2, STB3, TEC1, EAF7, PAH1, MSN2, SMI1, NPL3, SWC3, TYE7, MSN4, SNT1, DIG1, HOS3, FUN30, BDF1, WHI3, MBP1, NOT5, REG1, LDB7, SIR4, PRS5, PAF1, CDC28, SWI5, ESC1, ISW2, NCB2, ISW1, SRL3, THO1, CYC8, TAF12, NUP2, SPT6, SIS2, ORC4…	1.42042	0.00596405	0.00383679
GOTERM_BP_ALL	GO:0018130~heterocycle biosynthetic process	143	24.3612	2.42312e-06	RPC53, POP2, FHL1, DAL81, SCP160, NET1, BUD14, CST6, CBF1, FRA1, SWI3, VPS72, CLA4, SSN2, GTS1, NUP60, GIS1, SIF2, NPR2, USV1, RAD23, ESA1, RFA2, STB1, MED1, NOT3, LRS4, HPC2, STB3, TEC1, EAF7, PAH1, MSN2, SMI1, NPL3, SWC3, TYE7, MSN4, SNT1, DIG1, HOS3, FUN30, BDF1, WHI3, MBP1, NOT5, REG1, LDB7, SIR4, PRS5, PAF1, CDC28, SWI5, ESC1, ISW2, NCB2, ISW1, SRL3, THO1, CYC8, TAF12, NUP2, SPT6, SIS2, ORC4…	1.41766	0.00672328	0.00432685
GOTERM_BP_ALL	GO:0032185~septin cytoskeleton organization	14	2.38501	3.89592e-06	BNI5, RGA1, CBF2, RTS1, CDC3, KCC4, SYP1, CDC12, PKC1, GIN4, BEM3, SHS1, VHS2, CLA4	4.46736	0.0107877	0.00695667
GOTERM_BP_ALL	GO:0051049~regulation of transport	28	4.77002	4.36155e-06	ASK10, SCS2, KEL2, GYP1, BUD14, SPO14, MDR1, NUP192, ARK1, AKL1, PEF1, UBP3, YPK1, PHO87, KEL1, PHO90, CLA4, TUP1, STE20, ROD1, MSG5, CYC8, ROM2, LDB19, PIK1, GYP5, SKY1, NPR1	2.59919	0.0120692	0.00778809
GOTERM_BP_ALL	GO:0051726~regulation of cell cycle	48	8.17717	4.69245e-06	BIR1, PCL6, SPC105, KEL2, SSK2, TFB3, SWI6, VRP1, BIM1, CDC14, SMI1, LTE1, NET1, TOP2, BUD14, SIC1, SNT1, SET1, SET3, ASH1, EDE1, KIN4, GIN4, RIM15, KEL1, CDC28, GRR1, CDC25, CDC33, CLA4, FAR11, RAD9, STE20, RCK2, SIF2, STE50, BCK1, SLI15, SPC19, SIS2, RTS1, HSL1, ESA1, KCC4, SET2, CDC37, PCL7, OPY2	1.97634	0.0129789	0.00837892
GOTERM_BP_ALL	GO:0040007~growth	38	6.47359	4.94696e-06	TCO89, PAM1, MDS3, GPR1, TEC1, SNF1, BUD6, RGA1, CBK1, MYO2, GAL11, BOI2, AVO2, ASH1, DIG1, SFL1, WHI3, GIN4, TSC11, MIG1, CDC28, BOI1, BNI1, NAP1, TUP1, STE20, BIT61, OSH3, STE50, SPA2, KCC4, GPB1, STE12, STE5, SIP2, UME6, OPY2, BNA7	2.19222	0.013678	0.00883336
GOTERM_BP_ALL	GO:0000165~MAPK cascade	14	2.38501	5.86174e-06	PBS2, STE20, MSG5, SSK2, SIF2, MEH1, STE50, BCK1, PKH1, SNT1, NBP2, CDC37, STE5, SSK1	4.33199	0.0161867	0.0104667
GOTERM_BP_ALL	GO:0023014~signal transduction by protein phosphorylation	15	2.55537	6.47657e-06	PBS2, STE20, MSG5, SSK2, SIF2, MEH1, STE50, BCK1, PKH1, SNT1, NBP2, CDC37, STE5, SSK1, CLA4	4.0307	0.0178693	0.0115645
GOTERM_BP_ALL	GO:0031399~regulation of protein modification process	34	5.79216	6.96289e-06	PCL6, PBS2, SSK2, GIP4, TFB3, MEH1, SIC1, SNT1, SET1, NBP2, PIL1, CDC12, PAF1, CLA4, NAP1, CHD1, STE20, MSG5, NUP60, SIF2, SPT6, BCK1, LEO1, TFG1, FUN19, BCY1, GLC8, SET2, CDC37, STE5, SSK1, CDC11, PCL7, GIP3	2.28406	0.0191981	0.0124328
GOTERM_BP_ALL	GO:0033036~macromolecule localization	127	21.6354	7.15533e-06	SCP160, VPS13, VPS9, MDR1, MYO2, RAD7, UTP22, PIL1, VTS1, GPD1, MUK1, GLO3, MON2, CLA4, ECM21, SNF7, NSP1, VPS17, SRP101, NUP60, RAD16, VTA1, APL5, TWF1, NPR2, CMD1, RFA2, VPS1, LRS4, GFD1, JSN1, GRH1, SYH1, SPC105, NUM1, SLK19, SMY1, SNQ2, VPS73, SSA2, SSA1, GYP1, NPL3, YPT31, ENT5, VPS54, WHI3, CDC28, SEC2, SNX41, MSO1, OSH2, ROD1, LAM6, SEC10, THO1, NUP2, SEC9, SPT6, BRL1, YKR078W, LDB19, OPY2…	1.43136	0.0197234	0.0127764
GOTERM_BP_ALL	GO:0009966~regulation of signal transduction	31	5.28109	8.19888e-06	BIR1, PBS2, MEH1, NET1, SNT1, NBP2, BUD3, IML1, BEM3, TSC11, FAR11, CLA4, STE20, ROD1, MSG5, CDC60, PXL1, SIF2, BEM2, SAC7, MTC5, NPR2, BCK1, ROM2, BCY1, GLC8, GPB1, CDC37, STE5, SSK1, YAP1	2.38003	0.0225672	0.0146396
GOTERM_BP_ALL	GO:0032879~regulation of localization	34	5.79216	1.08132e-05	ASK10, SCS2, KEL2, GYP1, BUD6, BUD14, SPO14, NUP192, MDR1, GAL11, ARK1, AKL1, EDE1, UBP3, PEF1, YPK1, PHO87, KEL1, PHO90, CLA4, BNI1, TUP1, ZRC1, STE20, ROD1, MSG5, CYC8, ROM2, SPA2, LDB19, PIK1, GYP5, SKY1, NPR1	2.23986	0.0296554	0.0193072
GOTERM_BP_ALL	GO:0051276~chromosome organization	91	15.5026	1.19813e-05	BIR1, ARP8, PUF4, SCP160, BIM1, LTE1, NET1, TOP2, PBP1, ASH1, RAD7, CBF1, SWI3, TAF5, STM1, MGA2, TGS1, VPS72, SGF73, TOP1, TUP1, HIF1, RAD16, NUP60, GIS1, SRC1, SIF2, RSC9, POL12, RTS1, FUN19, ESA1, RFA2, IES1, LRS4, HPC2, SPC105, HEL2, SCS2, EAF7, MSN2, BUD6, CDC14, SWC3, MSN4, SNT1, SET1, SET3, KIN4, HOS3, SAC3, FUN30, BDF1, SUM1, CDC13, BLM10, REG1, LDB7, SGT1, PAF1, SIR4, CDC28, RSC1, GCR1, …	1.54354	0.0328061	0.0213928
GOTERM_MF_ALL	GO:0005488~binding	372	63.3731	1.29073e-05	BIR1, MRP20, SNF1, RGA1, HSP12, NET1, BUD14, TOP2, VPS9, ENA1, RAD7, CBF1, FRA1, VTS1, KIN2, GPD1, KIN1, BEM3, ECM16, RPL7A, VPS72, PGK1, NSP1, TCB3, RAD16, GIS1, CMD1, RAD23, STB1, RFA2, VPS1, JSN1, HPC2, NUM1, HEL2, SMY1, TEC1, MSN2, GYP1, PSK1, NPL3, MSN4, DIG1, CYM1, FUN30, ERG8, ENT5, VPS54, WHI3, STP4, MBP1, IPP1, CDC28, SLA2, INN1, LSC2, ROD1, PSP2, SRL3, PXL1, CYC8, TAF12, NUP2, SEC9, SPC…	1.12199	0.0104005	0.0198432
GOTERM_BP_ALL	GO:0022603~regulation of anatomical structure morphogenesis	15	2.55537	1.29181e-05	HBT1, MDS3, YHR097C, YPK2, VRP1, BUD14, YCK3, SPA2, KCC4, PAL1, RSC2, KEL1, YCK2, RSC1, YCK1	3.82917	0.0353253	0.0230652
GOTERM_BP_ALL	GO:0071214~cellular response to abiotic stimulus	21	3.57751	1.35251e-05	PBS2, STF2, STE20, SSK2, FLC2, MSN2, RCK2, HSP12, CDC14, MSN4, HAA1, STE50, USV1, PSR1, ROX1, CDC37, GPD1, SSK1, RSC2, SKO1, OPY2	2.93744	0.036954	0.0241488
GOTERM_BP_ALL	GO:0006996~organelle organization	208	35.4344	1.37961e-05	BIR1, MRP20, RGA1, NET1, TOP2, BUD14, VPS9, RAD7, CBF1, GPD1, BEM3, VPS72, TCB3, GIS1, RAD16, BIT61, SAC7, CMD1, RFA2, VPS1, HPC2, GRH1, NUM1, HEL2, EAF7, SLK19, GYP1, MSN2, CDC14, SWC3, MSN4, HOS3, FUN30, REG1, LDB7, CDC28, SLA2, INN1, ESC1, CYC8, NUP2, TAF12, SEC9, SPC19, ORC4, CRN1, CBF5, YKR078W, EDC3, IQG1, MEH1, SNU114, PBP1, EBP2, TIF5, ASH1, AKL1, RIM15, TGS1, GCS1, SGF73, BUL1, MSS4, TOP…	1.2718	0.0376805	0.0246327
GOTERM_BP_ALL	GO:0008360~regulation of cell shape	12	2.04429	1.38584e-05	HBT1, SPA2, KCC4, YHR097C, PAL1, YPK2, VRP1, KEL1, BUD14, YCK2, YCK1, YCK3	4.71282	0.0378472	0.0247438
GOTERM_BP_ALL	GO:0031106~septin ring organization	13	2.21465	1.66766e-05	BNI5, RGA1, CBF2, RTS1, CDC3, KCC4, CDC12, PKC1, GIN4, BEM3, SHS1, VHS2, CLA4	4.28208	0.0453666	0.0297749
GOTERM_BP_ALL	GO:0023051~regulation of signaling	31	5.28109	1.77855e-05	BIR1, PBS2, MEH1, NET1, SNT1, NBP2, BUD3, IML1, BEM3, TSC11, FAR11, CLA4, STE20, ROD1, MSG5, CDC60, PXL1, SIF2, BEM2, SAC7, MTC5, NPR2, BCK1, ROM2, BCY1, GLC8, GPB1, CDC37, STE5, SSK1, YAP1	2.2938	0.0483094	0.0317546
GOTERM_BP_ALL	GO:0043044~ATP-dependent chromatin remodeling	15	2.55537	1.78841e-05	TUP1, ISW2, CHD1, ISW1, RSC9, SWC3, STH1, FUN30, BDF1, SWI3, BLM10, RSC2, LDB7, VPS72, RSC1	3.73577	0.0485707	0.0319307
GOTERM_BP_ALL	GO:0034249~negative regulation of cellular amide metabolic process	14	2.38501	1.79235e-05	WHI4, POP2, PUF4, SNF1, NPL3, TIF5, CBF1, EAP1, PAT1, NOT3, VTS1, WHI3, NOT5, SSD1	3.97099	0.0486749	0.0320009
GOTERM_MF_ALL	GO:0000988~transcription factor activity, protein binding	33	5.62181	1.90547e-05	TEC1, DAL81, TFB3, SWI6, PAH1, GAL11, BDP1, CBF1, SFL1, MBF1, PAF1, SWI5, SSN2, GTS1, TUP1, NCB2, WHI5, TFC7, SRL3, CYC8, SIF2, SPT6, LEO1, TFC6, TFG1, FUN19, STB1, MED1, ROX1, SKO1, UME6, YOX1, GAT1	2.20946	0.015316	0.0292928
GOTERM_MF_ALL	GO:0017076~purine nucleotide binding	110	18.7394	2.01471e-05	PAN3, SSK2, SNF1, TOP2, YCF1, MYO2, ENA1, ARK1, LCB5, NNK1, PKC1, KIN2, KIN1, HXK1, ECM16, CLA4, PFK26, PGK1, SRP101, RAD16, BCK1, GLK1, TY1B-DR4;TY1B-DR3;TY1B-LR3, VPS1, MDN1, NPR1, SCY1, SMY1, SNQ2, SSA2, SSA1, PSK1, CBK1, YPT31, CFD1, ERG8, FUN30, GIN4, PRS5, CDC28, KIP2, ISW2, LSC2, ISW1, FBP26, FAB1, SKY1, CMK2, ARP8, TDA1, RHO5, ECM32, SNU114, TIF5, HOM3, YAK1, AKL1, NUP159, RIM15, RTK1, NE…	1.44428	0.0161869	0.0309719
GOTERM_BP_ALL	GO:0043408~regulation of MAPK cascade	12	2.04429	2.13469e-05	PBS2, STE20, MSG5, CDC37, STE5, SSK1, SIF2, MEH1, BCK1, SNT1, CLA4, NBP2	4.53827	0.0576989	0.038112
GOTERM_BP_ALL	GO:0000083~regulation of transcription involved in G1/S transition of mitotic cell cycle	12	2.04429	2.13469e-05	HOS3, WHI5, STB1, SWI4, MBP1, SWI6, PAF1, HPC2, ACE2, YOX1, SPT6, SWI5	4.53827	0.0576989	0.038112
GOTERM_BP_ALL	GO:0008104~protein localization	108	18.3986	2.35626e-05	VPS13, VPS9, MDR1, MYO2, RAD7, PIL1, VTS1, GPD1, MUK1, MON2, GLO3, CLA4, ECM21, SNF7, NSP1, VPS17, SRP101, RAD16, NUP60, VTA1, APL5, TWF1, NPR2, CMD1, RFA2, LRS4, VPS1, GFD1, JSN1, GRH1, SYH1, NUM1, SPC105, SLK19, SMY1, VPS73, SSA2, SSA1, GYP1, YPT31, ENT5, VPS54, WHI3, CDC28, SEC2, SNX41, MSO1, ROD1, SEC10, NUP2, SEC9, BRL1, YKR078W, LDB19, OPY2, SEC31, SKY1, LAA1, PUF4, INP52, LTE1, MEH1, GAL11…	1.45296	0.0634938	0.0420672
GOTERM_MF_ALL	GO:0000982~transcription factor activity, RNA polymerase II core promoter proximal region sequence-specific binding	21	3.57751	2.3684e-05	TEC1, SWI4, GIS1, MSN2, ARG80, ACE2, MSN4, HAA1, PDR1, CST6, ASH1, RPH1, CBF1, SUM1, ROX1, MBP1, SKO1, MIG1, UME6, GAT1, GCR1	2.83079	0.0190015	0.0364082
GOTERM_BP_ALL	GO:0010646~regulation of cell communication	31	5.28109	2.39019e-05	BIR1, PBS2, MEH1, NET1, SNT1, NBP2, BUD3, IML1, BEM3, TSC11, FAR11, CLA4, STE20, ROD1, MSG5, CDC60, PXL1, SIF2, BEM2, SAC7, MTC5, NPR2, BCK1, ROM2, BCY1, GLC8, GPB1, CDC37, STE5, SSK1, YAP1	2.26103	0.064378	0.0426727
GOTERM_BP_ALL	GO:0033043~regulation of organelle organization	56	9.54003	2.45168e-05	BIR1, SSK2, KEL2, PUF4, BIM1, LTE1, NET1, BUD14, PBP1, MDR1, IML1, TGS1, RIM15, TSC11, CLA4, BNI1, STE20, SIF2, TWF1, SAC7, NPR2, RTS1, FUN19, SPA2, MHP1, SPC105, ABP1, VRP1, SWI6, GYP1, BUD6, CDC14, SNT1, SET1, SET3, PEF1, KIN4, BDF1, CDC13, KEL1, PAF1, SIR4, CDC28, KIP2, NAP1, CHD1, ISW1, RCK2, SPT6, SPC19, LEO1, SET2, CRN1, HHO1, SSK1, GYP5	1.75945	0.0659782	0.0437702
GOTERM_MF_ALL	GO:0044212~transcription regulatory region DNA binding	30	5.11073	2.68311e-05	TEC1, FHL1, MSN2, PAH1, MSN4, ACE2, HAA1, GLN3, ASH1, CBF1, SFL1, BDF1, SUM1, MIG1, SWI5, GCR1, NCB2, CHD1, TFC7, ISW1, GIS1, SRL3, ARG80, RSC9, TFC6, ROX1, SKO1, UME6, YOX1, GAT1	2.28044	0.021499	0.0412452
GOTERM_MF_ALL	GO:0000975~regulatory region DNA binding	30	5.11073	2.68311e-05	TEC1, FHL1, MSN2, PAH1, MSN4, ACE2, HAA1, GLN3, ASH1, CBF1, SFL1, BDF1, SUM1, MIG1, SWI5, GCR1, NCB2, CHD1, TFC7, ISW1, GIS1, SRL3, ARG80, RSC9, TFC6, ROX1, SKO1, UME6, YOX1, GAT1	2.28044	0.021499	0.0412452
GOTERM_MF_ALL	GO:0000989~transcription factor activity, transcription factor binding	30	5.11073	2.68311e-05	TEC1, DAL81, SWI6, PAH1, GAL11, BDP1, CBF1, SFL1, MBF1, PAF1, SWI5, SSN2, GTS1, TUP1, NCB2, WHI5, TFC7, SRL3, CYC8, SIF2, LEO1, TFC6, FUN19, STB1, MED1, ROX1, SKO1, UME6, YOX1, GAT1	2.28044	0.021499	0.0412452
GOTERM_BP_ALL	GO:0051302~regulation of cell division	10	1.70358	2.87255e-05	EDE1, KEL2, VRP1, KEL1, CDC14, BUD14, CDC28, NET1, ACE2, SLI15	5.37427	0.0768587	0.0512824
GOTERM_BP_ALL	GO:0000910~cytokinesis	23	3.91823	2.99756e-05	BNI1, PAN1, INN1, STE20, VRP1, BUD6, CDC14, BNI4, NET1, MYO2, BUD3, RTS1, SPA2, EDE1, PEF1, CDC3, CDC12, PKC1, AXL2, SHS1, CDC11, VHS2, SLA2	2.63883	0.0800659	0.0535135
GOTERM_BP_ALL	GO:0051493~regulation of cytoskeleton organization	20	3.40716	3.19005e-05	BNI1, MHP1, NAP1, KEL2, SSK2, ABP1, VRP1, BIM1, BUD6, TWF1, SAC7, BUD14, SPC19, SPA2, CRN1, SSK1, KEL1, TSC11, KIP2, CDC28	2.87637	0.0849827	0.056949
GOTERM_BP_ALL	GO:0017148~negative regulation of translation	13	2.21465	3.49068e-05	WHI4, POP2, PUF4, SNF1, NPL3, TIF5, EAP1, PAT1, NOT3, VTS1, NOT5, WHI3, SSD1	4.02256	0.0926092	0.0623142
GOTERM_MF_ALL	GO:0001067~regulatory region nucleic acid binding	30	5.11073	3.60714e-05	TEC1, FHL1, MSN2, PAH1, MSN4, ACE2, HAA1, GLN3, ASH1, CBF1, SFL1, BDF1, SUM1, MIG1, SWI5, GCR1, NCB2, CHD1, TFC7, ISW1, GIS1, SRL3, ARG80, RSC9, TFC6, ROX1, SKO1, UME6, YOX1, GAT1	2.24666	0.0287957	0.0554458
GOTERM_BP_ALL	GO:0042325~regulation of phosphorylation	27	4.59966	3.70166e-05	PCL6, PBS2, VAC14, SSK2, TFB3, MEH1, SIC1, TYE7, SNT1, NBP2, PIL1, CDC12, PAF1, TSC11, GCR1, CLA4, STE20, MSG5, SIF2, BCK1, BCY1, GPB1, CDC37, STE5, SSK1, CDC11, PCL7	2.37672	0.0979236	0.0660795
GOTERM_BP_ALL	GO:0071840~cellular component organization or biogenesis	297	50.5963	3.7809e-05	BIR1, MRP20, YLR177W, YHR097C, SNF1, HSP12, RGA1, NET1, BUD14, TOP2, KRE6, VPS9, RAD7, TSR3, CBF1, GPD1, BEM3, ECM16, RPL7A, VPS72, NSP1, TCB3, RAD16, GIS1, VTA1, BIT61, SAC7, CMD1, RFA2, VPS1, HPC2, GRH1, NUM1, HEL2, YEH2, TEC1, EAF7, SLK19, GYP1, MSN2, CDC14, NPL3, SWC3, MSN4, SKN1, DIG1, HOS3, FUN30, VPS54, WHI3, REG1, LDB7, CDC28, SLA2, MSO1, INN1, ESC1, ROD1, CYC8, TAF12, NUP2, SEC9, SPC19, …	1.17683	0.0999115	0.0674935
GOTERM_BP_ALL	GO:0007015~actin filament organization	20	3.40716	3.94705e-05	BNI1, PBS2, IQG1, KEL2, ABP1, VRP1, BUD6, RGA1, TWF1, BUD14, ARK1, AKL1, CRN1, ENT1, PKC1, KEL1, GCS1, ENT2, YSC84, SLA2	2.83642	0.104066	0.0704586
GOTERM_MF_ALL	GO:0032555~purine ribonucleotide binding	108	18.3986	4.19686e-05	PAN3, SSK2, SNF1, TOP2, YCF1, MYO2, ENA1, ARK1, LCB5, NNK1, PKC1, KIN2, KIN1, HXK1, ECM16, CLA4, PFK26, PGK1, SRP101, RAD16, BCK1, GLK1, TY1B-DR4;TY1B-DR3;TY1B-LR3, VPS1, MDN1, NPR1, SCY1, SMY1, SNQ2, SSA2, SSA1, PSK1, CBK1, YPT31, CFD1, ERG8, FUN30, GIN4, PRS5, CDC28, KIP2, ISW2, LSC2, ISW1, FBP26, FAB1, SKY1, CMK2, ARP8, TDA1, RHO5, ECM32, SNU114, TIF5, HOM3, YAK1, AKL1, RIM15, RTK1, NEW1, YCK2…	1.42729	0.0334239	0.0645076
GOTERM_BP_ALL	GO:0044396~actin cortical patch organization	10	1.70358	4.77417e-05	PAN1, ARK1, EDE1, AKL1, ENT1, SYP1, ABP1, VRP1, TWF1, ENT2	5.10556	0.124461	0.0852175
GOTERM_MF_ALL	GO:0043130~ubiquitin binding	15	2.55537	4.87179e-05	DDI1, SWA2, YOL087C, CUE3, CUE4, GGA1, VPS9, EDE1, RAD23, ENT1, SHP1, TAF5, MVB12, CUE5	3.44658	0.0386939	0.0748779
GOTERM_MF_ALL	GO:0001882~nucleoside binding	108	18.3986	5.06114e-05	PAN3, SSK2, SNF1, TOP2, YCF1, MYO2, ENA1, ARK1, LCB5, NNK1, PKC1, KIN2, KIN1, HXK1, ECM16, CLA4, PFK26, PGK1, SRP101, RAD16, BCK1, GLK1, TY1B-DR4;TY1B-DR3;TY1B-LR3, VPS1, MDN1, NPR1, SCY1, SMY1, SNQ2, SSA2, SSA1, PSK1, CBK1, YPT31, CFD1, ERG8, FUN30, GIN4, PRS5, CDC28, KIP2, ISW2, LSC2, ISW1, FBP26, POL1, FAB1, SKY1, CMK2, ARP8, TDA1, RHO5, ECM32, SNU114, TIF5, HOM3, YAK1, AKL1, RIM15, RTK1, NEW1…	1.42171	0.0401673	0.0777872
GOTERM_MF_ALL	GO:0030554~adenyl nucleotide binding	97	16.5247	5.34902e-05	PAN3, SSK2, SNF1, TOP2, YCF1, MYO2, ENA1, ARK1, LCB5, NNK1, PKC1, KIN2, KIN1, HXK1, ECM16, CLA4, PFK26, PGK1, RAD16, BCK1, GLK1, TY1B-DR4;TY1B-DR3;TY1B-LR3, MDN1, NPR1, SCY1, SMY1, SNQ2, SSA2, SSA1, PSK1, CBK1, CFD1, ERG8, FUN30, GIN4, PRS5, CDC28, KIP2, ISW2, LSC2, ISW1, FBP26, FAB1, SKY1, CMK2, ARP8, TDA1, ECM32, HOM3, YAK1, AKL1, NUP159, RIM15, RTK1, NEW1, YCK2, MSS4, YCK1, ACC1, YLR419W, STE2…	1.45716	0.042403	0.08221
GOTERM_MF_ALL	GO:0000166~nucleotide binding	128	21.8058	5.40071e-05	MRP20, PAN3, SSK2, SNF1, TOP2, YCF1, MYO2, ENA1, ARK1, LCB5, VTS1, NNK1, KIN2, PKC1, GPD1, KIN1, HXK1, ECM16, CLA4, PFK26, PGK1, SRP101, RAD16, BCK1, GLK1, TY1B-DR4;TY1B-DR3;TY1B-LR3, VPS1, MDN1, JSN1, NPR1, SCY1, SMY1, SNQ2, SSA2, SSA1, PSK1, NPL3, CBK1, YPT31, CFD1, FUN30, ERG8, WHI3, GIN4, PRS5, CDC28, KIP2, ISW2, LSC2, ISW1, NOP13, FBP26, YPR172W, POL1, FAB1, SKY1, CMK2, ARP8, TDA1, RHO5, ECM…	1.36506	0.0428039	0.0830042
GOTERM_MF_ALL	GO:1901265~nucleoside phosphate binding	128	21.8058	5.40071e-05	MRP20, PAN3, SSK2, SNF1, TOP2, YCF1, MYO2, ENA1, ARK1, LCB5, VTS1, NNK1, KIN2, PKC1, GPD1, KIN1, HXK1, ECM16, CLA4, PFK26, PGK1, SRP101, RAD16, BCK1, GLK1, TY1B-DR4;TY1B-DR3;TY1B-LR3, VPS1, MDN1, JSN1, NPR1, SCY1, SMY1, SNQ2, SSA2, SSA1, PSK1, NPL3, CBK1, YPT31, CFD1, FUN30, ERG8, WHI3, GIN4, PRS5, CDC28, KIP2, ISW2, LSC2, ISW1, NOP13, FBP26, YPR172W, POL1, FAB1, SKY1, CMK2, ARP8, TDA1, RHO5, ECM…	1.36506	0.0428039	0.0830042
GOTERM_MF_ALL	GO:0019899~enzyme binding	31	5.28109	5.6171e-05	PCL6, PBS2, PIB2, GIP4, GYP1, NPL3, MDR1, YRB1, PAF1, CDC28, CLA4, RGP1, BNI1, TUP1, ECM21, STE20, ROD1, NMD5, CYC8, NUP2, CMD1, SPA2, CDC37, TFA2, STE5, LDB19, SSK1, GYP5, SKO1, PCL7, GIP3	2.16144	0.0444802	0.0863286
GOTERM_MF_ALL	GO:0001076~transcription factor activity, RNA polymerase II transcription factor binding	18	3.06644	6.5998e-05	TUP1, NCB2, TEC1, WHI5, DAL81, SRL3, SWI6, CYC8, GAL11, LEO1, CBF1, ROX1, MED1, SKO1, PAF1, GAT1, YOX1, SSN2	2.93515	0.0520563	0.101424
GOTERM_MF_ALL	GO:0001883~purine nucleoside binding	107	18.2283	6.67304e-05	PAN3, SSK2, SNF1, TOP2, YCF1, MYO2, ENA1, ARK1, LCB5, NNK1, PKC1, KIN2, KIN1, HXK1, ECM16, CLA4, PFK26, PGK1, SRP101, RAD16, BCK1, GLK1, TY1B-DR4;TY1B-DR3;TY1B-LR3, VPS1, MDN1, NPR1, SCY1, SMY1, SNQ2, SSA2, SSA1, PSK1, CBK1, YPT31, CFD1, ERG8, FUN30, GIN4, PRS5, CDC28, KIP2, ISW2, LSC2, ISW1, FBP26, FAB1, SKY1, CMK2, ARP8, TDA1, RHO5, ECM32, SNU114, TIF5, HOM3, YAK1, AKL1, RIM15, RTK1, NEW1, YCK2…	1.41592	0.0526185	0.102549
GOTERM_MF_ALL	GO:0035639~purine ribonucleoside triphosphate binding	107	18.2283	6.67304e-05	PAN3, SSK2, SNF1, TOP2, YCF1, MYO2, ENA1, ARK1, LCB5, NNK1, PKC1, KIN2, KIN1, HXK1, ECM16, CLA4, PFK26, PGK1, SRP101, RAD16, BCK1, GLK1, TY1B-DR4;TY1B-DR3;TY1B-LR3, VPS1, MDN1, NPR1, SCY1, SMY1, SNQ2, SSA2, SSA1, PSK1, CBK1, YPT31, CFD1, ERG8, FUN30, GIN4, PRS5, CDC28, KIP2, ISW2, LSC2, ISW1, FBP26, FAB1, SKY1, CMK2, ARP8, TDA1, RHO5, ECM32, SNU114, TIF5, HOM3, YAK1, AKL1, RIM15, RTK1, NEW1, YCK2…	1.41592	0.0526185	0.102549
GOTERM_MF_ALL	GO:0032550~purine ribonucleoside binding	107	18.2283	6.67304e-05	PAN3, SSK2, SNF1, TOP2, YCF1, MYO2, ENA1, ARK1, LCB5, NNK1, PKC1, KIN2, KIN1, HXK1, ECM16, CLA4, PFK26, PGK1, SRP101, RAD16, BCK1, GLK1, TY1B-DR4;TY1B-DR3;TY1B-LR3, VPS1, MDN1, NPR1, SCY1, SMY1, SNQ2, SSA2, SSA1, PSK1, CBK1, YPT31, CFD1, ERG8, FUN30, GIN4, PRS5, CDC28, KIP2, ISW2, LSC2, ISW1, FBP26, FAB1, SKY1, CMK2, ARP8, TDA1, RHO5, ECM32, SNU114, TIF5, HOM3, YAK1, AKL1, RIM15, RTK1, NEW1, YCK2…	1.41592	0.0526185	0.102549
GOTERM_MF_ALL	GO:0036094~small molecule binding	130	22.1465	7.01681e-05	MRP20, PAN3, SSK2, SNF1, TOP2, YCF1, MYO2, ENA1, ARK1, LCB5, VTS1, NNK1, KIN2, PKC1, GPD1, KIN1, HXK1, ECM16, CLA4, PFK26, PGK1, SRP101, RAD16, BCK1, GLK1, TY1B-DR4;TY1B-DR3;TY1B-LR3, VPS1, MDN1, JSN1, NPR1, SCY1, SMY1, SNQ2, SSA2, SSA1, PSK1, NPL3, CBK1, YPT31, CFD1, FUN30, ERG8, WHI3, GIN4, PRS5, CDC28, KIP2, ISW2, LSC2, ISW1, NOP13, FBP26, YPR172W, POL1, FAB1, SKY1, CMK2, ARP8, TDA1, RHO5, ECM…	1.35355	0.055253	0.10783
GOTERM_MF_ALL	GO:0032553~ribonucleotide binding	109	18.569	7.10349e-05	PAN3, SSK2, SNF1, TOP2, YCF1, MYO2, ENA1, ARK1, LCB5, NNK1, PKC1, KIN2, KIN1, HXK1, ECM16, CLA4, PFK26, PGK1, SRP101, RAD16, BCK1, GLK1, TY1B-DR4;TY1B-DR3;TY1B-LR3, VPS1, MDN1, NPR1, SCY1, SMY1, SNQ2, SSA2, SSA1, PSK1, CBK1, YPT31, CFD1, ERG8, FUN30, GIN4, PRS5, CDC28, KIP2, ISW2, LSC2, ISW1, FBP26, YPR172W, FAB1, SKY1, CMK2, ARP8, TDA1, RHO5, ECM32, SNU114, TIF5, HOM3, YAK1, AKL1, RIM15, RTK1, N…	1.40739	0.0559162	0.109161
GOTERM_MF_ALL	GO:0032559~adenyl ribonucleotide binding	96	16.3543	7.11598e-05	CMK2, PAN3, ARP8, SSK2, TDA1, SNF1, ECM32, TOP2, YCF1, HOM3, MYO2, ENA1, YAK1, ARK1, LCB5, AKL1, NNK1, KIN2, PKC1, RIM15, KIN1, HXK1, ECM16, RTK1, NEW1, YCK2, MSS4, YCK1, CLA4, PFK26, ACC1, PGK1, STE20, YLR419W, RAD16, DNF2, PDR5, BCK1, PKH1, APA1, BCY1, HSL1, EAP1, GLK1, TY1B-DR4;TY1B-DR3;TY1B-LR3, SSZ1, MDN1, NPR1, MOT1, VIP1, YTA6, SCY1, PBS2, SMY1, SNQ2, SSA2, SSA1, DNF1, PSK1, CBK1, HSP10, C…	1.45076	0.0560116	0.109353
GOTERM_MF_ALL	GO:0097367~carbohydrate derivative binding	110	18.7394	7.15207e-05	PAN3, SSK2, SNF1, TOP2, YCF1, MYO2, ENA1, ARK1, LCB5, NNK1, PKC1, KIN2, KIN1, HXK1, ECM16, CLA4, PFK26, PGK1, SRP101, RAD16, BCK1, GLK1, TY1B-DR4;TY1B-DR3;TY1B-LR3, VPS1, MDN1, NPR1, SCY1, SMY1, SNQ2, SSA2, SSA1, PSK1, CBK1, YPT31, CFD1, ERG8, FUN30, GIN4, PRS5, CDC28, KIP2, ISW2, LSC2, ISW1, FBP26, YPR172W, POL1, FAB1, SKY1, CMK2, ARP8, TDA1, RHO5, ECM32, SNU114, TIF5, HOM3, YAK1, AKL1, RIM15, R…	1.40416	0.0562876	0.109907
GOTERM_BP_ALL	GO:0051641~cellular localization	120	20.4429	7.26277e-05	SCP160, SRP40, BIM1, VPS13, VPS9, MDR1, MYO2, RAD7, UTP22, GPD1, MUK1, GLO3, MON2, CLA4, NSP1, VPS17, SRP101, NUP60, RAD16, APL5, TWF1, CMD1, LRS4, VPS1, GFD1, JSN1, GRH1, SYH1, SPC105, NUM1, SLK19, SMY1, VPS73, SSA2, SSA1, GYP1, NPL3, YPT31, ENT5, VPS54, WHI3, SIR4, CDC28, KIP2, SNX41, OSH2, ESC1, LAM6, SEC10, THO1, NUP2, SPT6, BRL1, CRN1, YKR078W, AIM21, OPY2, SKY1, SEC31, LAA1, LTE1, MEH1, GAL…	1.38299	0.183071	0.129611
GOTERM_MF_ALL	GO:0019208~phosphatase regulator activity	13	2.21465	7.45559e-05	IGO1, RTS1, TFG1, SHP1, GLC8, GIP4, REG1, NET1, BUD14, RRD1, GIP2, SIS2, GIP3	3.75513	0.0586051	0.114569
GOTERM_MF_ALL	GO:0032549~ribonucleoside binding	107	18.2283	7.88881e-05	PAN3, SSK2, SNF1, TOP2, YCF1, MYO2, ENA1, ARK1, LCB5, NNK1, PKC1, KIN2, KIN1, HXK1, ECM16, CLA4, PFK26, PGK1, SRP101, RAD16, BCK1, GLK1, TY1B-DR4;TY1B-DR3;TY1B-LR3, VPS1, MDN1, NPR1, SCY1, SMY1, SNQ2, SSA2, SSA1, PSK1, CBK1, YPT31, CFD1, ERG8, FUN30, GIN4, PRS5, CDC28, KIP2, ISW2, LSC2, ISW1, FBP26, FAB1, SKY1, CMK2, ARP8, TDA1, RHO5, ECM32, SNU114, TIF5, HOM3, YAK1, AKL1, RIM15, RTK1, NEW1, YCK2…	1.41039	0.0619029	0.121222
GOTERM_BP_ALL	GO:0051129~negative regulation of cellular component organization	31	5.28109	8.24409e-05	BIR1, MHP1, SPC105, KEL2, ABP1, PUF4, BIM1, LTE1, NET1, NPL3, BUD14, SNT1, SET3, KIN4, BDF1, YPK1, KEL1, MVB12, SIR4, KIP2, CDC28, BNI1, CHD1, ISW1, TWF1, SIF2, RTS1, CRN1, SET2, HHO1, NPR1	2.12446	0.205089	0.147111
GOTERM_BP_ALL	GO:0048584~positive regulation of response to stimulus	16	2.72572	8.51325e-05	PBS2, STE20, SNF1, SIF2, MEH1, MTC5, NPR2, PDR1, SNT1, BCK1, GPB1, WHI3, SSK1, MIG1, TSC11, OPY2	3.14188	0.211024	0.151911
GOTERM_BP_ALL	GO:1902593~single-organism nuclear import	19	3.2368	9.09365e-05	PBS2, NAP1, ACC1, ASM4, SCS2, NSP1, NUP60, SSA2, NMD5, SSA1, NUP1, NUP2, NUP192, CMD1, NUP159, YRB1, BLM10, SKY1, CLA4	2.77159	0.223671	0.16226
GOTERM_BP_ALL	GO:0043933~macromolecular complex subunit organization	123	20.954	9.79945e-05	SCP160, BIM1, NET1, TOP2, BUD14, TIF4632, CBF1, SWI3, PKC1, VPS72, NUP60, GIS1, VTA1, SIF2, TWF1, CWC24, ESA1, VPS1, LRS4, MDN1, HPC2, SPC105, HEL2, EAF7, SSA1, BNI5, MSN2, BUD6, NPL3, SWC3, MSN4, SNT1, HOS3, FUN30, BDF1, REG1, GIN4, LDB7, TMA17, PAF1, SIR4, CDC28, KIP2, RSA3, ESC1, ISW2, NCB2, ISW1, THO1, CYC8, NUP2, TAF12, SPT6, SPC19, ORC4, TFG1, CRN1, SET2, PAT1, UME6, EDC3, SNF6, SKY1, SUI3,…	1.36667	0.238778	0.174843
GOTERM_BP_ALL	GO:0071824~protein-DNA complex subunit organization	35	5.96252	0.000107907	SWC3, GAL11, BDP1, BDF1, FUN30, TAF5, BLM10, LDB7, SGT1, VPS72, SGF73, CDC28, RSC1, GCR1, NAP1, TUP1, ISW2, NCB2, HIF1, CHD1, TFC7, ISW1, CYC8, RSC9, TAF12, SPT6, STH1, ORC4, TFC6, TFG1, ESA1, IES1, HHO1, RSC2, HPC2	1.98549	0.2595	0.192513
GOTERM_MF_ALL	GO:0005524~ATP binding	95	16.184	0.000110826	CMK2, PAN3, ARP8, SSK2, TDA1, SNF1, ECM32, TOP2, YCF1, HOM3, MYO2, ENA1, YAK1, ARK1, LCB5, AKL1, NNK1, KIN2, PKC1, RIM15, KIN1, HXK1, ECM16, RTK1, NEW1, YCK2, MSS4, YCK1, CLA4, PFK26, ACC1, PGK1, STE20, YLR419W, RAD16, DNF2, PDR5, BCK1, PKH1, APA1, HSL1, EAP1, GLK1, TY1B-DR4;TY1B-DR3;TY1B-LR3, SSZ1, MDN1, NPR1, MOT1, VIP1, YTA6, SCY1, PBS2, SMY1, SNQ2, SSA2, SSA1, DNF1, PSK1, CBK1, HSP10, CFD1, K…	1.43779	0.0858622	0.17026
GOTERM_BP_ALL	GO:0051170~nuclear import	19	3.2368	0.000110986	PBS2, NAP1, ACC1, ASM4, SCS2, NSP1, NUP60, SSA2, NMD5, SSA1, NUP1, NUP2, NUP192, CMD1, NUP159, YRB1, BLM10, SKY1, CLA4	2.73255	0.265822	0.198002
GOTERM_BP_ALL	GO:0045786~negative regulation of cell cycle	25	4.25894	0.000115505	BIR1, SPC105, KEL2, BIM1, CDC14, LTE1, TOP2, NET1, SNT1, SET3, ASH1, KIN4, GIN4, KEL1, CDC28, GRR1, FAR11, RAD9, SIF2, STE50, RTS1, HSL1, SET2, KCC4, OPY2	2.32071	0.275	0.206055
GOTERM_BP_ALL	GO:0034248~regulation of cellular amide metabolic process	31	5.28109	0.000120749	POP2, DAL81, PUF4, SNF1, CTK3, PSK1, ECM32, GPM1, NPL3, TIF4632, PBP1, ZUO1, TIF5, RPS9B, CBF1, VTS1, WHI3, NOT5, STM1, RQC2, SLF1, SSD1, YGR054W, CDC33, RPG1, GCD6, WHI4, EAP1, NOT3, PAT1, SSZ1	2.08253	0.28551	0.215401
GOTERM_MF_ALL	GO:0008047~enzyme activator activity	28	4.77002	0.000123341	IQG1, GYP1, BUD6, RGA1, NET1, TIF5, MDR1, IML1, YRB1, BLM10, MUK1, BEM3, GCS1, SGF73, TSC11, GLO3, RRD1, RAD9, GTS1, NAP1, VTA1, BEM2, SAC7, SLI15, TFG1, GLC8, SSK1, GYP5	2.17753	0.0950833	0.18947
GOTERM_BP_ALL	GO:0022604~regulation of cell morphogenesis	12	2.04429	0.000134004	HBT1, SPA2, KCC4, YHR097C, PAL1, YPK2, VRP1, KEL1, BUD14, YCK2, YCK1, YCK3	3.82917	0.311398	0.239019
GOTERM_BP_ALL	GO:0018105~peptidyl-serine phosphorylation	12	2.04429	0.000134004	HSL1, YPK1, NNK1, YPK2, PKC1, RIM15, CDC28, CBK1, YCK2, YCK1, YCK3, PKH1	3.82917	0.311398	0.239019
GOTERM_BP_ALL	GO:0043620~regulation of DNA-templated transcription in response to stress	16	2.72572	0.000136651	NCB2, TEC1, SWI4, SWI6, MSN2, HAA1, MSN4, SET1, SPT6, USV1, CST6, ROX1, MGA2, SKO1, RRD1, YAP1	3.02551	0.316455	0.243735
GOTERM_BP_ALL	GO:0043618~regulation of transcription from RNA polymerase II promoter in response to stress	16	2.72572	0.000136651	NCB2, TEC1, SWI4, SWI6, MSN2, HAA1, MSN4, SET1, SPT6, USV1, CST6, ROX1, MGA2, SKO1, RRD1, YAP1	3.02551	0.316455	0.243735
GOTERM_MF_ALL	GO:0032182~ubiquitin-like protein binding	15	2.55537	0.000140947	DDI1, SWA2, YOL087C, CUE3, CUE4, GGA1, VPS9, EDE1, RAD23, ENT1, SHP1, TAF5, MVB12, CUE5	3.15936	0.107898	0.216487
GOTERM_MF_ALL	GO:0003677~DNA binding	88	14.9915	0.000147542	RPC53, FHL1, DAL81, ECM32, NET1, TOP2, GLN3, CST6, ASH1, RAD7, CBF1, SFL1, SWI3, VTS1, STM1, RAD18, RAD9, TOP1, ASM4, RAD16, GIS1, RSC9, POL12, CWC24, USV1, FUN19, RAD23, RFA2, TFA2, TY1B-DR4;TY1B-DR3;TY1B-LR3, HPC2, STB3, GAT1, MOT1, REB1, TEC1, SWI6, MSN2, PAH1, SMI1, PDR1, HAA1, MSN4, ACE2, TYE7, SNT1, ZUO1, BDP1, DIG1, FUN30, BDF1, SUM1, MBP1, STP4, CDC13, MBF1, MIG1, SIR4, GCR1, SWI5, NAP1, …	1.45372	0.112652	0.226607
GOTERM_BP_ALL	GO:0016569~covalent chromatin modification	35	5.96252	0.000151175	HEL2, EAF7, SWC3, SNT1, SET1, SET3, ASH1, HOS3, FUN30, TAF5, LDB7, VPS72, PAF1, SGF73, RSC1, NAP1, ISW2, CHD1, HIF1, ISW1, GIS1, TRA1, SIF2, RSC9, TAF12, SPT6, STH1, LEO1, FUN19, ESA1, SET2, RPH1, RSC2, UME6, HPC2	1.95294	0.343546	0.269608
GOTERM_MF_ALL	GO:0043565~sequence-specific DNA binding	47	8.00681	0.000155174	TEC1, FHL1, MSN2, NET1, TYE7, GLN3, PDR1, HAA1, ACE2, MSN4, CST6, ASH1, CBF1, SFL1, SUM1, MBP1, STP4, CDC13, STM1, MBF1, MIG1, GCR1, SWI5, ISW2, RFA1, CHD1, SWI4, TFC7, ISW1, GIS1, ARG80, CBF2, USV1, ORC4, TFC6, RPH1, RFA2, STE12, ROX1, SKO1, SNF6, UME6, YOX1, STB3, GAT1, YAP1, REB1	1.74054	0.118122	0.238316
GOTERM_BP_ALL	GO:0000902~cell morphogenesis	15	2.55537	0.000163815	HBT1, YHR097C, YPK2, VRP1, CDC14, BUD14, SPO14, YCK3, MYO2, SPA2, KCC4, PAL1, KEL1, YCK2, YCK1	3.12585	0.366248	0.292119
GOTERM_BP_ALL	GO:0070887~cellular response to chemical stimulus	58	9.88075	0.000164966	ASK10, DAL81, SCP160, HSP12, RGA1, MEH1, GLN3, CST6, CBF1, FRA1, SWI3, MGA2, TMC1, RIM15, GRR1, SSN2, TUP1, HBT1, SNF7, STE20, MSG5, DNF2, RSC9, YJL055W, PDR5, BCK1, DCS2, USV1, SPA2, GPB1, STE5, STB3, GAT1, STF2, GPR1, SNQ2, DNF1, MSN2, MSN4, SPO14, PDR1, DIG1, EDE1, YPK1, MIG1, PDR12, PRR1, GCR1, FAR11, ISW2, ROD1, RCK2, SPT6, STE50, STE12, UME6, OPY2, YAP1	1.62705	0.368276	0.294168
GOTERM_BP_ALL	GO:0006606~protein import into nucleus	18	3.06644	0.000169626	PBS2, NAP1, ACC1, ASM4, SCS2, NSP1, NUP60, NMD5, SSA1, NUP1, NUP2, NUP192, CMD1, NUP159, YRB1, BLM10, SKY1, CLA4	2.74328	0.376421	0.302467
GOTERM_BP_ALL	GO:0007584~response to nutrient	16	2.72572	0.000171313	TUP1, DAL81, GLN3, BCK1, SPT6, DCS2, USV1, CST6, CBF1, SWI3, MIG1, UME6, GAT1, STB3, GCR1, SSN2	2.97051	0.379343	0.30547
GOTERM_MF_ALL	GO:0035091~phosphatidylinositol binding	19	3.2368	0.000181725	OSH2, SCS2, VPS17, OSH3, SPO14, ROM2, KCC4, CDC3, SWH1, CDC12, YKR078W, STE5, BEM3, CDC11, YSC84, FAB1, SNX41, CDC33, SEC2	2.63136	0.136888	0.27904
GOTERM_BP_ALL	GO:0009266~response to temperature stimulus	20	3.40716	0.000184148	PBS2, ASM4, NCB2, STE20, SWI4, NUP60, SWI6, MSN2, HSP12, NUP2, MSN4, STE50, NBP2, DCS2, PSR1, LCB5, PIL1, MGA2, RIM15, YAP1	2.55278	0.401133	0.328322
GOTERM_BP_ALL	GO:0030865~cortical cytoskeleton organization	11	1.87394	0.00018881	BNI1, PAN1, ARK1, AKL1, ENT1, SYP1, ABP1, VRP1, SHS1, ENT2, MSS4	4.01151	0.408856	0.336619
GOTERM_BP_ALL	GO:0030866~cortical actin cytoskeleton organization	11	1.87394	0.00018881	BNI1, PAN1, ARK1, AKL1, ENT1, SYP1, ABP1, VRP1, SHS1, ENT2, MSS4	4.01151	0.408856	0.336619
GOTERM_BP_ALL	GO:0065008~regulation of biological quality	77	13.1175	0.000191483	YHR097C, FLC2, MEH1, BUD14, YCF1, VPS13, VTS1, STM1, GPD1, MGA2, HXK1, TGS1, YCK2, YCK1, BNI1, HBT1, ZRC1, WHI4, GIS1, TWF1, DNF2, POL12, YJL055W, PDR5, SPA2, RFA2, GPB1, CDC37, NHA1, GLK1, VPS1, SSZ1, IGO1, NUM1, GPR1, SNQ2, FTH1, ABP1, VRP1, DNF1, CTK3, HAA1, SET1, ZUO1, RAV1, RPS9B, TRK1, YPK1, VPS54, WHI3, CDC13, BLM10, SLF1, KEL1, CDC28, MAM3, CHD1, RFA1, ROD1, WHI5, ISW1, YPK2, HRK1, YCK3, …	1.49763	0.41324	0.341377
GOTERM_BP_ALL	GO:0032956~regulation of actin cytoskeleton organization	14	2.38501	0.000193049	BNI1, KEL2, SSK2, ABP1, VRP1, BUD6, TWF1, SAC7, BUD14, SPA2, CRN1, SSK1, KEL1, TSC11	3.24899	0.415794	0.344166
GOTERM_BP_ALL	GO:0032970~regulation of actin filament-based process	14	2.38501	0.000193049	BNI1, KEL2, SSK2, ABP1, VRP1, BUD6, TWF1, SAC7, BUD14, SPA2, CRN1, SSK1, KEL1, TSC11	3.24899	0.415794	0.344166
GOTERM_BP_ALL	GO:0009408~response to heat	19	3.2368	0.000196308	PBS2, ASM4, NCB2, STE20, SWI4, NUP60, SWI6, MSN2, HSP12, NUP2, MSN4, STE50, NBP2, DCS2, PSR1, LCB5, PIL1, RIM15, YAP1	2.62177	0.421071	0.349965
GOTERM_BP_ALL	GO:0044744~protein targeting to nucleus	18	3.06644	0.000206115	PBS2, NAP1, ACC1, ASM4, SCS2, NSP1, NUP60, NMD5, SSA1, NUP1, NUP2, NUP192, CMD1, NUP159, YRB1, BLM10, SKY1, CLA4	2.70294	0.436667	0.367418
GOTERM_BP_ALL	GO:0045937~positive regulation of phosphate metabolic process	18	3.06644	0.000206115	PBS2, VAC14, STE20, SSK2, SIF2, MEH1, OSH3, TYE7, SNT1, BCK1, BCY1, CDC12, STE5, SSK1, PAF1, UME6, CDC11, CLA4	2.70294	0.436667	0.367418
GOTERM_BP_ALL	GO:0010562~positive regulation of phosphorus metabolic process	18	3.06644	0.000206115	PBS2, VAC14, STE20, SSK2, SIF2, MEH1, OSH3, TYE7, SNT1, BCK1, BCY1, CDC12, STE5, SSK1, PAF1, UME6, CDC11, CLA4	2.70294	0.436667	0.367418
GOTERM_BP_ALL	GO:0042327~positive regulation of phosphorylation	15	2.55537	0.000207512	PBS2, VAC14, STE20, SSK2, SIF2, MEH1, TYE7, BCK1, SNT1, CDC12, STE5, SSK1, PAF1, CDC11, CLA4	3.06333	0.438853	0.369903
GOTERM_BP_ALL	GO:0016070~RNA metabolic process	173	29.4719	0.000236399	PAN3, RPC53, POP2, YLR177W, FHL1, DAL81, SCP160, NET1, BUD14, SAS10, CST6, TSR3, CBF1, UTP22, FRA1, SWI3, VTS1, PKC1, ECM16, RPL7A, VPS72, CLA4, SSN2, GTS1, NUP60, GIS1, SIF2, FIR1, NPR2, CWC24, DCS2, USV1, RAD23, ESA1, STB1, MED1, NOT3, LRS4, MDN1, HPC2, JSN1, STB3, EAF7, TEC1, RRP8, PAH1, MSN2, SMI1, NPL3, SWC3, TYE7, MSN4, SNT1, DIG1, CFD1, HOS3, FUN30, BDF1, WHI3, MBP1, NOT5, REG1, LDB7, SIR4…	1.25821	0.482224	0.421295
GOTERM_MF_ALL	GO:0001078~transcriptional repressor activity, RNA polymerase II core promoter proximal region sequence-specific binding	9	1.53322	0.00024037	ASH1, RPH1, CBF1, ROX1, SUM1, GIS1, SKO1, MIG1, UME6	4.78893	0.176938	0.368933
GOTERM_MF_ALL	GO:0003729~mRNA binding	35	5.96252	0.000243597	ARP8, PUF4, SCP160, ECM32, NPL3, TIF4632, PBP1, EBP2, UBP3, PIN4, NOP9, VTS1, WHI3, RQC2, SLF1, HRP1, SSD1, YGR054W, NEW1, RPG1, RFA1, YLR419W, STE20, PSP2, PFK2, BEM2, SRO9, EAP1, HRB1, PAT1, CBF5, DCP2, EDC3, JSN1, SUI3	1.90241	0.179087	0.373878
GOTERM_BP_ALL	GO:0007117~budding cell bud growth	12	2.04429	0.000247795	MYO2, BOI2, BNI1, NAP1, SPA2, KCC4, STE20, GIN4, BUD6, RGA1, CBK1, BOI1	3.60392	0.498398	0.441562
GOTERM_BP_ALL	GO:1902532~negative regulation of intracellular signal transduction	12	2.04429	0.000247795	ROM2, BCY1, IML1, MSG5, GPB1, STE5, BEM3, BEM2, NET1, SAC7, NPR2, NBP2	3.60392	0.498398	0.441562
GOTERM_BP_ALL	GO:0006333~chromatin assembly or disassembly	18	3.06644	0.000249258	TUP1, TOP1, NAP1, ISW2, CHD1, HIF1, CYC8, TOP2, RSC9, SPT6, STH1, BDF1, FUN30, HHO1, RSC2, LDB7, HPC2, RSC1	2.66377	0.500436	0.444163
GOTERM_BP_ALL	GO:0042221~response to chemical	74	12.6065	0.000269985	ASK10, DAL81, SCP160, SNF1, HSP12, MEH1, RGA1, GLN3, YCF1, CST6, CBF1, FRA1, SWI3, MGA2, RIM15, TMC1, GRR1, YCK2, YCK1, CLA4, SSN2, TUP1, HBT1, ZRC1, SNF7, STE20, MSG5, DNF2, RSC9, YJL055W, NPR2, PDR5, BCK1, DCS2, USV1, SPA2, RAD23, GPB1, STE5, STB3, GAT1, PBS2, STF2, GPR1, SNQ2, DNF1, MSN2, CUE4, PDR1, MSN4, SPO14, DIG1, EDE1, HSP10, YPK1, REG1, MIG1, PRR1, PDR12, GCR1, FAR11, MLF3, ISW2, ROD1, …	1.49628	0.528455	0.481014
GOTERM_BP_ALL	GO:0010033~response to organic substance	45	7.6661	0.000279898	GPR1, DAL81, SCP160, SNF1, DNF1, MSN2, CUE4, RGA1, MEH1, GLN3, SPO14, MSN4, CST6, DIG1, EDE1, HSP10, CBF1, YPK1, REG1, TMC1, GRR1, PRR1, YCK2, YCK1, CLA4, FAR11, HBT1, ISW2, ROD1, STE20, MSG5, DNF2, YJL055W, STE50, PDR5, BCK1, RAD23, SPA2, SHP1, GPB1, STE12, STE5, UME6, OPY2, GAT1	1.72744	0.541293	0.498633
GOTERM_BP_ALL	GO:0000281~mitotic cytokinesis	19	3.2368	0.000281013	PAN1, INN1, STE20, VRP1, BUD6, BNI4, NET1, BUD3, RTS1, SPA2, PEF1, CDC3, CDC12, PKC1, AXL2, SHS1, CDC11, VHS2, SLA2	2.55278	0.542716	0.500615
GOTERM_MF_ALL	GO:0001071~nucleic acid binding transcription factor activity	37	6.30324	0.000298795	TEC1, FHL1, DAL81, MSN2, TYE7, GLN3, PDR1, HAA1, ACE2, MSN4, CST6, ASH1, CBF1, SFL1, SUM1, TAF5, MBP1, STP4, PAF1, MIG1, SWI5, GCR1, SWI4, TFC7, GIS1, ARG80, TAF12, SPT6, TFC6, FUN19, RPH1, STE12, ROX1, SKO1, UME6, GAT1, YAP1	1.8427	0.214991	0.458415
GOTERM_MF_ALL	GO:0003700~transcription factor activity, sequence-specific DNA binding	37	6.30324	0.000298795	TEC1, FHL1, DAL81, MSN2, TYE7, GLN3, PDR1, HAA1, ACE2, MSN4, CST6, ASH1, CBF1, SFL1, SUM1, TAF5, MBP1, STP4, PAF1, MIG1, SWI5, GCR1, SWI4, TFC7, GIS1, ARG80, TAF12, SPT6, TFC6, FUN19, RPH1, STE12, ROX1, SKO1, UME6, GAT1, YAP1	1.8427	0.214991	0.458415
GOTERM_BP_ALL	GO:0061640~cytoskeleton-dependent cytokinesis	20	3.40716	0.000307064	BNI1, PAN1, INN1, STE20, VRP1, BUD6, BNI4, NET1, BUD3, RTS1, SPA2, PEF1, CDC3, CDC12, PKC1, AXL2, SHS1, CDC11, VHS2, SLA2	2.46051	0.574715	0.546903
GOTERM_BP_ALL	GO:0031670~cellular response to nutrient	15	2.55537	0.000325639	TUP1, DAL81, GLN3, SPT6, DCS2, USV1, CST6, CBF1, SWI3, MIG1, UME6, GAT1, STB3, GCR1, SSN2	2.94551	0.596156	0.579897
GOTERM_BP_ALL	GO:0043254~regulation of protein complex assembly	21	3.57751	0.000327362	BNI1, NAP1, NCB2, CHD1, ISW1, ABP1, VRP1, VTA1, BIM1, TWF1, BUD14, SPT6, SPC19, RAV1, PEF1, CRN1, DCP2, SIP2, MVB12, SGF73, MOT1	2.38259	0.598089	0.582955
GOTERM_BP_ALL	GO:0018209~peptidyl-serine modification	12	2.04429	0.000330037	HSL1, YPK1, NNK1, YPK2, PKC1, RIM15, CDC28, CBK1, YCK2, YCK1, YCK3, PKH1	3.50095	0.601072	0.587707
GOTERM_BP_ALL	GO:0007118~budding cell apical bud growth	9	1.53322	0.000344027	MYO2, BOI2, BNI1, SPA2, STE20, BUD6, RGA1, CBK1, BOI1	4.595	0.616316	0.612546
GOTERM_BP_ALL	GO:0071310~cellular response to organic substance	34	5.79216	0.000372789	GPR1, DAL81, SCP160, DNF1, MSN2, RGA1, MEH1, GLN3, SPO14, MSN4, CST6, DIG1, EDE1, CBF1, YPK1, TMC1, GRR1, PRR1, FAR11, HBT1, ISW2, ROD1, STE20, MSG5, DNF2, STE50, BCK1, SPA2, GPB1, STE12, STE5, UME6, OPY2, GAT1	1.88684	0.645851	0.663597
GOTERM_BP_ALL	GO:0045896~regulation of transcription during mitosis	6	1.02215	0.00038198	TUP1, SUM1, CYC8, UME6, CDC28, SWI5	7.65833	0.654801	0.679905
GOTERM_MF_ALL	GO:0019888~protein phosphatase regulator activity	11	1.87394	0.000388428	RTS1, TFG1, SHP1, GLC8, GIP4, REG1, BUD14, RRD1, GIP2, GIP3, SIS2	3.70698	0.269983	0.595546
GOTERM_BP_ALL	GO:0040008~regulation of growth	16	2.72572	0.000397068	TCO89, TUP1, TEC1, SNF1, BIT61, GAL11, DIG1, ASH1, AVO2, SFL1, EAP1, MIG1, TSC11, OPY2, CDC28, BNA7	2.76911	0.669007	0.706671
GOTERM_BP_ALL	GO:0010608~posttranscriptional regulation of gene expression	30	5.11073	0.000406498	IGO1, POP2, PUF4, SNF1, CTK3, PSK1, ECM32, NPL3, TIF4632, PBP1, ZUO1, TIF5, RPS9B, VTS1, MGA2, WHI3, NOT5, STM1, RQC2, SLF1, SSD1, YGR054W, CDC33, RPG1, GCD6, WHI4, EAP1, NOT3, PAT1, SSZ1	1.97634	0.677586	0.723397
GOTERM_BP_ALL	GO:0046903~secretion	18	3.06644	0.00042902	DDI1, OSH2, SMY1, SEC10, OSH3, SPO14, SEC9, YPT31, MYO2, SWH1, KIN2, KIN1, PIK1, GYP5, GRH1, SEC2, MSO1, SLA2	2.55278	0.697189	0.763331
GOTERM_BP_ALL	GO:0032940~secretion by cell	18	3.06644	0.00042902	DDI1, OSH2, SMY1, SEC10, OSH3, SPO14, SEC9, YPT31, MYO2, SWH1, KIN2, KIN1, PIK1, GYP5, GRH1, SEC2, MSO1, SLA2	2.55278	0.697189	0.763331
GOTERM_MF_ALL	GO:0032403~protein complex binding	19	3.2368	0.000439737	TUP1, ISW2, ISW1, ABP1, VRP1, TWF1, NPL3, SPT6, MYO2, RAD23, CRN1, TFA2, BLM10, SIR4, PAF1, HPC2, CDC28, YSC84, SWI5	2.46268	0.299713	0.673966
GOTERM_BP_ALL	GO:0043412~macromolecule modification	127	21.6354	0.000441147	PAN3, SSK2, YLR177W, SNF1, SAS10, ARK1, RAD7, UTP22, PIL1, NNK1, KIN2, PKC1, KIN1, ECM16, VPS72, CLA4, NUP60, GIS1, RAD16, SIF2, BCK1, RAD23, ESA1, RFA2, NOT3, CDC37, STE5, HPC2, NPR1, SCY1, PCL6, HEL2, EAF7, GIP4, RRP8, SSA1, PSK1, CDC14, SWC3, CBK1, SNT1, GIP2, CFD1, HOS3, FUN30, NOT5, GIN4, LDB7, PAF1, CDC28, ISW2, TRM2, ISW1, TAF12, STE50, SLI15, SPT6, TFG1, GLC8, SET2, CBF5, SIP2, UME6, PCL7…	1.31256	0.707247	0.784829
GOTERM_BP_ALL	GO:0034504~protein localization to nucleus	19	3.2368	0.000467235	PBS2, NAP1, ACC1, ASM4, SCS2, NSP1, NUP60, NMD5, SSA1, NUP1, NUP2, CMD1, NUP192, NUP159, YRB1, BLM10, CDC28, SKY1, CLA4	2.45584	0.727764	0.831057
GOTERM_BP_ALL	GO:0043410~positive regulation of MAPK cascade	7	1.1925	0.00046868	PBS2, STE20, SSK1, SIF2, MEH1, BCK1, SNT1	5.95648	0.728857	0.833618
GOTERM_BP_ALL	GO:0051051~negative regulation of transport	7	1.1925	0.00046868	TUP1, SCS2, STE20, YPK1, CYC8, CLA4, NPR1	5.95648	0.728857	0.833618
GOTERM_BP_ALL	GO:0006913~nucleocytoplasmic transport	33	5.62181	0.000483837	PBS2, SCS2, SSA2, SRP40, SSA1, NPL3, ZUO1, NUP192, UTP22, SAC3, NOP9, NUP159, YRB1, BLM10, SGF73, NEW1, CLA4, NAP1, ACC1, ASM4, NSP1, MSG5, NUP60, NMD5, THO1, NUP1, NUP2, SPT6, BRL1, CMD1, HRB1, GFD1, SKY1	1.8825	0.740066	0.860467
GOTERM_BP_ALL	GO:1903338~regulation of cell wall organization or biogenesis	9	1.53322	0.000508733	ROM2, MSG5, PKC1, SSD1, SMI1, SAC7, CBK1, BCK1, NBP2	4.37619	0.757481	0.904554
GOTERM_BP_ALL	GO:0048869~cellular developmental process	51	8.68825	0.000512553	FHL1, YHR097C, PUF4, SNF1, BUD14, GLN3, VPS13, MYO2, ASH1, SWI3, RIM15, YCK2, YCK1, MSS4, TUP1, HBT1, PMD1, GIS1, DNM1, SPA2, GAT1, UBX7, GPR1, TEC1, MDS3, VRP1, MSN2, BUD6, CDC14, MSN4, SPO14, SET1, BDF1, SUM1, VPS54, KEL1, SIR4, CDC25, RSC1, SWI5, MSO1, YPR036W-A, YPK2, TGL4, YCK3, KCC4, SET2, SHP1, SIP2, PAL1, RSC2	1.61729	0.760048	0.911317
GOTERM_BP_ALL	GO:0051169~nuclear transport	33	5.62181	0.000535517	PBS2, SCS2, SSA2, SRP40, SSA1, NPL3, ZUO1, NUP192, UTP22, SAC3, NOP9, NUP159, YRB1, BLM10, SGF73, NEW1, CLA4, NAP1, ACC1, ASM4, NSP1, MSG5, NUP60, NMD5, THO1, NUP1, NUP2, SPT6, BRL1, CMD1, HRB1, GFD1, SKY1	1.87204	0.774915	0.951961
GOTERM_MF_ALL	GO:0001191~transcriptional repressor activity, RNA polymerase II transcription factor binding	9	1.53322	0.000541425	GAL11, TUP1, WHI5, DAL81, SWI6, SKO1, CYC8, YOX1, SSN2	4.33284	0.355108	0.829214
GOTERM_MF_ALL	GO:0001227~transcriptional repressor activity, RNA polymerase II transcription regulatory region sequence-specific binding	9	1.53322	0.000541425	ASH1, RPH1, CBF1, ROX1, SUM1, GIS1, SKO1, MIG1, UME6	4.33284	0.355108	0.829214
GOTERM_BP_ALL	GO:0036211~protein modification process	105	17.8876	0.000552727	PAN3, SSK2, SNF1, ARK1, RAD7, PIL1, NNK1, PKC1, KIN2, KIN1, CLA4, RAD16, GIS1, NUP60, SIF2, BCK1, RAD23, ESA1, RFA2, NOT3, CDC37, STE5, NPR1, PCL6, SCY1, HEL2, EAF7, GIP4, SSA1, PSK1, CDC14, CBK1, SNT1, GIP2, HOS3, NOT5, GIN4, PAF1, CDC28, TAF12, STE50, SLI15, SPT6, TFG1, GLC8, SET2, SIP2, PCL7, SKY1, CMK2, TDA1, MEH1, SIC1, YAK1, AKL1, UBP3, TAF5, RAD18, RIM15, RTK1, SGF73, GRR1, BUL1, YCK2, YCK…	1.35375	0.785451	0.982413
GOTERM_BP_ALL	GO:0006464~cellular protein modification process	105	17.8876	0.000552727	PAN3, SSK2, SNF1, ARK1, RAD7, PIL1, NNK1, PKC1, KIN2, KIN1, CLA4, RAD16, GIS1, NUP60, SIF2, BCK1, RAD23, ESA1, RFA2, NOT3, CDC37, STE5, NPR1, PCL6, SCY1, HEL2, EAF7, GIP4, SSA1, PSK1, CDC14, CBK1, SNT1, GIP2, HOS3, NOT5, GIN4, PAF1, CDC28, TAF12, STE50, SLI15, SPT6, TFG1, GLC8, SET2, SIP2, PCL7, SKY1, CMK2, TDA1, MEH1, SIC1, YAK1, AKL1, UBP3, TAF5, RAD18, RIM15, RTK1, SGF73, GRR1, BUL1, YCK2, YCK…	1.35375	0.785451	0.982413
GOTERM_BP_ALL	GO:0050790~regulation of catalytic activity	36	6.13288	0.000592169	VAC14, PCL6, PBS2, IQG1, SSK2, GIP4, TFB3, GYP1, SIC1, NBP2, BUD3, MDR1, IML1, SRF1, PIL1, CDC12, VTS1, CDC13, CLA4, SWA2, NAP1, STE20, MSG5, OSH3, SAC7, BCK1, ROM2, TFG1, BCY1, GLC8, SYP1, SSK1, GYP5, CDC11, PCL7, GIP3	1.80196	0.807774	1.05217
GOTERM_BP_ALL	GO:0000003~reproduction	72	12.2658	0.00059871	KEL2, SCP160, MSC3, RGA1, TOP2, VPS13, BOI2, MYO2, ASH1, SWI3, RIM15, TGS1, GRR1, MSS4, BNI1, TUP1, HBT1, STE20, MSG5, PMD1, SIF2, DNF2, CMD1, RTS1, SPA2, RFA2, LRS4, STE5, VPS1, PAN1, MDS3, SLK19, VRP1, SWI6, DNF1, BUD6, CDC14, CBK1, SPO14, SNT1, SET1, SET3, BUD3, PEF1, YPK1, VPS54, GIN4, KEL1, CDC28, PRR1, SLA2, SWI5, MSO1, FAR11, BOI1, NAP1, RFA1, ROD1, PDS5, TGL4, RCK2, OSH3, STE50, STH1, SET…	1.46747	0.811246	1.06373
GOTERM_BP_ALL	GO:0043241~protein complex disassembly	18	3.06644	0.000603248	BNI1, MHP1, NAP1, SWA2, ABP1, SSA1, BIM1, ECM32, TWF1, NPL3, RSC9, NUP2, SPT6, STH1, RSC2, LDB7, KIP2, RSC1	2.48378	0.813617	1.07175
GOTERM_BP_ALL	GO:0001932~regulation of protein phosphorylation	22	3.74787	0.000607995	PBS2, PCL6, STE20, MSG5, SSK2, TFB3, MEH1, SIF2, SIC1, SNT1, BCK1, NBP2, BCY1, CDC12, PIL1, CDC37, STE5, SSK1, PAF1, CDC11, PCL7, CLA4	2.2242	0.816065	1.08014
GOTERM_BP_ALL	GO:0032502~developmental process	52	8.8586	0.00063111	FHL1, PUF4, YHR097C, SNF1, BUD14, VPS13, MYO2, ASH1, SWI3, RIM15, YCK2, MSS4, YCK1, TUP1, HBT1, PMD1, GIS1, DNM1, DCS2, SPA2, UBX7, GPR1, MDS3, TEC1, VRP1, BUD6, MSN2, CDC14, SPO14, MSN4, SET1, BDF1, SUM1, VPS54, KEL1, SIR4, RSC1, CDC25, SWI5, MSO1, RFA1, YPR036W-A, YPK2, TGL4, YCK3, SET2, SHP1, KCC4, PAL1, SIP2, RSC2, UME6	1.59453	0.827536	1.12099
GOTERM_MF_ALL	GO:0030695~GTPase regulator activity	16	2.72572	0.000640741	GTS1, IQG1, PXL1, GYP1, RGA1, SAC7, BEM2, TIF5, MDR1, IML1, YRB1, MUK1, GYP5, BEM3, GCS1, GLO3	2.65179	0.404984	0.98062
GOTERM_BP_ALL	GO:0016049~cell growth	19	3.2368	0.000643778	TEC1, GPR1, STE20, MDS3, PAM1, SNF1, BUD6, RGA1, OSH3, MYO2, DIG1, ASH1, SPA2, SFL1, STE12, GPB1, WHI3, UME6, BNA7	2.3952	0.833516	1.14337
GOTERM_BP_ALL	GO:0000147~actin cortical patch assembly	8	1.36286	0.000665759	PAN1, ARK1, AKL1, ENT1, SYP1, ABP1, VRP1, ENT2	4.80523	0.843405	1.18219
GOTERM_BP_ALL	GO:0032465~regulation of cytokinesis	8	1.36286	0.000665759	EDE1, KEL2, VRP1, KEL1, CDC14, BUD14, NET1, SLI15	4.80523	0.843405	1.18219
GOTERM_BP_ALL	GO:0006354~DNA-templated transcription, elongation	25	4.25894	0.000677516	TOP1, NAP1, RPC53, ELA1, CHD1, POP2, ISW1, CTK3, RSC9, NPL3, SPT6, STH1, BDP1, LEO1, TFG1, ESA1, RPH1, SET2, NOT3, NOT5, RSC2, LDB7, PAF1, HPC2, RSC1	2.07543	0.848451	1.20295
GOTERM_BP_ALL	GO:0006417~regulation of translation	28	4.77002	0.000690069	POP2, PUF4, SNF1, CTK3, PSK1, ECM32, NPL3, TIF4632, PBP1, ZUO1, TIF5, RPS9B, VTS1, WHI3, NOT5, STM1, RQC2, SLF1, SSD1, YGR054W, CDC33, RPG1, GCD6, WHI4, EAP1, NOT3, PAT1, SSZ1	1.9718	0.853659	1.22511
GOTERM_BP_ALL	GO:0016482~cytosolic transport	15	2.55537	0.000740074	VPS17, PIB2, GGA1, YPT31, VPS9, RAV1, ENT5, VPS53, YKR078W, VPS54, MUK1, MON2, SNX41, LAA1, RGP1	2.73512	0.87269	1.31333
GOTERM_BP_ALL	GO:0019216~regulation of lipid metabolic process	13	2.21465	0.000760269	GTS1, VAC14, SCS2, CBF1, YPK1, IST2, TCB3, GIS1, MGA2, NTE1, UME6, CDC28, NPR1	3.01692	0.879655	1.34894
GOTERM_MF_ALL	GO:0008092~cytoskeletal protein binding	21	3.57751	0.000768909	BNI1, PAN1, SPC105, NUM1, IQG1, SMY1, SSK2, ABP1, VRP1, BUD6, BIM1, TWF1, SPC19, MYO2, BBC1, CRN1, STU2, GCS1, KIP2, YSC84, SLA2	2.23483	0.463697	1.17569
GOTERM_BP_ALL	GO:1902578~single-organism localization	113	19.2504	0.000778204	FLC3, ASK10, YCT1, BIM1, LYP1, FLC2, VNX1, VPS13, YCF1, MYO2, ENA1, UTP22, KIN2, GPD1, KIN1, HXK1, CLA4, ZRC1, ECM21, SNF7, NSP1, SRP101, NUP60, VTA1, TWF1, NPR2, CMD1, GLK1, VPS1, DIP5, GRH1, NPR1, NUM1, SMY1, SNQ2, VPS73, SSA2, VBA4, SSA1, MRH1, YPT31, FUN26, PHO87, WHI3, KIP2, SEC2, SLA2, MSO1, PHO90, OSH2, ROD1, LAM6, SEC10, NUP2, SEC9, YKR078W, LDB19, FMP42, AIM21, OPY2, SKY1, ECM3, FLC1, AV…	1.32323	0.885521	1.38055
GOTERM_BP_ALL	GO:0006368~transcription elongation from RNA polymerase II promoter	20	3.40716	0.000778695	TOP1, NAP1, ELA1, CHD1, POP2, NPL3, RSC9, SPT6, STH1, LEO1, TFG1, ESA1, RPH1, NOT3, NOT5, RSC2, LDB7, PAF1, HPC2, RSC1	2.29463	0.885677	1.38142
GOTERM_MF_ALL	GO:0001134~transcription factor activity, transcription factor recruiting	12	2.04429	0.00078274	GAL11, TFC6, TEC1, WHI5, SFL1, TFC7, ROX1, DAL81, SRL3, SKO1, SWI5, SSN2	3.19262	0.469676	1.19672
GOTERM_BP_ALL	GO:0030011~maintenance of cell polarity	7	1.1925	0.000798995	OSH2, CDC3, SWH1, CDC12, PXL1, CDC11, OSH3	5.49829	0.891964	1.41719
GOTERM_MF_ALL	GO:0005096~GTPase activator activity	15	2.55537	0.00080835	GTS1, IQG1, GYP1, RGA1, SAC7, BEM2, TIF5, MDR1, IML1, YRB1, MUK1, GYP5, BEM3, GCS1, GLO3	2.70802	0.480573	1.23565
GOTERM_BP_ALL	GO:0009605~response to external stimulus	29	4.94037	0.000818687	STF2, DAL81, SCP160, SNF1, MSN2, GLN3, MSN4, CST6, ENA1, CBF1, SWI3, WHI3, RIM15, REG1, MIG1, GCR1, SSN2, TUP1, GIS1, NPR2, SPT6, BCK1, DCS2, USV1, SIP2, UME6, OPY2, STB3, GAT1	1.92287	0.897732	1.45187
GOTERM_BP_ALL	GO:0030010~establishment of cell polarity	19	3.2368	0.000874891	BNI1, PAN1, STE20, MSB1, VRP1, BUD6, RGA1, BEM2, BCK1, ROM2, MYO2, BOI2, BUD3, SPA2, PEF1, AXL2, BEM3, TSC11, SLA2	2.33748	0.912556	1.55081
GOTERM_BP_ALL	GO:0000288~nuclear-transcribed mRNA catabolic process, deadenylation-dependent decay	15	2.55537	0.00089507	PAN3, POP2, PUF4, PKH1, CSL4, DCS2, EAP1, PAT1, NOT3, VTS1, DCP2, PKC1, NOT5, EDC3, JSN1	2.68713	0.917338	1.58631
GOTERM_BP_ALL	GO:1902589~single-organism organelle organization	73	12.4361	0.000904511	BIR1, IQG1, SSK2, KEL2, BIM1, LTE1, RGA1, TOP2, BUD14, IVY1, YCF1, MYO2, ARK1, AKL1, YRB1, PKC1, GPD1, GCS1, TSC11, MSS4, CLA4, BNI1, TOP1, STE20, SRC1, BIT61, TWF1, CMD1, RTS1, SPA2, SYP1, CDC37, VPS1, ENT2, MHP1, YTA6, PAN1, SPC105, PBS2, NUM1, SCS2, PIB2, ABP1, VRP1, SSA1, BUD6, PAH1, CDC14, CBK1, AVO2, KIN4, ENT1, STU2, SHS1, KEL1, VTC2, CDC28, YSC84, KIP2, SLA2, NAP1, PDS5, BEM2, LIA1, CBF2,…	1.4418	0.919484	1.60292
GOTERM_BP_ALL	GO:0080134~regulation of response to stress	17	2.89608	0.000919562	TUP1, PBS2, SNF1, CYC8, SIF2, NPR2, SNT1, NBP2, LEO1, UBP3, CDC37, SSK1, MIG1, PAF1, OPY2, CDC28, YAP1	2.47984	0.922791	1.62938
GOTERM_BP_ALL	GO:0031497~chromatin assembly	12	2.04429	0.00092311	STH1, TUP1, NAP1, ISW2, HIF1, CHD1, BDF1, FUN30, HHO1, CYC8, HPC2, SPT6	3.14188	0.92355	1.63562
GOTERM_BP_ALL	GO:0009991~response to extracellular stimulus	28	4.77002	0.000957103	STF2, DAL81, SNF1, MSN2, GLN3, MSN4, CST6, ENA1, CBF1, SWI3, WHI3, RIM15, REG1, MIG1, GCR1, SSN2, TUP1, GIS1, NPR2, SPT6, BCK1, DCS2, USV1, SIP2, UME6, OPY2, STB3, GAT1	1.93183	0.93046	1.69537
GOTERM_BP_ALL	GO:0007231~osmosensory signaling pathway	8	1.36286	0.000998644	PBS2, STE20, SSK2, CDC37, SSK1, RCK2, OPY2, STE50	4.53827	0.938062	1.76833
GOTERM_BP_ALL	GO:0071702~organic substance transport	120	20.4429	0.00101973	FLC3, ASK10, YCT1, LYP1, FLC2, YCF1, VPS13, VPS9, MDR1, MYO2, UTP22, VTS1, GPD1, HXK1, GLO3, MON2, CLA4, ECM21, SNF7, NSP1, VPS17, SRP101, NUP60, VTA1, APL5, NPR2, CMD1, GLK1, VPS1, GFD1, DIP5, GRH1, SNQ2, VPS73, SSA2, SSA1, VBA4, GYP1, NPL3, YPT31, FUN26, ENT5, VPS54, SEC2, SNX41, MSO1, OSH2, ROD1, LAM6, SEC10, THO1, CYC8, NUP2, SEC9, SPT6, BRL1, YKR078W, LDB19, SKY1, SEC31, LAA1, FLC1, INP52, M…	1.2994	0.941596	1.80535
GOTERM_BP_ALL	GO:0044182~filamentous growth of a population of unicellular organisms	23	3.91823	0.00102203	TUP1, TEC1, GPR1, PAM1, MDS3, STE20, SNF1, BUD6, RGA1, OSH3, GAL11, DIG1, ASH1, SPA2, SFL1, STE12, GPB1, WHI3, SIP2, STE5, MIG1, UME6, OPY2	2.09692	0.94197	1.80939
GOTERM_BP_ALL	GO:0006323~DNA packaging	15	2.55537	0.00107654	STH1, TUP1, NAP1, TOP1, ISW2, HIF1, CHD1, PDS5, BDF1, FUN30, HHO1, LRS4, CYC8, HPC2, SPT6	2.6408	0.950149	1.90503
GOTERM_BP_ALL	GO:0007124~pseudohyphal growth	17	2.89608	0.00108247	TEC1, GPR1, STE20, MDS3, PAM1, SNF1, BUD6, RGA1, OSH3, DIG1, ASH1, SPA2, SFL1, STE12, GPB1, WHI3, UME6	2.44491	0.950966	1.91542
GOTERM_BP_ALL	GO:0005977~glycogen metabolic process	11	1.87394	0.00109975	PCL6, GSY2, SHP1, GLC8, PGM2, REG1, UGP1, PSK1, PCL7, CDC28, GIP2	3.30359	0.953271	1.94572
GOTERM_BP_ALL	GO:0046021~regulation of transcription from RNA polymerase II promoter, mitotic	5	0.851789	0.00115371	TUP1, SUM1, CYC8, UME6, CDC28	8.50926	0.959796	2.04025
GOTERM_BP_ALL	GO:0007070~negative regulation of transcription from RNA polymerase II promoter during mitosis	5	0.851789	0.00115371	TUP1, SUM1, CYC8, UME6, CDC28	8.50926	0.959796	2.04025
GOTERM_BP_ALL	GO:0001934~positive regulation of protein phosphorylation	13	2.21465	0.00116958	PBS2, STE20, SSK2, CDC12, STE5, SSK1, SIF2, PAF1, CDC11, MEH1, BCK1, SNT1, CLA4	2.88575	0.961535	2.06804
GOTERM_MF_ALL	GO:0042393~histone binding	13	2.21465	0.00126533	STH1, RAD9, TUP1, NAP1, HIF1, CHD1, BDF1, SWI3, BLM10, VPS72, CDC28, SPT6, SET3	2.85716	0.641407	1.92786
GOTERM_BP_ALL	GO:0045930~negative regulation of mitotic cell cycle	17	2.89608	0.00126917	BIR1, RAD9, SPC105, KEL2, BIM1, LTE1, NET1, TOP2, RTS1, ASH1, KIN4, HSL1, KCC4, GIN4, KEL1, CDC28, FAR11	2.41096	0.970859	2.24226
GOTERM_BP_ALL	GO:1902533~positive regulation of intracellular signal transduction	10	1.70358	0.00127385	PBS2, STE20, GPB1, SSK1, TSC11, SIF2, MEH1, MTC5, BCK1, SNT1	3.52107	0.971237	2.25043
GOTERM_BP_ALL	GO:0031532~actin cytoskeleton reorganization	7	1.1925	0.00128375	BNI1, SPA2, SSK2, SSK1, BUD6, GCS1, TSC11	5.10556	0.97202	2.26774
GOTERM_BP_ALL	GO:0060627~regulation of vesicle-mediated transport	15	2.55537	0.00128794	ROD1, KEL2, GYP1, BUD14, SPO14, ROM2, MDR1, ARK1, AKL1, PEF1, UBP3, LDB19, GYP5, KEL1, NPR1	2.59605	0.972344	2.27506
GOTERM_BP_ALL	GO:0071822~protein complex subunit organization	62	10.5622	0.00134593	BIM1, ECM32, BUD14, SEC16, SGF73, MVB12, VPS72, BNI1, TUP1, HIF1, VTA1, TWF1, RSC9, DNM1, ESA1, IES1, HPC2, MOT1, MHP1, SPC105, ABP1, VRP1, BNI5, SSA1, NPL3, SWC3, NUP192, HSP10, PEF1, FUN30, BDF1, CDC12, STU2, BLM10, GIN4, LDB7, SHS1, TMA17, SGT1, CDC28, KIP2, RSC1, GCR1, NAP1, SWA2, ISW2, NCB2, CHD1, ISW1, SFB3, CYC8, CBF2, NUP2, SPT6, SPC19, STH1, CDC3, KCC4, CRN1, HHO1, DCP2, RSC2	1.47573	0.976473	2.37634
GOTERM_BP_ALL	GO:0032269~negative regulation of cellular protein metabolic process	19	3.2368	0.00135291	CHD1, WHI4, MSG5, POP2, PUF4, SNF1, NPL3, NBP2, TIF5, SET2, EAP1, PAT1, PIL1, NOT3, VTS1, WHI3, NOT5, STE5, SSD1	2.25594	0.976926	2.38852
GOTERM_BP_ALL	GO:0051248~negative regulation of protein metabolic process	19	3.2368	0.00135291	CHD1, WHI4, MSG5, POP2, PUF4, SNF1, NPL3, NBP2, TIF5, SET2, EAP1, PAT1, PIL1, NOT3, VTS1, WHI3, NOT5, STE5, SSD1	2.25594	0.976926	2.38852
GOTERM_BP_ALL	GO:0007265~Ras protein signal transduction	16	2.72572	0.00140246	STE20, PXL1, RHO5, NET1, SAC7, BEM2, YPT31, ROM2, BOI2, BUD3, BCY1, GPB1, BEM3, CDC25, CYR1, CLA4	2.47542	0.979903	2.47497
GOTERM_BP_ALL	GO:0010639~negative regulation of organelle organization	26	4.4293	0.00145519	MHP1, BNI1, BIR1, SPC105, CHD1, KEL2, ISW1, PUF4, ABP1, BIM1, SIF2, TWF1, LTE1, BUD14, SNT1, SET3, RTS1, KIN4, CRN1, SET2, BDF1, HHO1, KEL1, SIR4, KIP2, CDC28	1.93788	0.982651	2.56689
GOTERM_BP_ALL	GO:0006887~exocytosis	15	2.55537	0.00153298	OSH2, SMY1, SEC10, OSH3, SPO14, SEC9, YPT31, MYO2, SWH1, KIN2, KIN1, GYP5, SEC2, MSO1, SLA2	2.55278	0.986033	2.70233
GOTERM_MF_ALL	GO:0003779~actin binding	13	2.21465	0.0015506	MYO2, BNI1, PAN1, IQG1, CRN1, SSK2, ABP1, VRP1, BUD6, GCS1, TWF1, YSC84, SLA2	2.79637	0.715483	2.35768
GOTERM_MF_ALL	GO:1990837~sequence-specific double-stranded DNA binding	29	4.94037	0.00155098	TEC1, FHL1, MSN2, NET1, MSN4, ACE2, HAA1, GLN3, ASH1, CBF1, SFL1, SUM1, MIG1, GCR1, ISW2, CHD1, TFC7, ISW1, GIS1, ARG80, CBF2, ORC4, TFC6, ROX1, SKO1, SNF6, UME6, YOX1, GAT1	1.84395	0.715569	2.35824
GOTERM_BP_ALL	GO:0044765~single-organism transport	105	17.8876	0.00156266	FLC3, ASK10, YCT1, BIM1, LYP1, FLC2, VNX1, YCF1, MYO2, ENA1, UTP22, KIN2, GPD1, KIN1, HXK1, CLA4, ZRC1, ECM21, SNF7, NSP1, SRP101, NUP60, VTA1, NPR2, CMD1, GLK1, DIP5, GRH1, NPR1, NUM1, SMY1, SNQ2, VPS73, SSA2, VBA4, SSA1, MRH1, YPT31, FUN26, PHO87, KIP2, SEC2, SLA2, MSO1, PHO90, OSH2, LAM6, ROD1, SEC10, NUP2, SEC9, LDB19, FMP42, AIM21, SKY1, ECM3, FLC1, AVT4, BAP2, NUP159, YRB1, TAT1, GCS1, MVB1…	1.31554	0.987143	2.75396
GOTERM_BP_ALL	GO:0065009~regulation of molecular function	37	6.30324	0.00156322	VAC14, PCL6, PBS2, IQG1, SSK2, GIP4, TFB3, GYP1, SIC1, NBP2, BUD3, MDR1, IML1, SRF1, PIL1, CDC12, VTS1, CDC13, CLA4, SWA2, NAP1, STE20, MSG5, OSH3, SAC7, BCK1, ROM2, TFG1, BCY1, GLC8, SYP1, SSK1, GYP5, CDC11, PCL7, NPR1, GIP3	1.69422	0.987163	2.75494
GOTERM_BP_ALL	GO:0044767~single-organism developmental process	49	8.34753	0.00163726	YHR097C, PUF4, SNF1, BUD14, VPS13, MYO2, ASH1, SWI3, RIM15, YCK2, YCK1, MSS4, TUP1, HBT1, PMD1, GIS1, DNM1, SPA2, UBX7, GPR1, TEC1, MDS3, VRP1, MSN2, BUD6, CDC14, MSN4, SPO14, SET1, BDF1, SUM1, VPS54, KEL1, SIR4, CDC25, RSC1, SWI5, MSO1, RFA1, YPR036W-A, YPK2, TGL4, YCK3, SET2, SHP1, KCC4, SIP2, PAL1, RSC2	1.55386	0.989557	2.88363
GOTERM_BP_ALL	GO:0006112~energy reserve metabolic process	11	1.87394	0.00178209	PCL6, GSY2, SHP1, GLC8, PGM2, REG1, UGP1, PSK1, PCL7, CDC28, GIP2	3.12006	0.993027	3.1349
GOTERM_MF_ALL	GO:0005085~guanyl-nucleotide exchange factor activity	14	2.38501	0.00179194	ROM2, GCD6, BOI2, VPS9, BUD3, SNF1, MUK1, TSC11, LTE1, MON2, BEM2, SEC2, CDC25, RGP1	2.6211	0.76608	2.71992
GOTERM_BP_ALL	GO:0031667~response to nutrient levels	26	4.4293	0.00179688	DAL81, SNF1, MSN2, GLN3, MSN4, CST6, ENA1, CBF1, SWI3, RIM15, REG1, MIG1, GCR1, SSN2, TUP1, GIS1, NPR2, SPT6, BCK1, DCS2, USV1, SIP2, UME6, OPY2, STB3, GAT1	1.90999	0.993309	3.16052
GOTERM_BP_ALL	GO:0006406~mRNA export from nucleus	15	2.55537	0.00181568	ASM4, NSP1, NUP60, THO1, NUP1, NPL3, NUP2, SPT6, BRL1, SAC3, HRB1, NUP159, SGF73, GFD1, NEW1	2.51093	0.993651	3.19309
GOTERM_BP_ALL	GO:0071427~mRNA-containing ribonucleoprotein complex export from nucleus	15	2.55537	0.00181568	ASM4, NSP1, NUP60, THO1, NUP1, NPL3, NUP2, SPT6, BRL1, SAC3, HRB1, NUP159, SGF73, GFD1, NEW1	2.51093	0.993651	3.19309
GOTERM_BP_ALL	GO:0071705~nitrogen compound transport	44	7.49574	0.00182969	FLC3, YCT1, FLC1, SSA2, VBA4, FLC2, LYP1, AVT4, NPL3, YPQ2, NUP192, UTP22, SAC3, FUN26, BAP2, NUP159, YRB1, TAT1, SGF73, MVB12, ATO3, NEW1, BUL1, PTR2, OSH2, TUP1, MMP1, ASM4, SNF7, NSP1, NUP60, THO1, CYC8, NUP1, OSH3, NUP2, NPR2, SPT6, BRL1, PTK2, HRB1, DIP5, GFD1, AVT1	1.59322	0.993894	3.21735
GOTERM_MF_ALL	GO:0001159~core promoter proximal region DNA binding	17	2.89608	0.00189066	TEC1, GIS1, MSN2, ARG80, MSN4, GLN3, HAA1, ACE2, ASH1, CBF1, SFL1, SUM1, ROX1, SKO1, MIG1, UME6, GCR1	2.32256	0.784088	2.86773
GOTERM_MF_ALL	GO:0000987~core promoter proximal region sequence-specific DNA binding	17	2.89608	0.00189066	TEC1, GIS1, MSN2, ARG80, MSN4, GLN3, HAA1, ACE2, ASH1, CBF1, SFL1, SUM1, ROX1, SKO1, MIG1, UME6, GCR1	2.32256	0.784088	2.86773
GOTERM_MF_ALL	GO:0000976~transcription regulatory region sequence-specific DNA binding	22	3.74787	0.00189751	TEC1, TFC7, FHL1, GIS1, MSN2, ARG80, MSN4, ACE2, GLN3, HAA1, ASH1, TFC6, CBF1, SFL1, SUM1, ROX1, SKO1, MIG1, UME6, YOX1, GAT1, GCR1	2.04054	0.785284	2.87798
GOTERM_BP_ALL	GO:0031098~stress-activated protein kinase signaling cascade	7	1.1925	0.00196474	STE20, SSK2, CDC37, SIF2, BCK1, SNT1, CLA4	4.76519	0.995811	3.4509
GOTERM_BP_ALL	GO:0071444~cellular response to pheromone	20	3.40716	0.00201512	HBT1, ISW2, STE20, ROD1, MSG5, SCP160, DNF1, DNF2, RGA1, SPO14, STE50, DIG1, SPA2, YPK1, STE12, STE5, GRR1, OPY2, PRR1, FAR11	2.12731	0.99636	3.5379
GOTERM_MF_ALL	GO:0019900~kinase binding	9	1.53322	0.00201716	CMD1, PCL6, PBS2, SPA2, CDC37, STE5, SSK1, SKO1, PCL7	3.63959	0.805154	3.05683
GOTERM_BP_ALL	GO:0071103~DNA conformation change	19	3.2368	0.00203633	TUP1, TOP1, NAP1, ISW2, ARP8, CHD1, RFA1, HIF1, PDS5, CYC8, TOP2, SPT6, STH1, RFA2, BDF1, FUN30, HHO1, LRS4, HPC2	2.1799	0.996569	3.5745
GOTERM_BP_ALL	GO:0051261~protein depolymerization	8	1.36286	0.00204497	MHP1, BNI1, SWA2, ABP1, SSA1, BIM1, TWF1, KIP2	4.08444	0.996651	3.5894
GOTERM_BP_ALL	GO:0006972~hyperosmotic response	8	1.36286	0.00204497	ENA1, PBS2, SGD1, SSK2, GPD1, MSN2, MSN4, NBP2	4.08444	0.996651	3.5894
GOTERM_BP_ALL	GO:0036267~invasive filamentous growth	15	2.55537	0.00214036	TEC1, STE20, GPR1, SNF1, RGA1, OSH3, GAL11, DIG1, SPA2, SFL1, STE12, GPB1, SIP2, STE5, WHI3	2.47043	0.997433	3.75384
GOTERM_BP_ALL	GO:0032505~reproduction of a single-celled organism	33	5.62181	0.0021454	PAN1, VRP1, BUD6, RGA1, SPO14, CBK1, SET1, VPS13, MYO2, BUD3, BOI2, ASH1, PEF1, SWI3, VPS54, GIN4, KEL1, CDC28, MSO1, MSS4, SWI5, SLA2, BOI1, BNI1, NAP1, STE20, TGL4, CMD1, SPA2, KCC4, SHP1, SET2, AXL2	1.72803	0.997469	3.76252
GOTERM_BP_ALL	GO:0023056~positive regulation of signaling	10	1.70358	0.00214701	PBS2, STE20, GPB1, SSK1, TSC11, SIF2, MEH1, MTC5, BCK1, SNT1	3.29391	0.997481	3.76529
GOTERM_BP_ALL	GO:0009967~positive regulation of signal transduction	10	1.70358	0.00214701	PBS2, STE20, GPB1, SSK1, TSC11, SIF2, MEH1, MTC5, BCK1, SNT1	3.29391	0.997481	3.76529
GOTERM_BP_ALL	GO:0016584~nucleosome positioning	6	1.02215	0.00245397	STH1, TUP1, ISW2, CHD1, FUN30, CYC8	5.5697	0.99893	4.29256
GOTERM_BP_ALL	GO:2000249~regulation of actin cytoskeleton reorganization	5	0.851789	0.0024843	BNI1, SPA2, SSK2, SSK1, BUD6	7.29365	0.999017	4.3445
GOTERM_BP_ALL	GO:0007068~negative regulation of transcription during mitosis	5	0.851789	0.0024843	TUP1, SUM1, CYC8, UME6, CDC28	7.29365	0.999017	4.3445
GOTERM_BP_ALL	GO:2000251~positive regulation of actin cytoskeleton reorganization	5	0.851789	0.0024843	BNI1, SPA2, SSK2, SSK1, BUD6	7.29365	0.999017	4.3445
GOTERM_BP_ALL	GO:0070783~growth of unicellular organism as a thread of attached cells	21	3.57751	0.00250827	TUP1, TEC1, GPR1, PAM1, STE20, MDS3, SNF1, BUD6, RGA1, OSH3, GAL11, DIG1, ASH1, SPA2, SFL1, STE12, GPB1, WHI3, SIP2, STE5, UME6	2.04222	0.999081	4.38554
GOTERM_MF_ALL	GO:1901981~phosphatidylinositol phosphate binding	14	2.38501	0.00254358	VPS17, SPO14, ROM2, CDC3, KCC4, CDC12, YKR078W, STE5, BEM3, CDC11, FAB1, CDC33, SEC2, SNX41	2.52749	0.872918	3.84008
GOTERM_BP_ALL	GO:0023057~negative regulation of signaling	12	2.04429	0.00269124	ROM2, BCY1, IML1, MSG5, GPB1, STE5, BEM3, BEM2, NET1, SAC7, NPR2, NBP2	2.78485	0.999448	4.69824
GOTERM_BP_ALL	GO:0009968~negative regulation of signal transduction	12	2.04429	0.00269124	ROM2, BCY1, IML1, MSG5, GPB1, STE5, BEM3, BEM2, NET1, SAC7, NPR2, NBP2	2.78485	0.999448	4.69824
GOTERM_BP_ALL	GO:0043085~positive regulation of catalytic activity	22	3.74787	0.00270758	PBS2, NAP1, VAC14, SWA2, STE20, SSK2, GYP1, OSH3, SAC7, BCK1, ROM2, MDR1, BUD3, BCY1, IML1, CDC12, SRF1, VTS1, SSK1, GYP5, CDC11, CLA4	1.988	0.999473	4.72612
GOTERM_BP_ALL	GO:0006928~movement of cell or subcellular component	10	1.70358	0.00273378	MYO2, NUM1, SMY1, STE20, VRP1, BIM1, AIM21, KIP2, SPO14, CLA4	3.19097	0.99951	4.77081
GOTERM_BP_ALL	GO:0019236~response to pheromone	21	3.57751	0.00281755	HBT1, ISW2, STE20, ROD1, MSG5, SCP160, DNF1, DNF2, RGA1, SPO14, STE50, DIG1, SPA2, YPK1, STE12, STE5, PRR1, GRR1, OPY2, CLA4, FAR11	2.02296	0.999612	4.91354
GOTERM_BP_ALL	GO:0007266~Rho protein signal transduction	7	1.1925	0.00288721	BOI2, STE20, RHO5, BEM3, BEM2, SAC7, CLA4	4.46736	0.999681	5.03208
GOTERM_BP_ALL	GO:0000921~septin ring assembly	7	1.1925	0.00288721	CDC3, KCC4, CDC12, BNI5, GIN4, SHS1, CBF2	4.46736	0.999681	5.03208
GOTERM_BP_ALL	GO:0007121~bipolar cellular bud site selection	7	1.1925	0.00288721	PAN1, SPA2, PEF1, STE20, VRP1, BUD6, SLA2	4.46736	0.999681	5.03208
GOTERM_MF_ALL	GO:0001135~transcription factor activity, RNA polymerase II transcription factor recruiting	7	1.1925	0.00302826	GAL11, TEC1, WHI5, ROX1, DAL81, SRL3, SSN2	4.42311	0.914275	4.55599
GOTERM_BP_ALL	GO:0032984~macromolecular complex disassembly	18	3.06644	0.00303862	BNI1, MHP1, NAP1, SWA2, ABP1, SSA1, BIM1, ECM32, TWF1, NPL3, RSC9, NUP2, SPT6, STH1, RSC2, LDB7, KIP2, RSC1	2.16235	0.999791	5.28927
GOTERM_BP_ALL	GO:0031401~positive regulation of protein modification process	17	2.89608	0.00305275	PBS2, NAP1, STE20, SSK2, SIF2, MEH1, SNT1, SET1, BCK1, FUN19, SET2, CDC12, STE5, SSK1, PAF1, CDC11, CLA4	2.2255	0.999799	5.31323
GOTERM_BP_ALL	GO:0010648~negative regulation of cell communication	12	2.04429	0.00325566	ROM2, BCY1, IML1, MSG5, GPB1, STE5, BEM3, BEM2, NET1, SAC7, NPR2, NBP2	2.72296	0.999886	5.65678
GOTERM_BP_ALL	GO:0007346~regulation of mitotic cell cycle	26	4.4293	0.00326257	BIR1, SPC105, KEL2, SSK2, BIM1, CDC14, SMI1, LTE1, TOP2, NET1, ASH1, KIN4, GIN4, RIM15, KEL1, CDC28, CDC25, FAR11, CLA4, RAD9, STE20, BCK1, SIS2, RTS1, HSL1, KCC4	1.83096	0.999888	5.66846
GOTERM_BP_ALL	GO:0001403~invasive growth in response to glucose limitation	14	2.38501	0.00326924	TEC1, STE20, GPR1, SNF1, RGA1, OSH3, GAL11, DIG1, STE12, GPB1, SFL1, SIP2, STE5, WHI3	2.46475	0.99989	5.67973
GOTERM_BP_ALL	GO:0016973~poly(A)+ mRNA export from nucleus	9	1.53322	0.00327453	NSP1, HRB1, NUP159, NUP60, THO1, NUP1, NEW1, NUP2, SPT6	3.4037	0.999892	5.68867
GOTERM_MF_ALL	GO:0003690~double-stranded DNA binding	34	5.79216	0.00340077	TEC1, FHL1, MSN2, NET1, MSN4, ACE2, HAA1, GLN3, ASH1, CBF1, SFL1, SUM1, SIR4, MIG1, GCR1, RAD9, ISW2, RFA1, CHD1, TFC7, ISW1, GIS1, THO1, ARG80, CBF2, ORC4, TFC6, RFA2, ROX1, SKO1, SNF6, UME6, YOX1, GAT1	1.66057	0.936665	5.10282
GOTERM_BP_ALL	GO:0010647~positive regulation of cell communication	11	1.87394	0.003409	PBS2, STE20, GPB1, SSK1, TSC11, SIF2, MEH1, MTC5, NPR2, BCK1, SNT1	2.88006	0.999926	5.91562
GOTERM_BP_ALL	GO:0015918~sterol transport	10	1.70358	0.00344051	OSH2, LAM6, YSP2, STE20, SNQ2, SWH1, OSH3, PDR12, LAM5, CLA4	3.09428	0.999932	5.96872
GOTERM_BP_ALL	GO:1900049~regulation of histone exchange	4	0.681431	0.00344625	CHD1, SET2, BDF1, ISW1	10.2111	0.999933	5.97839
GOTERM_BP_ALL	GO:0006109~regulation of carbohydrate metabolic process	13	2.21465	0.00360268	PCL6, CBF1, VID30, SNF1, REG1, PSK1, KCS1, UME6, PCL7, CDC28, GPM1, TYE7, GCR1	2.55278	0.999957	6.24158
GOTERM_MF_ALL	GO:0000981~RNA polymerase II transcription factor activity, sequence-specific DNA binding	27	4.59966	0.00375637	TEC1, FHL1, DAL81, MSN2, MSN4, ACE2, HAA1, PDR1, GLN3, CST6, ASH1, CBF1, SUM1, TAF5, MBP1, PAF1, MIG1, GCR1, SWI4, GIS1, ARG80, TAF12, RPH1, ROX1, SKO1, UME6, GAT1	1.78411	0.952565	5.6221
GOTERM_BP_ALL	GO:0035303~regulation of dephosphorylation	8	1.36286	0.00378429	TFG1, SCS2, GLC8, TCB3, IST2, GIP4, OSH3, GIP3	3.71313	0.999974	6.54628
GOTERM_MF_ALL	GO:0044877~macromolecular complex binding	38	6.47359	0.00382995	ABP1, VRP1, NPL3, GLN3, ZUO1, MYO2, ASH1, BDF1, FUN30, TAF5, STM1, RQC2, BLM10, SIR4, PAF1, YSC84, CDC28, RSC1, SWI5, TUP1, ISW2, NCB2, CHD1, ISW1, SRP101, THO1, TWF1, TAF12, SPT6, RAD23, FUN19, CRN1, PAT1, DCP2, TFA2, RSC2, HPC2, GAT1	1.5941	0.955319	5.72922
GOTERM_BP_ALL	GO:0045595~regulation of cell differentiation	6	1.02215	0.00387204	ASH1, MDS3, SWI3, RSC2, RSC1, SWI5	5.10556	0.99998	6.69315
GOTERM_BP_ALL	GO:0043242~negative regulation of protein complex disassembly	6	1.02215	0.00387204	MHP1, BNI1, ABP1, BIM1, KIP2, NPL3	5.10556	0.99998	6.69315
GOTERM_BP_ALL	GO:0048285~organelle fission	53	9.02896	0.0038787	BIR1, KEL2, SCP160, MSC3, BIM1, LTE1, NET1, TOP2, EBP2, TGS1, RIM15, CLA4, TUP1, TOP1, ASM4, STE20, SRC1, SIF2, DNM1, RTS1, RFA2, LRS4, VPS1, NUM1, SPC105, SLK19, SWI6, CDC14, SET1, SNT1, SET3, KIN4, SAC3, SUM1, KEL1, SHS1, SSD1, KIP2, CDC28, CDC25, SWI5, RGP1, INN1, RFA1, PDS5, CYC8, RCK2, CBF2, SPC19, STH1, SET2, CBF5, UME6	1.46267	0.99998	6.70429
GOTERM_BP_ALL	GO:0022414~reproductive process	66	11.2436	0.00393151	KEL2, SCP160, MSC3, RGA1, TOP2, VPS13, BOI2, MYO2, ASH1, SWI3, RIM15, TGS1, GRR1, MSS4, BNI1, TUP1, HBT1, STE20, MSG5, PMD1, SIF2, DNF2, CMD1, RTS1, SPA2, RFA2, LRS4, STE5, VPS1, MDS3, SLK19, SWI6, DNF1, BUD6, CDC14, CBK1, SPO14, SNT1, SET1, SET3, BUD3, YPK1, VPS54, GIN4, KEL1, CDC28, PRR1, SWI5, MSO1, FAR11, BOI1, NAP1, RFA1, ROD1, PDS5, RCK2, OSH3, STE50, STH1, SET2, SHP1, KCC4, STE12, POL1, UM…	1.39242	0.999983	6.79257
GOTERM_BP_ALL	GO:0000747~conjugation with cellular fusion	23	3.91823	0.00393719	HBT1, STE20, ROD1, KEL2, MSG5, SCP160, DNF1, DNF2, RGA1, OSH3, SPO14, STE50, CMD1, BUD3, SPA2, YPK1, STE12, STE5, KEL1, GRR1, OPY2, PRR1, FAR11	1.894	0.999983	6.80206
GOTERM_BP_ALL	GO:0051058~negative regulation of small GTPase mediated signal transduction	7	1.1925	0.0040989	BCY1, IML1, GPB1, BEM3, BEM2, NET1, SAC7	4.20458	0.999989	7.07189
GOTERM_BP_ALL	GO:0006607~NLS-bearing protein import into nucleus	7	1.1925	0.0040989	CMD1, ASM4, NSP1, NUP159, NUP60, NUP1, NUP2	4.20458	0.999989	7.07189
GOTERM_BP_ALL	GO:0060237~regulation of fungal-type cell wall organization	7	1.1925	0.0040989	ROM2, MSG5, PKC1, SSD1, SAC7, CBK1, BCK1	4.20458	0.999989	7.07189
GOTERM_BP_ALL	GO:0007017~microtubule-based process	22	3.74787	0.00416689	BIR1, BNI1, MHP1, SPC105, YTA6, NUM1, NAP1, SMY1, BIM1, BUD6, CDC14, LIA1, CBF2, SPC19, MYO2, CMD1, CRN1, YRB1, STU2, CDC37, KIP2, CDC28	1.92004	0.999991	7.18511
GOTERM_BP_ALL	GO:0034605~cellular response to heat	13	2.21465	0.00425498	PBS2, ASM4, NCB2, STE20, SWI4, NUP60, SWI6, RIM15, MSN2, HSP12, NUP2, MSN4, STE50	2.50461	0.999993	7.33161
GOTERM_BP_ALL	GO:0000746~conjugation	23	3.91823	0.00435378	HBT1, STE20, ROD1, KEL2, MSG5, SCP160, DNF1, DNF2, RGA1, OSH3, SPO14, STE50, CMD1, BUD3, SPA2, YPK1, STE12, STE5, KEL1, GRR1, OPY2, PRR1, FAR11	1.87884	0.999995	7.49566
GOTERM_BP_ALL	GO:0000226~microtubule cytoskeleton organization	20	3.40716	0.00461063	BIR1, BNI1, MHP1, SPC105, YTA6, NUM1, NAP1, BIM1, BUD6, CDC14, LIA1, CBF2, SPC19, MYO2, CMD1, YRB1, STU2, CDC37, KIP2, CDC28	1.98274	0.999997	7.92087
GOTERM_BP_ALL	GO:0006950~response to stress	101	17.2061	0.0046539	ASK10, PAN3, SSK2, SNF1, FLC2, HSP12, CST6, ENA1, RAD7, LCB5, PIL1, STM1, GPD1, CLA4, SNF7, RAD16, GIS1, NUP60, SIF2, NPR2, BCK1, DCS2, USV1, RAD23, ESA1, SGD1, RFA2, CDC37, STF2, TEC1, EAF7, MSN2, CDC14, MSN4, SNT1, PSR1, BDF1, FUN30, REG1, PAF1, CDC28, FAR11, NCB2, PDS5, TRM2, CYC8, NUP2, STE50, SPT6, SIS2, POL1, ROX1, SIP2, SNF6, OPY2, YAP1, TCO89, ARP8, IQG1, UBP3, MGA2, RAD18, TMC1, RIM15, G…	1.27956	0.999998	7.99232
GOTERM_MF_ALL	GO:0060589~nucleoside-triphosphatase regulator activity	18	3.06644	0.00484246	GTS1, IQG1, VTA1, PXL1, GYP1, RGA1, SAC7, BEM2, TIF5, MDR1, IML1, NUP159, YRB1, MUK1, GYP5, BEM3, GCS1, GLO3	2.06795	0.980394	7.1917
GOTERM_BP_ALL	GO:0051494~negative regulation of cytoskeleton organization	8	1.36286	0.00499035	MHP1, BNI1, CRN1, ABP1, BIM1, TWF1, BUD14, KIP2	3.55169	0.999999	8.5461
GOTERM_BP_ALL	GO:0046777~protein autophosphorylation	8	1.36286	0.00499035	HSL1, YPK1, SSK2, NNK1, KIN2, KIN1, GIN4, SSK1	3.55169	0.999999	8.5461
GOTERM_BP_ALL	GO:0051640~organelle localization	27	4.59966	0.00521773	NUM1, SLK19, SCP160, BIM1, MEH1, ZUO1, MYO2, PEF1, NOP9, NUP159, SEC16, SIR4, GLO3, KIP2, RTT107, BUL1, BNI1, TOP1, ESC1, NSP1, NUP60, SEC10, NUP1, MMR1, DNM1, AIM21, JSN1	1.74494	1	8.91857
GOTERM_BP_ALL	GO:0031929~TOR signaling	10	1.70358	0.00527856	TCO89, AVO2, IML1, MDS3, STM1, TSC11, BIT61, MEH1, MTC5, NPR2	2.91746	1	9.01798
GOTERM_BP_ALL	GO:0051056~regulation of small GTPase mediated signal transduction	10	1.70358	0.00527856	ROM2, BUD3, BCY1, IML1, GPB1, PXL1, BEM3, BEM2, NET1, SAC7	2.91746	1	9.01798
GOTERM_BP_ALL	GO:0036003~positive regulation of transcription from RNA polymerase II promoter in response to stress	10	1.70358	0.00527856	NCB2, TEC1, SWI4, MGA2, SWI6, MSN2, SKO1, MSN4, HAA1, YAP1	2.91746	1	9.01798
GOTERM_BP_ALL	GO:0022607~cellular component assembly	103	17.5468	0.00533618	BIR1, KEL2, SEG1, SNF1, BIM1, NET1, BUD14, TIF4632, VPS13, ARK1, PIL1, PKC1, VTA1, TWF1, NPR2, CWC24, SYP1, CDC37, VPS1, HPC2, MDN1, SPC105, BNI5, BUD6, CDC14, CFD1, ENT1, BDF1, FUN30, VPS54, GIN4, KEL1, TMA17, CDC28, KIP2, MSO1, RSA3, INN1, ISW2, NCB2, ISW1, THO1, CYC8, TAF12, SPT6, SPC19, ORC4, TFG1, CRN1, PAT1, EDC3, SKY1, SUI3, SNU114, PBP1, TIF5, GAL11, AKL1, IML1, TAF5, MVB12, SGF73, SEC16,…	1.27022	1	9.11204
GOTERM_BP_ALL	GO:0030447~filamentous growth	24	4.08859	0.00544346	TUP1, TEC1, GPR1, PAM1, MDS3, STE20, SNF1, BUD6, RGA1, OSH3, STE50, GAL11, DIG1, ASH1, SPA2, SFL1, STE12, GPB1, WHI3, SIP2, STE5, MIG1, UME6, OPY2	1.81531	1	9.28693
GOTERM_BP_ALL	GO:0035023~regulation of Rho protein signal transduction	6	1.02215	0.00579269	ROM2, BUD3, PXL1, BEM3, BEM2, SAC7	4.71282	1	9.85404
GOTERM_BP_ALL	GO:0048585~negative regulation of response to stimulus	13	2.21465	0.0058425	ROM2, BCY1, IML1, MSG5, GPB1, STE5, BEM3, NET1, BEM2, CDC28, SAC7, NPR2, NBP2	2.41354	1	9.93466
GOTERM_BP_ALL	GO:0031669~cellular response to nutrient levels	23	3.91823	0.00640468	TUP1, DAL81, SNF1, MSN2, NPR2, GLN3, MSN4, SPT6, DCS2, CST6, USV1, ENA1, CBF1, SWI3, SIP2, REG1, RIM15, MIG1, UME6, STB3, GAT1, GCR1, SSN2	1.82059	1	10.8398
GOTERM_BP_ALL	GO:0051649~establishment of localization in cell	89	15.1618	0.0064777	SCP160, SRP40, BIM1, VPS13, MDR1, VPS9, MYO2, UBP3, UTP22, NOP9, NUP159, YRB1, GPD1, MUK1, SEC16, GCS1, MVB12, SGF73, MON2, LAM5, GLO3, NEW1, CLA4, BNI1, TOP1, ACC1, ASM4, NSP1, MSG5, VPS17, SRP101, NUP60, NMD5, APL5, DNF2, CMD1, VPS1, GFD1, JSN1, GRH1, SEC21, PBS2, NUM1, SCS2, YSP2, SMY1, SLK19, SMY2, VPS73, PIB2, SSA2, SSA1, DNF1, GYP1, NPL3, GGA1, YPT31, ZUO1, NUP192, RAV1, HSP10, PEF1, SAC3, …	1.29273	1	10.9567
GOTERM_BP_ALL	GO:0031668~cellular response to extracellular stimulus	24	4.08859	0.00653647	TUP1, STF2, DAL81, SNF1, MSN2, NPR2, GLN3, MSN4, SPT6, DCS2, CST6, USV1, ENA1, CBF1, SWI3, SIP2, REG1, RIM15, MIG1, UME6, STB3, GAT1, GCR1, SSN2	1.78881	1	11.0507
GOTERM_BP_ALL	GO:0071496~cellular response to external stimulus	24	4.08859	0.00653647	TUP1, STF2, DAL81, SNF1, MSN2, NPR2, GLN3, MSN4, SPT6, DCS2, CST6, USV1, ENA1, CBF1, SWI3, SIP2, REG1, RIM15, MIG1, UME6, STB3, GAT1, GCR1, SSN2	1.78881	1	11.0507
GOTERM_BP_ALL	GO:0016197~endosomal transport	21	3.57751	0.00663783	SNF7, VPS17, PIB2, VTA1, GGA1, YPT31, PKH1, VPS13, ELO2, VPS9, RAV1, ENT5, VPS53, YKR078W, VPS54, MUK1, MVB12, MON2, SNX41, LAA1, RGP1	1.88099	1	11.2127
GOTERM_BP_ALL	GO:0016458~gene silencing	27	4.59966	0.00671179	SCS2, PUF4, SCP160, NET1, SET1, SFL1, BDF1, FUN30, SUM1, MGA2, REG1, PAF1, SIR4, TOP1, ESC1, ISW2, HIF1, ISW1, NUP60, SIF2, RSC9, NUP2, STH1, ORC4, ESA1, HHO1, LRS4	1.71242	1	11.3306
GOTERM_BP_ALL	GO:0042493~response to drug	11	1.87394	0.00720109	MLF3, ROD1, SNQ2, YDR338C, PDR12, YJL055W, NPR2, PDR1, SKY1, YAP1, PDR5	2.61214	1	12.1074
GOTERM_BP_ALL	GO:0007264~small GTPase mediated signal transduction	19	3.2368	0.00746365	IQG1, STE20, PXL1, RHO5, LTE1, NET1, SAC7, BEM2, YPT31, ROM2, BOI2, BUD3, BCY1, IML1, GPB1, BEM3, CDC25, CYR1, CLA4	1.94011	1	12.5215
GOTERM_BP_ALL	GO:0043486~histone exchange	7	1.1925	0.00758722	TUP1, CHD1, BDF1, ISW1, BLM10, VPS72, SWC3	3.76199	1	12.7158
GOTERM_BP_ALL	GO:0030100~regulation of endocytosis	7	1.1925	0.00758722	ROM2, ARK1, AKL1, ROD1, LDB19, SPO14, NPR1	3.76199	1	12.7158
GOTERM_BP_ALL	GO:0045814~negative regulation of gene expression, epigenetic	26	4.4293	0.00789764	SCS2, PUF4, SCP160, NET1, SET1, BDF1, FUN30, SUM1, MGA2, REG1, PAF1, SIR4, TOP1, ESC1, ISW2, HIF1, ISW1, NUP60, SIF2, RSC9, NUP2, STH1, ORC4, ESA1, HHO1, LRS4	1.71283	1	13.202
GOTERM_BP_ALL	GO:0006342~chromatin silencing	26	4.4293	0.00789764	SCS2, PUF4, SCP160, NET1, SET1, BDF1, FUN30, SUM1, MGA2, REG1, PAF1, SIR4, TOP1, ESC1, ISW2, HIF1, ISW1, NUP60, SIF2, RSC9, NUP2, STH1, ORC4, ESA1, HHO1, LRS4	1.71283	1	13.202
GOTERM_BP_ALL	GO:0033554~cellular response to stress	89	15.1618	0.00798204	ASK10, PAN3, ARP8, SSK2, SNF1, FLC2, HSP12, CST6, ENA1, RAD7, STM1, GPD1, MGA2, RIM15, RAD18, TMC1, GRR1, RTT107, CLA4, RAD9, TUP1, ASM4, SNF7, STE20, RAD16, NUP60, SIF2, RSC9, MKT1, NPR2, BCK1, DCS2, USV1, RAD23, ESA1, RFA2, CDC37, PBS2, STF2, TEC1, EAF7, SWI6, TFB3, CTK3, MSN2, CDC14, CUE4, HAA1, MSN4, SNT1, SET1, NBP2, EDE1, PSR1, PIN4, SAC3, FUN30, BDF1, BLM10, REG1, PAF1, CDC28, RRD1, RSC1, …	1.2836	1	13.3338
GOTERM_BP_ALL	GO:0071931~positive regulation of transcription involved in G1/S transition of mitotic cell cycle	4	0.681431	0.00799037	SWI4, MBP1, SWI6, SPT6	8.16889	1	13.3468
GOTERM_BP_ALL	GO:0006096~glycolytic process	9	1.53322	0.00820593	PGK1, PFK1, PFK2, GLK1, FBA1, HXK1, GPM1, TYE7, GCR1	2.96452	1	13.6824
GOTERM_BP_ALL	GO:0006757~ATP generation from ADP	9	1.53322	0.00820593	PGK1, PFK1, PFK2, GLK1, FBA1, HXK1, GPM1, TYE7, GCR1	2.96452	1	13.6824
GOTERM_BP_ALL	GO:0044093~positive regulation of molecular function	22	3.74787	0.00827201	PBS2, NAP1, VAC14, SWA2, STE20, SSK2, GYP1, OSH3, SAC7, BCK1, ROM2, MDR1, BUD3, BCY1, IML1, CDC12, SRF1, VTS1, SSK1, GYP5, CDC11, CLA4	1.81165	1	13.785
GOTERM_BP_ALL	GO:0000290~deadenylation-dependent decapping of nuclear-transcribed mRNA	6	1.02215	0.00829765	EAP1, PAT1, NOT3, DCP2, NOT5, DCS2	4.37619	1	13.8248
GOTERM_BP_ALL	GO:0000280~nuclear division	50	8.51789	0.00838086	BIR1, KEL2, SCP160, MSC3, BIM1, LTE1, TOP2, NET1, EBP2, TGS1, RIM15, CLA4, TUP1, TOP1, ASM4, STE20, SRC1, SIF2, RTS1, RFA2, LRS4, SPC105, SLK19, SWI6, CDC14, SET1, SNT1, SET3, KIN4, SAC3, SUM1, KEL1, SHS1, SSD1, KIP2, CDC28, CDC25, SWI5, RGP1, INN1, RFA1, PDS5, CYC8, RCK2, CBF2, SPC19, STH1, SET2, CBF5, UME6	1.42613	1	13.9539
GOTERM_BP_ALL	GO:0006644~phospholipid metabolic process	25	4.25894	0.00855839	VAC14, SCS2, IST2, GPT2, INP52, PAH1, NTE1, SPO14, HMG1, CKI1, ERG8, YPK1, MSS4, GTS1, INP53, TCB3, GIS1, TGL4, ALE1, CMD1, SCT1, PIK1, UME6, FAB1, ARG82	1.72485	1	14.2285
GOTERM_BP_ALL	GO:0032786~positive regulation of DNA-templated transcription, elongation	12	2.04429	0.00892312	LEO1, NAP1, TFG1, ESA1, RPH1, POP2, NOT3, NOT5, CTK3, PAF1, NPL3, SPT6	2.40261	1	14.7902
GOTERM_BP_ALL	GO:0051130~positive regulation of cellular component organization	25	4.25894	0.00929537	BNI1, NAP1, ROD1, SSK2, SWI6, VTA1, VRP1, BIM1, BUD6, NET1, SET1, SPC19, ROM2, FUN19, SPA2, CRN1, SET2, BDF1, DCP2, LDB19, SSK1, PIK1, SGF73, PAF1, CDC28	1.71327	1	15.3599
GOTERM_BP_ALL	GO:0007096~regulation of exit from mitosis	10	1.70358	0.00935735	RTS1, KIN4, STE20, KEL2, BIM1, KEL1, CDC14, LTE1, NET1, CLA4	2.68713	1	15.4544
GOTERM_BP_ALL	GO:0000749~response to pheromone involved in conjugation with cellular fusion	16	2.72572	0.00963538	HBT1, ROD1, STE20, MSG5, SCP160, DNF1, DNF2, RGA1, SPO14, STE50, SPA2, YPK1, STE5, GRR1, OPY2, FAR11	2.04222	1	15.8772

## Sheet: Clustered
Additional file 8. Functional Clustering of the GO terms
1	Annotation Cluster 1	Enrichment Score: 10.366654047777436	Table S5. Functional Clustering of the GO terms
2	Category	Term	Count	%	PValue	Genes	Fold Enrichment	Bonferroni	FDR
3	GOTERM_BP_ALL	GO:0007154~cell communication	102	17.3765	5.34128e-15	BIR1, SSK2, DAL81, SCP160, SNF1, RGA1, NET1, CST6, ENA1, LCB5, CBF1, SWI3, NNK1, PKC1, STM1, KIN2, KIN1, BEM3, CLA4, SSN2, SIF2, BIT61, SAC7, NPR2, BCK1, DCS2, USV1, CDC37, STE5, STB3, NPR1, STF2, MDS3, MSN2, CBK1, MSN4, SNT1, YPT31, BUD3, REG1, GIN4, FAR11, ROD1, PXL1, STE50, SPT6, GLC8, SIP2, UME6, OPY2, YAP1, CMK2, TCO89, IQG1, RHO5, MEH1, LTE1, GLN3, BOI2, IML1, RIM15, RTK1, TSC11, YCK2, YCK1…	2.16986	1.48361e-11	9.51461e-12
4	GOTERM_BP_ALL	GO:0035556~intracellular signal transduction	63	10.7325	7.02928e-14	TCO89, IQG1, SSK2, SNF1, RHO5, MEH1, LTE1, NET1, BOI2, LCB5, IML1, NNK1, KIN2, STM1, PKC1, KIN1, RIM15, RTK1, BEM3, TSC11, CLA4, STE20, MSG5, SIF2, BIT61, SAC7, NPR2, BCK1, PKH1, ROM2, BCY1, HSL1, GPB1, CDC37, STE5, NPR1, PBS2, MDS3, CBK1, SPO14, SNT1, YPT31, NBP2, BUD3, AVO2, KIN4, YPK1, GIN4, SGT1, VTC2, CDC25, CYR1, YPK2, CDC60, PXL1, HRK1, MTC5, BEM2, STE50, PTK2, KCC4, SSK1, PIK1	2.72585	1.95651e-10	1.25489e-10
5	GOTERM_BP_ALL	GO:0023052~signaling	82	13.9693	1.09945e-13	BIR1, CMK2, TCO89, IQG1, SSK2, SCP160, SNF1, RHO5, LTE1, MEH1, RGA1, NET1, BOI2, LCB5, IML1, NNK1, KIN2, PKC1, STM1, RIM15, KIN1, RTK1, BEM3, TSC11, YCK2, YCK1, CLA4, STE20, MSG5, NMD5, SIF2, BIT61, SAC7, NPR2, BCK1, PKH1, ROM2, RTS1, BCY1, HSL1, GPB1, CDC37, STE5, NPR1, PBS2, GPR1, MDS3, ECM25, CBK1, SPO14, SNT1, YPT31, NBP2, BUD3, AVO2, EDE1, KIN4, YPK1, GIN4, VTC2, SGT1, CDC25, CYR1, FAR11, RO…	2.31942	3.05995e-10	1.96265e-10
6	GOTERM_BP_ALL	GO:0007165~signal transduction	80	13.6286	1.94631e-13	CMK2, TCO89, IQG1, SSK2, SCP160, SNF1, RHO5, LTE1, RGA1, MEH1, NET1, BOI2, LCB5, IML1, NNK1, KIN2, PKC1, STM1, RIM15, KIN1, RTK1, BEM3, TSC11, YCK2, YCK1, CLA4, STE20, MSG5, NMD5, SIF2, BIT61, SAC7, NPR2, BCK1, PKH1, ROM2, RTS1, BCY1, HSL1, GPB1, CDC37, STE5, NPR1, PBS2, GPR1, MDS3, ECM25, CBK1, SPO14, SNT1, YPT31, NBP2, BUD3, AVO2, EDE1, KIN4, YPK1, GIN4, VTC2, SGT1, CDC25, CYR1, FAR11, ROD1, YP…	2.32732	5.41828e-10	3.47533e-10
7	GOTERM_BP_ALL	GO:0044700~single organism signaling	80	13.6286	1.94631e-13	CMK2, TCO89, IQG1, SSK2, SCP160, SNF1, RHO5, LTE1, RGA1, MEH1, NET1, BOI2, LCB5, IML1, NNK1, KIN2, PKC1, STM1, RIM15, KIN1, RTK1, BEM3, TSC11, YCK2, YCK1, CLA4, STE20, MSG5, NMD5, SIF2, BIT61, SAC7, NPR2, BCK1, PKH1, ROM2, RTS1, BCY1, HSL1, GPB1, CDC37, STE5, NPR1, PBS2, GPR1, MDS3, ECM25, CBK1, SPO14, SNT1, YPT31, NBP2, BUD3, AVO2, EDE1, KIN4, YPK1, GIN4, VTC2, SGT1, CDC25, CYR1, FAR11, ROD1, YP…	2.32732	5.41828e-10	3.47533e-10
8	GOTERM_BP_ALL	GO:0051716~cellular response to stimulus	173	29.4719	1.1412e-12	ASK10, PAN3, SSK2, DAL81, SCP160, SNF1, FLC2, HSP12, RGA1, NET1, CST6, RAD7, ENA1, LCB5, CBF1, FRA1, SWI3, NNK1, KIN2, STM1, PKC1, GPD1, KIN1, BEM3, CLA4, SSN2, SNF7, NUP60, RAD16, BIT61, SIF2, SAC7, YJL055W, NPR2, BCK1, DCS2, USV1, RAD23, ESA1, RFA2, CDC37, STE5, STB3, NPR1, MDS3, EAF7, TEC1, STF2, SNQ2, MSN2, CDC14, CBK1, MSN4, YPT31, SNT1, BUD3, DIG1, PSR1, FUN30, BDF1, GIN4, REG1, PAF1, CDC28…	1.62066	3.1771e-09	2.03783e-09
9	GOTERM_BP_ALL	GO:0050896~response to stimulus	189	32.1976	7.56244e-12	BIR1, ASK10, PAN3, SSK2, DAL81, SCP160, SNF1, FLC2, HSP12, RGA1, NET1, YCF1, CST6, RAD7, ENA1, LCB5, CBF1, FRA1, SWI3, PIL1, NNK1, KIN2, GPD1, STM1, PKC1, KIN1, BEM3, SSN2, CLA4, ZRC1, SNF7, NUP60, GIS1, RAD16, BIT61, SIF2, SAC7, YJL055W, NPR2, BCK1, DCS2, USV1, RAD23, ESA1, SGD1, RFA2, CDC37, STE5, STB3, NPR1, MDS3, EAF7, TEC1, STF2, SNQ2, MSN2, CDC14, MSN4, CBK1, YPT31, SNT1, BUD3, DIG1, PSR1, …	1.54145	2.10537e-08	1.35041e-08
10	GOTERM_BP_ALL	GO:0006950~response to stress	101	17.2061	0.0046539	ASK10, PAN3, SSK2, SNF1, FLC2, HSP12, CST6, ENA1, RAD7, LCB5, PIL1, STM1, GPD1, CLA4, SNF7, RAD16, GIS1, NUP60, SIF2, NPR2, BCK1, DCS2, USV1, RAD23, ESA1, SGD1, RFA2, CDC37, STF2, TEC1, EAF7, MSN2, CDC14, MSN4, SNT1, PSR1, BDF1, FUN30, REG1, PAF1, CDC28, FAR11, NCB2, PDS5, TRM2, CYC8, NUP2, STE50, SPT6, SIS2, POL1, ROX1, SIP2, SNF6, OPY2, YAP1, TCO89, ARP8, IQG1, UBP3, MGA2, RAD18, TMC1, RIM15, G…	1.27956	0.999998	7.99232
11	GOTERM_BP_ALL	GO:0033554~cellular response to stress	89	15.1618	0.00798204	ASK10, PAN3, ARP8, SSK2, SNF1, FLC2, HSP12, CST6, ENA1, RAD7, STM1, GPD1, MGA2, RIM15, RAD18, TMC1, GRR1, RTT107, CLA4, RAD9, TUP1, ASM4, SNF7, STE20, RAD16, NUP60, SIF2, RSC9, MKT1, NPR2, BCK1, DCS2, USV1, RAD23, ESA1, RFA2, CDC37, PBS2, STF2, TEC1, EAF7, SWI6, TFB3, CTK3, MSN2, CDC14, CUE4, HAA1, MSN4, SNT1, SET1, NBP2, EDE1, PSR1, PIN4, SAC3, FUN30, BDF1, BLM10, REG1, PAF1, CDC28, RRD1, RSC1, …	1.2836	1	13.3338
12
13	Annotation Cluster 2	Enrichment Score: 10.017709393168737
14	Category	Term	Count	%	PValue	Genes	Fold Enrichment	Bonferroni	FDR
15	GOTERM_BP_ALL	GO:0050794~regulation of cellular process	282	48.0409	2.29145e-31	BIR1, YHR097C, SNF1, RGA1, NET1, BUD14, TOP2, CBF1, FRA1, VTS1, KIN2, KIN1, BEM3, VPS72, TCB3, GIS1, VTA1, BIT61, SAC7, CMD1, RAD23, STB1, HPC2, EAF7, MDS3, TEC1, GYP1, MSN2, PSK1, CDC14, NPL3, SWC3, MSN4, DIG1, HOS3, FUN30, WHI3, MBP1, REG1, LDB7, CDC28, FAR11, ESC1, ROD1, SRL3, PXL1, CYC8, TAF12, NUP2, SPC19, ORC4, TFG1, CRN1, STE12, EDC3, YAP1, IQG1, MEH1, GLN3, PBP1, TIF5, BOI2, ASH1, AKL1, U…	1.76876	6.3794e-28	4.09181e-28
16	GOTERM_BP_ALL	GO:0050789~regulation of biological process	286	48.7223	1.5659e-30	BIR1, YHR097C, SNF1, RGA1, NET1, BUD14, TOP2, CBF1, FRA1, VTS1, KIN2, KIN1, BEM3, VPS72, TCB3, GIS1, VTA1, BIT61, SAC7, CMD1, RAD23, STB1, HPC2, EAF7, MDS3, TEC1, GYP1, MSN2, PSK1, CDC14, NPL3, SWC3, MSN4, DIG1, HOS3, FUN30, WHI3, MBP1, REG1, LDB7, CDC28, FAR11, ESC1, ROD1, SRL3, PXL1, CYC8, TAF12, NUP2, SPC19, ORC4, TFG1, CRN1, STE12, EDC3, SKY1, YAP1, IQG1, MEH1, GLN3, PBP1, TIF5, BOI2, ASH1, A…	1.73832	4.35948e-27	2.79622e-27
17	GOTERM_BP_ALL	GO:0065007~biological regulation	313	53.322	9.6102e-29	BIR1, YHR097C, SNF1, RGA1, NET1, BUD14, TOP2, CBF1, FRA1, VTS1, KIN2, GPD1, KIN1, BEM3, VPS72, TCB3, GIS1, VTA1, BIT61, SAC7, YJL055W, CMD1, RAD23, STB1, RFA2, VPS1, HPC2, NUM1, TEC1, EAF7, MDS3, GYP1, MSN2, PSK1, CDC14, NPL3, SWC3, MSN4, DIG1, HOS3, FUN30, VPS54, WHI3, MBP1, REG1, LDB7, CDC28, FAR11, ESC1, ROD1, SRL3, PXL1, CYC8, TAF12, NUP2, SPC19, ORC4, TFG1, CRN1, STE12, PGM2, YKR078W, EDC3, …	1.62485	2.67548e-25	1.71608e-25
18	GOTERM_BP_ALL	GO:0048523~negative regulation of cellular process	121	20.6133	7.69645e-18	BIR1, FHL1, KEL2, POP2, SCP160, SNF1, BIM1, NET1, TOP2, BUD14, CBF1, FRA1, PIL1, VTS1, STM1, BEM3, CLA4, SSN2, GTS1, NUP60, GIS1, SIF2, TWF1, SAC7, NPR2, RAD23, ESA1, MED1, NOT3, STE5, LRS4, NPR1, SPC105, MDS3, PSK1, CDC14, NPL3, SNT1, DIG1, FUN30, BDF1, WHI3, NOT5, REG1, GIN4, KEL1, PAF1, SIR4, CDC28, KIP2, FAR11, ESC1, ISW2, NCB2, ISW1, CYC8, NUP2, STE50, SPT6, ORC4, CRN1, SET2, STE12, ROX1, PA…	2.15252	2.14269e-14	1.37435e-14
19	GOTERM_BP_ALL	GO:0048519~negative regulation of biological process	121	20.6133	2.80144e-17	BIR1, FHL1, KEL2, POP2, SCP160, SNF1, BIM1, NET1, TOP2, BUD14, CBF1, FRA1, PIL1, VTS1, STM1, BEM3, CLA4, SSN2, GTS1, NUP60, GIS1, SIF2, TWF1, SAC7, NPR2, RAD23, ESA1, MED1, NOT3, STE5, LRS4, NPR1, SPC105, MDS3, PSK1, CDC14, NPL3, SNT1, DIG1, FUN30, BDF1, WHI3, NOT5, REG1, GIN4, KEL1, PAF1, SIR4, CDC28, KIP2, FAR11, ESC1, ISW2, NCB2, ISW1, CYC8, NUP2, STE50, SPT6, ORC4, CRN1, SET2, STE12, ROX1, PA…	2.11929	7.7992e-14	5.00249e-14
20	GOTERM_BP_ALL	GO:0031323~regulation of cellular metabolic process	187	31.8569	5.40122e-16	SSK2, POP2, FHL1, DAL81, SCP160, SNF1, NET1, BUD14, TOP2, TIF4632, CST6, CBF1, FRA1, SWI3, PIL1, VTS1, RQC2, STM1, PKC1, VPS72, CLA4, SSN2, GTS1, TCB3, NUP60, GIS1, SIF2, NPR2, BCK1, USV1, RAD23, ESA1, STB1, NOT3, MED1, CDC37, STE5, LRS4, HPC2, STB3, NPR1, PCL6, EAF7, TEC1, GIP4, PAH1, MSN2, PSK1, SMI1, NPL3, SWC3, TYE7, MSN4, SNT1, DIG1, HOS3, FUN30, BDF1, WHI3, MBP1, NOT5, REG1, LDB7, SIR4, PAF…	1.69581	1.54543e-12	9.88098e-13
21	GOTERM_BP_ALL	GO:0019222~regulation of metabolic process	188	32.0273	4.09285e-15	SSK2, POP2, FHL1, DAL81, SCP160, SNF1, NET1, BUD14, TOP2, TIF4632, CST6, CBF1, FRA1, SWI3, PIL1, VTS1, RQC2, STM1, PKC1, VPS72, CLA4, SSN2, GTS1, TCB3, NUP60, GIS1, SIF2, NPR2, BCK1, USV1, RAD23, ESA1, STB1, NOT3, MED1, CDC37, STE5, LRS4, HPC2, STB3, NPR1, IGO1, PCL6, EAF7, TEC1, GIP4, PAH1, MSN2, PSK1, SMI1, NPL3, SWC3, TYE7, MSN4, SNT1, DIG1, HOS3, FUN30, BDF1, WHI3, MBP1, NOT5, REG1, LDB7, SIR…	1.66207	1.14362e-11	7.33857e-12
22	GOTERM_BP_ALL	GO:0060255~regulation of macromolecule metabolic process	181	30.8348	1.27358e-14	SSK2, POP2, FHL1, DAL81, SCP160, SNF1, NET1, BUD14, TOP2, TIF4632, CST6, CBF1, FRA1, SWI3, PIL1, VTS1, RQC2, STM1, PKC1, VPS72, CLA4, SSN2, GTS1, TCB3, NUP60, GIS1, SIF2, NPR2, BCK1, USV1, RAD23, ESA1, STB1, MED1, NOT3, CDC37, STE5, LRS4, HPC2, STB3, NPR1, IGO1, PCL6, EAF7, TEC1, GIP4, PAH1, MSN2, PSK1, SMI1, NPL3, SWC3, TYE7, MSN4, SNT1, DIG1, HOS3, FUN30, BDF1, WHI3, MBP1, NOT5, REG1, LDB7, SIR…	1.66806	3.55449e-11	2.2804e-11
23	GOTERM_BP_ALL	GO:0080090~regulation of primary metabolic process	182	31.0051	1.35114e-14	SSK2, POP2, FHL1, DAL81, SCP160, SNF1, NET1, BUD14, TOP2, TIF4632, CST6, CBF1, FRA1, SWI3, PIL1, VTS1, RQC2, STM1, PKC1, VPS72, CLA4, SSN2, GTS1, TCB3, NUP60, GIS1, SIF2, NPR2, BCK1, USV1, RAD23, ESA1, STB1, NOT3, MED1, CDC37, STE5, LRS4, HPC2, STB3, NPR1, PCL6, EAF7, TEC1, GIP4, PAH1, MSN2, PSK1, SMI1, NPL3, SWC3, TYE7, MSN4, SNT1, DIG1, HOS3, FUN30, BDF1, WHI3, MBP1, NOT5, REG1, LDB7, SIR4, PAF…	1.66376	3.77085e-11	2.41918e-11
24	GOTERM_BP_ALL	GO:0048518~positive regulation of biological process	118	20.1022	8.11666e-14	ASK10, SSK2, FHL1, POP2, DAL81, SNF1, BIM1, NET1, CST6, CBF1, SWI3, VTS1, CLA4, SSN2, GTS1, GIS1, VTA1, SIF2, NPR2, BCK1, USV1, ESA1, MED1, NOT3, STE5, STB3, TEC1, MSN2, BUD6, PAH1, CDC14, NPL3, MSN4, TYE7, SNT1, HOS3, BDF1, WHI3, MBP1, NOT5, PAF1, SIR4, CDC28, SWI5, FAR11, ESC1, NCB2, ROD1, ISW1, SPT6, SPC19, TFG1, CRN1, SET2, STE12, LDB19, UME6, EDC3, SNF6, OPY2, SKY1, BNA7, YAP1, PUF4, MEH1, G…	1.94969	2.25942e-10	1.44917e-10
25	GOTERM_BP_ALL	GO:0031326~regulation of cellular biosynthetic process	158	26.9165	1.32546e-13	POP2, FHL1, DAL81, SCP160, SNF1, NET1, BUD14, TOP2, TIF4632, CST6, CBF1, FRA1, SWI3, VTS1, RQC2, STM1, VPS72, CLA4, SSN2, GTS1, NUP60, GIS1, SIF2, NPR2, USV1, RAD23, ESA1, STB1, MED1, NOT3, LRS4, HPC2, STB3, NPR1, PCL6, TEC1, EAF7, PAH1, MSN2, PSK1, SMI1, NPL3, SWC3, TYE7, MSN4, SNT1, DIG1, HOS3, FUN30, BDF1, WHI3, MBP1, NOT5, REG1, LDB7, SIR4, PAF1, CDC28, SWI5, ESC1, ISW2, NCB2, ISW1, SRL3, CYC…	1.71634	3.69049e-10	2.36711e-10
26	GOTERM_BP_ALL	GO:0010556~regulation of macromolecule biosynthetic process	154	26.2351	1.74374e-13	POP2, FHL1, DAL81, SCP160, SNF1, NET1, BUD14, TOP2, TIF4632, CST6, CBF1, FRA1, SWI3, VTS1, RQC2, STM1, VPS72, CLA4, SSN2, GTS1, NUP60, GIS1, SIF2, NPR2, USV1, RAD23, ESA1, STB1, MED1, NOT3, LRS4, HPC2, STB3, NPR1, PCL6, TEC1, EAF7, PAH1, MSN2, PSK1, SMI1, NPL3, SWC3, TYE7, MSN4, SNT1, DIG1, HOS3, FUN30, BDF1, WHI3, MBP1, NOT5, REG1, LDB7, SIR4, PAF1, CDC28, SWI5, ESC1, ISW2, NCB2, ISW1, SRL3, CYC…	1.72803	4.85574e-10	3.11451e-10
27	GOTERM_BP_ALL	GO:0009889~regulation of biosynthetic process	158	26.9165	1.76716e-13	POP2, FHL1, DAL81, SCP160, SNF1, NET1, BUD14, TOP2, TIF4632, CST6, CBF1, FRA1, SWI3, VTS1, RQC2, STM1, VPS72, CLA4, SSN2, GTS1, NUP60, GIS1, SIF2, NPR2, USV1, RAD23, ESA1, STB1, MED1, NOT3, LRS4, HPC2, STB3, NPR1, PCL6, TEC1, EAF7, PAH1, MSN2, PSK1, SMI1, NPL3, SWC3, TYE7, MSN4, SNT1, DIG1, HOS3, FUN30, BDF1, WHI3, MBP1, NOT5, REG1, LDB7, SIR4, PAF1, CDC28, SWI5, ESC1, ISW2, NCB2, ISW1, SRL3, CYC…	1.71088	4.92065e-10	3.15614e-10
28	GOTERM_BP_ALL	GO:2000112~regulation of cellular macromolecule biosynthetic process	152	25.8944	4.02559e-13	POP2, FHL1, DAL81, SCP160, SNF1, NET1, BUD14, TOP2, TIF4632, CST6, CBF1, FRA1, SWI3, VTS1, RQC2, STM1, VPS72, CLA4, SSN2, GTS1, NUP60, GIS1, SIF2, NPR2, USV1, RAD23, ESA1, STB1, MED1, NOT3, LRS4, HPC2, STB3, PCL6, TEC1, EAF7, PAH1, MSN2, PSK1, SMI1, NPL3, SWC3, TYE7, MSN4, SNT1, DIG1, HOS3, FUN30, BDF1, WHI3, MBP1, NOT5, REG1, LDB7, SIR4, PAF1, CDC28, SWI5, ESC1, ISW2, NCB2, ISW1, SRL3, CYC8, TAF…	1.72072	1.12075e-09	7.18858e-10
29	GOTERM_BP_ALL	GO:0048522~positive regulation of cellular process	114	19.4208	4.97421e-13	SSK2, FHL1, POP2, DAL81, SNF1, BIM1, NET1, CST6, CBF1, SWI3, VTS1, CLA4, SSN2, GTS1, GIS1, VTA1, SIF2, NPR2, BCK1, USV1, ESA1, MED1, NOT3, STE5, STB3, TEC1, MSN2, BUD6, PAH1, CDC14, NPL3, MSN4, TYE7, SNT1, HOS3, BDF1, WHI3, MBP1, NOT5, PAF1, SIR4, CDC28, SWI5, FAR11, NCB2, ROD1, ISW1, SPT6, SPC19, TFG1, CRN1, SET2, STE12, LDB19, UME6, EDC3, SNF6, BNA7, YAP1, PUF4, MEH1, GLN3, PBP1, GAL11, ASH1, Y…	1.93046	1.38471e-09	8.88167e-10
30	GOTERM_BP_ALL	GO:0010468~regulation of gene expression	148	25.2129	2.43402e-12	POP2, FHL1, DAL81, SCP160, SNF1, NET1, BUD14, TIF4632, CST6, CBF1, FRA1, SWI3, VTS1, RQC2, STM1, VPS72, CLA4, SSN2, GTS1, NUP60, GIS1, SIF2, NPR2, USV1, RAD23, ESA1, STB1, MED1, NOT3, LRS4, HPC2, STB3, IGO1, TEC1, EAF7, PAH1, MSN2, PSK1, SMI1, NPL3, SWC3, TYE7, MSN4, SNT1, DIG1, HOS3, FUN30, BDF1, WHI3, MBP1, NOT5, REG1, LDB7, SIR4, PAF1, CDC28, SWI5, ESC1, ISW2, NCB2, ISW1, SRL3, CYC8, TAF12, NU…	1.70185	6.7764e-09	4.34646e-09
31	GOTERM_BP_ALL	GO:0051171~regulation of nitrogen compound metabolic process	157	26.7462	2.94418e-12	POP2, FHL1, DAL81, SCP160, SNF1, NET1, BUD14, TOP2, TIF4632, CST6, CBF1, FRA1, SWI3, VTS1, RQC2, STM1, PKC1, VPS72, CLA4, SSN2, GTS1, NUP60, GIS1, SIF2, NPR2, USV1, RAD23, ESA1, STB1, MED1, NOT3, LRS4, HPC2, STB3, NPR1, TEC1, EAF7, PAH1, MSN2, PSK1, SMI1, NPL3, SWC3, TYE7, MSN4, SNT1, DIG1, HOS3, FUN30, BDF1, WHI3, MBP1, NOT5, REG1, LDB7, SIR4, PAF1, CDC28, SWI5, ESC1, ISW2, NCB2, ISW1, SRL3, CYC…	1.66129	8.19665e-09	5.25742e-09
32	GOTERM_BP_ALL	GO:2000113~negative regulation of cellular macromolecule biosynthetic process	74	12.6065	1.14781e-11	FHL1, POP2, PUF4, SCP160, SNF1, NET1, TIF5, GAL11, ASH1, CBF1, SFL1, FRA1, VTS1, MGA2, CLA4, SSN2, RAD9, TUP1, TOP1, HIF1, WHI4, STE20, NUP60, GIS1, SIF2, RSC9, RAD23, ESA1, EAP1, NOT3, MED1, LRS4, MOT1, SCS2, PSK1, NPL3, ACE2, SET1, DIG1, FUN30, BDF1, SUM1, WHI3, NOT5, CDC13, REG1, SSD1, PAF1, MIG1, SIR4, CDC28, PRR1, GCR1, ESC1, ISW2, NCB2, CHD1, WHI5, ISW1, CYC8, NUP2, SPT6, STH1, ORC4, RPH1, …	2.24888	3.19549e-08	2.04962e-08
33	GOTERM_BP_ALL	GO:0010558~negative regulation of macromolecule biosynthetic process	74	12.6065	1.14781e-11	FHL1, POP2, PUF4, SCP160, SNF1, NET1, TIF5, GAL11, ASH1, CBF1, SFL1, FRA1, VTS1, MGA2, CLA4, SSN2, RAD9, TUP1, TOP1, HIF1, WHI4, STE20, NUP60, GIS1, SIF2, RSC9, RAD23, ESA1, EAP1, NOT3, MED1, LRS4, MOT1, SCS2, PSK1, NPL3, ACE2, SET1, DIG1, FUN30, BDF1, SUM1, WHI3, NOT5, CDC13, REG1, SSD1, PAF1, MIG1, SIR4, CDC28, PRR1, GCR1, ESC1, ISW2, NCB2, CHD1, WHI5, ISW1, CYC8, NUP2, SPT6, STH1, ORC4, RPH1, …	2.24888	3.19549e-08	2.04962e-08
34	GOTERM_BP_ALL	GO:0051252~regulation of RNA metabolic process	129	21.9761	1.21159e-11	FHL1, POP2, DAL81, SCP160, NET1, BUD14, CST6, CBF1, FRA1, SWI3, PKC1, VPS72, CLA4, SSN2, GTS1, NUP60, GIS1, SIF2, NPR2, USV1, RAD23, ESA1, STB1, MED1, NOT3, LRS4, HPC2, STB3, TEC1, EAF7, MSN2, PAH1, SMI1, NPL3, SWC3, MSN4, TYE7, SNT1, DIG1, HOS3, FUN30, BDF1, WHI3, MBP1, NOT5, REG1, LDB7, PAF1, SIR4, CDC28, SWI5, ESC1, ISW2, NCB2, ISW1, SRL3, CYC8, TAF12, NUP2, SPT6, ORC4, TFG1, SET2, STE12, ROX1…	1.75631	3.37306e-08	2.16351e-08
35	GOTERM_BP_ALL	GO:0031327~negative regulation of cellular biosynthetic process	77	13.1175	1.38316e-11	FHL1, POP2, PUF4, SCP160, SNF1, NET1, TIF5, GAL11, ASH1, CBF1, SFL1, FRA1, VTS1, MGA2, CLA4, SSN2, RAD9, GTS1, TUP1, TOP1, HIF1, WHI4, STE20, NUP60, GIS1, SIF2, RSC9, RAD23, ESA1, EAP1, VID30, NOT3, MED1, LRS4, MOT1, SCS2, PSK1, NPL3, ACE2, SET1, DIG1, FUN30, BDF1, YPK1, SUM1, WHI3, NOT5, CDC13, REG1, SSD1, PAF1, MIG1, SIR4, CDC28, PRR1, GCR1, ESC1, ISW2, NCB2, CHD1, WHI5, ISW1, CYC8, NUP2, SPT6,…	2.19624	3.85072e-08	2.46989e-08
36	GOTERM_BP_ALL	GO:0009890~negative regulation of biosynthetic process	77	13.1175	1.59982e-11	FHL1, POP2, PUF4, SCP160, SNF1, NET1, TIF5, GAL11, ASH1, CBF1, SFL1, FRA1, VTS1, MGA2, CLA4, SSN2, RAD9, GTS1, TUP1, TOP1, HIF1, WHI4, STE20, NUP60, GIS1, SIF2, RSC9, RAD23, ESA1, EAP1, VID30, NOT3, MED1, LRS4, MOT1, SCS2, PSK1, NPL3, ACE2, SET1, DIG1, FUN30, BDF1, YPK1, SUM1, WHI3, NOT5, CDC13, REG1, SSD1, PAF1, MIG1, SIR4, CDC28, PRR1, GCR1, ESC1, ISW2, NCB2, CHD1, WHI5, ISW1, CYC8, NUP2, SPT6,…	2.19013	4.4539e-08	2.85678e-08
37	GOTERM_BP_ALL	GO:0006355~regulation of transcription, DNA-templated	126	21.4651	1.64033e-11	FHL1, POP2, DAL81, SCP160, NET1, BUD14, CST6, CBF1, FRA1, SWI3, VPS72, CLA4, SSN2, GTS1, NUP60, GIS1, SIF2, NPR2, USV1, RAD23, ESA1, STB1, MED1, NOT3, LRS4, HPC2, STB3, TEC1, EAF7, MSN2, PAH1, SMI1, NPL3, SWC3, MSN4, TYE7, SNT1, DIG1, HOS3, FUN30, BDF1, WHI3, MBP1, NOT5, REG1, LDB7, PAF1, SIR4, CDC28, SWI5, ESC1, ISW2, NCB2, ISW1, SRL3, CYC8, TAF12, NUP2, SPT6, ORC4, TFG1, SET2, STE12, ROX1, UME6…	1.76488	4.56669e-08	2.92912e-08
38	GOTERM_BP_ALL	GO:1903506~regulation of nucleic acid-templated transcription	126	21.4651	1.79243e-11	FHL1, POP2, DAL81, SCP160, NET1, BUD14, CST6, CBF1, FRA1, SWI3, VPS72, CLA4, SSN2, GTS1, NUP60, GIS1, SIF2, NPR2, USV1, RAD23, ESA1, STB1, MED1, NOT3, LRS4, HPC2, STB3, TEC1, EAF7, MSN2, PAH1, SMI1, NPL3, SWC3, MSN4, TYE7, SNT1, DIG1, HOS3, FUN30, BDF1, WHI3, MBP1, NOT5, REG1, LDB7, PAF1, SIR4, CDC28, SWI5, ESC1, ISW2, NCB2, ISW1, SRL3, CYC8, TAF12, NUP2, SPT6, ORC4, TFG1, SET2, STE12, ROX1, UME6…	1.76247	4.99013e-08	3.20073e-08
39	GOTERM_BP_ALL	GO:2001141~regulation of RNA biosynthetic process	126	21.4651	1.79243e-11	FHL1, POP2, DAL81, SCP160, NET1, BUD14, CST6, CBF1, FRA1, SWI3, VPS72, CLA4, SSN2, GTS1, NUP60, GIS1, SIF2, NPR2, USV1, RAD23, ESA1, STB1, MED1, NOT3, LRS4, HPC2, STB3, TEC1, EAF7, MSN2, PAH1, SMI1, NPL3, SWC3, MSN4, TYE7, SNT1, DIG1, HOS3, FUN30, BDF1, WHI3, MBP1, NOT5, REG1, LDB7, PAF1, SIR4, CDC28, SWI5, ESC1, ISW2, NCB2, ISW1, SRL3, CYC8, TAF12, NUP2, SPT6, ORC4, TFG1, SET2, STE12, ROX1, UME6…	1.76247	4.99013e-08	3.20073e-08
40	GOTERM_BP_ALL	GO:0010629~negative regulation of gene expression	70	11.925	5.61754e-11	FHL1, POP2, PUF4, SCP160, SNF1, NET1, TIF5, GAL11, ASH1, CBF1, SFL1, FRA1, VTS1, MGA2, CLA4, SSN2, TUP1, TOP1, HIF1, WHI4, STE20, GIS1, NUP60, SIF2, RSC9, RAD23, ESA1, EAP1, NOT3, MED1, LRS4, MOT1, SCS2, NPL3, ACE2, SET1, DIG1, FUN30, BDF1, SUM1, WHI3, NOT5, REG1, SSD1, MIG1, PAF1, SIR4, CDC28, PRR1, GCR1, ISW2, ESC1, NCB2, WHI5, ISW1, CYC8, NUP2, SPT6, STH1, ORC4, RPH1, SET2, STE12, PAT1, HHO1, …	2.24068	1.56392e-07	1.00312e-07
41	GOTERM_BP_ALL	GO:0019219~regulation of nucleobase-containing compound metabolic process	135	22.9983	1.1525e-10	POP2, FHL1, DAL81, SCP160, NET1, TOP2, BUD14, CST6, CBF1, FRA1, SWI3, VTS1, PKC1, VPS72, CLA4, SSN2, GTS1, NUP60, GIS1, SIF2, NPR2, USV1, RAD23, ESA1, STB1, MED1, NOT3, LRS4, HPC2, STB3, TEC1, EAF7, MSN2, PAH1, SMI1, NPL3, SWC3, MSN4, TYE7, SNT1, DIG1, HOS3, FUN30, BDF1, WHI3, MBP1, NOT5, REG1, LDB7, PAF1, SIR4, CDC28, SWI5, ESC1, ISW2, NCB2, ISW1, SRL3, CYC8, TAF12, NUP2, SPT6, ORC4, TFG1, SET2,…	1.67497	3.20856e-07	2.058e-07
42	GOTERM_BP_ALL	GO:0009893~positive regulation of metabolic process	92	15.6729	1.64576e-10	SSK2, FHL1, POP2, DAL81, PUF4, SNF1, MEH1, GLN3, PBP1, GAL11, CST6, ASH1, YAK1, CBF1, SFL1, SWI3, VTS1, MGA2, SGF73, CLA4, SSN2, RAD9, GTS1, STE20, GIS1, SIF2, BCK1, USV1, FUN19, BCY1, ESA1, NOT3, MED1, STE5, STB3, GAT1, VAC14, PBS2, TEC1, SWI6, CTK3, MSN2, PAH1, NPL3, PDR1, HAA1, ACE2, MSN4, TYE7, SNT1, SET1, BDP1, RPS9B, HOS3, CDC12, SUM1, WHI3, MBP1, NOT5, MBF1, PAF1, MIG1, SIR4, CDC28, GCR1, …	1.93297	4.5818e-07	2.93882e-07
43	GOTERM_BP_ALL	GO:0031325~positive regulation of cellular metabolic process	91	15.5026	1.96268e-10	SSK2, FHL1, POP2, DAL81, PUF4, SNF1, MEH1, GLN3, PBP1, GAL11, CST6, ASH1, YAK1, CBF1, SFL1, SWI3, VTS1, MGA2, SGF73, CLA4, SSN2, RAD9, GTS1, STE20, GIS1, SIF2, BCK1, USV1, FUN19, BCY1, ESA1, NOT3, MED1, STE5, STB3, GAT1, VAC14, PBS2, TEC1, SWI6, CTK3, MSN2, PAH1, NPL3, PDR1, HAA1, ACE2, MSN4, TYE7, SNT1, SET1, BDP1, RPS9B, HOS3, CDC12, SUM1, WHI3, MBP1, NOT5, MBF1, PAF1, MIG1, SIR4, CDC28, GCR1, …	1.93586	5.46411e-07	3.50474e-07
44	GOTERM_BP_ALL	GO:0051172~negative regulation of nitrogen compound metabolic process	74	12.6065	4.55485e-10	FHL1, POP2, PUF4, SCP160, SNF1, NET1, TIF5, GAL11, ASH1, CBF1, SFL1, FRA1, VTS1, MGA2, CLA4, SSN2, RAD9, TUP1, TOP1, HIF1, WHI4, STE20, NUP60, GIS1, SIF2, RSC9, RAD23, ESA1, EAP1, NOT3, MED1, LRS4, MOT1, SCS2, NPL3, ACE2, SET1, DIG1, FUN30, BDF1, YPK1, SUM1, WHI3, NOT5, CDC13, REG1, SSD1, PAF1, MIG1, SIR4, CDC28, PRR1, GCR1, ESC1, ISW2, NCB2, CHD1, WHI5, ISW1, CYC8, NUP2, SPT6, STH1, ORC4, RPH1, …	2.08735	1.26807e-06	8.13353e-07
45	GOTERM_BP_ALL	GO:0097659~nucleic acid-templated transcription	128	21.8058	7.84243e-10	RPC53, FHL1, POP2, DAL81, SCP160, NET1, BUD14, CST6, CBF1, FRA1, SWI3, VPS72, CLA4, SSN2, GTS1, NUP60, GIS1, SIF2, NPR2, USV1, RAD23, ESA1, STB1, MED1, NOT3, LRS4, HPC2, STB3, TEC1, EAF7, MSN2, PAH1, SMI1, NPL3, SWC3, MSN4, TYE7, SNT1, DIG1, HOS3, FUN30, BDF1, WHI3, MBP1, NOT5, REG1, LDB7, PAF1, SIR4, CDC28, SWI5, ESC1, ISW2, NCB2, ISW1, SRL3, THO1, CYC8, TAF12, NUP2, SPT6, ORC4, TFG1, SET2, STE1…	1.66077	2.18333e-06	1.40041e-06
46	GOTERM_BP_ALL	GO:0032774~RNA biosynthetic process	128	21.8058	1.10753e-09	RPC53, FHL1, POP2, DAL81, SCP160, NET1, BUD14, CST6, CBF1, FRA1, SWI3, VPS72, CLA4, SSN2, GTS1, NUP60, GIS1, SIF2, NPR2, USV1, RAD23, ESA1, STB1, MED1, NOT3, LRS4, HPC2, STB3, TEC1, EAF7, MSN2, PAH1, SMI1, NPL3, SWC3, MSN4, TYE7, SNT1, DIG1, HOS3, FUN30, BDF1, WHI3, MBP1, NOT5, REG1, LDB7, PAF1, SIR4, CDC28, SWI5, ESC1, ISW2, NCB2, ISW1, SRL3, THO1, CYC8, TAF12, NUP2, SPT6, ORC4, TFG1, SET2, STE1…	1.65237	3.08336e-06	1.9777e-06
47	GOTERM_BP_ALL	GO:0010604~positive regulation of macromolecule metabolic process	87	14.8211	1.114e-09	SSK2, FHL1, POP2, DAL81, PUF4, MEH1, GLN3, PBP1, GAL11, CST6, ASH1, YAK1, CBF1, SFL1, SWI3, VTS1, MGA2, SGF73, CLA4, SSN2, RAD9, GTS1, STE20, GIS1, SIF2, BCK1, USV1, FUN19, ESA1, NOT3, MED1, STE5, STB3, GAT1, PBS2, TEC1, SWI6, CTK3, MSN2, PAH1, NPL3, PDR1, HAA1, ACE2, MSN4, SNT1, SET1, BDP1, RPS9B, HOS3, CDC12, SUM1, WHI3, MBP1, NOT5, MBF1, PAF1, MIG1, SIR4, CDC28, GCR1, SWI5, NAP1, ESC1, NCB2, R…	1.91047	3.10138e-06	1.98926e-06
48	GOTERM_BP_ALL	GO:0031324~negative regulation of cellular metabolic process	82	13.9693	1.48597e-09	FHL1, POP2, PUF4, SCP160, SNF1, NET1, TIF5, GAL11, ASH1, CBF1, SFL1, FRA1, PIL1, VTS1, MGA2, CLA4, SSN2, RAD9, GTS1, TOP1, TUP1, HIF1, WHI4, STE20, MSG5, NUP60, GIS1, SIF2, RSC9, RAD23, ESA1, GPB1, EAP1, VID30, NOT3, MED1, LRS4, STE5, MOT1, SCS2, PSK1, NPL3, ACE2, SET1, NBP2, DIG1, FUN30, YPK1, BDF1, SUM1, WHI3, NOT5, CDC13, REG1, SSD1, PAF1, MIG1, SIR4, PRR1, CDC28, GCR1, ESC1, ISW2, NCB2, CHD1,…	1.94724	4.13694e-06	2.65348e-06
49	GOTERM_BP_ALL	GO:0009892~negative regulation of metabolic process	82	13.9693	2.10137e-09	FHL1, POP2, PUF4, SCP160, SNF1, NET1, TIF5, GAL11, ASH1, CBF1, SFL1, FRA1, PIL1, VTS1, MGA2, CLA4, SSN2, RAD9, GTS1, TOP1, TUP1, HIF1, WHI4, STE20, MSG5, NUP60, GIS1, SIF2, RSC9, RAD23, ESA1, GPB1, EAP1, VID30, NOT3, MED1, LRS4, STE5, MOT1, SCS2, PSK1, NPL3, ACE2, SET1, NBP2, DIG1, FUN30, YPK1, BDF1, SUM1, WHI3, NOT5, CDC13, REG1, SSD1, PAF1, MIG1, SIR4, PRR1, CDC28, GCR1, ESC1, ISW2, NCB2, CHD1,…	1.93374	5.8502e-06	3.75239e-06
50	GOTERM_BP_ALL	GO:0006366~transcription from RNA polymerase II promoter	85	14.4804	2.45628e-09	FHL1, POP2, DAL81, GLN3, GAL11, CST6, ASH1, CBF1, SFL1, FRA1, SWI3, TAF5, MGA2, SGF73, CLA4, SSN2, RAD9, GTS1, TOP1, TUP1, ELA1, STE20, GIS1, RSC9, USV1, RAD23, ESA1, NOT3, MED1, TFA2, HPC2, STB3, GAT1, MOT1, REB1, TEC1, SWI6, TFB3, MSN2, PAH1, NPL3, PDR1, HAA1, MSN4, ACE2, SET1, DIG1, HOS3, FUN30, SUM1, NOT5, MBF1, REG1, LDB7, PAF1, MIG1, PRR1, CDC28, RRD1, RSC1, GCR1, NAP1, ISW2, NCB2, CHD1, SW…	1.89922	6.83827e-06	4.38615e-06
51	GOTERM_BP_ALL	GO:0006357~regulation of transcription from RNA polymerase II promoter	81	13.799	2.79409e-09	FHL1, POP2, DAL81, GLN3, GAL11, CST6, ASH1, CBF1, SFL1, FRA1, SWI3, MGA2, SGF73, CLA4, SSN2, RAD9, GTS1, TOP1, TUP1, STE20, GIS1, SIF2, RSC9, USV1, FUN19, RAD23, ESA1, NOT3, MED1, STB3, GAT1, MOT1, REB1, TEC1, EAF7, SWI6, TFB3, MSN2, PAH1, NPL3, PDR1, HAA1, MSN4, ACE2, SET1, DIG1, HOS3, FUN30, SUM1, NOT5, MBF1, REG1, PAF1, MIG1, PRR1, CDC28, RRD1, GCR1, NAP1, ISW2, NCB2, CHD1, SWI4, ISW1, TRA1, S…	1.93248	7.77873e-06	4.98938e-06
52	GOTERM_BP_ALL	GO:0010605~negative regulation of macromolecule metabolic process	78	13.2879	2.89573e-09	FHL1, POP2, PUF4, SCP160, SNF1, NET1, TIF5, GAL11, ASH1, CBF1, SFL1, FRA1, PIL1, VTS1, MGA2, CLA4, SSN2, RAD9, TUP1, TOP1, HIF1, WHI4, STE20, MSG5, NUP60, GIS1, SIF2, RSC9, RAD23, ESA1, EAP1, NOT3, MED1, LRS4, STE5, MOT1, SCS2, PSK1, NPL3, ACE2, SET1, NBP2, DIG1, FUN30, BDF1, SUM1, WHI3, NOT5, CDC13, REG1, SSD1, PAF1, MIG1, SIR4, PRR1, CDC28, GCR1, ESC1, ISW2, NCB2, CHD1, WHI5, ISW1, CYC8, NUP2, …	1.96174	8.06168e-06	5.17087e-06
53	GOTERM_BP_ALL	GO:0006351~transcription, DNA-templated	124	21.1244	3.35917e-09	RPC53, FHL1, POP2, DAL81, SCP160, NET1, CST6, CBF1, FRA1, SWI3, CLA4, SSN2, GTS1, NUP60, GIS1, SIF2, NPR2, USV1, RAD23, ESA1, STB1, MED1, NOT3, LRS4, HPC2, STB3, TEC1, EAF7, MSN2, PAH1, SMI1, NPL3, SWC3, MSN4, TYE7, DIG1, HOS3, FUN30, BDF1, WHI3, MBP1, NOT5, REG1, LDB7, PAF1, SIR4, CDC28, SWI5, ESC1, ISW2, NCB2, ISW1, SRL3, THO1, CYC8, NUP2, TAF12, SPT6, ORC4, TFG1, SET2, STE12, ROX1, UME6, SNF6,…	1.64225	9.35189e-06	5.99843e-06
54	GOTERM_BP_ALL	GO:0045935~positive regulation of nucleobase-containing compound metabolic process	71	12.0954	4.45277e-09	FHL1, POP2, DAL81, PUF4, GLN3, GAL11, CST6, ASH1, YAK1, CBF1, SFL1, SWI3, VTS1, MGA2, SGF73, SSN2, RAD9, GTS1, GIS1, SIF2, USV1, BCY1, ESA1, NOT3, MED1, STB3, GAT1, TEC1, SWI6, CTK3, MSN2, PAH1, NPL3, PDR1, HAA1, ACE2, MSN4, TYE7, SET1, BDP1, HOS3, SUM1, WHI3, MBP1, MBF1, NOT5, PAF1, MIG1, SIR4, CDC28, GCR1, SWI5, NAP1, NCB2, SWI4, ISW1, TRA1, ARG80, SPT6, LEO1, TFG1, RPH1, STE12, HHO1, DCP2, SKO…	2.02511	1.23964e-05	7.95126e-06
55	GOTERM_BP_ALL	GO:1902680~positive regulation of RNA biosynthetic process	65	11.0733	1.28923e-08	FHL1, POP2, DAL81, PUF4, GLN3, GAL11, CST6, ASH1, YAK1, CBF1, SFL1, SWI3, MGA2, SGF73, SSN2, RAD9, GTS1, GIS1, SIF2, USV1, ESA1, NOT3, MED1, STB3, GAT1, TEC1, SWI6, CTK3, MSN2, PAH1, NPL3, PDR1, ACE2, MSN4, HAA1, SET1, HOS3, WHI3, MBP1, MBF1, NOT5, PAF1, MIG1, SIR4, CDC28, GCR1, SWI5, NAP1, NCB2, SWI4, ISW1, TRA1, ARG80, SPT6, LEO1, TFG1, RPH1, STE12, HHO1, DCP2, SKO1, UME6, SNF6, ARG82, YAP1	2.05487	3.58916e-05	2.30216e-05
56	GOTERM_BP_ALL	GO:1903508~positive regulation of nucleic acid-templated transcription	65	11.0733	1.28923e-08	FHL1, POP2, DAL81, PUF4, GLN3, GAL11, CST6, ASH1, YAK1, CBF1, SFL1, SWI3, MGA2, SGF73, SSN2, RAD9, GTS1, GIS1, SIF2, USV1, ESA1, NOT3, MED1, STB3, GAT1, TEC1, SWI6, CTK3, MSN2, PAH1, NPL3, PDR1, ACE2, MSN4, HAA1, SET1, HOS3, WHI3, MBP1, MBF1, NOT5, PAF1, MIG1, SIR4, CDC28, GCR1, SWI5, NAP1, NCB2, SWI4, ISW1, TRA1, ARG80, SPT6, LEO1, TFG1, RPH1, STE12, HHO1, DCP2, SKO1, UME6, SNF6, ARG82, YAP1	2.05487	3.58916e-05	2.30216e-05
57	GOTERM_BP_ALL	GO:0045893~positive regulation of transcription, DNA-templated	65	11.0733	1.28923e-08	FHL1, POP2, DAL81, PUF4, GLN3, GAL11, CST6, ASH1, YAK1, CBF1, SFL1, SWI3, MGA2, SGF73, SSN2, RAD9, GTS1, GIS1, SIF2, USV1, ESA1, NOT3, MED1, STB3, GAT1, TEC1, SWI6, CTK3, MSN2, PAH1, NPL3, PDR1, ACE2, MSN4, HAA1, SET1, HOS3, WHI3, MBP1, MBF1, NOT5, PAF1, MIG1, SIR4, CDC28, GCR1, SWI5, NAP1, NCB2, SWI4, ISW1, TRA1, ARG80, SPT6, LEO1, TFG1, RPH1, STE12, HHO1, DCP2, SKO1, UME6, SNF6, ARG82, YAP1	2.05487	3.58916e-05	2.30216e-05
58	GOTERM_BP_ALL	GO:1902679~negative regulation of RNA biosynthetic process	59	10.0511	1.62312e-08	FHL1, PUF4, SCP160, NET1, GAL11, ASH1, CBF1, SFL1, FRA1, MGA2, CLA4, SSN2, TUP1, TOP1, HIF1, STE20, GIS1, NUP60, SIF2, RSC9, RAD23, ESA1, MED1, LRS4, MOT1, SCS2, NPL3, ACE2, SET1, DIG1, BDF1, FUN30, SUM1, REG1, MIG1, PAF1, SIR4, CDC28, PRR1, GCR1, ISW2, ESC1, NCB2, WHI5, ISW1, CYC8, NUP2, SPT6, STH1, ORC4, RPH1, SET2, STE12, ROX1, HHO1, SKO1, UME6, ARG82, YOX1	2.13637	4.51867e-05	2.89839e-05
59	GOTERM_BP_ALL	GO:1903507~negative regulation of nucleic acid-templated transcription	59	10.0511	1.62312e-08	FHL1, PUF4, SCP160, NET1, GAL11, ASH1, CBF1, SFL1, FRA1, MGA2, CLA4, SSN2, TUP1, TOP1, HIF1, STE20, GIS1, NUP60, SIF2, RSC9, RAD23, ESA1, MED1, LRS4, MOT1, SCS2, NPL3, ACE2, SET1, DIG1, BDF1, FUN30, SUM1, REG1, MIG1, PAF1, SIR4, CDC28, PRR1, GCR1, ISW2, ESC1, NCB2, WHI5, ISW1, CYC8, NUP2, SPT6, STH1, ORC4, RPH1, SET2, STE12, ROX1, HHO1, SKO1, UME6, ARG82, YOX1	2.13637	4.51867e-05	2.89839e-05
60	GOTERM_BP_ALL	GO:0045892~negative regulation of transcription, DNA-templated	59	10.0511	1.62312e-08	FHL1, PUF4, SCP160, NET1, GAL11, ASH1, CBF1, SFL1, FRA1, MGA2, CLA4, SSN2, TUP1, TOP1, HIF1, STE20, GIS1, NUP60, SIF2, RSC9, RAD23, ESA1, MED1, LRS4, MOT1, SCS2, NPL3, ACE2, SET1, DIG1, BDF1, FUN30, SUM1, REG1, MIG1, PAF1, SIR4, CDC28, PRR1, GCR1, ISW2, ESC1, NCB2, WHI5, ISW1, CYC8, NUP2, SPT6, STH1, ORC4, RPH1, SET2, STE12, ROX1, HHO1, SKO1, UME6, ARG82, YOX1	2.13637	4.51867e-05	2.89839e-05
61	GOTERM_BP_ALL	GO:0051254~positive regulation of RNA metabolic process	66	11.2436	1.82268e-08	FHL1, POP2, DAL81, PUF4, GLN3, GAL11, CST6, ASH1, YAK1, CBF1, SFL1, SWI3, MGA2, SGF73, SSN2, RAD9, GTS1, GIS1, SIF2, USV1, ESA1, NOT3, MED1, STB3, GAT1, TEC1, SWI6, CTK3, MSN2, PAH1, NPL3, PDR1, HAA1, ACE2, MSN4, SET1, HOS3, WHI3, MBP1, MBF1, NOT5, PAF1, MIG1, SIR4, CDC28, GCR1, SWI5, NAP1, NCB2, SWI4, ISW1, TRA1, ARG80, SPT6, LEO1, TFG1, RPH1, STE12, HHO1, DCP2, SKO1, UME6, EDC3, SNF6, ARG82, YA…	2.02382	5.0742e-05	3.25473e-05
62	GOTERM_BP_ALL	GO:0051253~negative regulation of RNA metabolic process	59	10.0511	2.77791e-08	FHL1, PUF4, SCP160, NET1, GAL11, ASH1, CBF1, SFL1, FRA1, MGA2, CLA4, SSN2, TUP1, TOP1, HIF1, STE20, GIS1, NUP60, SIF2, RSC9, RAD23, ESA1, MED1, LRS4, MOT1, SCS2, NPL3, ACE2, SET1, DIG1, BDF1, FUN30, SUM1, REG1, MIG1, PAF1, SIR4, CDC28, PRR1, GCR1, ISW2, ESC1, NCB2, WHI5, ISW1, CYC8, NUP2, SPT6, STH1, ORC4, RPH1, SET2, STE12, ROX1, HHO1, SKO1, UME6, ARG82, YOX1	2.10649	7.73341e-05	4.96048e-05
63	GOTERM_BP_ALL	GO:0006325~chromatin organization	66	11.2436	8.5005e-08	ARP8, PUF4, SCP160, NET1, TOP2, ASH1, CBF1, SWI3, TAF5, MGA2, SGF73, VPS72, TUP1, TOP1, HIF1, GIS1, NUP60, SIF2, RSC9, FUN19, ESA1, IES1, LRS4, HPC2, HEL2, SCS2, EAF7, MSN2, BUD6, SWC3, MSN4, SNT1, SET1, SET3, HOS3, FUN30, BDF1, SUM1, BLM10, REG1, LDB7, PAF1, SIR4, CDC28, RSC1, GCR1, NAP1, ISW2, ESC1, CHD1, ISW1, TRA1, CYC8, NUP2, TAF12, SPT6, STH1, LEO1, ORC4, RPH1, SET2, PAT1, HHO1, RSC2, UME6,…	1.94778	0.000236626	0.000151792
64	GOTERM_BP_ALL	GO:0051173~positive regulation of nitrogen compound metabolic process	73	12.4361	1.49317e-07	FHL1, POP2, DAL81, PUF4, GLN3, PBP1, GAL11, CST6, ASH1, YAK1, CBF1, SFL1, SWI3, VTS1, MGA2, SGF73, SSN2, RAD9, GTS1, GIS1, SIF2, USV1, BCY1, ESA1, NOT3, MED1, STB3, GAT1, TEC1, SWI6, CTK3, MSN2, PAH1, NPL3, PDR1, HAA1, ACE2, MSN4, TYE7, SET1, BDP1, RPS9B, HOS3, SUM1, WHI3, MBP1, MBF1, NOT5, PAF1, MIG1, SIR4, CDC28, GCR1, SWI5, NAP1, NCB2, SWI4, ISW1, TRA1, ARG80, SPT6, LEO1, TFG1, RPH1, STE12, HH…	1.84508	0.000415611	0.000266632
65	GOTERM_BP_ALL	GO:0034654~nucleobase-containing compound biosynthetic process	141	24.0204	1.67026e-07	RPC53, POP2, FHL1, DAL81, SCP160, NET1, BUD14, CST6, CBF1, FRA1, SWI3, VPS72, CLA4, SSN2, GTS1, NUP60, GIS1, SIF2, NPR2, USV1, RAD23, ESA1, RFA2, STB1, MED1, NOT3, LRS4, HPC2, STB3, TEC1, EAF7, PAH1, MSN2, SMI1, NPL3, SWC3, MSN4, TYE7, SNT1, DIG1, HOS3, FUN30, BDF1, WHI3, MBP1, NOT5, REG1, LDB7, SIR4, PRS5, PAF1, CDC28, SWI5, ESC1, ISW2, NCB2, ISW1, SRL3, THO1, CYC8, TAF12, NUP2, SPT6, SIS2, ORC4…	1.48583	0.000464894	0.000298257
66	GOTERM_BP_ALL	GO:0000122~negative regulation of transcription from RNA polymerase II promoter	37	6.30324	1.98804e-07	FHL1, NPL3, ACE2, SET1, GAL11, ASH1, DIG1, CBF1, SFL1, FUN30, FRA1, SUM1, REG1, PAF1, MIG1, CDC28, PRR1, GCR1, CLA4, SSN2, TUP1, ISW2, NCB2, STE20, GIS1, CYC8, RSC9, SPT6, STH1, RAD23, RPH1, STE12, MED1, ROX1, SKO1, UME6, ARG82	2.51874	0.000553318	0.000355002
67	GOTERM_BP_ALL	GO:0045934~negative regulation of nucleobase-containing compound metabolic process	62	10.5622	2.30011e-07	FHL1, PUF4, SCP160, NET1, GAL11, ASH1, CBF1, SFL1, FRA1, MGA2, CLA4, SSN2, RAD9, TUP1, TOP1, HIF1, STE20, GIS1, NUP60, SIF2, RSC9, RAD23, ESA1, MED1, LRS4, MOT1, SCS2, NPL3, ACE2, SET1, DIG1, FUN30, BDF1, SUM1, CDC13, REG1, MIG1, PAF1, SIR4, CDC28, PRR1, GCR1, ISW2, ESC1, NCB2, CHD1, WHI5, ISW1, CYC8, NUP2, SPT6, STH1, ORC4, RPH1, SET2, STE12, HHO1, ROX1, SKO1, UME6, ARG82, YOX1	1.94797	0.000640147	0.000410728
68	GOTERM_BP_ALL	GO:0010628~positive regulation of gene expression	68	11.5843	2.85173e-07	FHL1, POP2, DAL81, PUF4, GLN3, PBP1, GAL11, CST6, ASH1, YAK1, CBF1, SFL1, SWI3, MGA2, SGF73, SSN2, RAD9, GTS1, GIS1, SIF2, USV1, ESA1, NOT3, MED1, STB3, GAT1, TEC1, SWI6, CTK3, MSN2, PAH1, NPL3, PDR1, ACE2, MSN4, HAA1, SET1, RPS9B, HOS3, WHI3, MBP1, MBF1, NOT5, PAF1, MIG1, SIR4, CDC28, GCR1, SWI5, NAP1, ESC1, NCB2, SWI4, ISW1, TRA1, ARG80, SPT6, LEO1, TFG1, RPH1, STE12, HHO1, DCP2, SKO1, UME6, SN…	1.86655	0.000793606	0.000509228
69	GOTERM_BP_ALL	GO:0031328~positive regulation of cellular biosynthetic process	70	11.925	3.06033e-07	FHL1, POP2, DAL81, PUF4, SNF1, GLN3, PBP1, GAL11, CST6, ASH1, YAK1, CBF1, SFL1, SWI3, MGA2, SGF73, SSN2, RAD9, GTS1, GIS1, SIF2, USV1, BCY1, ESA1, NOT3, MED1, STB3, GAT1, TEC1, SWI6, CTK3, MSN2, PAH1, NPL3, PDR1, HAA1, ACE2, MSN4, SET1, RPS9B, HOS3, SUM1, WHI3, MBP1, MBF1, NOT5, PAF1, MIG1, SIR4, CDC28, GCR1, SWI5, NAP1, NCB2, SWI4, ISW1, TRA1, ARG80, SPT6, LEO1, TFG1, RPH1, STE12, HHO1, DCP2, SK…	1.84221	0.000851634	0.000546478
70	GOTERM_BP_ALL	GO:0010557~positive regulation of macromolecule biosynthetic process	68	11.5843	3.48774e-07	FHL1, POP2, DAL81, PUF4, GLN3, PBP1, GAL11, CST6, ASH1, YAK1, CBF1, SFL1, SWI3, MGA2, SGF73, SSN2, RAD9, GTS1, GIS1, SIF2, USV1, ESA1, NOT3, MED1, STB3, GAT1, TEC1, SWI6, CTK3, MSN2, PAH1, NPL3, PDR1, HAA1, ACE2, MSN4, SET1, RPS9B, HOS3, SUM1, WHI3, MBP1, MBF1, NOT5, PAF1, MIG1, SIR4, CDC28, GCR1, SWI5, NAP1, NCB2, SWI4, ISW1, TRA1, ARG80, SPT6, LEO1, TFG1, RPH1, STE12, HHO1, DCP2, SKO1, UME6, SN…	1.85657	0.000970515	0.000622799
71	GOTERM_BP_ALL	GO:0009891~positive regulation of biosynthetic process	70	11.925	4.14228e-07	FHL1, POP2, DAL81, PUF4, SNF1, GLN3, PBP1, GAL11, CST6, ASH1, YAK1, CBF1, SFL1, SWI3, MGA2, SGF73, SSN2, RAD9, GTS1, GIS1, SIF2, USV1, BCY1, ESA1, NOT3, MED1, STB3, GAT1, TEC1, SWI6, CTK3, MSN2, PAH1, NPL3, PDR1, HAA1, ACE2, MSN4, SET1, RPS9B, HOS3, SUM1, WHI3, MBP1, MBF1, NOT5, PAF1, MIG1, SIR4, CDC28, GCR1, SWI5, NAP1, NCB2, SWI4, ISW1, TRA1, ARG80, SPT6, LEO1, TFG1, RPH1, STE12, HHO1, DCP2, SK…	1.82808	0.00115255	0.00073968
72	GOTERM_BP_ALL	GO:0045944~positive regulation of transcription from RNA polymerase II promoter	54	9.19932	5.0772e-07	FHL1, POP2, GLN3, GAL11, CST6, ASH1, CBF1, SFL1, SWI3, MGA2, SGF73, SSN2, RAD9, GTS1, GIS1, USV1, ESA1, NOT3, MED1, STB3, TEC1, SWI6, MSN2, PAH1, NPL3, MSN4, ACE2, HAA1, PDR1, SET1, HOS3, MBF1, NOT5, MIG1, PAF1, CDC28, GCR1, NAP1, NCB2, SWI4, ISW1, TRA1, ARG80, SPT6, LEO1, TFG1, RPH1, STE12, DCP2, SKO1, UME6, SNF6, ARG82, YAP1	2.01978	0.0014125	0.000906626
73	GOTERM_BP_ALL	GO:1901362~organic cyclic compound biosynthetic process	149	25.3833	1.44553e-06	RPC53, POP2, FHL1, DAL81, SCP160, NET1, BUD14, CST6, CBF1, FRA1, SWI3, VPS72, CLA4, SSN2, GTS1, NUP60, GIS1, SIF2, NPR2, USV1, RAD23, ESA1, RFA2, STB1, MED1, NOT3, LRS4, HPC2, STB3, NSG2, TEC1, EAF7, PAH1, MSN2, SMI1, NPL3, SWC3, TYE7, MSN4, SNT1, DIG1, HOS3, FUN30, ERG8, BDF1, WHI3, MBP1, NOT5, REG1, LDB7, SIR4, PRS5, PAF1, CDC28, SWI5, ESC1, ISW2, NCB2, ISW1, SRL3, THO1, CYC8, TAF12, NUP2, SPT6…	1.41531	0.00401627	0.00258123
74	GOTERM_BP_ALL	GO:0019438~aromatic compound biosynthetic process	143	24.3612	2.14867e-06	RPC53, POP2, FHL1, DAL81, SCP160, NET1, BUD14, CST6, CBF1, FRA1, SWI3, VPS72, CLA4, SSN2, GTS1, NUP60, GIS1, SIF2, NPR2, USV1, RAD23, ESA1, RFA2, STB1, MED1, NOT3, LRS4, HPC2, STB3, TEC1, EAF7, PAH1, MSN2, SMI1, NPL3, SWC3, TYE7, MSN4, SNT1, DIG1, HOS3, FUN30, BDF1, WHI3, MBP1, NOT5, REG1, LDB7, SIR4, PRS5, PAF1, CDC28, SWI5, ESC1, ISW2, NCB2, ISW1, SRL3, THO1, CYC8, TAF12, NUP2, SPT6, SIS2, ORC4…	1.42042	0.00596405	0.00383679
75	GOTERM_BP_ALL	GO:0018130~heterocycle biosynthetic process	143	24.3612	2.42312e-06	RPC53, POP2, FHL1, DAL81, SCP160, NET1, BUD14, CST6, CBF1, FRA1, SWI3, VPS72, CLA4, SSN2, GTS1, NUP60, GIS1, SIF2, NPR2, USV1, RAD23, ESA1, RFA2, STB1, MED1, NOT3, LRS4, HPC2, STB3, TEC1, EAF7, PAH1, MSN2, SMI1, NPL3, SWC3, TYE7, MSN4, SNT1, DIG1, HOS3, FUN30, BDF1, WHI3, MBP1, NOT5, REG1, LDB7, SIR4, PRS5, PAF1, CDC28, SWI5, ESC1, ISW2, NCB2, ISW1, SRL3, THO1, CYC8, TAF12, NUP2, SPT6, SIS2, ORC4…	1.41766	0.00672328	0.00432685
76	GOTERM_MF_ALL	GO:0003677~DNA binding	88	14.9915	0.000147542	RPC53, FHL1, DAL81, ECM32, NET1, TOP2, GLN3, CST6, ASH1, RAD7, CBF1, SFL1, SWI3, VTS1, STM1, RAD18, RAD9, TOP1, ASM4, RAD16, GIS1, RSC9, POL12, CWC24, USV1, FUN19, RAD23, RFA2, TFA2, TY1B-DR4;TY1B-DR3;TY1B-LR3, HPC2, STB3, GAT1, MOT1, REB1, TEC1, SWI6, MSN2, PAH1, SMI1, PDR1, HAA1, MSN4, ACE2, TYE7, SNT1, ZUO1, BDP1, DIG1, FUN30, BDF1, SUM1, MBP1, STP4, CDC13, MBF1, MIG1, SIR4, GCR1, SWI5, NAP1, …	1.45372	0.112652	0.226607
77	GOTERM_BP_ALL	GO:0016070~RNA metabolic process	173	29.4719	0.000236399	PAN3, RPC53, POP2, YLR177W, FHL1, DAL81, SCP160, NET1, BUD14, SAS10, CST6, TSR3, CBF1, UTP22, FRA1, SWI3, VTS1, PKC1, ECM16, RPL7A, VPS72, CLA4, SSN2, GTS1, NUP60, GIS1, SIF2, FIR1, NPR2, CWC24, DCS2, USV1, RAD23, ESA1, STB1, MED1, NOT3, LRS4, MDN1, HPC2, JSN1, STB3, EAF7, TEC1, RRP8, PAH1, MSN2, SMI1, NPL3, SWC3, TYE7, MSN4, SNT1, DIG1, CFD1, HOS3, FUN30, BDF1, WHI3, MBP1, NOT5, REG1, LDB7, SIR4…	1.25821	0.482224	0.421295
78	GOTERM_BP_ALL	GO:0016458~gene silencing	27	4.59966	0.00671179	SCS2, PUF4, SCP160, NET1, SET1, SFL1, BDF1, FUN30, SUM1, MGA2, REG1, PAF1, SIR4, TOP1, ESC1, ISW2, HIF1, ISW1, NUP60, SIF2, RSC9, NUP2, STH1, ORC4, ESA1, HHO1, LRS4	1.71242	1	11.3306
79	GOTERM_BP_ALL	GO:0006342~chromatin silencing	26	4.4293	0.00789764	SCS2, PUF4, SCP160, NET1, SET1, BDF1, FUN30, SUM1, MGA2, REG1, PAF1, SIR4, TOP1, ESC1, ISW2, HIF1, ISW1, NUP60, SIF2, RSC9, NUP2, STH1, ORC4, ESA1, HHO1, LRS4	1.71283	1	13.202
80	GOTERM_BP_ALL	GO:0045814~negative regulation of gene expression, epigenetic	26	4.4293	0.00789764	SCS2, PUF4, SCP160, NET1, SET1, BDF1, FUN30, SUM1, MGA2, REG1, PAF1, SIR4, TOP1, ESC1, ISW2, HIF1, ISW1, NUP60, SIF2, RSC9, NUP2, STH1, ORC4, ESA1, HHO1, LRS4	1.71283	1	13.202
81
82	Annotation Cluster 3	Enrichment Score: 6.591659688410304
83	Category	Term	Count	%	PValue	Genes	Fold Enrichment	Bonferroni	FDR
84	GOTERM_BP_ALL	GO:0007049~cell cycle	135	22.9983	1.08787e-12	BIR1, SSK2, KEL2, SCP160, MSC3, BIM1, NET1, TOP2, BUD14, SAS10, VPS13, MYO2, KIN2, PKC1, KIN1, CLA4, NSP1, SRC1, SIF2, BCK1, CMD1, SYP1, RFA2, STB1, CDC37, VPS1, LRS4, HPC2, SPC105, PCL6, SLK19, MDS3, BNI5, BUD6, CDC14, SMI1, SNT1, BUD3, HOS3, VPS54, WHI3, MBP1, GIN4, KEL1, PAF1, KIP2, CDC28, MSO1, SWI5, SLA2, FAR11, INN1, PDS5, CYC8, STE50, SLI15, SPT6, SIS2, SPC19, ORC4, SET2, POL1, PAT1, CBF5,…	1.78101	3.02873e-09	1.94267e-09
85	GOTERM_BP_ALL	GO:0000278~mitotic cell cycle	83	14.1397	1.74281e-11	BIR1, SAP155, KEL2, BIM1, LTE1, NET1, TOP2, SIC1, MYO2, ASH1, YRB1, KIN2, PKC1, RIM15, KIN1, GRR1, CLA4, RAD9, BNI1, TOP1, TUP1, ASM4, STE20, SRC1, ULP1, RTS1, SPA2, HSL1, SKG3, STB1, HPC2, PAN1, SPC105, PBS2, SLK19, VRP1, SWI6, BUD6, CDC14, BNI4, ACE2, BUD3, KIN4, PIN4, HOS3, PEF1, SAC3, CDC12, SUM1, STU2, MBP1, GIN4, SHS1, KEL1, SSD1, PAF1, CDC28, KIP2, RRD1, CDC25, SLA2, SWI5, RGP1, FAR11, INN…	2.10826	4.85197e-08	3.11211e-08
86	GOTERM_BP_ALL	GO:1903047~mitotic cell cycle process	77	13.1175	7.08767e-10	BIR1, SAP155, KEL2, BIM1, LTE1, NET1, TOP2, SIC1, MYO2, ASH1, YRB1, PKC1, GRR1, CLA4, RAD9, BNI1, TUP1, TOP1, ASM4, STE20, SRC1, ULP1, RTS1, SPA2, HSL1, STB1, HPC2, PAN1, SPC105, SLK19, VRP1, SWI6, BUD6, CDC14, BNI4, ACE2, BUD3, KIN4, PIN4, HOS3, PEF1, SAC3, CDC12, SUM1, STU2, MBP1, GIN4, SHS1, KEL1, SSD1, PAF1, CDC28, KIP2, RRD1, CDC25, SLA2, SWI5, RGP1, FAR11, INN1, WHI5, PDS5, SWI4, CYC8, CBF2…	2.03167	1.97321e-06	1.26564e-06
87	GOTERM_BP_ALL	GO:0022402~cell cycle process	108	18.3986	7.99264e-08	BIR1, KEL2, SCP160, MSC3, BIM1, NET1, TOP2, BUD14, VPS13, MYO2, PKC1, CLA4, SRC1, SIF2, CMD1, STB1, RFA2, CDC37, LRS4, HPC2, SPC105, SLK19, BUD6, CDC14, SNT1, BUD3, HOS3, VPS54, MBP1, GIN4, KEL1, PAF1, CDC28, KIP2, SLA2, SWI5, MSO1, FAR11, INN1, PDS5, CYC8, STE50, SLI15, SPT6, SPC19, ORC4, SET2, POL1, CBF5, UME6, OPY2, YOX1, SAP155, LTE1, SIC1, ASH1, YRB1, TGS1, RIM15, GCS1, GRR1, RTT107, MSS4, B…	1.62895	0.00022249	0.000142723
88	GOTERM_BP_ALL	GO:0000082~G1/S transition of mitotic cell cycle	22	3.74787	4.17856e-07	SAP155, RAD9, WHI5, SWI4, SWI6, ACE2, SIC1, SPT6, ASH1, PTK2, HOS3, STB1, YRB1, MBP1, SHS1, PAF1, HPC2, GRR1, CDC25, RRD1, YOX1, SWI5	3.45607	0.00116263	0.000746157
89	GOTERM_BP_ALL	GO:0044843~cell cycle G1/S phase transition	22	3.74787	4.17856e-07	SAP155, RAD9, WHI5, SWI4, SWI6, ACE2, SIC1, SPT6, ASH1, PTK2, HOS3, STB1, YRB1, MBP1, SHS1, PAF1, HPC2, GRR1, CDC25, RRD1, YOX1, SWI5	3.45607	0.00116263	0.000746157
90	GOTERM_BP_ALL	GO:0044772~mitotic cell cycle phase transition	38	6.47359	1.32663e-06	SAP155, BIR1, SPC105, KEL2, SWI6, BIM1, CDC14, LTE1, NET1, SIC1, ACE2, ASH1, HOS3, PIN4, KIN4, YRB1, MBP1, SHS1, KEL1, PAF1, GRR1, CDC25, RRD1, SWI5, CLA4, RAD9, STE20, WHI5, SWI4, ULP1, SPT6, STH1, RTS1, PTK2, HSL1, STB1, HPC2, YOX1	2.30966	0.00368653	0.00236892
91	GOTERM_BP_ALL	GO:0044770~cell cycle phase transition	38	6.47359	1.79727e-06	SAP155, BIR1, SPC105, KEL2, SWI6, BIM1, CDC14, LTE1, NET1, SIC1, ACE2, ASH1, HOS3, PIN4, KIN4, YRB1, MBP1, SHS1, KEL1, PAF1, GRR1, CDC25, RRD1, SWI5, CLA4, RAD9, STE20, WHI5, SWI4, ULP1, SPT6, STH1, RTS1, PTK2, HSL1, STB1, HPC2, YOX1	2.28248	0.00499109	0.00320931
92	GOTERM_BP_ALL	GO:0000083~regulation of transcription involved in G1/S transition of mitotic cell cycle	12	2.04429	2.13469e-05	HOS3, WHI5, STB1, SWI4, MBP1, SWI6, PAF1, HPC2, ACE2, YOX1, SPT6, SWI5	4.53827	0.0576989	0.038112
93	GOTERM_BP_ALL	GO:0048285~organelle fission	53	9.02896	0.0038787	BIR1, KEL2, SCP160, MSC3, BIM1, LTE1, NET1, TOP2, EBP2, TGS1, RIM15, CLA4, TUP1, TOP1, ASM4, STE20, SRC1, SIF2, DNM1, RTS1, RFA2, LRS4, VPS1, NUM1, SPC105, SLK19, SWI6, CDC14, SET1, SNT1, SET3, KIN4, SAC3, SUM1, KEL1, SHS1, SSD1, KIP2, CDC28, CDC25, SWI5, RGP1, INN1, RFA1, PDS5, CYC8, RCK2, CBF2, SPC19, STH1, SET2, CBF5, UME6	1.46267	0.99998	6.70429
94	GOTERM_BP_ALL	GO:0000280~nuclear division	50	8.51789	0.00838086	BIR1, KEL2, SCP160, MSC3, BIM1, LTE1, TOP2, NET1, EBP2, TGS1, RIM15, CLA4, TUP1, TOP1, ASM4, STE20, SRC1, SIF2, RTS1, RFA2, LRS4, SPC105, SLK19, SWI6, CDC14, SET1, SNT1, SET3, KIN4, SAC3, SUM1, KEL1, SHS1, SSD1, KIP2, CDC28, CDC25, SWI5, RGP1, INN1, RFA1, PDS5, CYC8, RCK2, CBF2, SPC19, STH1, SET2, CBF5, UME6	1.42613	1	13.9539
95
96	Annotation Cluster 4	Enrichment Score: 6.295510770483112
97	Category	Term	Count	%	PValue	Genes	Fold Enrichment	Bonferroni	FDR
98	GOTERM_BP_ALL	GO:0009628~response to abiotic stimulus	45	7.6661	3.11474e-08	TCO89, PBS2, IQG1, STF2, SSK2, SWI6, FLC2, MSN2, HSP12, CDC14, HAA1, MSN4, NBP2, ENA1, LCB5, PSR1, CAB3, PIL1, MGA2, GPD1, RIM15, RAD18, RRD1, ASM4, NCB2, SNF7, STE20, SWI4, NUP60, RCK2, NUP2, STE50, BCK1, DCS2, SIS2, USV1, SGD1, ROX1, CDC37, NHA1, RSC2, SSK1, SKO1, OPY2, YAP1	2.40576	8.67105e-05	5.56194e-05
99	GOTERM_BP_ALL	GO:0006970~response to osmotic stress	28	4.77002	8.92826e-08	TCO89, PBS2, IQG1, SSK2, MSN2, FLC2, HSP12, CDC14, MSN4, NBP2, ENA1, PSR1, CAB3, GPD1, RRD1, STE20, RCK2, STE50, SIS2, DCS2, USV1, SGD1, ROX1, NHA1, CDC37, SSK1, SKO1, OPY2	3.10773	0.000248532	0.000159431
100	GOTERM_BP_ALL	GO:0071470~cellular response to osmotic stress	18	3.06644	1.74835e-06	PBS2, STE20, SSK2, FLC2, MSN2, RCK2, HSP12, CDC14, MSN4, STE50, USV1, PSR1, ROX1, CDC37, GPD1, SSK1, SKO1, OPY2	3.75102	0.00485559	0.00312196
101	GOTERM_BP_ALL	GO:0071214~cellular response to abiotic stimulus	21	3.57751	1.35251e-05	PBS2, STF2, STE20, SSK2, FLC2, MSN2, RCK2, HSP12, CDC14, MSN4, HAA1, STE50, USV1, PSR1, ROX1, CDC37, GPD1, SSK1, RSC2, SKO1, OPY2	2.93744	0.036954	0.0241488
102
103	Annotation Cluster 5	Enrichment Score: 6.189895589849146
104	Category	Term	Count	%	PValue	Genes	Fold Enrichment	Bonferroni	FDR
105	GOTERM_MF_ALL	GO:0098772~molecular function regulator	65	11.0733	4.34757e-09	ASK10, IQG1, SNF1, LTE1, RGA1, NET1, BUD14, SIC1, TIF5, BOI2, MDR1, TPS3, VPS9, IML1, NUP159, TSL1, YRB1, MUK1, BEM3, SGF73, TSC11, GCS1, MON2, GLO3, GTS1, RAD9, VTA1, SAC7, DCS2, ROM2, RTS1, BCY1, GPB1, SYP1, GIP3, IGO1, PCL6, GIP4, GYP1, BUD6, CUE4, GIP2, BUD3, YPK1, CDC13, BLM10, REG1, RRD1, SEC2, CDC25, RGP1, GCD6, NAP1, INN1, PXL1, BEM2, SLI15, STE50, SIS2, TFG1, GLC8, SHP1, SSK1, GYP5, PCL7	2.09951	3.52153e-06	6.68443e-06
106	GOTERM_MF_ALL	GO:0030234~enzyme regulator activity	53	9.02896	5.02295e-07	IQG1, RGA1, NET1, BUD14, SIC1, TIF5, MDR1, TPS3, IML1, NUP159, TSL1, YRB1, MUK1, BEM3, SGF73, TSC11, GCS1, GLO3, GTS1, RAD9, VTA1, SAC7, DCS2, RTS1, BCY1, SYP1, GPB1, GIP3, IGO1, PCL6, GIP4, GYP1, BUD6, CUE4, GIP2, YPK1, CDC13, BLM10, REG1, RRD1, NAP1, INN1, PXL1, BEM2, SLI15, STE50, SIS2, TFG1, GLC8, SHP1, SSK1, GYP5, PCL7	2.02965	0.000406776	0.00077228
107	GOTERM_MF_ALL	GO:0008047~enzyme activator activity	28	4.77002	0.000123341	IQG1, GYP1, BUD6, RGA1, NET1, TIF5, MDR1, IML1, YRB1, BLM10, MUK1, BEM3, GCS1, SGF73, TSC11, GLO3, RRD1, RAD9, GTS1, NAP1, VTA1, BEM2, SAC7, SLI15, TFG1, GLC8, SSK1, GYP5	2.17753	0.0950833	0.18947
108
109	Annotation Cluster 6	Enrichment Score: 6.055787115395335
110	Category	Term	Count	%	PValue	Genes	Fold Enrichment	Bonferroni	FDR
111	GOTERM_MF_ALL	GO:0016301~kinase activity	60	10.2215	7.69367e-13	CMK2, PAN3, SSK2, TDA1, SNF1, HOM3, YAK1, ARK1, LCB5, AKL1, NNK1, KIN2, PKC1, HXK1, KIN1, RIM15, RTK1, YCK2, MSS4, YCK1, CLA4, PFK26, PGK1, STE20, BCK1, PKH1, HSL1, SKG3, GLK1, NPR1, VIP1, PBS2, SCY1, PSK1, CBK1, KIN4, CKI1, ERG8, YPK1, GIN4, PRS5, CDC28, PRR1, PFK1, PFK2, TRA1, YPK2, RCK2, KCS1, HRK1, YCK3, FBP26, PTK2, KCC4, SIP2, SSK1, PIK1, ARG82, FAB1, SKY1	2.66052	6.23201e-10	1.18293e-09
112	GOTERM_BP_ALL	GO:0016310~phosphorylation	82	13.9693	2.09199e-12	CMK2, PAN3, SSK2, TDA1, SNF1, MEH1, SIC1, HOM3, YAK1, ARK1, LCB5, AKL1, PIL1, NNK1, KIN2, PKC1, FBA1, RIM15, KIN1, HXK1, RTK1, YCK2, MSS4, YCK1, CLA4, PFK26, PGK1, STE20, MSG5, SIF2, BCK1, PKH1, BCY1, HSL1, GPB1, CDC37, GLK1, STE5, NPR1, VIP1, VAC14, SCY1, PCL6, PBS2, TFB3, CTK3, PSK1, GPM1, CBK1, TYE7, SNT1, NBP2, KIN4, CKI1, YPK1, ERG8, CDC12, GIN4, PAF1, PRS5, CDC28, PRR1, GCR1, PFK1, PFK2, YP…	2.20345	5.82411e-09	3.73565e-09
113	GOTERM_MF_ALL	GO:0016773~phosphotransferase activity, alcohol group as acceptor	54	9.19932	4.62474e-12	CMK2, PAN3, SSK2, TDA1, SNF1, ARK1, YAK1, LCB5, AKL1, NNK1, PKC1, KIN2, HXK1, KIN1, RIM15, RTK1, YCK2, YCK1, MSS4, PFK26, CLA4, STE20, PKH1, BCK1, HSL1, SKG3, GLK1, NPR1, PBS2, SCY1, PSK1, CBK1, KIN4, CKI1, YPK1, GIN4, CDC28, PRR1, PFK1, PFK2, YPK2, RCK2, KCS1, HRK1, YCK3, FBP26, PTK2, KCC4, SIP2, SSK1, PIK1, FAB1, ARG82, SKY1	2.72969	3.74604e-09	7.11059e-09
114	GOTERM_BP_ALL	GO:0006468~protein phosphorylation	58	9.88075	7.32367e-12	CMK2, PAN3, SSK2, TDA1, SNF1, MEH1, SIC1, ARK1, YAK1, AKL1, PIL1, NNK1, PKC1, KIN2, KIN1, RIM15, RTK1, YCK2, YCK1, CLA4, STE20, MSG5, SIF2, PKH1, BCK1, HSL1, CDC37, STE5, NPR1, PCL6, PBS2, SCY1, TFB3, CTK3, PSK1, CBK1, SNT1, NBP2, KIN4, YPK1, CDC12, GIN4, PAF1, CDC28, PRR1, YPK2, RCK2, HRK1, SLI15, STE50, YCK3, PTK2, KCC4, SIP2, SSK1, CDC11, PCL7, SKY1	2.59756	2.03892e-08	1.30778e-08
115	GOTERM_MF_ALL	GO:0004672~protein kinase activity	41	6.98467	1.52919e-10	CMK2, PBS2, SCY1, PAN3, SSK2, TDA1, SNF1, PSK1, CBK1, ARK1, YAK1, AKL1, KIN4, YPK1, NNK1, PKC1, KIN2, GIN4, RIM15, KIN1, RTK1, CDC28, PRR1, YCK2, YCK1, CLA4, STE20, YPK2, RCK2, HRK1, BCK1, PKH1, YCK3, PTK2, HSL1, KCC4, SKG3, SIP2, SSK1, SKY1, NPR1	2.98207	1.23865e-07	2.35115e-07
116	GOTERM_BP_ALL	GO:0006793~phosphorus metabolic process	126	21.4651	1.63667e-10	PAN3, SSK2, SNF1, ARK1, LCB5, PIL1, NNK1, KIN2, PKC1, GPD1, HXK1, KIN1, CLA4, PFK26, GTS1, PGK1, TCB3, GIS1, SIF2, BCK1, CMD1, SCT1, CDC37, GLK1, STE5, NPR1, SCY1, PCL6, GIP4, PAH1, PSK1, CDC14, CBK1, TYE7, SNT1, GIP2, ERG8, PHO87, GIN4, IPP1, PRS5, PAF1, CDC28, PHO90, TGL4, STE50, SLI15, SIS2, FBP26, TFG1, GLC8, PGM2, SIP2, UME6, FAB1, PCL7, SKY1, BNA7, CMK2, TDA1, GPT2, INP52, MEH1, SIC1, TPS3,…	1.70863	4.55648e-07	2.92257e-07
117	GOTERM_BP_ALL	GO:0006796~phosphate-containing compound metabolic process	123	20.954	2.42294e-10	PAN3, SSK2, SNF1, ARK1, LCB5, PIL1, NNK1, KIN2, PKC1, GPD1, HXK1, KIN1, CLA4, PFK26, GTS1, PGK1, TCB3, GIS1, SIF2, BCK1, CMD1, SCT1, CDC37, GLK1, STE5, NPR1, SCY1, PCL6, GIP4, PAH1, PSK1, CDC14, CBK1, TYE7, SNT1, GIP2, ERG8, GIN4, IPP1, PRS5, PAF1, CDC28, TGL4, STE50, SLI15, SIS2, FBP26, TFG1, GLC8, PGM2, SIP2, UME6, FAB1, PCL7, BNA7, SKY1, CMK2, TDA1, GPT2, INP52, MEH1, SIC1, TPS3, HOM3, YAK1, A…	1.71346	6.74547e-07	4.32662e-07
118	GOTERM_MF_ALL	GO:0004674~protein serine/threonine kinase activity	38	6.47359	1.38258e-09	CMK2, PBS2, SSK2, TDA1, SNF1, PSK1, CBK1, ARK1, YAK1, AKL1, KIN4, YPK1, NNK1, PKC1, KIN2, GIN4, RIM15, KIN1, RTK1, PRR1, CDC28, YCK2, YCK1, CLA4, STE20, YPK2, RCK2, HRK1, YCK3, PKH1, BCK1, PTK2, HSL1, KCC4, SKG3, SIP2, SKY1, NPR1	2.93266	1.11989e-06	2.12572e-06
119	GOTERM_MF_ALL	GO:0016772~transferase activity, transferring phosphorus-containing groups	67	11.414	1.15005e-06	CMK2, PAN3, RPC53, SSK2, TDA1, SNF1, UGP1, HOM3, YAK1, ARK1, LCB5, AKL1, NNK1, KIN2, PKC1, RIM15, HXK1, KIN1, RTK1, YCK2, MSS4, YCK1, CLA4, PFK26, PGK1, STE20, POL12, BCK1, PKH1, APA1, HSL1, SKG3, GLK1, TY1B-DR4;TY1B-DR3;TY1B-LR3, NPR1, VIP1, PBS2, SCY1, PSK1, CBK1, KIN4, CKI1, YPK1, ERG8, GIN4, PRS5, CDC28, PRR1, GCD6, PFK1, PFK2, TRA1, YPK2, RCK2, KCS1, HRK1, YCK3, FBP26, PTK2, KCC4, POL1, SIP2…	1.80151	0.000931103	0.00176819
120	GOTERM_MF_ALL	GO:0017076~purine nucleotide binding	110	18.7394	2.01471e-05	PAN3, SSK2, SNF1, TOP2, YCF1, MYO2, ENA1, ARK1, LCB5, NNK1, PKC1, KIN2, KIN1, HXK1, ECM16, CLA4, PFK26, PGK1, SRP101, RAD16, BCK1, GLK1, TY1B-DR4;TY1B-DR3;TY1B-LR3, VPS1, MDN1, NPR1, SCY1, SMY1, SNQ2, SSA2, SSA1, PSK1, CBK1, YPT31, CFD1, ERG8, FUN30, GIN4, PRS5, CDC28, KIP2, ISW2, LSC2, ISW1, FBP26, FAB1, SKY1, CMK2, ARP8, TDA1, RHO5, ECM32, SNU114, TIF5, HOM3, YAK1, AKL1, NUP159, RIM15, RTK1, NE…	1.44428	0.0161869	0.0309719
121	GOTERM_MF_ALL	GO:0032555~purine ribonucleotide binding	108	18.3986	4.19686e-05	PAN3, SSK2, SNF1, TOP2, YCF1, MYO2, ENA1, ARK1, LCB5, NNK1, PKC1, KIN2, KIN1, HXK1, ECM16, CLA4, PFK26, PGK1, SRP101, RAD16, BCK1, GLK1, TY1B-DR4;TY1B-DR3;TY1B-LR3, VPS1, MDN1, NPR1, SCY1, SMY1, SNQ2, SSA2, SSA1, PSK1, CBK1, YPT31, CFD1, ERG8, FUN30, GIN4, PRS5, CDC28, KIP2, ISW2, LSC2, ISW1, FBP26, FAB1, SKY1, CMK2, ARP8, TDA1, RHO5, ECM32, SNU114, TIF5, HOM3, YAK1, AKL1, RIM15, RTK1, NEW1, YCK2…	1.42729	0.0334239	0.0645076
122	GOTERM_MF_ALL	GO:0001882~nucleoside binding	108	18.3986	5.06114e-05	PAN3, SSK2, SNF1, TOP2, YCF1, MYO2, ENA1, ARK1, LCB5, NNK1, PKC1, KIN2, KIN1, HXK1, ECM16, CLA4, PFK26, PGK1, SRP101, RAD16, BCK1, GLK1, TY1B-DR4;TY1B-DR3;TY1B-LR3, VPS1, MDN1, NPR1, SCY1, SMY1, SNQ2, SSA2, SSA1, PSK1, CBK1, YPT31, CFD1, ERG8, FUN30, GIN4, PRS5, CDC28, KIP2, ISW2, LSC2, ISW1, FBP26, POL1, FAB1, SKY1, CMK2, ARP8, TDA1, RHO5, ECM32, SNU114, TIF5, HOM3, YAK1, AKL1, RIM15, RTK1, NEW1…	1.42171	0.0401673	0.0777872
123	GOTERM_MF_ALL	GO:0030554~adenyl nucleotide binding	97	16.5247	5.34902e-05	PAN3, SSK2, SNF1, TOP2, YCF1, MYO2, ENA1, ARK1, LCB5, NNK1, PKC1, KIN2, KIN1, HXK1, ECM16, CLA4, PFK26, PGK1, RAD16, BCK1, GLK1, TY1B-DR4;TY1B-DR3;TY1B-LR3, MDN1, NPR1, SCY1, SMY1, SNQ2, SSA2, SSA1, PSK1, CBK1, CFD1, ERG8, FUN30, GIN4, PRS5, CDC28, KIP2, ISW2, LSC2, ISW1, FBP26, FAB1, SKY1, CMK2, ARP8, TDA1, ECM32, HOM3, YAK1, AKL1, NUP159, RIM15, RTK1, NEW1, YCK2, MSS4, YCK1, ACC1, YLR419W, STE2…	1.45716	0.042403	0.08221
124	GOTERM_MF_ALL	GO:0000166~nucleotide binding	128	21.8058	5.40071e-05	MRP20, PAN3, SSK2, SNF1, TOP2, YCF1, MYO2, ENA1, ARK1, LCB5, VTS1, NNK1, KIN2, PKC1, GPD1, KIN1, HXK1, ECM16, CLA4, PFK26, PGK1, SRP101, RAD16, BCK1, GLK1, TY1B-DR4;TY1B-DR3;TY1B-LR3, VPS1, MDN1, JSN1, NPR1, SCY1, SMY1, SNQ2, SSA2, SSA1, PSK1, NPL3, CBK1, YPT31, CFD1, FUN30, ERG8, WHI3, GIN4, PRS5, CDC28, KIP2, ISW2, LSC2, ISW1, NOP13, FBP26, YPR172W, POL1, FAB1, SKY1, CMK2, ARP8, TDA1, RHO5, ECM…	1.36506	0.0428039	0.0830042
125	GOTERM_MF_ALL	GO:1901265~nucleoside phosphate binding	128	21.8058	5.40071e-05	MRP20, PAN3, SSK2, SNF1, TOP2, YCF1, MYO2, ENA1, ARK1, LCB5, VTS1, NNK1, KIN2, PKC1, GPD1, KIN1, HXK1, ECM16, CLA4, PFK26, PGK1, SRP101, RAD16, BCK1, GLK1, TY1B-DR4;TY1B-DR3;TY1B-LR3, VPS1, MDN1, JSN1, NPR1, SCY1, SMY1, SNQ2, SSA2, SSA1, PSK1, NPL3, CBK1, YPT31, CFD1, FUN30, ERG8, WHI3, GIN4, PRS5, CDC28, KIP2, ISW2, LSC2, ISW1, NOP13, FBP26, YPR172W, POL1, FAB1, SKY1, CMK2, ARP8, TDA1, RHO5, ECM…	1.36506	0.0428039	0.0830042
126	GOTERM_MF_ALL	GO:0001883~purine nucleoside binding	107	18.2283	6.67304e-05	PAN3, SSK2, SNF1, TOP2, YCF1, MYO2, ENA1, ARK1, LCB5, NNK1, PKC1, KIN2, KIN1, HXK1, ECM16, CLA4, PFK26, PGK1, SRP101, RAD16, BCK1, GLK1, TY1B-DR4;TY1B-DR3;TY1B-LR3, VPS1, MDN1, NPR1, SCY1, SMY1, SNQ2, SSA2, SSA1, PSK1, CBK1, YPT31, CFD1, ERG8, FUN30, GIN4, PRS5, CDC28, KIP2, ISW2, LSC2, ISW1, FBP26, FAB1, SKY1, CMK2, ARP8, TDA1, RHO5, ECM32, SNU114, TIF5, HOM3, YAK1, AKL1, RIM15, RTK1, NEW1, YCK2…	1.41592	0.0526185	0.102549
127	GOTERM_MF_ALL	GO:0035639~purine ribonucleoside triphosphate binding	107	18.2283	6.67304e-05	PAN3, SSK2, SNF1, TOP2, YCF1, MYO2, ENA1, ARK1, LCB5, NNK1, PKC1, KIN2, KIN1, HXK1, ECM16, CLA4, PFK26, PGK1, SRP101, RAD16, BCK1, GLK1, TY1B-DR4;TY1B-DR3;TY1B-LR3, VPS1, MDN1, NPR1, SCY1, SMY1, SNQ2, SSA2, SSA1, PSK1, CBK1, YPT31, CFD1, ERG8, FUN30, GIN4, PRS5, CDC28, KIP2, ISW2, LSC2, ISW1, FBP26, FAB1, SKY1, CMK2, ARP8, TDA1, RHO5, ECM32, SNU114, TIF5, HOM3, YAK1, AKL1, RIM15, RTK1, NEW1, YCK2…	1.41592	0.0526185	0.102549
128	GOTERM_MF_ALL	GO:0032550~purine ribonucleoside binding	107	18.2283	6.67304e-05	PAN3, SSK2, SNF1, TOP2, YCF1, MYO2, ENA1, ARK1, LCB5, NNK1, PKC1, KIN2, KIN1, HXK1, ECM16, CLA4, PFK26, PGK1, SRP101, RAD16, BCK1, GLK1, TY1B-DR4;TY1B-DR3;TY1B-LR3, VPS1, MDN1, NPR1, SCY1, SMY1, SNQ2, SSA2, SSA1, PSK1, CBK1, YPT31, CFD1, ERG8, FUN30, GIN4, PRS5, CDC28, KIP2, ISW2, LSC2, ISW1, FBP26, FAB1, SKY1, CMK2, ARP8, TDA1, RHO5, ECM32, SNU114, TIF5, HOM3, YAK1, AKL1, RIM15, RTK1, NEW1, YCK2…	1.41592	0.0526185	0.102549
129	GOTERM_MF_ALL	GO:0036094~small molecule binding	130	22.1465	7.01681e-05	MRP20, PAN3, SSK2, SNF1, TOP2, YCF1, MYO2, ENA1, ARK1, LCB5, VTS1, NNK1, KIN2, PKC1, GPD1, KIN1, HXK1, ECM16, CLA4, PFK26, PGK1, SRP101, RAD16, BCK1, GLK1, TY1B-DR4;TY1B-DR3;TY1B-LR3, VPS1, MDN1, JSN1, NPR1, SCY1, SMY1, SNQ2, SSA2, SSA1, PSK1, NPL3, CBK1, YPT31, CFD1, FUN30, ERG8, WHI3, GIN4, PRS5, CDC28, KIP2, ISW2, LSC2, ISW1, NOP13, FBP26, YPR172W, POL1, FAB1, SKY1, CMK2, ARP8, TDA1, RHO5, ECM…	1.35355	0.055253	0.10783
130	GOTERM_MF_ALL	GO:0032553~ribonucleotide binding	109	18.569	7.10349e-05	PAN3, SSK2, SNF1, TOP2, YCF1, MYO2, ENA1, ARK1, LCB5, NNK1, PKC1, KIN2, KIN1, HXK1, ECM16, CLA4, PFK26, PGK1, SRP101, RAD16, BCK1, GLK1, TY1B-DR4;TY1B-DR3;TY1B-LR3, VPS1, MDN1, NPR1, SCY1, SMY1, SNQ2, SSA2, SSA1, PSK1, CBK1, YPT31, CFD1, ERG8, FUN30, GIN4, PRS5, CDC28, KIP2, ISW2, LSC2, ISW1, FBP26, YPR172W, FAB1, SKY1, CMK2, ARP8, TDA1, RHO5, ECM32, SNU114, TIF5, HOM3, YAK1, AKL1, RIM15, RTK1, N…	1.40739	0.0559162	0.109161
131	GOTERM_MF_ALL	GO:0032559~adenyl ribonucleotide binding	96	16.3543	7.11598e-05	CMK2, PAN3, ARP8, SSK2, TDA1, SNF1, ECM32, TOP2, YCF1, HOM3, MYO2, ENA1, YAK1, ARK1, LCB5, AKL1, NNK1, KIN2, PKC1, RIM15, KIN1, HXK1, ECM16, RTK1, NEW1, YCK2, MSS4, YCK1, CLA4, PFK26, ACC1, PGK1, STE20, YLR419W, RAD16, DNF2, PDR5, BCK1, PKH1, APA1, BCY1, HSL1, EAP1, GLK1, TY1B-DR4;TY1B-DR3;TY1B-LR3, SSZ1, MDN1, NPR1, MOT1, VIP1, YTA6, SCY1, PBS2, SMY1, SNQ2, SSA2, SSA1, DNF1, PSK1, CBK1, HSP10, C…	1.45076	0.0560116	0.109353
132	GOTERM_MF_ALL	GO:0097367~carbohydrate derivative binding	110	18.7394	7.15207e-05	PAN3, SSK2, SNF1, TOP2, YCF1, MYO2, ENA1, ARK1, LCB5, NNK1, PKC1, KIN2, KIN1, HXK1, ECM16, CLA4, PFK26, PGK1, SRP101, RAD16, BCK1, GLK1, TY1B-DR4;TY1B-DR3;TY1B-LR3, VPS1, MDN1, NPR1, SCY1, SMY1, SNQ2, SSA2, SSA1, PSK1, CBK1, YPT31, CFD1, ERG8, FUN30, GIN4, PRS5, CDC28, KIP2, ISW2, LSC2, ISW1, FBP26, YPR172W, POL1, FAB1, SKY1, CMK2, ARP8, TDA1, RHO5, ECM32, SNU114, TIF5, HOM3, YAK1, AKL1, RIM15, R…	1.40416	0.0562876	0.109907
133	GOTERM_MF_ALL	GO:0032549~ribonucleoside binding	107	18.2283	7.88881e-05	PAN3, SSK2, SNF1, TOP2, YCF1, MYO2, ENA1, ARK1, LCB5, NNK1, PKC1, KIN2, KIN1, HXK1, ECM16, CLA4, PFK26, PGK1, SRP101, RAD16, BCK1, GLK1, TY1B-DR4;TY1B-DR3;TY1B-LR3, VPS1, MDN1, NPR1, SCY1, SMY1, SNQ2, SSA2, SSA1, PSK1, CBK1, YPT31, CFD1, ERG8, FUN30, GIN4, PRS5, CDC28, KIP2, ISW2, LSC2, ISW1, FBP26, FAB1, SKY1, CMK2, ARP8, TDA1, RHO5, ECM32, SNU114, TIF5, HOM3, YAK1, AKL1, RIM15, RTK1, NEW1, YCK2…	1.41039	0.0619029	0.121222
134	GOTERM_MF_ALL	GO:0005524~ATP binding	95	16.184	0.000110826	CMK2, PAN3, ARP8, SSK2, TDA1, SNF1, ECM32, TOP2, YCF1, HOM3, MYO2, ENA1, YAK1, ARK1, LCB5, AKL1, NNK1, KIN2, PKC1, RIM15, KIN1, HXK1, ECM16, RTK1, NEW1, YCK2, MSS4, YCK1, CLA4, PFK26, ACC1, PGK1, STE20, YLR419W, RAD16, DNF2, PDR5, BCK1, PKH1, APA1, HSL1, EAP1, GLK1, TY1B-DR4;TY1B-DR3;TY1B-LR3, SSZ1, MDN1, NPR1, MOT1, VIP1, YTA6, SCY1, PBS2, SMY1, SNQ2, SSA2, SSA1, DNF1, PSK1, CBK1, HSP10, CFD1, K…	1.43779	0.0858622	0.17026
135	GOTERM_BP_ALL	GO:0043412~macromolecule modification	127	21.6354	0.000441147	PAN3, SSK2, YLR177W, SNF1, SAS10, ARK1, RAD7, UTP22, PIL1, NNK1, KIN2, PKC1, KIN1, ECM16, VPS72, CLA4, NUP60, GIS1, RAD16, SIF2, BCK1, RAD23, ESA1, RFA2, NOT3, CDC37, STE5, HPC2, NPR1, SCY1, PCL6, HEL2, EAF7, GIP4, RRP8, SSA1, PSK1, CDC14, SWC3, CBK1, SNT1, GIP2, CFD1, HOS3, FUN30, NOT5, GIN4, LDB7, PAF1, CDC28, ISW2, TRM2, ISW1, TAF12, STE50, SLI15, SPT6, TFG1, GLC8, SET2, CBF5, SIP2, UME6, PCL7…	1.31256	0.707247	0.784829
136	GOTERM_BP_ALL	GO:0006464~cellular protein modification process	105	17.8876	0.000552727	PAN3, SSK2, SNF1, ARK1, RAD7, PIL1, NNK1, PKC1, KIN2, KIN1, CLA4, RAD16, GIS1, NUP60, SIF2, BCK1, RAD23, ESA1, RFA2, NOT3, CDC37, STE5, NPR1, PCL6, SCY1, HEL2, EAF7, GIP4, SSA1, PSK1, CDC14, CBK1, SNT1, GIP2, HOS3, NOT5, GIN4, PAF1, CDC28, TAF12, STE50, SLI15, SPT6, TFG1, GLC8, SET2, SIP2, PCL7, SKY1, CMK2, TDA1, MEH1, SIC1, YAK1, AKL1, UBP3, TAF5, RAD18, RIM15, RTK1, SGF73, GRR1, BUL1, YCK2, YCK…	1.35375	0.785451	0.982413
137	GOTERM_BP_ALL	GO:0036211~protein modification process	105	17.8876	0.000552727	PAN3, SSK2, SNF1, ARK1, RAD7, PIL1, NNK1, PKC1, KIN2, KIN1, CLA4, RAD16, GIS1, NUP60, SIF2, BCK1, RAD23, ESA1, RFA2, NOT3, CDC37, STE5, NPR1, PCL6, SCY1, HEL2, EAF7, GIP4, SSA1, PSK1, CDC14, CBK1, SNT1, GIP2, HOS3, NOT5, GIN4, PAF1, CDC28, TAF12, STE50, SLI15, SPT6, TFG1, GLC8, SET2, SIP2, PCL7, SKY1, CMK2, TDA1, MEH1, SIC1, YAK1, AKL1, UBP3, TAF5, RAD18, RIM15, RTK1, SGF73, GRR1, BUL1, YCK2, YCK…	1.35375	0.785451	0.982413
138
139	Annotation Cluster 7	Enrichment Score: 5.815485141043476
140	Category	Term	Count	%	PValue	Genes	Fold Enrichment	Bonferroni	FDR
141	GOTERM_MF_ALL	GO:0008289~lipid binding	37	6.30324	2.16976e-10	NUM1, SCS2, YSP2, IST2, HSP12, IVY1, SPO14, BOI2, ENT1, PIL1, ENT5, CDC12, BEM3, YSC84, SEC2, CDC33, SNX41, SLA2, BOI1, INN1, OSH2, YPR091C, ASM4, NSP1, TCB3, VPS17, NUP60, OSH3, ROM2, KCC4, CDC3, SWH1, YKR078W, STE5, CDC11, FAB1, ENT2	3.17007	1.7575e-07	3.33602e-07
142	GOTERM_MF_ALL	GO:0005543~phospholipid binding	29	4.94037	5.45491e-08	NUM1, SCS2, SPO14, IVY1, BOI2, CDC12, BEM3, YSC84, SEC2, CDC33, SNX41, SLA2, BOI1, OSH2, INN1, ASM4, NSP1, TCB3, VPS17, NUP60, OSH3, ROM2, KCC4, CDC3, SWH1, YKR078W, STE5, CDC11, FAB1	3.0862	4.41838e-05	8.38697e-05
143	GOTERM_MF_ALL	GO:0035091~phosphatidylinositol binding	19	3.2368	0.000181725	OSH2, SCS2, VPS17, OSH3, SPO14, ROM2, KCC4, CDC3, SWH1, CDC12, YKR078W, STE5, BEM3, CDC11, YSC84, FAB1, SNX41, CDC33, SEC2	2.63136	0.136888	0.27904
144	GOTERM_MF_ALL	GO:1901981~phosphatidylinositol phosphate binding	14	2.38501	0.00254358	VPS17, SPO14, ROM2, CDC3, KCC4, CDC12, YKR078W, STE5, BEM3, CDC11, FAB1, CDC33, SEC2, SNX41	2.52749	0.872918	3.84008
145
146	Annotation Cluster 8	Enrichment Score: 5.540653265820636
147	Category	Term	Count	%	PValue	Genes	Fold Enrichment	Bonferroni	FDR
148	GOTERM_BP_ALL	GO:0051179~localization	218	37.138	1.96603e-11	LYP1, BUD14, VNX1, VPS9, RAD7, ENA1, VTS1, KIN2, GPD1, KIN1, NSP1, RAD16, VTA1, RCR2, CMD1, RFA2, VPS1, JSN1, GFD1, GRH1, NUM1, SLK19, SMY1, VBA4, GYP1, NPL3, FUN26, ENT5, VPS54, WHI3, CDC28, MSO1, SLA2, ESC1, ROD1, SEC10, CYC8, NUP2, SEC9, CRN1, YKR078W, SKY1, FLC1, INP52, MEH1, AVT4, BOI2, AKL1, UBP3, BAP2, TAT1, GCS1, SGF73, LAM5, YCK2, RTT107, BUL1, NEW1, YCK1, TOP1, INP53, STE20, MSG5, NMD5,…	1.45873	5.47342e-08	3.51071e-08
149	GOTERM_BP_ALL	GO:0016192~vesicle-mediated transport	83	14.1397	2.6129e-11	INP52, LTE1, BOI2, VPS9, MDR1, MYO2, ARK1, AKL1, UBP3, PIL1, KIN2, MUK1, KIN1, SEC16, GCS1, MON2, GLO3, YCK2, YCK1, GTS1, INP53, SNF7, ECM21, VPS17, APL5, DNF2, PKH1, ROM2, CMD1, RCR2, SYP1, VPS1, ENT2, GRH1, NPR1, SEC21, PAN1, BRE4, SMY1, SMY2, FTH1, PIB2, VRP1, SSA1, DNF1, GYP1, GGA1, SPO14, YPT31, ELO2, RAV1, EDE1, PEF1, ENT1, YPK1, ENT5, APM4, VPS54, CDC28, YSC84, SEC2, SNX41, SLA2, MSO1, RGP…	2.09265	7.27431e-08	4.66582e-08
150	GOTERM_BP_ALL	GO:0051234~establishment of localization	192	32.7087	9.43548e-09	FLC3, ASK10, YCT1, KEL2, SCP160, SRP40, FLC2, LYP1, BIM1, BUD14, VNX1, YCF1, VPS13, MYO2, MDR1, VPS9, ARK1, ENA1, UTP22, PIL1, VTS1, KIN2, GPD1, MUK1, HXK1, KIN1, GLO3, MON2, CLA4, GTS1, ZRC1, SNF7, ECM21, NSP1, VPS17, SRP101, NUP60, VTA1, APL5, NPR2, RCR2, CMD1, SYP1, RFA2, GLK1, VPS1, JSN1, DIP5, GFD1, GRH1, NPR1, NUM1, SMY1, SLK19, SNQ2, VPS73, SSA2, SSA1, VBA4, GYP1, NPL3, MRH1, YPT31, ELO2, …	1.41965	2.6268e-05	1.68488e-05
151	GOTERM_BP_ALL	GO:0006810~transport	182	31.0051	2.36875e-07	FLC3, ASK10, YCT1, KEL2, SRP40, FLC2, LYP1, BIM1, BUD14, VNX1, YCF1, VPS13, MYO2, MDR1, VPS9, ARK1, ENA1, UTP22, PIL1, VTS1, KIN2, GPD1, MUK1, HXK1, KIN1, GLO3, MON2, CLA4, GTS1, ZRC1, SNF7, ECM21, NSP1, VPS17, SRP101, NUP60, VTA1, APL5, NPR2, RCR2, CMD1, SYP1, GLK1, VPS1, DIP5, GFD1, GRH1, NPR1, NUM1, SMY1, SNQ2, VPS73, SSA2, SSA1, VBA4, GYP1, NPL3, MRH1, YPT31, ELO2, ENT1, FUN26, ENT5, PHO87, V…	1.38275	0.000659244	0.000422985
152	GOTERM_BP_ALL	GO:0033036~macromolecule localization	127	21.6354	7.15533e-06	SCP160, VPS13, VPS9, MDR1, MYO2, RAD7, UTP22, PIL1, VTS1, GPD1, MUK1, GLO3, MON2, CLA4, ECM21, SNF7, NSP1, VPS17, SRP101, NUP60, RAD16, VTA1, APL5, TWF1, NPR2, CMD1, RFA2, VPS1, LRS4, GFD1, JSN1, GRH1, SYH1, SPC105, NUM1, SLK19, SMY1, SNQ2, VPS73, SSA2, SSA1, GYP1, NPL3, YPT31, ENT5, VPS54, WHI3, CDC28, SEC2, SNX41, MSO1, OSH2, ROD1, LAM6, SEC10, THO1, NUP2, SEC9, SPT6, BRL1, YKR078W, LDB19, OPY2…	1.43136	0.0197234	0.0127764
153	GOTERM_BP_ALL	GO:0008104~protein localization	108	18.3986	2.35626e-05	VPS13, VPS9, MDR1, MYO2, RAD7, PIL1, VTS1, GPD1, MUK1, MON2, GLO3, CLA4, ECM21, SNF7, NSP1, VPS17, SRP101, RAD16, NUP60, VTA1, APL5, TWF1, NPR2, CMD1, RFA2, LRS4, VPS1, GFD1, JSN1, GRH1, SYH1, NUM1, SPC105, SLK19, SMY1, VPS73, SSA2, SSA1, GYP1, YPT31, ENT5, VPS54, WHI3, CDC28, SEC2, SNX41, MSO1, ROD1, SEC10, NUP2, SEC9, BRL1, YKR078W, LDB19, OPY2, SEC31, SKY1, LAA1, PUF4, INP52, LTE1, MEH1, GAL11…	1.45296	0.0634938	0.0420672
154	GOTERM_BP_ALL	GO:0051641~cellular localization	120	20.4429	7.26277e-05	SCP160, SRP40, BIM1, VPS13, VPS9, MDR1, MYO2, RAD7, UTP22, GPD1, MUK1, GLO3, MON2, CLA4, NSP1, VPS17, SRP101, NUP60, RAD16, APL5, TWF1, CMD1, LRS4, VPS1, GFD1, JSN1, GRH1, SYH1, SPC105, NUM1, SLK19, SMY1, VPS73, SSA2, SSA1, GYP1, NPL3, YPT31, ENT5, VPS54, WHI3, SIR4, CDC28, KIP2, SNX41, OSH2, ESC1, LAM6, SEC10, THO1, NUP2, SPT6, BRL1, CRN1, YKR078W, AIM21, OPY2, SKY1, SEC31, LAA1, LTE1, MEH1, GAL…	1.38299	0.183071	0.129611
155	GOTERM_BP_ALL	GO:1902578~single-organism localization	113	19.2504	0.000778204	FLC3, ASK10, YCT1, BIM1, LYP1, FLC2, VNX1, VPS13, YCF1, MYO2, ENA1, UTP22, KIN2, GPD1, KIN1, HXK1, CLA4, ZRC1, ECM21, SNF7, NSP1, SRP101, NUP60, VTA1, TWF1, NPR2, CMD1, GLK1, VPS1, DIP5, GRH1, NPR1, NUM1, SMY1, SNQ2, VPS73, SSA2, VBA4, SSA1, MRH1, YPT31, FUN26, PHO87, WHI3, KIP2, SEC2, SLA2, MSO1, PHO90, OSH2, ROD1, LAM6, SEC10, NUP2, SEC9, YKR078W, LDB19, FMP42, AIM21, OPY2, SKY1, ECM3, FLC1, AV…	1.32323	0.885521	1.38055
156	GOTERM_BP_ALL	GO:0071702~organic substance transport	120	20.4429	0.00101973	FLC3, ASK10, YCT1, LYP1, FLC2, YCF1, VPS13, VPS9, MDR1, MYO2, UTP22, VTS1, GPD1, HXK1, GLO3, MON2, CLA4, ECM21, SNF7, NSP1, VPS17, SRP101, NUP60, VTA1, APL5, NPR2, CMD1, GLK1, VPS1, GFD1, DIP5, GRH1, SNQ2, VPS73, SSA2, SSA1, VBA4, GYP1, NPL3, YPT31, FUN26, ENT5, VPS54, SEC2, SNX41, MSO1, OSH2, ROD1, LAM6, SEC10, THO1, CYC8, NUP2, SEC9, SPT6, BRL1, YKR078W, LDB19, SKY1, SEC31, LAA1, FLC1, INP52, M…	1.2994	0.941596	1.80535
157	GOTERM_BP_ALL	GO:0044765~single-organism transport	105	17.8876	0.00156266	FLC3, ASK10, YCT1, BIM1, LYP1, FLC2, VNX1, YCF1, MYO2, ENA1, UTP22, KIN2, GPD1, KIN1, HXK1, CLA4, ZRC1, ECM21, SNF7, NSP1, SRP101, NUP60, VTA1, NPR2, CMD1, GLK1, DIP5, GRH1, NPR1, NUM1, SMY1, SNQ2, VPS73, SSA2, VBA4, SSA1, MRH1, YPT31, FUN26, PHO87, KIP2, SEC2, SLA2, MSO1, PHO90, OSH2, LAM6, ROD1, SEC10, NUP2, SEC9, LDB19, FMP42, AIM21, SKY1, ECM3, FLC1, AVT4, BAP2, NUP159, YRB1, TAT1, GCS1, MVB1…	1.31554	0.987143	2.75396
158	GOTERM_BP_ALL	GO:0051649~establishment of localization in cell	89	15.1618	0.0064777	SCP160, SRP40, BIM1, VPS13, MDR1, VPS9, MYO2, UBP3, UTP22, NOP9, NUP159, YRB1, GPD1, MUK1, SEC16, GCS1, MVB12, SGF73, MON2, LAM5, GLO3, NEW1, CLA4, BNI1, TOP1, ACC1, ASM4, NSP1, MSG5, VPS17, SRP101, NUP60, NMD5, APL5, DNF2, CMD1, VPS1, GFD1, JSN1, GRH1, SEC21, PBS2, NUM1, SCS2, YSP2, SMY1, SLK19, SMY2, VPS73, PIB2, SSA2, SSA1, DNF1, GYP1, NPL3, GGA1, YPT31, ZUO1, NUP192, RAV1, HSP10, PEF1, SAC3, …	1.29273	1	10.9567
159
160	Annotation Cluster 9	Enrichment Score: 5.333616066158666
161	Category	Term	Count	%	PValue	Genes	Fold Enrichment	Bonferroni	FDR
162	GOTERM_BP_ALL	GO:0006325~chromatin organization	66	11.2436	8.5005e-08	ARP8, PUF4, SCP160, NET1, TOP2, ASH1, CBF1, SWI3, TAF5, MGA2, SGF73, VPS72, TUP1, TOP1, HIF1, GIS1, NUP60, SIF2, RSC9, FUN19, ESA1, IES1, LRS4, HPC2, HEL2, SCS2, EAF7, MSN2, BUD6, SWC3, MSN4, SNT1, SET1, SET3, HOS3, FUN30, BDF1, SUM1, BLM10, REG1, LDB7, PAF1, SIR4, CDC28, RSC1, GCR1, NAP1, ISW2, ESC1, CHD1, ISW1, TRA1, CYC8, NUP2, TAF12, SPT6, STH1, LEO1, ORC4, RPH1, SET2, PAT1, HHO1, RSC2, UME6,…	1.94778	0.000236626	0.000151792
163	GOTERM_BP_ALL	GO:0051276~chromosome organization	91	15.5026	1.19813e-05	BIR1, ARP8, PUF4, SCP160, BIM1, LTE1, NET1, TOP2, PBP1, ASH1, RAD7, CBF1, SWI3, TAF5, STM1, MGA2, TGS1, VPS72, SGF73, TOP1, TUP1, HIF1, RAD16, NUP60, GIS1, SRC1, SIF2, RSC9, POL12, RTS1, FUN19, ESA1, RFA2, IES1, LRS4, HPC2, SPC105, HEL2, SCS2, EAF7, MSN2, BUD6, CDC14, SWC3, MSN4, SNT1, SET1, SET3, KIN4, HOS3, SAC3, FUN30, BDF1, SUM1, CDC13, BLM10, REG1, LDB7, SGT1, PAF1, SIR4, CDC28, RSC1, GCR1, …	1.54354	0.0328061	0.0213928
164	GOTERM_BP_ALL	GO:0043933~macromolecular complex subunit organization	123	20.954	9.79945e-05	SCP160, BIM1, NET1, TOP2, BUD14, TIF4632, CBF1, SWI3, PKC1, VPS72, NUP60, GIS1, VTA1, SIF2, TWF1, CWC24, ESA1, VPS1, LRS4, MDN1, HPC2, SPC105, HEL2, EAF7, SSA1, BNI5, MSN2, BUD6, NPL3, SWC3, MSN4, SNT1, HOS3, FUN30, BDF1, REG1, GIN4, LDB7, TMA17, PAF1, SIR4, CDC28, KIP2, RSA3, ESC1, ISW2, NCB2, ISW1, THO1, CYC8, NUP2, TAF12, SPT6, SPC19, ORC4, TFG1, CRN1, SET2, PAT1, UME6, EDC3, SNF6, SKY1, SUI3,…	1.36667	0.238778	0.174843
165
166	Annotation Cluster 10	Enrichment Score: 5.304969115570962
167	Category	Term	Count	%	PValue	Genes	Fold Enrichment	Bonferroni	FDR
168	GOTERM_BP_ALL	GO:0007010~cytoskeleton organization	64	10.9029	1.91e-13	BIR1, IQG1, SSK2, KEL2, BIM1, RGA1, BUD14, MYO2, ARK1, AKL1, YRB1, PKC1, BEM3, TSC11, GCS1, MSS4, CLA4, BNI1, STE20, BIT61, TWF1, SAC7, CMD1, RTS1, SPA2, SYP1, CDC37, VPS1, ENT2, MHP1, YTA6, PAN1, SPC105, PBS2, NUM1, ABP1, VRP1, BNI5, BUD6, CDC14, CBK1, AVO2, ENT1, CDC12, STU2, GIN4, KEL1, SHS1, CDC28, YSC84, KIP2, SLA2, NAP1, BEM2, LIA1, CBF2, SPC19, STH1, BBC1, CDC3, KCC4, CRN1, SSK1, VHS2	2.64579	5.31628e-10	3.40994e-10
169	GOTERM_BP_ALL	GO:0030029~actin filament-based process	40	6.81431	2.40461e-11	PBS2, PAN1, IQG1, KEL2, SSK2, ABP1, VRP1, BUD6, RGA1, BUD14, CBK1, MYO2, ARK1, AVO2, AKL1, SAC3, ENT1, PKC1, SHS1, KEL1, TSC11, GCS1, YSC84, SLA2, MSS4, CLA4, BNI1, STE20, TWF1, BIT61, BEM2, SAC7, BBC1, SPA2, CRN1, SYP1, VPS1, SSK1, AIM21, ENT2	3.2161	6.69443e-08	4.29388e-08
170	GOTERM_BP_ALL	GO:0030036~actin cytoskeleton organization	36	6.13288	5.8864e-10	PBS2, PAN1, IQG1, KEL2, SSK2, ABP1, VRP1, BUD6, RGA1, BUD14, CBK1, ARK1, AVO2, AKL1, ENT1, PKC1, SHS1, KEL1, TSC11, GCS1, YSC84, MSS4, SLA2, CLA4, BNI1, STE20, TWF1, BIT61, BEM2, BBC1, SPA2, CRN1, SYP1, VPS1, SSK1, ENT2	3.14188	1.63877e-06	1.05113e-06
171	GOTERM_BP_ALL	GO:0007015~actin filament organization	20	3.40716	3.94705e-05	BNI1, PBS2, IQG1, KEL2, ABP1, VRP1, BUD6, RGA1, TWF1, BUD14, ARK1, AKL1, CRN1, ENT1, PKC1, KEL1, GCS1, ENT2, YSC84, SLA2	2.83642	0.104066	0.0704586
172	GOTERM_BP_ALL	GO:0032970~regulation of actin filament-based process	14	2.38501	0.000193049	BNI1, KEL2, SSK2, ABP1, VRP1, BUD6, TWF1, SAC7, BUD14, SPA2, CRN1, SSK1, KEL1, TSC11	3.24899	0.415794	0.344166
173	GOTERM_BP_ALL	GO:0032956~regulation of actin cytoskeleton organization	14	2.38501	0.000193049	BNI1, KEL2, SSK2, ABP1, VRP1, BUD6, TWF1, SAC7, BUD14, SPA2, CRN1, SSK1, KEL1, TSC11	3.24899	0.415794	0.344166
174	GOTERM_BP_ALL	GO:1902589~single-organism organelle organization	73	12.4361	0.000904511	BIR1, IQG1, SSK2, KEL2, BIM1, LTE1, RGA1, TOP2, BUD14, IVY1, YCF1, MYO2, ARK1, AKL1, YRB1, PKC1, GPD1, GCS1, TSC11, MSS4, CLA4, BNI1, TOP1, STE20, SRC1, BIT61, TWF1, CMD1, RTS1, SPA2, SYP1, CDC37, VPS1, ENT2, MHP1, YTA6, PAN1, SPC105, PBS2, NUM1, SCS2, PIB2, ABP1, VRP1, SSA1, BUD6, PAH1, CDC14, CBK1, AVO2, KIN4, ENT1, STU2, SHS1, KEL1, VTC2, CDC28, YSC84, KIP2, SLA2, NAP1, PDS5, BEM2, LIA1, CBF2,…	1.4418	0.919484	1.60292
175	GOTERM_BP_ALL	GO:0031532~actin cytoskeleton reorganization	7	1.1925	0.00128375	BNI1, SPA2, SSK2, SSK1, BUD6, GCS1, TSC11	5.10556	0.97202	2.26774
176	GOTERM_MF_ALL	GO:0003779~actin binding	13	2.21465	0.0015506	MYO2, BNI1, PAN1, IQG1, CRN1, SSK2, ABP1, VRP1, BUD6, GCS1, TWF1, YSC84, SLA2	2.79637	0.715483	2.35768
177	GOTERM_BP_ALL	GO:2000249~regulation of actin cytoskeleton reorganization	5	0.851789	0.0024843	BNI1, SPA2, SSK2, SSK1, BUD6	7.29365	0.999017	4.3445
178	GOTERM_BP_ALL	GO:2000251~positive regulation of actin cytoskeleton reorganization	5	0.851789	0.0024843	BNI1, SPA2, SSK2, SSK1, BUD6	7.29365	0.999017	4.3445
179
180	Annotation Cluster 11	Enrichment Score: 5.103824704031805
181	Category	Term	Count	%	PValue	Genes	Fold Enrichment	Bonferroni	FDR
182	GOTERM_BP_ALL	GO:0016043~cellular component organization	277	47.1891	9.35779e-07	BIR1, MRP20, YHR097C, SNF1, HSP12, RGA1, NET1, BUD14, TOP2, KRE6, VPS9, RAD7, CBF1, GPD1, BEM3, VPS72, TCB3, RAD16, GIS1, VTA1, BIT61, SAC7, CMD1, RFA2, VPS1, HPC2, GRH1, NUM1, HEL2, EAF7, SLK19, TEC1, GYP1, MSN2, CDC14, NPL3, SWC3, MSN4, SKN1, DIG1, HOS3, FUN30, VPS54, WHI3, REG1, LDB7, CDC28, SLA2, MSO1, INN1, ESC1, ROD1, CYC8, TAF12, NUP2, SEC9, SPC19, ORC4, TFG1, CRN1, CBF5, YKR078W, EDC3, SK…	1.23785	0.00260182	0.001671
183	GOTERM_BP_ALL	GO:0006996~organelle organization	208	35.4344	1.37961e-05	BIR1, MRP20, RGA1, NET1, TOP2, BUD14, VPS9, RAD7, CBF1, GPD1, BEM3, VPS72, TCB3, GIS1, RAD16, BIT61, SAC7, CMD1, RFA2, VPS1, HPC2, GRH1, NUM1, HEL2, EAF7, SLK19, GYP1, MSN2, CDC14, SWC3, MSN4, HOS3, FUN30, REG1, LDB7, CDC28, SLA2, INN1, ESC1, CYC8, NUP2, TAF12, SEC9, SPC19, ORC4, CRN1, CBF5, YKR078W, EDC3, IQG1, MEH1, SNU114, PBP1, EBP2, TIF5, ASH1, AKL1, RIM15, TGS1, GCS1, SGF73, BUL1, MSS4, TOP…	1.2718	0.0376805	0.0246327
184	GOTERM_BP_ALL	GO:0071840~cellular component organization or biogenesis	297	50.5963	3.7809e-05	BIR1, MRP20, YLR177W, YHR097C, SNF1, HSP12, RGA1, NET1, BUD14, TOP2, KRE6, VPS9, RAD7, TSR3, CBF1, GPD1, BEM3, ECM16, RPL7A, VPS72, NSP1, TCB3, RAD16, GIS1, VTA1, BIT61, SAC7, CMD1, RFA2, VPS1, HPC2, GRH1, NUM1, HEL2, YEH2, TEC1, EAF7, SLK19, GYP1, MSN2, CDC14, NPL3, SWC3, MSN4, SKN1, DIG1, HOS3, FUN30, VPS54, WHI3, REG1, LDB7, CDC28, SLA2, MSO1, INN1, ESC1, ROD1, CYC8, TAF12, NUP2, SEC9, SPC19, …	1.17683	0.0999115	0.0674935
185
186	Annotation Cluster 12	Enrichment Score: 4.86396830520401
187	Category	Term	Count	%	PValue	Genes	Fold Enrichment	Bonferroni	FDR
188	GOTERM_BP_ALL	GO:0050793~regulation of developmental process	21	3.57751	1.21836e-07	HBT1, MDS3, YHR097C, YPK2, VRP1, MSN2, BUD14, MSN4, YCK3, DCS2, ASH1, SPA2, KCC4, SWI3, PAL1, RSC2, KEL1, RSC1, YCK2, YCK1, SWI5	3.82917	0.000339134	0.000217561
189	GOTERM_BP_ALL	GO:0022603~regulation of anatomical structure morphogenesis	15	2.55537	1.29181e-05	HBT1, MDS3, YHR097C, YPK2, VRP1, BUD14, YCK3, SPA2, KCC4, PAL1, RSC2, KEL1, YCK2, RSC1, YCK1	3.82917	0.0353253	0.0230652
190	GOTERM_BP_ALL	GO:0008360~regulation of cell shape	12	2.04429	1.38584e-05	HBT1, SPA2, KCC4, YHR097C, PAL1, YPK2, VRP1, KEL1, BUD14, YCK2, YCK1, YCK3	4.71282	0.0378472	0.0247438
191	GOTERM_BP_ALL	GO:0022604~regulation of cell morphogenesis	12	2.04429	0.000134004	HBT1, SPA2, KCC4, YHR097C, PAL1, YPK2, VRP1, KEL1, BUD14, YCK2, YCK1, YCK3	3.82917	0.311398	0.239019
192	GOTERM_BP_ALL	GO:0000902~cell morphogenesis	15	2.55537	0.000163815	HBT1, YHR097C, YPK2, VRP1, CDC14, BUD14, SPO14, YCK3, MYO2, SPA2, KCC4, PAL1, KEL1, YCK2, YCK1	3.12585	0.366248	0.292119
193
194	Annotation Cluster 13	Enrichment Score: 4.85385237886754
195	Category	Term	Count	%	PValue	Genes	Fold Enrichment	Bonferroni	FDR
196	GOTERM_BP_ALL	GO:0006325~chromatin organization	66	11.2436	8.5005e-08	ARP8, PUF4, SCP160, NET1, TOP2, ASH1, CBF1, SWI3, TAF5, MGA2, SGF73, VPS72, TUP1, TOP1, HIF1, GIS1, NUP60, SIF2, RSC9, FUN19, ESA1, IES1, LRS4, HPC2, HEL2, SCS2, EAF7, MSN2, BUD6, SWC3, MSN4, SNT1, SET1, SET3, HOS3, FUN30, BDF1, SUM1, BLM10, REG1, LDB7, PAF1, SIR4, CDC28, RSC1, GCR1, NAP1, ISW2, ESC1, CHD1, ISW1, TRA1, CYC8, NUP2, TAF12, SPT6, STH1, LEO1, ORC4, RPH1, SET2, PAT1, HHO1, RSC2, UME6,…	1.94778	0.000236626	0.000151792
197	GOTERM_BP_ALL	GO:0006338~chromatin remodeling	27	4.59966	4.49125e-07	ARP8, MSN2, TOP2, SWC3, MSN4, CBF1, BDF1, FUN30, SWI3, BLM10, LDB7, VPS72, RSC1, TOP1, TUP1, ISW2, CHD1, ISW1, CYC8, RSC9, SPT6, STH1, FUN19, IES1, RSC2, SNF6, UME6	2.96452	0.00124958	0.000801994
198	GOTERM_BP_ALL	GO:0034728~nucleosome organization	24	4.08859	5.76061e-07	TUP1, NAP1, ISW2, HIF1, CHD1, ISW1, CYC8, RSC9, SWC3, SPT6, STH1, ESA1, BDF1, FUN30, IES1, HHO1, BLM10, RSC2, LDB7, VPS72, HPC2, CDC28, RSC1, GCR1	3.18268	0.00160247	0.00102866
199	GOTERM_BP_ALL	GO:0043044~ATP-dependent chromatin remodeling	15	2.55537	1.78841e-05	TUP1, ISW2, CHD1, ISW1, RSC9, SWC3, STH1, FUN30, BDF1, SWI3, BLM10, RSC2, LDB7, VPS72, RSC1	3.73577	0.0485707	0.0319307
200	GOTERM_BP_ALL	GO:0071824~protein-DNA complex subunit organization	35	5.96252	0.000107907	SWC3, GAL11, BDP1, BDF1, FUN30, TAF5, BLM10, LDB7, SGT1, VPS72, SGF73, CDC28, RSC1, GCR1, NAP1, TUP1, ISW2, NCB2, HIF1, CHD1, TFC7, ISW1, CYC8, RSC9, TAF12, SPT6, STH1, ORC4, TFC6, TFG1, ESA1, IES1, HHO1, RSC2, HPC2	1.98549	0.2595	0.192513
201	GOTERM_BP_ALL	GO:0016569~covalent chromatin modification	35	5.96252	0.000151175	HEL2, EAF7, SWC3, SNT1, SET1, SET3, ASH1, HOS3, FUN30, TAF5, LDB7, VPS72, PAF1, SGF73, RSC1, NAP1, ISW2, CHD1, HIF1, ISW1, GIS1, TRA1, SIF2, RSC9, TAF12, SPT6, STH1, LEO1, FUN19, ESA1, SET2, RPH1, RSC2, UME6, HPC2	1.95294	0.343546	0.269608
202	GOTERM_BP_ALL	GO:0006333~chromatin assembly or disassembly	18	3.06644	0.000249258	TUP1, TOP1, NAP1, ISW2, CHD1, HIF1, CYC8, TOP2, RSC9, SPT6, STH1, BDF1, FUN30, HHO1, RSC2, LDB7, HPC2, RSC1	2.66377	0.500436	0.444163
203	GOTERM_BP_ALL	GO:0031497~chromatin assembly	12	2.04429	0.00092311	STH1, TUP1, NAP1, ISW2, HIF1, CHD1, BDF1, FUN30, HHO1, CYC8, HPC2, SPT6	3.14188	0.92355	1.63562
204
205	Annotation Cluster 14	Enrichment Score: 4.621311337892514
206	Category	Term	Count	%	PValue	Genes	Fold Enrichment	Bonferroni	FDR
207	GOTERM_BP_ALL	GO:0035556~intracellular signal transduction	63	10.7325	7.02928e-14	TCO89, IQG1, SSK2, SNF1, RHO5, MEH1, LTE1, NET1, BOI2, LCB5, IML1, NNK1, KIN2, STM1, PKC1, KIN1, RIM15, RTK1, BEM3, TSC11, CLA4, STE20, MSG5, SIF2, BIT61, SAC7, NPR2, BCK1, PKH1, ROM2, BCY1, HSL1, GPB1, CDC37, STE5, NPR1, PBS2, MDS3, CBK1, SPO14, SNT1, YPT31, NBP2, BUD3, AVO2, KIN4, YPK1, GIN4, SGT1, VTC2, CDC25, CYR1, YPK2, CDC60, PXL1, HRK1, MTC5, BEM2, STE50, PTK2, KCC4, SSK1, PIK1	2.72585	1.95651e-10	1.25489e-10
208	GOTERM_BP_ALL	GO:0023052~signaling	82	13.9693	1.09945e-13	BIR1, CMK2, TCO89, IQG1, SSK2, SCP160, SNF1, RHO5, LTE1, MEH1, RGA1, NET1, BOI2, LCB5, IML1, NNK1, KIN2, PKC1, STM1, RIM15, KIN1, RTK1, BEM3, TSC11, YCK2, YCK1, CLA4, STE20, MSG5, NMD5, SIF2, BIT61, SAC7, NPR2, BCK1, PKH1, ROM2, RTS1, BCY1, HSL1, GPB1, CDC37, STE5, NPR1, PBS2, GPR1, MDS3, ECM25, CBK1, SPO14, SNT1, YPT31, NBP2, BUD3, AVO2, EDE1, KIN4, YPK1, GIN4, VTC2, SGT1, CDC25, CYR1, FAR11, RO…	2.31942	3.05995e-10	1.96265e-10
209	GOTERM_BP_ALL	GO:0048583~regulation of response to stimulus	43	7.32538	8.59632e-08	BIR1, PBS2, SNF1, MEH1, NET1, PDR1, SNT1, NBP2, BUD3, UBP3, IML1, WHI3, BEM3, TSC11, PAF1, MIG1, CDC28, CLA4, FAR11, TUP1, STE20, ROD1, MSG5, CDC60, PXL1, CYC8, SIF2, MTC5, BEM2, SAC7, NPR2, BCK1, ROM2, LEO1, SPA2, BCY1, GLC8, GPB1, CDC37, STE5, SSK1, OPY2, YAP1	2.38629	0.000239293	0.000153503
210	GOTERM_BP_ALL	GO:1902531~regulation of intracellular signal transduction	26	4.4293	9.0536e-08	PBS2, MEH1, NET1, SNT1, NBP2, BUD3, IML1, BEM3, TSC11, CLA4, STE20, MSG5, PXL1, CDC60, SIF2, BEM2, MTC5, SAC7, NPR2, BCK1, ROM2, BCY1, GPB1, CDC37, STE5, SSK1	3.27764	0.000252021	0.000161669
211	GOTERM_BP_ALL	GO:0023014~signal transduction by protein phosphorylation	15	2.55537	6.47657e-06	PBS2, STE20, MSG5, SSK2, SIF2, MEH1, STE50, BCK1, PKH1, SNT1, NBP2, CDC37, STE5, SSK1, CLA4	4.0307	0.0178693	0.0115645
212	GOTERM_BP_ALL	GO:0009966~regulation of signal transduction	31	5.28109	8.19888e-06	BIR1, PBS2, MEH1, NET1, SNT1, NBP2, BUD3, IML1, BEM3, TSC11, FAR11, CLA4, STE20, ROD1, MSG5, CDC60, PXL1, SIF2, BEM2, SAC7, MTC5, NPR2, BCK1, ROM2, BCY1, GLC8, GPB1, CDC37, STE5, SSK1, YAP1	2.38003	0.0225672	0.0146396
213	GOTERM_BP_ALL	GO:0023051~regulation of signaling	31	5.28109	1.77855e-05	BIR1, PBS2, MEH1, NET1, SNT1, NBP2, BUD3, IML1, BEM3, TSC11, FAR11, CLA4, STE20, ROD1, MSG5, CDC60, PXL1, SIF2, BEM2, SAC7, MTC5, NPR2, BCK1, ROM2, BCY1, GLC8, GPB1, CDC37, STE5, SSK1, YAP1	2.2938	0.0483094	0.0317546
214	GOTERM_BP_ALL	GO:0043408~regulation of MAPK cascade	12	2.04429	2.13469e-05	PBS2, STE20, MSG5, CDC37, STE5, SSK1, SIF2, MEH1, BCK1, SNT1, CLA4, NBP2	4.53827	0.0576989	0.038112
215	GOTERM_BP_ALL	GO:0010646~regulation of cell communication	31	5.28109	2.39019e-05	BIR1, PBS2, MEH1, NET1, SNT1, NBP2, BUD3, IML1, BEM3, TSC11, FAR11, CLA4, STE20, ROD1, MSG5, CDC60, PXL1, SIF2, BEM2, SAC7, MTC5, NPR2, BCK1, ROM2, BCY1, GLC8, GPB1, CDC37, STE5, SSK1, YAP1	2.26103	0.064378	0.0426727
216	GOTERM_BP_ALL	GO:1902532~negative regulation of intracellular signal transduction	12	2.04429	0.000247795	ROM2, BCY1, IML1, MSG5, GPB1, STE5, BEM3, BEM2, NET1, SAC7, NPR2, NBP2	3.60392	0.498398	0.441562
217	GOTERM_BP_ALL	GO:0007265~Ras protein signal transduction	16	2.72572	0.00140246	STE20, PXL1, RHO5, NET1, SAC7, BEM2, YPT31, ROM2, BOI2, BUD3, BCY1, GPB1, BEM3, CDC25, CYR1, CLA4	2.47542	0.979903	2.47497
218	GOTERM_BP_ALL	GO:0023057~negative regulation of signaling	12	2.04429	0.00269124	ROM2, BCY1, IML1, MSG5, GPB1, STE5, BEM3, BEM2, NET1, SAC7, NPR2, NBP2	2.78485	0.999448	4.69824
219	GOTERM_BP_ALL	GO:0009968~negative regulation of signal transduction	12	2.04429	0.00269124	ROM2, BCY1, IML1, MSG5, GPB1, STE5, BEM3, BEM2, NET1, SAC7, NPR2, NBP2	2.78485	0.999448	4.69824
220	GOTERM_BP_ALL	GO:0007266~Rho protein signal transduction	7	1.1925	0.00288721	BOI2, STE20, RHO5, BEM3, BEM2, SAC7, CLA4	4.46736	0.999681	5.03208
221	GOTERM_BP_ALL	GO:0010648~negative regulation of cell communication	12	2.04429	0.00325566	ROM2, BCY1, IML1, MSG5, GPB1, STE5, BEM3, BEM2, NET1, SAC7, NPR2, NBP2	2.72296	0.999886	5.65678
222	GOTERM_BP_ALL	GO:0051058~negative regulation of small GTPase mediated signal transduction	7	1.1925	0.0040989	BCY1, IML1, GPB1, BEM3, BEM2, NET1, SAC7	4.20458	0.999989	7.07189
223	GOTERM_BP_ALL	GO:0051056~regulation of small GTPase mediated signal transduction	10	1.70358	0.00527856	ROM2, BUD3, BCY1, IML1, GPB1, PXL1, BEM3, BEM2, NET1, SAC7	2.91746	1	9.01798
224	GOTERM_BP_ALL	GO:0035023~regulation of Rho protein signal transduction	6	1.02215	0.00579269	ROM2, BUD3, PXL1, BEM3, BEM2, SAC7	4.71282	1	9.85404
225	GOTERM_BP_ALL	GO:0048585~negative regulation of response to stimulus	13	2.21465	0.0058425	ROM2, BCY1, IML1, MSG5, GPB1, STE5, BEM3, NET1, BEM2, CDC28, SAC7, NPR2, NBP2	2.41354	1	9.93466
226	GOTERM_BP_ALL	GO:0007264~small GTPase mediated signal transduction	19	3.2368	0.00746365	IQG1, STE20, PXL1, RHO5, LTE1, NET1, SAC7, BEM2, YPT31, ROM2, BOI2, BUD3, BCY1, IML1, GPB1, BEM3, CDC25, CYR1, CLA4	1.94011	1	12.5215
227
228	Annotation Cluster 15	Enrichment Score: 4.405503897974984
229	Category	Term	Count	%	PValue	Genes	Fold Enrichment	Bonferroni	FDR
230	GOTERM_BP_ALL	GO:0051049~regulation of transport	28	4.77002	4.36155e-06	ASK10, SCS2, KEL2, GYP1, BUD14, SPO14, MDR1, NUP192, ARK1, AKL1, PEF1, UBP3, YPK1, PHO87, KEL1, PHO90, CLA4, TUP1, STE20, ROD1, MSG5, CYC8, ROM2, LDB19, PIK1, GYP5, SKY1, NPR1	2.59919	0.0120692	0.00778809
231	GOTERM_BP_ALL	GO:0032879~regulation of localization	34	5.79216	1.08132e-05	ASK10, SCS2, KEL2, GYP1, BUD6, BUD14, SPO14, NUP192, MDR1, GAL11, ARK1, AKL1, EDE1, UBP3, PEF1, YPK1, PHO87, KEL1, PHO90, CLA4, BNI1, TUP1, ZRC1, STE20, ROD1, MSG5, CYC8, ROM2, SPA2, LDB19, PIK1, GYP5, SKY1, NPR1	2.23986	0.0296554	0.0193072
232	GOTERM_BP_ALL	GO:0060627~regulation of vesicle-mediated transport	15	2.55537	0.00128794	ROD1, KEL2, GYP1, BUD14, SPO14, ROM2, MDR1, ARK1, AKL1, PEF1, UBP3, LDB19, GYP5, KEL1, NPR1	2.59605	0.972344	2.27506
233
234	Annotation Cluster 16	Enrichment Score: 4.376087613705401
235	Category	Term	Count	%	PValue	Genes	Fold Enrichment	Bonferroni	FDR
236	GOTERM_BP_ALL	GO:0032268~regulation of cellular protein metabolic process	63	10.7325	6.82203e-08	SSK2, POP2, PUF4, SNF1, ECM32, MEH1, TIF4632, SIC1, PBP1, TIF5, PIL1, VTS1, STM1, RQC2, CLA4, WHI4, STE20, MSG5, NUP60, SIF2, BCK1, BCY1, FUN19, EAP1, NOT3, CDC37, STE5, SSZ1, GIP3, PCL6, PBS2, GIP4, TFB3, CTK3, PSK1, NPL3, SNT1, SET1, ZUO1, NBP2, RPS9B, CDC12, WHI3, NOT5, BLM10, SLF1, SSD1, PAF1, YGR054W, CDC33, RPG1, GCD6, NAP1, CHD1, SPT6, LEO1, TFG1, SET2, GLC8, PAT1, SSK1, CDC11, PCL7	1.99783	0.000189907	0.00012182
237	GOTERM_BP_ALL	GO:0051246~regulation of protein metabolic process	63	10.7325	1.55809e-07	SSK2, POP2, PUF4, SNF1, ECM32, MEH1, TIF4632, SIC1, PBP1, TIF5, PIL1, VTS1, STM1, RQC2, CLA4, WHI4, STE20, MSG5, NUP60, SIF2, BCK1, BCY1, FUN19, EAP1, NOT3, CDC37, STE5, SSZ1, GIP3, PCL6, PBS2, GIP4, TFB3, CTK3, PSK1, NPL3, SNT1, SET1, ZUO1, NBP2, RPS9B, CDC12, WHI3, NOT5, BLM10, SLF1, SSD1, PAF1, YGR054W, CDC33, RPG1, GCD6, NAP1, CHD1, SPT6, LEO1, TFG1, SET2, GLC8, PAT1, SSK1, CDC11, PCL7	1.95532	0.000433679	0.000278226
238	GOTERM_BP_ALL	GO:0034249~negative regulation of cellular amide metabolic process	14	2.38501	1.79235e-05	WHI4, POP2, PUF4, SNF1, NPL3, TIF5, CBF1, EAP1, PAT1, NOT3, VTS1, WHI3, NOT5, SSD1	3.97099	0.0486749	0.0320009
239	GOTERM_BP_ALL	GO:0017148~negative regulation of translation	13	2.21465	3.49068e-05	WHI4, POP2, PUF4, SNF1, NPL3, TIF5, EAP1, PAT1, NOT3, VTS1, NOT5, WHI3, SSD1	4.02256	0.0926092	0.0623142
240	GOTERM_BP_ALL	GO:0034248~regulation of cellular amide metabolic process	31	5.28109	0.000120749	POP2, DAL81, PUF4, SNF1, CTK3, PSK1, ECM32, GPM1, NPL3, TIF4632, PBP1, ZUO1, TIF5, RPS9B, CBF1, VTS1, WHI3, NOT5, STM1, RQC2, SLF1, SSD1, YGR054W, CDC33, RPG1, GCD6, WHI4, EAP1, NOT3, PAT1, SSZ1	2.08253	0.28551	0.215401
241	GOTERM_BP_ALL	GO:0010608~posttranscriptional regulation of gene expression	30	5.11073	0.000406498	IGO1, POP2, PUF4, SNF1, CTK3, PSK1, ECM32, NPL3, TIF4632, PBP1, ZUO1, TIF5, RPS9B, VTS1, MGA2, WHI3, NOT5, STM1, RQC2, SLF1, SSD1, YGR054W, CDC33, RPG1, GCD6, WHI4, EAP1, NOT3, PAT1, SSZ1	1.97634	0.677586	0.723397
242	GOTERM_BP_ALL	GO:0006417~regulation of translation	28	4.77002	0.000690069	POP2, PUF4, SNF1, CTK3, PSK1, ECM32, NPL3, TIF4632, PBP1, ZUO1, TIF5, RPS9B, VTS1, WHI3, NOT5, STM1, RQC2, SLF1, SSD1, YGR054W, CDC33, RPG1, GCD6, WHI4, EAP1, NOT3, PAT1, SSZ1	1.9718	0.853659	1.22511
243	GOTERM_BP_ALL	GO:0051248~negative regulation of protein metabolic process	19	3.2368	0.00135291	CHD1, WHI4, MSG5, POP2, PUF4, SNF1, NPL3, NBP2, TIF5, SET2, EAP1, PAT1, PIL1, NOT3, VTS1, WHI3, NOT5, STE5, SSD1	2.25594	0.976926	2.38852
244	GOTERM_BP_ALL	GO:0032269~negative regulation of cellular protein metabolic process	19	3.2368	0.00135291	CHD1, WHI4, MSG5, POP2, PUF4, SNF1, NPL3, NBP2, TIF5, SET2, EAP1, PAT1, PIL1, NOT3, VTS1, WHI3, NOT5, STE5, SSD1	2.25594	0.976926	2.38852
245
246	Annotation Cluster 17	Enrichment Score: 4.329893800069754
247	Category	Term	Count	%	PValue	Genes	Fold Enrichment	Bonferroni	FDR
248	GOTERM_BP_ALL	GO:0009628~response to abiotic stimulus	45	7.6661	3.11474e-08	TCO89, PBS2, IQG1, STF2, SSK2, SWI6, FLC2, MSN2, HSP12, CDC14, HAA1, MSN4, NBP2, ENA1, LCB5, PSR1, CAB3, PIL1, MGA2, GPD1, RIM15, RAD18, RRD1, ASM4, NCB2, SNF7, STE20, SWI4, NUP60, RCK2, NUP2, STE50, BCK1, DCS2, SIS2, USV1, SGD1, ROX1, CDC37, NHA1, RSC2, SSK1, SKO1, OPY2, YAP1	2.40576	8.67105e-05	5.56194e-05
249	GOTERM_BP_ALL	GO:0009266~response to temperature stimulus	20	3.40716	0.000184148	PBS2, ASM4, NCB2, STE20, SWI4, NUP60, SWI6, MSN2, HSP12, NUP2, MSN4, STE50, NBP2, DCS2, PSR1, LCB5, PIL1, MGA2, RIM15, YAP1	2.55278	0.401133	0.328322
250	GOTERM_BP_ALL	GO:0009408~response to heat	19	3.2368	0.000196308	PBS2, ASM4, NCB2, STE20, SWI4, NUP60, SWI6, MSN2, HSP12, NUP2, MSN4, STE50, NBP2, DCS2, PSR1, LCB5, PIL1, RIM15, YAP1	2.62177	0.421071	0.349965
251	GOTERM_BP_ALL	GO:0034605~cellular response to heat	13	2.21465	0.00425498	PBS2, ASM4, NCB2, STE20, SWI4, NUP60, SWI6, RIM15, MSN2, HSP12, NUP2, MSN4, STE50	2.50461	0.999993	7.33161
252
253	Annotation Cluster 18	Enrichment Score: 4.295886551295316
254	Category	Term	Count	%	PValue	Genes	Fold Enrichment	Bonferroni	FDR
255	GOTERM_BP_ALL	GO:0007163~establishment or maintenance of cell polarity	33	5.62181	2.33502e-08	PAN1, SCS2, VRP1, DNF1, BUD6, RGA1, CBK1, MYO2, BUD3, BOI2, AVO2, PEF1, CDC12, SHS1, BEM3, TSC11, SLA2, BNI1, OSH2, STE20, MSB1, PXL1, BIT61, DNF2, OSH3, BEM2, BCK1, ROM2, SPA2, CDC3, SWH1, AXL2, CDC11	2.93014	6.50048e-05	4.16961e-05
256	GOTERM_BP_ALL	GO:0019954~asexual reproduction	21	3.57751	4.46483e-07	BNI1, PAN1, NAP1, STE20, VRP1, TGL4, BUD6, RGA1, CBK1, MYO2, BOI2, BUD3, CMD1, SPA2, PEF1, KCC4, AXL2, GIN4, CDC28, SLA2, BOI1	3.57389	0.00124224	0.000797276
257	GOTERM_BP_ALL	GO:0007114~cell budding	21	3.57751	4.46483e-07	BNI1, PAN1, NAP1, STE20, VRP1, TGL4, BUD6, RGA1, CBK1, MYO2, BOI2, BUD3, CMD1, SPA2, PEF1, KCC4, AXL2, GIN4, CDC28, SLA2, BOI1	3.57389	0.00124224	0.000797276
258	GOTERM_BP_ALL	GO:0000910~cytokinesis	23	3.91823	2.99756e-05	BNI1, PAN1, INN1, STE20, VRP1, BUD6, CDC14, BNI4, NET1, MYO2, BUD3, RTS1, SPA2, EDE1, PEF1, CDC3, CDC12, PKC1, AXL2, SHS1, CDC11, VHS2, SLA2	2.63883	0.0800659	0.0535135
259	GOTERM_BP_ALL	GO:0007117~budding cell bud growth	12	2.04429	0.000247795	MYO2, BOI2, BNI1, NAP1, SPA2, KCC4, STE20, GIN4, BUD6, RGA1, CBK1, BOI1	3.60392	0.498398	0.441562
260	GOTERM_BP_ALL	GO:0000281~mitotic cytokinesis	19	3.2368	0.000281013	PAN1, INN1, STE20, VRP1, BUD6, BNI4, NET1, BUD3, RTS1, SPA2, PEF1, CDC3, CDC12, PKC1, AXL2, SHS1, CDC11, VHS2, SLA2	2.55278	0.542716	0.500615
261	GOTERM_BP_ALL	GO:0061640~cytoskeleton-dependent cytokinesis	20	3.40716	0.000307064	BNI1, PAN1, INN1, STE20, VRP1, BUD6, BNI4, NET1, BUD3, RTS1, SPA2, PEF1, CDC3, CDC12, PKC1, AXL2, SHS1, CDC11, VHS2, SLA2	2.46051	0.574715	0.546903
262	GOTERM_BP_ALL	GO:0007118~budding cell apical bud growth	9	1.53322	0.000344027	MYO2, BOI2, BNI1, SPA2, STE20, BUD6, RGA1, CBK1, BOI1	4.595	0.616316	0.612546
263	GOTERM_BP_ALL	GO:0030010~establishment of cell polarity	19	3.2368	0.000874891	BNI1, PAN1, STE20, MSB1, VRP1, BUD6, RGA1, BEM2, BCK1, ROM2, MYO2, BOI2, BUD3, SPA2, PEF1, AXL2, BEM3, TSC11, SLA2	2.33748	0.912556	1.55081
264	GOTERM_BP_ALL	GO:0032505~reproduction of a single-celled organism	33	5.62181	0.0021454	PAN1, VRP1, BUD6, RGA1, SPO14, CBK1, SET1, VPS13, MYO2, BUD3, BOI2, ASH1, PEF1, SWI3, VPS54, GIN4, KEL1, CDC28, MSO1, MSS4, SWI5, SLA2, BOI1, BNI1, NAP1, STE20, TGL4, CMD1, SPA2, KCC4, SHP1, SET2, AXL2	1.72803	0.997469	3.76252
265	GOTERM_BP_ALL	GO:0007121~bipolar cellular bud site selection	7	1.1925	0.00288721	PAN1, SPA2, PEF1, STE20, VRP1, BUD6, SLA2	4.46736	0.999681	5.03208
266
267	Annotation Cluster 19	Enrichment Score: 4.242268665344926
268	Category	Term	Count	%	PValue	Genes	Fold Enrichment	Bonferroni	FDR
269	GOTERM_BP_ALL	GO:0032185~septin cytoskeleton organization	14	2.38501	3.89592e-06	BNI5, RGA1, CBF2, RTS1, CDC3, KCC4, SYP1, CDC12, PKC1, GIN4, BEM3, SHS1, VHS2, CLA4	4.46736	0.0107877	0.00695667
270	GOTERM_BP_ALL	GO:0031106~septin ring organization	13	2.21465	1.66766e-05	BNI5, RGA1, CBF2, RTS1, CDC3, KCC4, CDC12, PKC1, GIN4, BEM3, SHS1, VHS2, CLA4	4.28208	0.0453666	0.0297749
271	GOTERM_BP_ALL	GO:0000921~septin ring assembly	7	1.1925	0.00288721	CDC3, KCC4, CDC12, BNI5, GIN4, SHS1, CBF2	4.46736	0.999681	5.03208
272
273	Annotation Cluster 20	Enrichment Score: 4.047565680410255
274	Category	Term	Count	%	PValue	Genes	Fold Enrichment	Bonferroni	FDR
275	GOTERM_BP_ALL	GO:0050793~regulation of developmental process	21	3.57751	1.21836e-07	HBT1, MDS3, YHR097C, YPK2, VRP1, MSN2, BUD14, MSN4, YCK3, DCS2, ASH1, SPA2, KCC4, SWI3, PAL1, RSC2, KEL1, RSC1, YCK2, YCK1, SWI5	3.82917	0.000339134	0.000217561
276	GOTERM_BP_ALL	GO:0048869~cellular developmental process	51	8.68825	0.000512553	FHL1, YHR097C, PUF4, SNF1, BUD14, GLN3, VPS13, MYO2, ASH1, SWI3, RIM15, YCK2, YCK1, MSS4, TUP1, HBT1, PMD1, GIS1, DNM1, SPA2, GAT1, UBX7, GPR1, TEC1, MDS3, VRP1, MSN2, BUD6, CDC14, MSN4, SPO14, SET1, BDF1, SUM1, VPS54, KEL1, SIR4, CDC25, RSC1, SWI5, MSO1, YPR036W-A, YPK2, TGL4, YCK3, KCC4, SET2, SHP1, SIP2, PAL1, RSC2	1.61729	0.760048	0.911317
277	GOTERM_BP_ALL	GO:0032502~developmental process	52	8.8586	0.00063111	FHL1, PUF4, YHR097C, SNF1, BUD14, VPS13, MYO2, ASH1, SWI3, RIM15, YCK2, MSS4, YCK1, TUP1, HBT1, PMD1, GIS1, DNM1, DCS2, SPA2, UBX7, GPR1, MDS3, TEC1, VRP1, BUD6, MSN2, CDC14, SPO14, MSN4, SET1, BDF1, SUM1, VPS54, KEL1, SIR4, RSC1, CDC25, SWI5, MSO1, RFA1, YPR036W-A, YPK2, TGL4, YCK3, SET2, SHP1, KCC4, PAL1, SIP2, RSC2, UME6	1.59453	0.827536	1.12099
278	GOTERM_BP_ALL	GO:0044767~single-organism developmental process	49	8.34753	0.00163726	YHR097C, PUF4, SNF1, BUD14, VPS13, MYO2, ASH1, SWI3, RIM15, YCK2, YCK1, MSS4, TUP1, HBT1, PMD1, GIS1, DNM1, SPA2, UBX7, GPR1, TEC1, MDS3, VRP1, MSN2, BUD6, CDC14, MSN4, SPO14, SET1, BDF1, SUM1, VPS54, KEL1, SIR4, CDC25, RSC1, SWI5, MSO1, RFA1, YPR036W-A, YPK2, TGL4, YCK3, SET2, SHP1, KCC4, SIP2, PAL1, RSC2	1.55386	0.989557	2.88363
279
280	Annotation Cluster 21	Enrichment Score: 3.9316602090230077
281	Category	Term	Count	%	PValue	Genes	Fold Enrichment	Bonferroni	FDR
282	GOTERM_BP_ALL	GO:0051174~regulation of phosphorus metabolic process	41	6.98467	2.08342e-08	VAC14, PCL6, PBS2, SCS2, SSK2, IST2, GIP4, TFB3, NTE1, MEH1, GPM1, TYE7, SIC1, SNT1, NBP2, PIL1, CDC12, TSC11, PAF1, GCR1, CLA4, GTS1, STE20, TCB3, MSG5, GIS1, SIF2, KCS1, OSH3, BCK1, TFG1, BCY1, GLC8, GPB1, CDC37, STE5, SSK1, CDC11, UME6, PCL7, GIP3	2.56844	5.80007e-05	3.72033e-05
283	GOTERM_BP_ALL	GO:0019220~regulation of phosphate metabolic process	41	6.98467	2.08342e-08	VAC14, PCL6, PBS2, SCS2, SSK2, IST2, GIP4, TFB3, NTE1, MEH1, GPM1, TYE7, SIC1, SNT1, NBP2, PIL1, CDC12, TSC11, PAF1, GCR1, CLA4, GTS1, STE20, TCB3, MSG5, GIS1, SIF2, KCS1, OSH3, BCK1, TFG1, BCY1, GLC8, GPB1, CDC37, STE5, SSK1, CDC11, UME6, PCL7, GIP3	2.56844	5.80007e-05	3.72033e-05
284	GOTERM_BP_ALL	GO:1902531~regulation of intracellular signal transduction	26	4.4293	9.0536e-08	PBS2, MEH1, NET1, SNT1, NBP2, BUD3, IML1, BEM3, TSC11, CLA4, STE20, MSG5, PXL1, CDC60, SIF2, BEM2, MTC5, SAC7, NPR2, BCK1, ROM2, BCY1, GPB1, CDC37, STE5, SSK1	3.27764	0.000252021	0.000161669
285	GOTERM_BP_ALL	GO:0000165~MAPK cascade	14	2.38501	5.86174e-06	PBS2, STE20, MSG5, SSK2, SIF2, MEH1, STE50, BCK1, PKH1, SNT1, NBP2, CDC37, STE5, SSK1	4.33199	0.0161867	0.0104667
286	GOTERM_BP_ALL	GO:0023014~signal transduction by protein phosphorylation	15	2.55537	6.47657e-06	PBS2, STE20, MSG5, SSK2, SIF2, MEH1, STE50, BCK1, PKH1, SNT1, NBP2, CDC37, STE5, SSK1, CLA4	4.0307	0.0178693	0.0115645
287	GOTERM_BP_ALL	GO:0031399~regulation of protein modification process	34	5.79216	6.96289e-06	PCL6, PBS2, SSK2, GIP4, TFB3, MEH1, SIC1, SNT1, SET1, NBP2, PIL1, CDC12, PAF1, CLA4, NAP1, CHD1, STE20, MSG5, NUP60, SIF2, SPT6, BCK1, LEO1, TFG1, FUN19, BCY1, GLC8, SET2, CDC37, STE5, SSK1, CDC11, PCL7, GIP3	2.28406	0.0191981	0.0124328
288	GOTERM_BP_ALL	GO:0043408~regulation of MAPK cascade	12	2.04429	2.13469e-05	PBS2, STE20, MSG5, CDC37, STE5, SSK1, SIF2, MEH1, BCK1, SNT1, CLA4, NBP2	4.53827	0.0576989	0.038112
289	GOTERM_BP_ALL	GO:0042325~regulation of phosphorylation	27	4.59966	3.70166e-05	PCL6, PBS2, VAC14, SSK2, TFB3, MEH1, SIC1, TYE7, SNT1, NBP2, PIL1, CDC12, PAF1, TSC11, GCR1, CLA4, STE20, MSG5, SIF2, BCK1, BCY1, GPB1, CDC37, STE5, SSK1, CDC11, PCL7	2.37672	0.0979236	0.0660795
290	GOTERM_BP_ALL	GO:0048584~positive regulation of response to stimulus	16	2.72572	8.51325e-05	PBS2, STE20, SNF1, SIF2, MEH1, MTC5, NPR2, PDR1, SNT1, BCK1, GPB1, WHI3, SSK1, MIG1, TSC11, OPY2	3.14188	0.211024	0.151911
291	GOTERM_BP_ALL	GO:0010562~positive regulation of phosphorus metabolic process	18	3.06644	0.000206115	PBS2, VAC14, STE20, SSK2, SIF2, MEH1, OSH3, TYE7, SNT1, BCK1, BCY1, CDC12, STE5, SSK1, PAF1, UME6, CDC11, CLA4	2.70294	0.436667	0.367418
292	GOTERM_BP_ALL	GO:0045937~positive regulation of phosphate metabolic process	18	3.06644	0.000206115	PBS2, VAC14, STE20, SSK2, SIF2, MEH1, OSH3, TYE7, SNT1, BCK1, BCY1, CDC12, STE5, SSK1, PAF1, UME6, CDC11, CLA4	2.70294	0.436667	0.367418
293	GOTERM_BP_ALL	GO:0042327~positive regulation of phosphorylation	15	2.55537	0.000207512	PBS2, VAC14, STE20, SSK2, SIF2, MEH1, TYE7, BCK1, SNT1, CDC12, STE5, SSK1, PAF1, CDC11, CLA4	3.06333	0.438853	0.369903
294	GOTERM_BP_ALL	GO:0043410~positive regulation of MAPK cascade	7	1.1925	0.00046868	PBS2, STE20, SSK1, SIF2, MEH1, BCK1, SNT1	5.95648	0.728857	0.833618
295	GOTERM_BP_ALL	GO:0050790~regulation of catalytic activity	36	6.13288	0.000592169	VAC14, PCL6, PBS2, IQG1, SSK2, GIP4, TFB3, GYP1, SIC1, NBP2, BUD3, MDR1, IML1, SRF1, PIL1, CDC12, VTS1, CDC13, CLA4, SWA2, NAP1, STE20, MSG5, OSH3, SAC7, BCK1, ROM2, TFG1, BCY1, GLC8, SYP1, SSK1, GYP5, CDC11, PCL7, GIP3	1.80196	0.807774	1.05217
296	GOTERM_BP_ALL	GO:0001932~regulation of protein phosphorylation	22	3.74787	0.000607995	PBS2, PCL6, STE20, MSG5, SSK2, TFB3, MEH1, SIF2, SIC1, SNT1, BCK1, NBP2, BCY1, CDC12, PIL1, CDC37, STE5, SSK1, PAF1, CDC11, PCL7, CLA4	2.2242	0.816065	1.08014
297	GOTERM_BP_ALL	GO:0001934~positive regulation of protein phosphorylation	13	2.21465	0.00116958	PBS2, STE20, SSK2, CDC12, STE5, SSK1, SIF2, PAF1, CDC11, MEH1, BCK1, SNT1, CLA4	2.88575	0.961535	2.06804
298	GOTERM_BP_ALL	GO:1902533~positive regulation of intracellular signal transduction	10	1.70358	0.00127385	PBS2, STE20, GPB1, SSK1, TSC11, SIF2, MEH1, MTC5, BCK1, SNT1	3.52107	0.971237	2.25043
299	GOTERM_BP_ALL	GO:0065009~regulation of molecular function	37	6.30324	0.00156322	VAC14, PCL6, PBS2, IQG1, SSK2, GIP4, TFB3, GYP1, SIC1, NBP2, BUD3, MDR1, IML1, SRF1, PIL1, CDC12, VTS1, CDC13, CLA4, SWA2, NAP1, STE20, MSG5, OSH3, SAC7, BCK1, ROM2, TFG1, BCY1, GLC8, SYP1, SSK1, GYP5, CDC11, PCL7, NPR1, GIP3	1.69422	0.987163	2.75494
300	GOTERM_BP_ALL	GO:0031098~stress-activated protein kinase signaling cascade	7	1.1925	0.00196474	STE20, SSK2, CDC37, SIF2, BCK1, SNT1, CLA4	4.76519	0.995811	3.4509
301	GOTERM_BP_ALL	GO:0023056~positive regulation of signaling	10	1.70358	0.00214701	PBS2, STE20, GPB1, SSK1, TSC11, SIF2, MEH1, MTC5, BCK1, SNT1	3.29391	0.997481	3.76529
302	GOTERM_BP_ALL	GO:0009967~positive regulation of signal transduction	10	1.70358	0.00214701	PBS2, STE20, GPB1, SSK1, TSC11, SIF2, MEH1, MTC5, BCK1, SNT1	3.29391	0.997481	3.76529
303	GOTERM_BP_ALL	GO:0043085~positive regulation of catalytic activity	22	3.74787	0.00270758	PBS2, NAP1, VAC14, SWA2, STE20, SSK2, GYP1, OSH3, SAC7, BCK1, ROM2, MDR1, BUD3, BCY1, IML1, CDC12, SRF1, VTS1, SSK1, GYP5, CDC11, CLA4	1.988	0.999473	4.72612
304	GOTERM_BP_ALL	GO:0031401~positive regulation of protein modification process	17	2.89608	0.00305275	PBS2, NAP1, STE20, SSK2, SIF2, MEH1, SNT1, SET1, BCK1, FUN19, SET2, CDC12, STE5, SSK1, PAF1, CDC11, CLA4	2.2255	0.999799	5.31323
305	GOTERM_BP_ALL	GO:0010647~positive regulation of cell communication	11	1.87394	0.003409	PBS2, STE20, GPB1, SSK1, TSC11, SIF2, MEH1, MTC5, NPR2, BCK1, SNT1	2.88006	0.999926	5.91562
306	GOTERM_BP_ALL	GO:0044093~positive regulation of molecular function	22	3.74787	0.00827201	PBS2, NAP1, VAC14, SWA2, STE20, SSK2, GYP1, OSH3, SAC7, BCK1, ROM2, MDR1, BUD3, BCY1, IML1, CDC12, SRF1, VTS1, SSK1, GYP5, CDC11, CLA4	1.81165	1	13.785
307
308	Annotation Cluster 22	Enrichment Score: 3.843824880212573
309	Category	Term	Count	%	PValue	Genes	Fold Enrichment	Bonferroni	FDR
310	GOTERM_BP_ALL	GO:0033043~regulation of organelle organization	56	9.54003	2.45168e-05	BIR1, SSK2, KEL2, PUF4, BIM1, LTE1, NET1, BUD14, PBP1, MDR1, IML1, TGS1, RIM15, TSC11, CLA4, BNI1, STE20, SIF2, TWF1, SAC7, NPR2, RTS1, FUN19, SPA2, MHP1, SPC105, ABP1, VRP1, SWI6, GYP1, BUD6, CDC14, SNT1, SET1, SET3, PEF1, KIN4, BDF1, CDC13, KEL1, PAF1, SIR4, CDC28, KIP2, NAP1, CHD1, ISW1, RCK2, SPT6, SPC19, LEO1, SET2, CRN1, HHO1, SSK1, GYP5	1.75945	0.0659782	0.0437702
311	GOTERM_BP_ALL	GO:0051129~negative regulation of cellular component organization	31	5.28109	8.24409e-05	BIR1, MHP1, SPC105, KEL2, ABP1, PUF4, BIM1, LTE1, NET1, NPL3, BUD14, SNT1, SET3, KIN4, BDF1, YPK1, KEL1, MVB12, SIR4, KIP2, CDC28, BNI1, CHD1, ISW1, TWF1, SIF2, RTS1, CRN1, SET2, HHO1, NPR1	2.12446	0.205089	0.147111
312	GOTERM_BP_ALL	GO:0010639~negative regulation of organelle organization	26	4.4293	0.00145519	MHP1, BNI1, BIR1, SPC105, CHD1, KEL2, ISW1, PUF4, ABP1, BIM1, SIF2, TWF1, LTE1, BUD14, SNT1, SET3, RTS1, KIN4, CRN1, SET2, BDF1, HHO1, KEL1, SIR4, KIP2, CDC28	1.93788	0.982651	2.56689
313
314	Annotation Cluster 23	Enrichment Score: 3.819403589973094
315	Category	Term	Count	%	PValue	Genes	Fold Enrichment	Bonferroni	FDR
316	GOTERM_MF_ALL	GO:0000988~transcription factor activity, protein binding	33	5.62181	1.90547e-05	TEC1, DAL81, TFB3, SWI6, PAH1, GAL11, BDP1, CBF1, SFL1, MBF1, PAF1, SWI5, SSN2, GTS1, TUP1, NCB2, WHI5, TFC7, SRL3, CYC8, SIF2, SPT6, LEO1, TFC6, TFG1, FUN19, STB1, MED1, ROX1, SKO1, UME6, YOX1, GAT1	2.20946	0.015316	0.0292928
317	GOTERM_MF_ALL	GO:0000989~transcription factor activity, transcription factor binding	30	5.11073	2.68311e-05	TEC1, DAL81, SWI6, PAH1, GAL11, BDP1, CBF1, SFL1, MBF1, PAF1, SWI5, SSN2, GTS1, TUP1, NCB2, WHI5, TFC7, SRL3, CYC8, SIF2, LEO1, TFC6, FUN19, STB1, MED1, ROX1, SKO1, UME6, YOX1, GAT1	2.28044	0.021499	0.0412452
318	GOTERM_MF_ALL	GO:0001076~transcription factor activity, RNA polymerase II transcription factor binding	18	3.06644	6.5998e-05	TUP1, NCB2, TEC1, WHI5, DAL81, SRL3, SWI6, CYC8, GAL11, LEO1, CBF1, ROX1, MED1, SKO1, PAF1, GAT1, YOX1, SSN2	2.93515	0.0520563	0.101424
319	GOTERM_MF_ALL	GO:0001134~transcription factor activity, transcription factor recruiting	12	2.04429	0.00078274	GAL11, TFC6, TEC1, WHI5, SFL1, TFC7, ROX1, DAL81, SRL3, SKO1, SWI5, SSN2	3.19262	0.469676	1.19672
320	GOTERM_MF_ALL	GO:0001135~transcription factor activity, RNA polymerase II transcription factor recruiting	7	1.1925	0.00302826	GAL11, TEC1, WHI5, ROX1, DAL81, SRL3, SSN2	4.42311	0.914275	4.55599
321
322	Annotation Cluster 24	Enrichment Score: 3.736434004982993
323	Category	Term	Count	%	PValue	Genes	Fold Enrichment	Bonferroni	FDR
324	GOTERM_BP_ALL	GO:0044396~actin cortical patch organization	10	1.70358	4.77417e-05	PAN1, ARK1, EDE1, AKL1, ENT1, SYP1, ABP1, VRP1, TWF1, ENT2	5.10556	0.124461	0.0852175
325	GOTERM_BP_ALL	GO:0030865~cortical cytoskeleton organization	11	1.87394	0.00018881	BNI1, PAN1, ARK1, AKL1, ENT1, SYP1, ABP1, VRP1, SHS1, ENT2, MSS4	4.01151	0.408856	0.336619
326	GOTERM_BP_ALL	GO:0030866~cortical actin cytoskeleton organization	11	1.87394	0.00018881	BNI1, PAN1, ARK1, AKL1, ENT1, SYP1, ABP1, VRP1, SHS1, ENT2, MSS4	4.01151	0.408856	0.336619
327	GOTERM_BP_ALL	GO:0000147~actin cortical patch assembly	8	1.36286	0.000665759	PAN1, ARK1, AKL1, ENT1, SYP1, ABP1, VRP1, ENT2	4.80523	0.843405	1.18219
328
329	Annotation Cluster 25	Enrichment Score: 3.455117033552172
330	Category	Term	Count	%	PValue	Genes	Fold Enrichment	Bonferroni	FDR
331	GOTERM_MF_ALL	GO:0000982~transcription factor activity, RNA polymerase II core promoter proximal region sequence-specific binding	21	3.57751	2.3684e-05	TEC1, SWI4, GIS1, MSN2, ARG80, ACE2, MSN4, HAA1, PDR1, CST6, ASH1, RPH1, CBF1, SUM1, ROX1, MBP1, SKO1, MIG1, UME6, GAT1, GCR1	2.83079	0.0190015	0.0364082
332	GOTERM_MF_ALL	GO:0044212~transcription regulatory region DNA binding	30	5.11073	2.68311e-05	TEC1, FHL1, MSN2, PAH1, MSN4, ACE2, HAA1, GLN3, ASH1, CBF1, SFL1, BDF1, SUM1, MIG1, SWI5, GCR1, NCB2, CHD1, TFC7, ISW1, GIS1, SRL3, ARG80, RSC9, TFC6, ROX1, SKO1, UME6, YOX1, GAT1	2.28044	0.021499	0.0412452
333	GOTERM_MF_ALL	GO:0000975~regulatory region DNA binding	30	5.11073	2.68311e-05	TEC1, FHL1, MSN2, PAH1, MSN4, ACE2, HAA1, GLN3, ASH1, CBF1, SFL1, BDF1, SUM1, MIG1, SWI5, GCR1, NCB2, CHD1, TFC7, ISW1, GIS1, SRL3, ARG80, RSC9, TFC6, ROX1, SKO1, UME6, YOX1, GAT1	2.28044	0.021499	0.0412452
334	GOTERM_MF_ALL	GO:0001067~regulatory region nucleic acid binding	30	5.11073	3.60714e-05	TEC1, FHL1, MSN2, PAH1, MSN4, ACE2, HAA1, GLN3, ASH1, CBF1, SFL1, BDF1, SUM1, MIG1, SWI5, GCR1, NCB2, CHD1, TFC7, ISW1, GIS1, SRL3, ARG80, RSC9, TFC6, ROX1, SKO1, UME6, YOX1, GAT1	2.24666	0.0287957	0.0554458
335	GOTERM_MF_ALL	GO:0043565~sequence-specific DNA binding	47	8.00681	0.000155174	TEC1, FHL1, MSN2, NET1, TYE7, GLN3, PDR1, HAA1, ACE2, MSN4, CST6, ASH1, CBF1, SFL1, SUM1, MBP1, STP4, CDC13, STM1, MBF1, MIG1, GCR1, SWI5, ISW2, RFA1, CHD1, SWI4, TFC7, ISW1, GIS1, ARG80, CBF2, USV1, ORC4, TFC6, RPH1, RFA2, STE12, ROX1, SKO1, SNF6, UME6, YOX1, STB3, GAT1, YAP1, REB1	1.74054	0.118122	0.238316
336	GOTERM_MF_ALL	GO:0001078~transcriptional repressor activity, RNA polymerase II core promoter proximal region sequence-specific binding	9	1.53322	0.00024037	ASH1, RPH1, CBF1, ROX1, SUM1, GIS1, SKO1, MIG1, UME6	4.78893	0.176938	0.368933
337	GOTERM_MF_ALL	GO:0001071~nucleic acid binding transcription factor activity	37	6.30324	0.000298795	TEC1, FHL1, DAL81, MSN2, TYE7, GLN3, PDR1, HAA1, ACE2, MSN4, CST6, ASH1, CBF1, SFL1, SUM1, TAF5, MBP1, STP4, PAF1, MIG1, SWI5, GCR1, SWI4, TFC7, GIS1, ARG80, TAF12, SPT6, TFC6, FUN19, RPH1, STE12, ROX1, SKO1, UME6, GAT1, YAP1	1.8427	0.214991	0.458415
338	GOTERM_MF_ALL	GO:0003700~transcription factor activity, sequence-specific DNA binding	37	6.30324	0.000298795	TEC1, FHL1, DAL81, MSN2, TYE7, GLN3, PDR1, HAA1, ACE2, MSN4, CST6, ASH1, CBF1, SFL1, SUM1, TAF5, MBP1, STP4, PAF1, MIG1, SWI5, GCR1, SWI4, TFC7, GIS1, ARG80, TAF12, SPT6, TFC6, FUN19, RPH1, STE12, ROX1, SKO1, UME6, GAT1, YAP1	1.8427	0.214991	0.458415
339	GOTERM_MF_ALL	GO:0001227~transcriptional repressor activity, RNA polymerase II transcription regulatory region sequence-specific binding	9	1.53322	0.000541425	ASH1, RPH1, CBF1, ROX1, SUM1, GIS1, SKO1, MIG1, UME6	4.33284	0.355108	0.829214
340	GOTERM_MF_ALL	GO:1990837~sequence-specific double-stranded DNA binding	29	4.94037	0.00155098	TEC1, FHL1, MSN2, NET1, MSN4, ACE2, HAA1, GLN3, ASH1, CBF1, SFL1, SUM1, MIG1, GCR1, ISW2, CHD1, TFC7, ISW1, GIS1, ARG80, CBF2, ORC4, TFC6, ROX1, SKO1, SNF6, UME6, YOX1, GAT1	1.84395	0.715569	2.35824
341	GOTERM_MF_ALL	GO:0001159~core promoter proximal region DNA binding	17	2.89608	0.00189066	TEC1, GIS1, MSN2, ARG80, MSN4, GLN3, HAA1, ACE2, ASH1, CBF1, SFL1, SUM1, ROX1, SKO1, MIG1, UME6, GCR1	2.32256	0.784088	2.86773
342	GOTERM_MF_ALL	GO:0000987~core promoter proximal region sequence-specific DNA binding	17	2.89608	0.00189066	TEC1, GIS1, MSN2, ARG80, MSN4, GLN3, HAA1, ACE2, ASH1, CBF1, SFL1, SUM1, ROX1, SKO1, MIG1, UME6, GCR1	2.32256	0.784088	2.86773
343	GOTERM_MF_ALL	GO:0000976~transcription regulatory region sequence-specific DNA binding	22	3.74787	0.00189751	TEC1, TFC7, FHL1, GIS1, MSN2, ARG80, MSN4, ACE2, GLN3, HAA1, ASH1, TFC6, CBF1, SFL1, SUM1, ROX1, SKO1, MIG1, UME6, YOX1, GAT1, GCR1	2.04054	0.785284	2.87798
344	GOTERM_MF_ALL	GO:0003690~double-stranded DNA binding	34	5.79216	0.00340077	TEC1, FHL1, MSN2, NET1, MSN4, ACE2, HAA1, GLN3, ASH1, CBF1, SFL1, SUM1, SIR4, MIG1, GCR1, RAD9, ISW2, RFA1, CHD1, TFC7, ISW1, GIS1, THO1, ARG80, CBF2, ORC4, TFC6, RFA2, ROX1, SKO1, SNF6, UME6, YOX1, GAT1	1.66057	0.936665	5.10282
345	GOTERM_MF_ALL	GO:0000981~RNA polymerase II transcription factor activity, sequence-specific DNA binding	27	4.59966	0.00375637	TEC1, FHL1, DAL81, MSN2, MSN4, ACE2, HAA1, PDR1, GLN3, CST6, ASH1, CBF1, SUM1, TAF5, MBP1, PAF1, MIG1, GCR1, SWI4, GIS1, ARG80, TAF12, RPH1, ROX1, SKO1, UME6, GAT1	1.78411	0.952565	5.6221
346
347	Annotation Cluster 26	Enrichment Score: 3.4349537787773547
348	Category	Term	Count	%	PValue	Genes	Fold Enrichment	Bonferroni	FDR
349	GOTERM_BP_ALL	GO:0034728~nucleosome organization	24	4.08859	5.76061e-07	TUP1, NAP1, ISW2, HIF1, CHD1, ISW1, CYC8, RSC9, SWC3, SPT6, STH1, ESA1, BDF1, FUN30, IES1, HHO1, BLM10, RSC2, LDB7, VPS72, HPC2, CDC28, RSC1, GCR1	3.18268	0.00160247	0.00102866
350	GOTERM_BP_ALL	GO:0006333~chromatin assembly or disassembly	18	3.06644	0.000249258	TUP1, TOP1, NAP1, ISW2, CHD1, HIF1, CYC8, TOP2, RSC9, SPT6, STH1, BDF1, FUN30, HHO1, RSC2, LDB7, HPC2, RSC1	2.66377	0.500436	0.444163
351	GOTERM_BP_ALL	GO:0031497~chromatin assembly	12	2.04429	0.00092311	STH1, TUP1, NAP1, ISW2, HIF1, CHD1, BDF1, FUN30, HHO1, CYC8, HPC2, SPT6	3.14188	0.92355	1.63562
352	GOTERM_BP_ALL	GO:0006323~DNA packaging	15	2.55537	0.00107654	STH1, TUP1, NAP1, TOP1, ISW2, HIF1, CHD1, PDS5, BDF1, FUN30, HHO1, LRS4, CYC8, HPC2, SPT6	2.6408	0.950149	1.90503
353	GOTERM_MF_ALL	GO:0042393~histone binding	13	2.21465	0.00126533	STH1, RAD9, TUP1, NAP1, HIF1, CHD1, BDF1, SWI3, BLM10, VPS72, CDC28, SPT6, SET3	2.85716	0.641407	1.92786
354	GOTERM_BP_ALL	GO:0071103~DNA conformation change	19	3.2368	0.00203633	TUP1, TOP1, NAP1, ISW2, ARP8, CHD1, RFA1, HIF1, PDS5, CYC8, TOP2, SPT6, STH1, RFA2, BDF1, FUN30, HHO1, LRS4, HPC2	2.1799	0.996569	3.5745
355	GOTERM_BP_ALL	GO:0016584~nucleosome positioning	6	1.02215	0.00245397	STH1, TUP1, ISW2, CHD1, FUN30, CYC8	5.5697	0.99893	4.29256
356
357	Annotation Cluster 27	Enrichment Score: 3.3355532869906854
358	Category	Term	Count	%	PValue	Genes	Fold Enrichment	Bonferroni	FDR
359	GOTERM_BP_ALL	GO:0051726~regulation of cell cycle	48	8.17717	4.69245e-06	BIR1, PCL6, SPC105, KEL2, SSK2, TFB3, SWI6, VRP1, BIM1, CDC14, SMI1, LTE1, NET1, TOP2, BUD14, SIC1, SNT1, SET1, SET3, ASH1, EDE1, KIN4, GIN4, RIM15, KEL1, CDC28, GRR1, CDC25, CDC33, CLA4, FAR11, RAD9, STE20, RCK2, SIF2, STE50, BCK1, SLI15, SPC19, SIS2, RTS1, HSL1, ESA1, KCC4, SET2, CDC37, PCL7, OPY2	1.97634	0.0129789	0.00837892
360	GOTERM_BP_ALL	GO:0045786~negative regulation of cell cycle	25	4.25894	0.000115505	BIR1, SPC105, KEL2, BIM1, CDC14, LTE1, TOP2, NET1, SNT1, SET3, ASH1, KIN4, GIN4, KEL1, CDC28, GRR1, FAR11, RAD9, SIF2, STE50, RTS1, HSL1, SET2, KCC4, OPY2	2.32071	0.275	0.206055
361	GOTERM_BP_ALL	GO:0045930~negative regulation of mitotic cell cycle	17	2.89608	0.00126917	BIR1, RAD9, SPC105, KEL2, BIM1, LTE1, NET1, TOP2, RTS1, ASH1, KIN4, HSL1, KCC4, GIN4, KEL1, CDC28, FAR11	2.41096	0.970859	2.24226
362	GOTERM_BP_ALL	GO:0007346~regulation of mitotic cell cycle	26	4.4293	0.00326257	BIR1, SPC105, KEL2, SSK2, BIM1, CDC14, SMI1, LTE1, TOP2, NET1, ASH1, KIN4, GIN4, RIM15, KEL1, CDC28, CDC25, FAR11, CLA4, RAD9, STE20, BCK1, SIS2, RTS1, HSL1, KCC4	1.83096	0.999888	5.66846
363	GOTERM_BP_ALL	GO:0007096~regulation of exit from mitosis	10	1.70358	0.00935735	RTS1, KIN4, STE20, KEL2, BIM1, KEL1, CDC14, LTE1, NET1, CLA4	2.68713	1	15.4544
364
365	Annotation Cluster 28	Enrichment Score: 3.3354196567000076
366	Category	Term	Count	%	PValue	Genes	Fold Enrichment	Bonferroni	FDR
367	GOTERM_BP_ALL	GO:0043618~regulation of transcription from RNA polymerase II promoter in response to stress	16	2.72572	0.000136651	NCB2, TEC1, SWI4, SWI6, MSN2, HAA1, MSN4, SET1, SPT6, USV1, CST6, ROX1, MGA2, SKO1, RRD1, YAP1	3.02551	0.316455	0.243735
368	GOTERM_BP_ALL	GO:0043620~regulation of DNA-templated transcription in response to stress	16	2.72572	0.000136651	NCB2, TEC1, SWI4, SWI6, MSN2, HAA1, MSN4, SET1, SPT6, USV1, CST6, ROX1, MGA2, SKO1, RRD1, YAP1	3.02551	0.316455	0.243735
369	GOTERM_BP_ALL	GO:0036003~positive regulation of transcription from RNA polymerase II promoter in response to stress	10	1.70358	0.00527856	NCB2, TEC1, SWI4, MGA2, SWI6, MSN2, SKO1, MSN4, HAA1, YAP1	2.91746	1	9.01798
370
371	Annotation Cluster 29	Enrichment Score: 3.2475896622021403
372	Category	Term	Count	%	PValue	Genes	Fold Enrichment	Bonferroni	FDR
373	GOTERM_BP_ALL	GO:1902593~single-organism nuclear import	19	3.2368	9.09365e-05	PBS2, NAP1, ACC1, ASM4, SCS2, NSP1, NUP60, SSA2, NMD5, SSA1, NUP1, NUP2, NUP192, CMD1, NUP159, YRB1, BLM10, SKY1, CLA4	2.77159	0.223671	0.16226
374	GOTERM_BP_ALL	GO:0051170~nuclear import	19	3.2368	0.000110986	PBS2, NAP1, ACC1, ASM4, SCS2, NSP1, NUP60, SSA2, NMD5, SSA1, NUP1, NUP2, NUP192, CMD1, NUP159, YRB1, BLM10, SKY1, CLA4	2.73255	0.265822	0.198002
375	GOTERM_BP_ALL	GO:0006606~protein import into nucleus	18	3.06644	0.000169626	PBS2, NAP1, ACC1, ASM4, SCS2, NSP1, NUP60, NMD5, SSA1, NUP1, NUP2, NUP192, CMD1, NUP159, YRB1, BLM10, SKY1, CLA4	2.74328	0.376421	0.302467
376	GOTERM_BP_ALL	GO:0044744~protein targeting to nucleus	18	3.06644	0.000206115	PBS2, NAP1, ACC1, ASM4, SCS2, NSP1, NUP60, NMD5, SSA1, NUP1, NUP2, NUP192, CMD1, NUP159, YRB1, BLM10, SKY1, CLA4	2.70294	0.436667	0.367418
377	GOTERM_BP_ALL	GO:0034504~protein localization to nucleus	19	3.2368	0.000467235	PBS2, NAP1, ACC1, ASM4, SCS2, NSP1, NUP60, NMD5, SSA1, NUP1, NUP2, CMD1, NUP192, NUP159, YRB1, BLM10, CDC28, SKY1, CLA4	2.45584	0.727764	0.831057
378	GOTERM_BP_ALL	GO:0006913~nucleocytoplasmic transport	33	5.62181	0.000483837	PBS2, SCS2, SSA2, SRP40, SSA1, NPL3, ZUO1, NUP192, UTP22, SAC3, NOP9, NUP159, YRB1, BLM10, SGF73, NEW1, CLA4, NAP1, ACC1, ASM4, NSP1, MSG5, NUP60, NMD5, THO1, NUP1, NUP2, SPT6, BRL1, CMD1, HRB1, GFD1, SKY1	1.8825	0.740066	0.860467
379	GOTERM_BP_ALL	GO:0051169~nuclear transport	33	5.62181	0.000535517	PBS2, SCS2, SSA2, SRP40, SSA1, NPL3, ZUO1, NUP192, UTP22, SAC3, NOP9, NUP159, YRB1, BLM10, SGF73, NEW1, CLA4, NAP1, ACC1, ASM4, NSP1, MSG5, NUP60, NMD5, THO1, NUP1, NUP2, SPT6, BRL1, CMD1, HRB1, GFD1, SKY1	1.87204	0.774915	0.951961
380	GOTERM_BP_ALL	GO:0071427~mRNA-containing ribonucleoprotein complex export from nucleus	15	2.55537	0.00181568	ASM4, NSP1, NUP60, THO1, NUP1, NPL3, NUP2, SPT6, BRL1, SAC3, HRB1, NUP159, SGF73, GFD1, NEW1	2.51093	0.993651	3.19309
381	GOTERM_BP_ALL	GO:0006406~mRNA export from nucleus	15	2.55537	0.00181568	ASM4, NSP1, NUP60, THO1, NUP1, NPL3, NUP2, SPT6, BRL1, SAC3, HRB1, NUP159, SGF73, GFD1, NEW1	2.51093	0.993651	3.19309
382	GOTERM_BP_ALL	GO:0016973~poly(A)+ mRNA export from nucleus	9	1.53322	0.00327453	NSP1, HRB1, NUP159, NUP60, THO1, NUP1, NEW1, NUP2, SPT6	3.4037	0.999892	5.68867
383	GOTERM_BP_ALL	GO:0006607~NLS-bearing protein import into nucleus	7	1.1925	0.0040989	CMD1, ASM4, NSP1, NUP159, NUP60, NUP1, NUP2	4.20458	0.999989	7.07189
384
385	Annotation Cluster 30	Enrichment Score: 3.1831701886327735
386	Category	Term	Count	%	PValue	Genes	Fold Enrichment	Bonferroni	FDR
387	GOTERM_BP_ALL	GO:0046903~secretion	18	3.06644	0.00042902	DDI1, OSH2, SMY1, SEC10, OSH3, SPO14, SEC9, YPT31, MYO2, SWH1, KIN2, KIN1, PIK1, GYP5, GRH1, SEC2, MSO1, SLA2	2.55278	0.697189	0.763331
388	GOTERM_BP_ALL	GO:0032940~secretion by cell	18	3.06644	0.00042902	DDI1, OSH2, SMY1, SEC10, OSH3, SPO14, SEC9, YPT31, MYO2, SWH1, KIN2, KIN1, PIK1, GYP5, GRH1, SEC2, MSO1, SLA2	2.55278	0.697189	0.763331
389	GOTERM_BP_ALL	GO:0006887~exocytosis	15	2.55537	0.00153298	OSH2, SMY1, SEC10, OSH3, SPO14, SEC9, YPT31, MYO2, SWH1, KIN2, KIN1, GYP5, SEC2, MSO1, SLA2	2.55278	0.986033	2.70233
390
391	Annotation Cluster 31	Enrichment Score: 3.1273861386082027
392	Category	Term	Count	%	PValue	Genes	Fold Enrichment	Bonferroni	FDR
393	GOTERM_MF_ALL	GO:0008047~enzyme activator activity	28	4.77002	0.000123341	IQG1, GYP1, BUD6, RGA1, NET1, TIF5, MDR1, IML1, YRB1, BLM10, MUK1, BEM3, GCS1, SGF73, TSC11, GLO3, RRD1, RAD9, GTS1, NAP1, VTA1, BEM2, SAC7, SLI15, TFG1, GLC8, SSK1, GYP5	2.17753	0.0950833	0.18947
394	GOTERM_MF_ALL	GO:0030695~GTPase regulator activity	16	2.72572	0.000640741	GTS1, IQG1, PXL1, GYP1, RGA1, SAC7, BEM2, TIF5, MDR1, IML1, YRB1, MUK1, GYP5, BEM3, GCS1, GLO3	2.65179	0.404984	0.98062
395	GOTERM_MF_ALL	GO:0005096~GTPase activator activity	15	2.55537	0.00080835	GTS1, IQG1, GYP1, RGA1, SAC7, BEM2, TIF5, MDR1, IML1, YRB1, MUK1, GYP5, BEM3, GCS1, GLO3	2.70802	0.480573	1.23565
396	GOTERM_MF_ALL	GO:0060589~nucleoside-triphosphatase regulator activity	18	3.06644	0.00484246	GTS1, IQG1, VTA1, PXL1, GYP1, RGA1, SAC7, BEM2, TIF5, MDR1, IML1, NUP159, YRB1, MUK1, GYP5, BEM3, GCS1, GLO3	2.06795	0.980394	7.1917
397
398	Annotation Cluster 32	Enrichment Score: 3.0591076674792617
399	Category	Term	Count	%	PValue	Genes	Fold Enrichment	Bonferroni	FDR
400	GOTERM_BP_ALL	GO:0040007~growth	38	6.47359	4.94696e-06	TCO89, PAM1, MDS3, GPR1, TEC1, SNF1, BUD6, RGA1, CBK1, MYO2, GAL11, BOI2, AVO2, ASH1, DIG1, SFL1, WHI3, GIN4, TSC11, MIG1, CDC28, BOI1, BNI1, NAP1, TUP1, STE20, BIT61, OSH3, STE50, SPA2, KCC4, GPB1, STE12, STE5, SIP2, UME6, OPY2, BNA7	2.19222	0.013678	0.00883336
401	GOTERM_BP_ALL	GO:0016049~cell growth	19	3.2368	0.000643778	TEC1, GPR1, STE20, MDS3, PAM1, SNF1, BUD6, RGA1, OSH3, MYO2, DIG1, ASH1, SPA2, SFL1, STE12, GPB1, WHI3, UME6, BNA7	2.3952	0.833516	1.14337
402	GOTERM_BP_ALL	GO:0044182~filamentous growth of a population of unicellular organisms	23	3.91823	0.00102203	TUP1, TEC1, GPR1, PAM1, MDS3, STE20, SNF1, BUD6, RGA1, OSH3, GAL11, DIG1, ASH1, SPA2, SFL1, STE12, GPB1, WHI3, SIP2, STE5, MIG1, UME6, OPY2	2.09692	0.94197	1.80939
403	GOTERM_BP_ALL	GO:0007124~pseudohyphal growth	17	2.89608	0.00108247	TEC1, GPR1, STE20, MDS3, PAM1, SNF1, BUD6, RGA1, OSH3, DIG1, ASH1, SPA2, SFL1, STE12, GPB1, WHI3, UME6	2.44491	0.950966	1.91542
404	GOTERM_BP_ALL	GO:0036267~invasive filamentous growth	15	2.55537	0.00214036	TEC1, STE20, GPR1, SNF1, RGA1, OSH3, GAL11, DIG1, SPA2, SFL1, STE12, GPB1, SIP2, STE5, WHI3	2.47043	0.997433	3.75384
405	GOTERM_BP_ALL	GO:0070783~growth of unicellular organism as a thread of attached cells	21	3.57751	0.00250827	TUP1, TEC1, GPR1, PAM1, STE20, MDS3, SNF1, BUD6, RGA1, OSH3, GAL11, DIG1, ASH1, SPA2, SFL1, STE12, GPB1, WHI3, SIP2, STE5, UME6	2.04222	0.999081	4.38554
406	GOTERM_BP_ALL	GO:0001403~invasive growth in response to glucose limitation	14	2.38501	0.00326924	TEC1, STE20, GPR1, SNF1, RGA1, OSH3, GAL11, DIG1, STE12, GPB1, SFL1, SIP2, STE5, WHI3	2.46475	0.99989	5.67973
407	GOTERM_BP_ALL	GO:0030447~filamentous growth	24	4.08859	0.00544346	TUP1, TEC1, GPR1, PAM1, MDS3, STE20, SNF1, BUD6, RGA1, OSH3, STE50, GAL11, DIG1, ASH1, SPA2, SFL1, STE12, GPB1, WHI3, SIP2, STE5, MIG1, UME6, OPY2	1.81531	1	9.28693
408
409	Annotation Cluster 33	Enrichment Score: 3.050848106059126
410	Category	Term	Count	%	PValue	Genes	Fold Enrichment	Bonferroni	FDR
411	GOTERM_BP_ALL	GO:0043933~macromolecular complex subunit organization	123	20.954	9.79945e-05	SCP160, BIM1, NET1, TOP2, BUD14, TIF4632, CBF1, SWI3, PKC1, VPS72, NUP60, GIS1, VTA1, SIF2, TWF1, CWC24, ESA1, VPS1, LRS4, MDN1, HPC2, SPC105, HEL2, EAF7, SSA1, BNI5, MSN2, BUD6, NPL3, SWC3, MSN4, SNT1, HOS3, FUN30, BDF1, REG1, GIN4, LDB7, TMA17, PAF1, SIR4, CDC28, KIP2, RSA3, ESC1, ISW2, NCB2, ISW1, THO1, CYC8, NUP2, TAF12, SPT6, SPC19, ORC4, TFG1, CRN1, SET2, PAT1, UME6, EDC3, SNF6, SKY1, SUI3,…	1.36667	0.238778	0.174843
412	GOTERM_BP_ALL	GO:0071822~protein complex subunit organization	62	10.5622	0.00134593	BIM1, ECM32, BUD14, SEC16, SGF73, MVB12, VPS72, BNI1, TUP1, HIF1, VTA1, TWF1, RSC9, DNM1, ESA1, IES1, HPC2, MOT1, MHP1, SPC105, ABP1, VRP1, BNI5, SSA1, NPL3, SWC3, NUP192, HSP10, PEF1, FUN30, BDF1, CDC12, STU2, BLM10, GIN4, LDB7, SHS1, TMA17, SGT1, CDC28, KIP2, RSC1, GCR1, NAP1, SWA2, ISW2, NCB2, CHD1, ISW1, SFB3, CYC8, CBF2, NUP2, SPT6, SPC19, STH1, CDC3, KCC4, CRN1, HHO1, DCP2, RSC2	1.47573	0.976473	2.37634
413	GOTERM_BP_ALL	GO:0022607~cellular component assembly	103	17.5468	0.00533618	BIR1, KEL2, SEG1, SNF1, BIM1, NET1, BUD14, TIF4632, VPS13, ARK1, PIL1, PKC1, VTA1, TWF1, NPR2, CWC24, SYP1, CDC37, VPS1, HPC2, MDN1, SPC105, BNI5, BUD6, CDC14, CFD1, ENT1, BDF1, FUN30, VPS54, GIN4, KEL1, TMA17, CDC28, KIP2, MSO1, RSA3, INN1, ISW2, NCB2, ISW1, THO1, CYC8, TAF12, SPT6, SPC19, ORC4, TFG1, CRN1, PAT1, EDC3, SKY1, SUI3, SNU114, PBP1, TIF5, GAL11, AKL1, IML1, TAF5, MVB12, SGF73, SEC16,…	1.27022	1	9.11204
414
415	Annotation Cluster 34	Enrichment Score: 2.974640886280844
416	Category	Term	Count	%	PValue	Genes	Fold Enrichment	Bonferroni	FDR
417	GOTERM_BP_ALL	GO:0045896~regulation of transcription during mitosis	6	1.02215	0.00038198	TUP1, SUM1, CYC8, UME6, CDC28, SWI5	7.65833	0.654801	0.679905
418	GOTERM_BP_ALL	GO:0046021~regulation of transcription from RNA polymerase II promoter, mitotic	5	0.851789	0.00115371	TUP1, SUM1, CYC8, UME6, CDC28	8.50926	0.959796	2.04025
419	GOTERM_BP_ALL	GO:0007070~negative regulation of transcription from RNA polymerase II promoter during mitosis	5	0.851789	0.00115371	TUP1, SUM1, CYC8, UME6, CDC28	8.50926	0.959796	2.04025
420	GOTERM_BP_ALL	GO:0007068~negative regulation of transcription during mitosis	5	0.851789	0.0024843	TUP1, SUM1, CYC8, UME6, CDC28	7.29365	0.999017	4.3445
421
422	Annotation Cluster 35	Enrichment Score: 2.9289678509230153
423	Category	Term	Count	%	PValue	Genes	Fold Enrichment	Bonferroni	FDR
424	GOTERM_BP_ALL	GO:0070887~cellular response to chemical stimulus	58	9.88075	0.000164966	ASK10, DAL81, SCP160, HSP12, RGA1, MEH1, GLN3, CST6, CBF1, FRA1, SWI3, MGA2, TMC1, RIM15, GRR1, SSN2, TUP1, HBT1, SNF7, STE20, MSG5, DNF2, RSC9, YJL055W, PDR5, BCK1, DCS2, USV1, SPA2, GPB1, STE5, STB3, GAT1, STF2, GPR1, SNQ2, DNF1, MSN2, MSN4, SPO14, PDR1, DIG1, EDE1, YPK1, MIG1, PDR12, PRR1, GCR1, FAR11, ISW2, ROD1, RCK2, SPT6, STE50, STE12, UME6, OPY2, YAP1	1.62705	0.368276	0.294168
425	GOTERM_BP_ALL	GO:0042221~response to chemical	74	12.6065	0.000269985	ASK10, DAL81, SCP160, SNF1, HSP12, MEH1, RGA1, GLN3, YCF1, CST6, CBF1, FRA1, SWI3, MGA2, RIM15, TMC1, GRR1, YCK2, YCK1, CLA4, SSN2, TUP1, HBT1, ZRC1, SNF7, STE20, MSG5, DNF2, RSC9, YJL055W, NPR2, PDR5, BCK1, DCS2, USV1, SPA2, RAD23, GPB1, STE5, STB3, GAT1, PBS2, STF2, GPR1, SNQ2, DNF1, MSN2, CUE4, PDR1, MSN4, SPO14, DIG1, EDE1, HSP10, YPK1, REG1, MIG1, PRR1, PDR12, GCR1, FAR11, MLF3, ISW2, ROD1, …	1.49628	0.528455	0.481014
426	GOTERM_BP_ALL	GO:0010033~response to organic substance	45	7.6661	0.000279898	GPR1, DAL81, SCP160, SNF1, DNF1, MSN2, CUE4, RGA1, MEH1, GLN3, SPO14, MSN4, CST6, DIG1, EDE1, HSP10, CBF1, YPK1, REG1, TMC1, GRR1, PRR1, YCK2, YCK1, CLA4, FAR11, HBT1, ISW2, ROD1, STE20, MSG5, DNF2, YJL055W, STE50, PDR5, BCK1, RAD23, SPA2, SHP1, GPB1, STE12, STE5, UME6, OPY2, GAT1	1.72744	0.541293	0.498633
427	GOTERM_BP_ALL	GO:0071310~cellular response to organic substance	34	5.79216	0.000372789	GPR1, DAL81, SCP160, DNF1, MSN2, RGA1, MEH1, GLN3, SPO14, MSN4, CST6, DIG1, EDE1, CBF1, YPK1, TMC1, GRR1, PRR1, FAR11, HBT1, ISW2, ROD1, STE20, MSG5, DNF2, STE50, BCK1, SPA2, GPB1, STE12, STE5, UME6, OPY2, GAT1	1.88684	0.645851	0.663597
428	GOTERM_BP_ALL	GO:0071444~cellular response to pheromone	20	3.40716	0.00201512	HBT1, ISW2, STE20, ROD1, MSG5, SCP160, DNF1, DNF2, RGA1, SPO14, STE50, DIG1, SPA2, YPK1, STE12, STE5, GRR1, OPY2, PRR1, FAR11	2.12731	0.99636	3.5379
429	GOTERM_BP_ALL	GO:0019236~response to pheromone	21	3.57751	0.00281755	HBT1, ISW2, STE20, ROD1, MSG5, SCP160, DNF1, DNF2, RGA1, SPO14, STE50, DIG1, SPA2, YPK1, STE12, STE5, PRR1, GRR1, OPY2, CLA4, FAR11	2.02296	0.999612	4.91354
430	GOTERM_BP_ALL	GO:0000747~conjugation with cellular fusion	23	3.91823	0.00393719	HBT1, STE20, ROD1, KEL2, MSG5, SCP160, DNF1, DNF2, RGA1, OSH3, SPO14, STE50, CMD1, BUD3, SPA2, YPK1, STE12, STE5, KEL1, GRR1, OPY2, PRR1, FAR11	1.894	0.999983	6.80206
431	GOTERM_BP_ALL	GO:0000746~conjugation	23	3.91823	0.00435378	HBT1, STE20, ROD1, KEL2, MSG5, SCP160, DNF1, DNF2, RGA1, OSH3, SPO14, STE50, CMD1, BUD3, SPA2, YPK1, STE12, STE5, KEL1, GRR1, OPY2, PRR1, FAR11	1.87884	0.999995	7.49566
432	GOTERM_BP_ALL	GO:0000749~response to pheromone involved in conjugation with cellular fusion	16	2.72572	0.00963538	HBT1, ROD1, STE20, MSG5, SCP160, DNF1, DNF2, RGA1, SPO14, STE50, SPA2, YPK1, STE5, GRR1, OPY2, FAR11	2.04222	1	15.8772
433
434	Annotation Cluster 36	Enrichment Score: 2.8334616995765436
435	Category	Term	Count	%	PValue	Genes	Fold Enrichment	Bonferroni	FDR
436	GOTERM_BP_ALL	GO:0007584~response to nutrient	16	2.72572	0.000171313	TUP1, DAL81, GLN3, BCK1, SPT6, DCS2, USV1, CST6, CBF1, SWI3, MIG1, UME6, GAT1, STB3, GCR1, SSN2	2.97051	0.379343	0.30547
437	GOTERM_BP_ALL	GO:0031670~cellular response to nutrient	15	2.55537	0.000325639	TUP1, DAL81, GLN3, SPT6, DCS2, USV1, CST6, CBF1, SWI3, MIG1, UME6, GAT1, STB3, GCR1, SSN2	2.94551	0.596156	0.579897
438	GOTERM_BP_ALL	GO:0009605~response to external stimulus	29	4.94037	0.000818687	STF2, DAL81, SCP160, SNF1, MSN2, GLN3, MSN4, CST6, ENA1, CBF1, SWI3, WHI3, RIM15, REG1, MIG1, GCR1, SSN2, TUP1, GIS1, NPR2, SPT6, BCK1, DCS2, USV1, SIP2, UME6, OPY2, STB3, GAT1	1.92287	0.897732	1.45187
439	GOTERM_BP_ALL	GO:0009991~response to extracellular stimulus	28	4.77002	0.000957103	STF2, DAL81, SNF1, MSN2, GLN3, MSN4, CST6, ENA1, CBF1, SWI3, WHI3, RIM15, REG1, MIG1, GCR1, SSN2, TUP1, GIS1, NPR2, SPT6, BCK1, DCS2, USV1, SIP2, UME6, OPY2, STB3, GAT1	1.93183	0.93046	1.69537
440	GOTERM_BP_ALL	GO:0031667~response to nutrient levels	26	4.4293	0.00179688	DAL81, SNF1, MSN2, GLN3, MSN4, CST6, ENA1, CBF1, SWI3, RIM15, REG1, MIG1, GCR1, SSN2, TUP1, GIS1, NPR2, SPT6, BCK1, DCS2, USV1, SIP2, UME6, OPY2, STB3, GAT1	1.90999	0.993309	3.16052
441	GOTERM_BP_ALL	GO:0031669~cellular response to nutrient levels	23	3.91823	0.00640468	TUP1, DAL81, SNF1, MSN2, NPR2, GLN3, MSN4, SPT6, DCS2, CST6, USV1, ENA1, CBF1, SWI3, SIP2, REG1, RIM15, MIG1, UME6, STB3, GAT1, GCR1, SSN2	1.82059	1	10.8398
442	GOTERM_BP_ALL	GO:0071496~cellular response to external stimulus	24	4.08859	0.00653647	TUP1, STF2, DAL81, SNF1, MSN2, NPR2, GLN3, MSN4, SPT6, DCS2, CST6, USV1, ENA1, CBF1, SWI3, SIP2, REG1, RIM15, MIG1, UME6, STB3, GAT1, GCR1, SSN2	1.78881	1	11.0507
443	GOTERM_BP_ALL	GO:0031668~cellular response to extracellular stimulus	24	4.08859	0.00653647	TUP1, STF2, DAL81, SNF1, MSN2, NPR2, GLN3, MSN4, SPT6, DCS2, CST6, USV1, ENA1, CBF1, SWI3, SIP2, REG1, RIM15, MIG1, UME6, STB3, GAT1, GCR1, SSN2	1.78881	1	11.0507
444
445	Annotation Cluster 37	Enrichment Score: 2.8087136403534503
446	Category	Term	Count	%	PValue	Genes	Fold Enrichment	Bonferroni	FDR
447	GOTERM_BP_ALL	GO:0043241~protein complex disassembly	18	3.06644	0.000603248	BNI1, MHP1, NAP1, SWA2, ABP1, SSA1, BIM1, ECM32, TWF1, NPL3, RSC9, NUP2, SPT6, STH1, RSC2, LDB7, KIP2, RSC1	2.48378	0.813617	1.07175
448	GOTERM_BP_ALL	GO:0051261~protein depolymerization	8	1.36286	0.00204497	MHP1, BNI1, SWA2, ABP1, SSA1, BIM1, TWF1, KIP2	4.08444	0.996651	3.5894
449	GOTERM_BP_ALL	GO:0032984~macromolecular complex disassembly	18	3.06644	0.00303862	BNI1, MHP1, NAP1, SWA2, ABP1, SSA1, BIM1, ECM32, TWF1, NPL3, RSC9, NUP2, SPT6, STH1, RSC2, LDB7, KIP2, RSC1	2.16235	0.999791	5.28927
450
451	Annotation Cluster 38	Enrichment Score: 2.7757322303278307
452	Category	Term	Count	%	PValue	Genes	Fold Enrichment	Bonferroni	FDR
453	GOTERM_BP_ALL	GO:0006354~DNA-templated transcription, elongation	25	4.25894	0.000677516	TOP1, NAP1, RPC53, ELA1, CHD1, POP2, ISW1, CTK3, RSC9, NPL3, SPT6, STH1, BDP1, LEO1, TFG1, ESA1, RPH1, SET2, NOT3, NOT5, RSC2, LDB7, PAF1, HPC2, RSC1	2.07543	0.848451	1.20295
454	GOTERM_BP_ALL	GO:0006368~transcription elongation from RNA polymerase II promoter	20	3.40716	0.000778695	TOP1, NAP1, ELA1, CHD1, POP2, NPL3, RSC9, SPT6, STH1, LEO1, TFG1, ESA1, RPH1, NOT3, NOT5, RSC2, LDB7, PAF1, HPC2, RSC1	2.29463	0.885677	1.38142
455	GOTERM_BP_ALL	GO:0032786~positive regulation of DNA-templated transcription, elongation	12	2.04429	0.00892312	LEO1, NAP1, TFG1, ESA1, RPH1, POP2, NOT3, NOT5, CTK3, PAF1, NPL3, SPT6	2.40261	1	14.7902
456
457	Annotation Cluster 39	Enrichment Score: 2.7655719987986713
458	Category	Term	Count	%	PValue	Genes	Fold Enrichment	Bonferroni	FDR
459	GOTERM_BP_ALL	GO:0000003~reproduction	72	12.2658	0.00059871	KEL2, SCP160, MSC3, RGA1, TOP2, VPS13, BOI2, MYO2, ASH1, SWI3, RIM15, TGS1, GRR1, MSS4, BNI1, TUP1, HBT1, STE20, MSG5, PMD1, SIF2, DNF2, CMD1, RTS1, SPA2, RFA2, LRS4, STE5, VPS1, PAN1, MDS3, SLK19, VRP1, SWI6, DNF1, BUD6, CDC14, CBK1, SPO14, SNT1, SET1, SET3, BUD3, PEF1, YPK1, VPS54, GIN4, KEL1, CDC28, PRR1, SLA2, SWI5, MSO1, FAR11, BOI1, NAP1, RFA1, ROD1, PDS5, TGL4, RCK2, OSH3, STE50, STH1, SET…	1.46747	0.811246	1.06373
460	GOTERM_BP_ALL	GO:0032505~reproduction of a single-celled organism	33	5.62181	0.0021454	PAN1, VRP1, BUD6, RGA1, SPO14, CBK1, SET1, VPS13, MYO2, BUD3, BOI2, ASH1, PEF1, SWI3, VPS54, GIN4, KEL1, CDC28, MSO1, MSS4, SWI5, SLA2, BOI1, BNI1, NAP1, STE20, TGL4, CMD1, SPA2, KCC4, SHP1, SET2, AXL2	1.72803	0.997469	3.76252
461	GOTERM_BP_ALL	GO:0022414~reproductive process	66	11.2436	0.00393151	KEL2, SCP160, MSC3, RGA1, TOP2, VPS13, BOI2, MYO2, ASH1, SWI3, RIM15, TGS1, GRR1, MSS4, BNI1, TUP1, HBT1, STE20, MSG5, PMD1, SIF2, DNF2, CMD1, RTS1, SPA2, RFA2, LRS4, STE5, VPS1, MDS3, SLK19, SWI6, DNF1, BUD6, CDC14, CBK1, SPO14, SNT1, SET1, SET3, BUD3, YPK1, VPS54, GIN4, KEL1, CDC28, PRR1, SWI5, MSO1, FAR11, BOI1, NAP1, RFA1, ROD1, PDS5, RCK2, OSH3, STE50, STH1, SET2, SHP1, KCC4, STE12, POL1, UM…	1.39242	0.999983	6.79257
462
463	Annotation Cluster 40	Enrichment Score: 2.467747767464762
464	Category	Term	Count	%	PValue	Genes	Fold Enrichment	Bonferroni	FDR
465	GOTERM_BP_ALL	GO:0051261~protein depolymerization	8	1.36286	0.00204497	MHP1, BNI1, SWA2, ABP1, SSA1, BIM1, TWF1, KIP2	4.08444	0.996651	3.5894
466	GOTERM_BP_ALL	GO:0043242~negative regulation of protein complex disassembly	6	1.02215	0.00387204	MHP1, BNI1, ABP1, BIM1, KIP2, NPL3	5.10556	0.99998	6.69315
467	GOTERM_BP_ALL	GO:0051494~negative regulation of cytoskeleton organization	8	1.36286	0.00499035	MHP1, BNI1, CRN1, ABP1, BIM1, TWF1, BUD14, KIP2	3.55169	0.999999	8.5461
